# Supplementary material for: Gut microbiota carbon and sulfur metabolisms support Salmonella infections
Source: ISME J. 2024 Oct 15;18(1):wrae187. doi: 10.1093/ismejo/wrae187 (PMC11482014; doi:10.1093/ismejo/wrae187)
Supplement: Supplemental_table_1_wrae187 [file supplemental_table_1_wrae187.xlsx]

## Sheet: Sheet1
e- Donor	e- Acceptor	Source	Reference	Citation	Description
1,2 propanediol, ethanolamine	Tetrathionate	Microbial, Host	Price-Carter et.al., 2001	https://doi.org/10.1128/jb.183.8.2463-2475.2001	Investigators determined tetrathionate supports anaerobic use of ethanolamine and 1,2-propanediol by Salmonella
Propionate, 1,2 propanediol	Nitrate	Microbial, Microbial	Shelton et.al. 2022, Faber et.al. 2017	https://doi.org/10.1016/j.celrep.2021.110180 https://doi.org/10.1371/journal.ppat.1006129	Anaerobic respiration of nitrate allows Salmonella to overcome colonization resistance from propionate by using it as a carbon source. Media supplemented with nitrate confered the largest fitness advantage second only to media with tetrathionate for Salmonella grown on 1,2-propanediol.
1,2 propanediol, ethanolamine	O2	Microbial, Host	Price-Carter et.al., 2001	https://doi.org/10.1128/jb.183.8.2463-2475.2001	Salmonella may use 1,2 propanediol or ethanolamine under aerobic conditions when exogenouse B12 is present
Succinate	FAD	Microbial	Spiga et.al. 2017	https://doi.org/10.1016/j.chom.2017.07.018	Electron acceptors derived from inflammation induce a complete oxidative TCA cycle allowing Salmonella to utilized micriobially derived succinate as a carbon source
L-Lactate	O2	Host	Gillis et.al. 2017	https://doi.org/10.1016%2Fj.chom.2017.11.006	Loss of Clostridia and butyrate during Salmonella infection causes host cells to ferment lactate which supports Salmonella lactate utilization
