# Supplementary material for: Gut microbiota carbon and sulfur metabolisms support Salmonella infections
Source: ISME J. 2024 Oct 15;18(1):wrae187. doi: 10.1093/ismejo/wrae187 (PMC11482014; doi:10.1093/ismejo/wrae187)
Supplement: Supplemental_dataS1_FormerS3_16S_wrae187 [file supplemental_datas1_formers3_16s_wrae187.xlsx]

## Sheet: Sample_data
sample_id	round	cage	mouse	day	treatment	diet	mouse_id	new_samp_id	analysis_type	true_false (analysis type)	paper_id
5-(-2)-S-F-AE	3	X	5	-2	salmonella	chow	3_X_5	3_X_5_-2	16s	1
5-(-2)-S-F-AE	3	X	5	-2	salmonella	chow	3_X_5	3_X_5_-2	metag_mapping	0
5-(-2)-S-F-AE	3	X	5	-2	salmonella	chow	3_X_5	3_X_5_-2	metag_db	0
5-(-2)-S-F-AE	3	X	5	-2	salmonella	chow	3_X_5	3_X_5_-2	metat	0
5-(-2)-S-F-AE	3	X	5	-2	salmonella	chow	3_X_5	3_X_5_-2	metab	0
5-(10)-S-F-FY	3	X	5	10	salmonella	chow	3_X_5	3_X_5_10	16s	1
5-(10)-S-F-FY	3	X	5	10	salmonella	chow	3_X_5	3_X_5_10	metag_mapping	0
5-(10)-S-F-FY	3	X	5	10	salmonella	chow	3_X_5	3_X_5_10	metag_db	0
5-(10)-S-F-FY	3	X	5	10	salmonella	chow	3_X_5	3_X_5_10	metat	0
5-(10)-S-F-FY	3	X	5	10	salmonella	chow	3_X_5	3_X_5_10	metab	0
11-(-2)-S-F-AK	3	X	11	-2	salmonella	chow	3_X_11	3_X_11_-2	16s	1
11-(-2)-S-F-AK	3	X	11	-2	salmonella	chow	3_X_11	3_X_11_-2	metag_mapping	0
11-(-2)-S-F-AK	3	X	11	-2	salmonella	chow	3_X_11	3_X_11_-2	metag_db	0
11-(-2)-S-F-AK	3	X	11	-2	salmonella	chow	3_X_11	3_X_11_-2	metat	0
11-(-2)-S-F-AK	3	X	11	-2	salmonella	chow	3_X_11	3_X_11_-2	metab	0
11-(10)-S-F-GE	3	X	11	10	salmonella	chow	3_X_11	3_X_11_10	16s	1
11-(10)-S-F-GE	3	X	11	10	salmonella	chow	3_X_11	3_X_11_10	metag_mapping	0
11-(10)-S-F-GE	3	X	11	10	salmonella	chow	3_X_11	3_X_11_10	metag_db	0
11-(10)-S-F-GE	3	X	11	10	salmonella	chow	3_X_11	3_X_11_10	metat	0
11-(10)-S-F-GE	3	X	11	10	salmonella	chow	3_X_11	3_X_11_10	metab	0
12-(-2)-S-F-AL	3	X	12	-2	salmonella	chow	3_X_12	3_X_12_-2	16s	1
12-(-2)-S-F-AL	3	X	12	-2	salmonella	chow	3_X_12	3_X_12_-2	metag_mapping	0
12-(-2)-S-F-AL	3	X	12	-2	salmonella	chow	3_X_12	3_X_12_-2	metag_db	0
12-(-2)-S-F-AL	3	X	12	-2	salmonella	chow	3_X_12	3_X_12_-2	metat	0
12-(-2)-S-F-AL	3	X	12	-2	salmonella	chow	3_X_12	3_X_12_-2	metab	0
12-(10)-S-F-GF	3	X	12	10	salmonella	chow	3_X_12	3_X_12_10	16s	1
12-(10)-S-F-GF	3	X	12	10	salmonella	chow	3_X_12	3_X_12_10	metag_mapping	0
12-(10)-S-F-GF	3	X	12	10	salmonella	chow	3_X_12	3_X_12_10	metag_db	0
12-(10)-S-F-GF	3	X	12	10	salmonella	chow	3_X_12	3_X_12_10	metat	0
12-(10)-S-F-GF	3	X	12	10	salmonella	chow	3_X_12	3_X_12_10	metab	0
13-(-2)-S-F-AM	3	X	13	-2	salmonella	chow	3_X_13	3_X_13_-2	16s	1	I1
13-(-2)-S-F-AM	3	X	13	-2	salmonella	chow	3_X_13	3_X_13_-2	metag_mapping	0	I1
13-(-2)-S-F-AM	3	X	13	-2	salmonella	chow	3_X_13	3_X_13_-2	metag_db	0	I1
13-(-2)-S-F-AM	3	X	13	-2	salmonella	chow	3_X_13	3_X_13_-2	metat	0	I1
13-(-2)-S-F-AM	3	X	13	-2	salmonella	chow	3_X_13	3_X_13_-2	metab	0	I1
13-(-1)-S-F-CK	3	X	13	-1	salmonella	chow	3_X_13	3_X_13_-1	16s	1	I1
13-(-1)-S-F-CK	3	X	13	-1	salmonella	chow	3_X_13	3_X_13_-1	metag_mapping	0	I1
13-(-1)-S-F-CK	3	X	13	-1	salmonella	chow	3_X_13	3_X_13_-1	metag_db	0	I1
13-(-1)-S-F-CK	3	X	13	-1	salmonella	chow	3_X_13	3_X_13_-1	metat	0	I1
13-(-1)-S-F-CK	3	X	13	-1	salmonella	chow	3_X_13	3_X_13_-1	metab	0	I1
13-(0)-S-F-EI	3	X	13	0	salmonella	chow	3_X_13	3_X_13_0	16s	1	I1
13-(0)-S-F-EI	3	X	13	0	salmonella	chow	3_X_13	3_X_13_0	metag_mapping	0	I1
13-(0)-S-F-EI	3	X	13	0	salmonella	chow	3_X_13	3_X_13_0	metag_db	0	I1
13-(0)-S-F-EI	3	X	13	0	salmonella	chow	3_X_13	3_X_13_0	metat	0	I1
13-(0)-S-F-EI	3	X	13	0	salmonella	chow	3_X_13	3_X_13_0	metab	0	I1
13-(10)-S-F-GG	3	X	13	10	salmonella	chow	3_X_13	3_X_13_10	16s	1	I1
13-(10)-S-F-GG	3	X	13	10	salmonella	chow	3_X_13	3_X_13_10	metag_mapping	0	I1
13-(10)-S-F-GG	3	X	13	10	salmonella	chow	3_X_13	3_X_13_10	metag_db	0	I1
13-(10)-S-F-GG	3	X	13	10	salmonella	chow	3_X_13	3_X_13_10	metat	0	I1
13-(10)-S-F-GG	3	X	13	10	salmonella	chow	3_X_13	3_X_13_10	metab	0	I1
13-(11)-S-F-KE	3	X	13	11	salmonella	chow	3_X_13	3_X_13_11	16s	1	I1
13-(11)-S-F-KE	3	X	13	11	salmonella	chow	3_X_13	3_X_13_11	metag_mapping	1	I1
13-(11)-S-F-KE	3	X	13	11	salmonella	chow	3_X_13	3_X_13_11	metag_db	1	I1
13-(11)-S-F-KE	3	X	13	11	salmonella	chow	3_X_13	3_X_13_11	metat	1	I1
13-(11)-S-F-KE	3	X	13	11	salmonella	chow	3_X_13	3_X_13_11	metab	0	I1
13-(12)-S-F-MC	3	X	13	12	salmonella	chow	3_X_13	3_X_13_12	16s	1	I1
13-(12)-S-F-MC	3	X	13	12	salmonella	chow	3_X_13	3_X_13_12	metag_mapping	0	I1
13-(12)-S-F-MC	3	X	13	12	salmonella	chow	3_X_13	3_X_13_12	metag_db	0	I1
13-(12)-S-F-MC	3	X	13	12	salmonella	chow	3_X_13	3_X_13_12	metat	0	I1
13-(12)-S-F-MC	3	X	13	12	salmonella	chow	3_X_13	3_X_13_12	metab	1	I1
15-(-2)-S-F-AO	3	X	15	-2	salmonella	chow	3_X_15	3_X_15_-2	16s	1	I2
15-(-2)-S-F-AO	3	X	15	-2	salmonella	chow	3_X_15	3_X_15_-2	metag_mapping	0	I2
15-(-2)-S-F-AO	3	X	15	-2	salmonella	chow	3_X_15	3_X_15_-2	metag_db	0	I2
15-(-2)-S-F-AO	3	X	15	-2	salmonella	chow	3_X_15	3_X_15_-2	metat	0	I2
15-(-2)-S-F-AO	3	X	15	-2	salmonella	chow	3_X_15	3_X_15_-2	metab	0	I2
15-(-1)-S-F-CM	3	X	15	-1	salmonella	chow	3_X_15	3_X_15_-1	16s	1	I2
15-(-1)-S-F-CM	3	X	15	-1	salmonella	chow	3_X_15	3_X_15_-1	metag_mapping	0	I2
15-(-1)-S-F-CM	3	X	15	-1	salmonella	chow	3_X_15	3_X_15_-1	metag_db	0	I2
15-(-1)-S-F-CM	3	X	15	-1	salmonella	chow	3_X_15	3_X_15_-1	metat	0	I2
15-(-1)-S-F-CM	3	X	15	-1	salmonella	chow	3_X_15	3_X_15_-1	metab	0	I2
15-(0)-S-F-EK	3	X	15	0	salmonella	chow	3_X_15	3_X_15_0	16s	1	I2
15-(0)-S-F-EK	3	X	15	0	salmonella	chow	3_X_15	3_X_15_0	metag_mapping	0	I2
15-(0)-S-F-EK	3	X	15	0	salmonella	chow	3_X_15	3_X_15_0	metag_db	0	I2
15-(0)-S-F-EK	3	X	15	0	salmonella	chow	3_X_15	3_X_15_0	metat	0	I2
15-(0)-S-F-EK	3	X	15	0	salmonella	chow	3_X_15	3_X_15_0	metab	0	I2
15-(10)-S-F-GI	3	X	15	10	salmonella	chow	3_X_15	3_X_15_10	16s	1	I2
15-(10)-S-F-GI	3	X	15	10	salmonella	chow	3_X_15	3_X_15_10	metag_mapping	0	I2
15-(10)-S-F-GI	3	X	15	10	salmonella	chow	3_X_15	3_X_15_10	metag_db	0	I2
15-(10)-S-F-GI	3	X	15	10	salmonella	chow	3_X_15	3_X_15_10	metat	0	I2
15-(10)-S-F-GI	3	X	15	10	salmonella	chow	3_X_15	3_X_15_10	metab	0	I2
15-(11)-S-F-KG	3	X	15	11	salmonella	chow	3_X_15	3_X_15_11	16s	1	I2
15-(11)-S-F-KG	3	X	15	11	salmonella	chow	3_X_15	3_X_15_11	metag_mapping	0	I2
15-(11)-S-F-KG	3	X	15	11	salmonella	chow	3_X_15	3_X_15_11	metag_db	0	I2
15-(11)-S-F-KG	3	X	15	11	salmonella	chow	3_X_15	3_X_15_11	metat	1	I2
15-(11)-S-F-KG	3	X	15	11	salmonella	chow	3_X_15	3_X_15_11	metab	0	I2
15-(12)-S-F-ME	3	X	15	12	salmonella	chow	3_X_15	3_X_15_12	16s	1	I2
15-(12)-S-F-ME	3	X	15	12	salmonella	chow	3_X_15	3_X_15_12	metag_mapping	0	I2
15-(12)-S-F-ME	3	X	15	12	salmonella	chow	3_X_15	3_X_15_12	metag_db	0	I2
15-(12)-S-F-ME	3	X	15	12	salmonella	chow	3_X_15	3_X_15_12	metat	0	I2
15-(12)-S-F-ME	3	X	15	12	salmonella	chow	3_X_15	3_X_15_12	metab	1	I2
16-(-2)-S-F-AP	3	X	16	-2	salmonella	chow	3_X_16	3_X_16_-2	16s	1	I3
16-(-2)-S-F-AP	3	X	16	-2	salmonella	chow	3_X_16	3_X_16_-2	metag_mapping	0	I3
16-(-2)-S-F-AP	3	X	16	-2	salmonella	chow	3_X_16	3_X_16_-2	metag_db	0	I3
16-(-2)-S-F-AP	3	X	16	-2	salmonella	chow	3_X_16	3_X_16_-2	metat	0	I3
16-(-2)-S-F-AP	3	X	16	-2	salmonella	chow	3_X_16	3_X_16_-2	metab	0	I3
16-(-1)-S-F-CN	3	X	16	-1	salmonella	chow	3_X_16	3_X_16_-1	16s	1	I3
16-(-1)-S-F-CN	3	X	16	-1	salmonella	chow	3_X_16	3_X_16_-1	metag_mapping	0	I3
16-(-1)-S-F-CN	3	X	16	-1	salmonella	chow	3_X_16	3_X_16_-1	metag_db	0	I3
16-(-1)-S-F-CN	3	X	16	-1	salmonella	chow	3_X_16	3_X_16_-1	metat	0	I3
16-(-1)-S-F-CN	3	X	16	-1	salmonella	chow	3_X_16	3_X_16_-1	metab	0	I3
16-(0)-S-F-EL	3	X	16	0	salmonella	chow	3_X_16	3_X_16_0	16s	1	I3
16-(0)-S-F-EL	3	X	16	0	salmonella	chow	3_X_16	3_X_16_0	metag_mapping	0	I3
16-(0)-S-F-EL	3	X	16	0	salmonella	chow	3_X_16	3_X_16_0	metag_db	0	I3
16-(0)-S-F-EL	3	X	16	0	salmonella	chow	3_X_16	3_X_16_0	metat	0	I3
16-(0)-S-F-EL	3	X	16	0	salmonella	chow	3_X_16	3_X_16_0	metab	0	I3
16-(10)-S-F-GJ	3	X	16	10	salmonella	chow	3_X_16	3_X_16_10	16s	1	I3
16-(10)-S-F-GJ	3	X	16	10	salmonella	chow	3_X_16	3_X_16_10	metag_mapping	0	I3
16-(10)-S-F-GJ	3	X	16	10	salmonella	chow	3_X_16	3_X_16_10	metag_db	0	I3
16-(10)-S-F-GJ	3	X	16	10	salmonella	chow	3_X_16	3_X_16_10	metat	0	I3
16-(10)-S-F-GJ	3	X	16	10	salmonella	chow	3_X_16	3_X_16_10	metab	0	I3
16-(11)-S-F-KH	3	X	16	11	salmonella	chow	3_X_16	3_X_16_11	16s	1	I3
16-(11)-S-F-KH	3	X	16	11	salmonella	chow	3_X_16	3_X_16_11	metag_mapping	0	I3
16-(11)-S-F-KH	3	X	16	11	salmonella	chow	3_X_16	3_X_16_11	metag_db	0	I3
16-(11)-S-F-KH	3	X	16	11	salmonella	chow	3_X_16	3_X_16_11	metat	1	I3
16-(11)-S-F-KH	3	X	16	11	salmonella	chow	3_X_16	3_X_16_11	metab	0	I3
16-(12)-S-F-MF	3	X	16	12	salmonella	chow	3_X_16	3_X_16_12	16s	1	I3
16-(12)-S-F-MF	3	X	16	12	salmonella	chow	3_X_16	3_X_16_12	metag_mapping	0	I3
16-(12)-S-F-MF	3	X	16	12	salmonella	chow	3_X_16	3_X_16_12	metag_db	0	I3
16-(12)-S-F-MF	3	X	16	12	salmonella	chow	3_X_16	3_X_16_12	metat	0	I3
16-(12)-S-F-MF	3	X	16	12	salmonella	chow	3_X_16	3_X_16_12	metab	1	I3
17-(-2)-S-F-AQ	3	X	17	-2	salmonella	chow	3_X_17	3_X_17_-2	16s	1
17-(-2)-S-F-AQ	3	X	17	-2	salmonella	chow	3_X_17	3_X_17_-2	metag_mapping	0
17-(-2)-S-F-AQ	3	X	17	-2	salmonella	chow	3_X_17	3_X_17_-2	metag_db	0
17-(-2)-S-F-AQ	3	X	17	-2	salmonella	chow	3_X_17	3_X_17_-2	metat	0
17-(-2)-S-F-AQ	3	X	17	-2	salmonella	chow	3_X_17	3_X_17_-2	metab	0
17-(10)-S-F-GK	3	X	17	10	salmonella	chow	3_X_17	3_X_17_10	16s	1
17-(10)-S-F-GK	3	X	17	10	salmonella	chow	3_X_17	3_X_17_10	metag_mapping	0
17-(10)-S-F-GK	3	X	17	10	salmonella	chow	3_X_17	3_X_17_10	metag_db	0
17-(10)-S-F-GK	3	X	17	10	salmonella	chow	3_X_17	3_X_17_10	metat	0
17-(10)-S-F-GK	3	X	17	10	salmonella	chow	3_X_17	3_X_17_10	metab	0
18-(-2)-S-F-AR	3	X	18	-2	salmonella	chow	3_X_18	3_X_18_-2	16s	1
18-(-2)-S-F-AR	3	X	18	-2	salmonella	chow	3_X_18	3_X_18_-2	metag_mapping	0
18-(-2)-S-F-AR	3	X	18	-2	salmonella	chow	3_X_18	3_X_18_-2	metag_db	0
18-(-2)-S-F-AR	3	X	18	-2	salmonella	chow	3_X_18	3_X_18_-2	metat	0
18-(-2)-S-F-AR	3	X	18	-2	salmonella	chow	3_X_18	3_X_18_-2	metab	0
18-(10)-S-F-GL	3	X	18	10	salmonella	chow	3_X_18	3_X_18_10	16s	1
18-(10)-S-F-GL	3	X	18	10	salmonella	chow	3_X_18	3_X_18_10	metag_mapping	0
18-(10)-S-F-GL	3	X	18	10	salmonella	chow	3_X_18	3_X_18_10	metag_db	0
18-(10)-S-F-GL	3	X	18	10	salmonella	chow	3_X_18	3_X_18_10	metat	0
18-(10)-S-F-GL	3	X	18	10	salmonella	chow	3_X_18	3_X_18_10	metab	0
20-(-2)-S-F-AT	3	X	20	-2	salmonella	chow	3_X_20	3_X_20_-2	16s	1	I4
20-(-2)-S-F-AT	3	X	20	-2	salmonella	chow	3_X_20	3_X_20_-2	metag_mapping	0	I4
20-(-2)-S-F-AT	3	X	20	-2	salmonella	chow	3_X_20	3_X_20_-2	metag_db	0	I4
20-(-2)-S-F-AT	3	X	20	-2	salmonella	chow	3_X_20	3_X_20_-2	metat	0	I4
20-(-2)-S-F-AT	3	X	20	-2	salmonella	chow	3_X_20	3_X_20_-2	metab	0	I4
20-(-1)-S-F-CR	3	X	20	-1	salmonella	chow	3_X_20	3_X_20_-1	16s	1	I4
20-(-1)-S-F-CR	3	X	20	-1	salmonella	chow	3_X_20	3_X_20_-1	metag_mapping	0	I4
20-(-1)-S-F-CR	3	X	20	-1	salmonella	chow	3_X_20	3_X_20_-1	metag_db	0	I4
20-(-1)-S-F-CR	3	X	20	-1	salmonella	chow	3_X_20	3_X_20_-1	metat	0	I4
20-(-1)-S-F-CR	3	X	20	-1	salmonella	chow	3_X_20	3_X_20_-1	metab	0	I4
20-(0)-S-F-EP	3	X	20	0	salmonella	chow	3_X_20	3_X_20_0	16s	1	I4
20-(0)-S-F-EP	3	X	20	0	salmonella	chow	3_X_20	3_X_20_0	metag_mapping	0	I4
20-(0)-S-F-EP	3	X	20	0	salmonella	chow	3_X_20	3_X_20_0	metag_db	0	I4
20-(0)-S-F-EP	3	X	20	0	salmonella	chow	3_X_20	3_X_20_0	metat	0	I4
20-(0)-S-F-EP	3	X	20	0	salmonella	chow	3_X_20	3_X_20_0	metab	0	I4
20-(10)-S-F-GN	3	X	20	10	salmonella	chow	3_X_20	3_X_20_10	16s	1	I4
20-(10)-S-F-GN	3	X	20	10	salmonella	chow	3_X_20	3_X_20_10	metag_mapping	0	I4
20-(10)-S-F-GN	3	X	20	10	salmonella	chow	3_X_20	3_X_20_10	metag_db	0	I4
20-(10)-S-F-GN	3	X	20	10	salmonella	chow	3_X_20	3_X_20_10	metat	0	I4
20-(10)-S-F-GN	3	X	20	10	salmonella	chow	3_X_20	3_X_20_10	metab	0	I4
20-(11)-S-F-KL	3	X	20	11	salmonella	chow	3_X_20	3_X_20_11	16s	1	I4
20-(11)-S-F-KL	3	X	20	11	salmonella	chow	3_X_20	3_X_20_11	metag_mapping	1	I4
20-(11)-S-F-KL	3	X	20	11	salmonella	chow	3_X_20	3_X_20_11	metag_db	1	I4
20-(11)-S-F-KL	3	X	20	11	salmonella	chow	3_X_20	3_X_20_11	metat	0	I4
20-(11)-S-F-KL	3	X	20	11	salmonella	chow	3_X_20	3_X_20_11	metab	0	I4
20-(12)-S-F-MJ	3	X	20	12	salmonella	chow	3_X_20	3_X_20_12	16s	1	I4
20-(12)-S-F-MJ	3	X	20	12	salmonella	chow	3_X_20	3_X_20_12	metag_mapping	0	I4
20-(12)-S-F-MJ	3	X	20	12	salmonella	chow	3_X_20	3_X_20_12	metag_db	0	I4
20-(12)-S-F-MJ	3	X	20	12	salmonella	chow	3_X_20	3_X_20_12	metat	0	I4
20-(12)-S-F-MJ	3	X	20	12	salmonella	chow	3_X_20	3_X_20_12	metab	1	I4
21-(-2)-S-F-AU	3	X	21	-2	salmonella	chow	3_X_21	3_X_21_-2	16s	1
21-(-2)-S-F-AU	3	X	21	-2	salmonella	chow	3_X_21	3_X_21_-2	metag_mapping	0
21-(-2)-S-F-AU	3	X	21	-2	salmonella	chow	3_X_21	3_X_21_-2	metag_db	0
21-(-2)-S-F-AU	3	X	21	-2	salmonella	chow	3_X_21	3_X_21_-2	metat	0
21-(-2)-S-F-AU	3	X	21	-2	salmonella	chow	3_X_21	3_X_21_-2	metab	0
21-(10)-S-F-GO	3	X	21	10	salmonella	chow	3_X_21	3_X_21_10	16s	1
21-(10)-S-F-GO	3	X	21	10	salmonella	chow	3_X_21	3_X_21_10	metag_mapping	0
21-(10)-S-F-GO	3	X	21	10	salmonella	chow	3_X_21	3_X_21_10	metag_db	0
21-(10)-S-F-GO	3	X	21	10	salmonella	chow	3_X_21	3_X_21_10	metat	0
21-(10)-S-F-GO	3	X	21	10	salmonella	chow	3_X_21	3_X_21_10	metab	0
22-(-2)-S-F-AV	3	X	22	-2	salmonella	chow	3_X_22	3_X_22_-2	16s	1
22-(-2)-S-F-AV	3	X	22	-2	salmonella	chow	3_X_22	3_X_22_-2	metag_mapping	0
22-(-2)-S-F-AV	3	X	22	-2	salmonella	chow	3_X_22	3_X_22_-2	metag_db	0
22-(-2)-S-F-AV	3	X	22	-2	salmonella	chow	3_X_22	3_X_22_-2	metat	0
22-(-2)-S-F-AV	3	X	22	-2	salmonella	chow	3_X_22	3_X_22_-2	metab	0
22-(10)-S-F-GP	3	X	22	10	salmonella	chow	3_X_22	3_X_22_10	16s	1
22-(10)-S-F-GP	3	X	22	10	salmonella	chow	3_X_22	3_X_22_10	metag_mapping	0
22-(10)-S-F-GP	3	X	22	10	salmonella	chow	3_X_22	3_X_22_10	metag_db	0
22-(10)-S-F-GP	3	X	22	10	salmonella	chow	3_X_22	3_X_22_10	metat	0
22-(10)-S-F-GP	3	X	22	10	salmonella	chow	3_X_22	3_X_22_10	metab	0
27-(-2)-S-F-BA	3	X	27	-2	salmonella	chow	3_X_27	3_X_27_-2	16s	1	I5
27-(-2)-S-F-BA	3	X	27	-2	salmonella	chow	3_X_27	3_X_27_-2	metag_mapping	0	I5
27-(-2)-S-F-BA	3	X	27	-2	salmonella	chow	3_X_27	3_X_27_-2	metag_db	0	I5
27-(-2)-S-F-BA	3	X	27	-2	salmonella	chow	3_X_27	3_X_27_-2	metat	0	I5
27-(-2)-S-F-BA	3	X	27	-2	salmonella	chow	3_X_27	3_X_27_-2	metab	0	I5
27-(-1)-S-F-CY	3	X	27	-1	salmonella	chow	3_X_27	3_X_27_-1	16s	1	I5
27-(-1)-S-F-CY	3	X	27	-1	salmonella	chow	3_X_27	3_X_27_-1	metag_mapping	0	I5
27-(-1)-S-F-CY	3	X	27	-1	salmonella	chow	3_X_27	3_X_27_-1	metag_db	0	I5
27-(-1)-S-F-CY	3	X	27	-1	salmonella	chow	3_X_27	3_X_27_-1	metat	0	I5
27-(-1)-S-F-CY	3	X	27	-1	salmonella	chow	3_X_27	3_X_27_-1	metab	0	I5
27-(0)-S-F-EW	3	X	27	0	salmonella	chow	3_X_27	3_X_27_0	16s	1	I5
27-(0)-S-F-EW	3	X	27	0	salmonella	chow	3_X_27	3_X_27_0	metag_mapping	0	I5
27-(0)-S-F-EW	3	X	27	0	salmonella	chow	3_X_27	3_X_27_0	metag_db	0	I5
27-(0)-S-F-EW	3	X	27	0	salmonella	chow	3_X_27	3_X_27_0	metat	0	I5
27-(0)-S-F-EW	3	X	27	0	salmonella	chow	3_X_27	3_X_27_0	metab	0	I5
27-(10)-S-F-GU	3	X	27	10	salmonella	chow	3_X_27	3_X_27_10	16s	1	I5
27-(10)-S-F-GU	3	X	27	10	salmonella	chow	3_X_27	3_X_27_10	metag_mapping	0	I5
27-(10)-S-F-GU	3	X	27	10	salmonella	chow	3_X_27	3_X_27_10	metag_db	0	I5
27-(10)-S-F-GU	3	X	27	10	salmonella	chow	3_X_27	3_X_27_10	metat	0	I5
27-(10)-S-F-GU	3	X	27	10	salmonella	chow	3_X_27	3_X_27_10	metab	0	I5
27-(11)-S-F-KS	3	X	27	11	salmonella	chow	3_X_27	3_X_27_11	16s	1	I5
27-(11)-S-F-KS	3	X	27	11	salmonella	chow	3_X_27	3_X_27_11	metag_mapping	1	I5
27-(11)-S-F-KS	3	X	27	11	salmonella	chow	3_X_27	3_X_27_11	metag_db	1	I5
27-(11)-S-F-KS	3	X	27	11	salmonella	chow	3_X_27	3_X_27_11	metat	0	I5
27-(11)-S-F-KS	3	X	27	11	salmonella	chow	3_X_27	3_X_27_11	metab	0	I5
27-(12)-S-F-MQ	3	X	27	12	salmonella	chow	3_X_27	3_X_27_12	16s	1	I5
27-(12)-S-F-MQ	3	X	27	12	salmonella	chow	3_X_27	3_X_27_12	metag_mapping	0	I5
27-(12)-S-F-MQ	3	X	27	12	salmonella	chow	3_X_27	3_X_27_12	metag_db	0	I5
27-(12)-S-F-MQ	3	X	27	12	salmonella	chow	3_X_27	3_X_27_12	metat	0	I5
27-(12)-S-F-MQ	3	X	27	12	salmonella	chow	3_X_27	3_X_27_12	metab	1	I5
28-(-2)-S-F-BB	3	X	28	-2	salmonella	chow	3_X_28	3_X_28_-2	16s	1	I6
28-(-2)-S-F-BB	3	X	28	-2	salmonella	chow	3_X_28	3_X_28_-2	metag_mapping	0	I6
28-(-2)-S-F-BB	3	X	28	-2	salmonella	chow	3_X_28	3_X_28_-2	metag_db	0	I6
28-(-2)-S-F-BB	3	X	28	-2	salmonella	chow	3_X_28	3_X_28_-2	metat	0	I6
28-(-2)-S-F-BB	3	X	28	-2	salmonella	chow	3_X_28	3_X_28_-2	metab	0	I6
28-(-1)-S-F-CZ	3	X	28	-1	salmonella	chow	3_X_28	3_X_28_-1	16s	1	I6
28-(-1)-S-F-CZ	3	X	28	-1	salmonella	chow	3_X_28	3_X_28_-1	metag_mapping	0	I6
28-(-1)-S-F-CZ	3	X	28	-1	salmonella	chow	3_X_28	3_X_28_-1	metag_db	0	I6
28-(-1)-S-F-CZ	3	X	28	-1	salmonella	chow	3_X_28	3_X_28_-1	metat	0	I6
28-(-1)-S-F-CZ	3	X	28	-1	salmonella	chow	3_X_28	3_X_28_-1	metab	0	I6
28-(0)-S-F-EX	3	X	28	0	salmonella	chow	3_X_28	3_X_28_0	16s	1	I6
28-(0)-S-F-EX	3	X	28	0	salmonella	chow	3_X_28	3_X_28_0	metag_mapping	0	I6
28-(0)-S-F-EX	3	X	28	0	salmonella	chow	3_X_28	3_X_28_0	metag_db	0	I6
28-(0)-S-F-EX	3	X	28	0	salmonella	chow	3_X_28	3_X_28_0	metat	0	I6
28-(0)-S-F-EX	3	X	28	0	salmonella	chow	3_X_28	3_X_28_0	metab	0	I6
28-(10)-S-F-GV	3	X	28	10	salmonella	chow	3_X_28	3_X_28_10	16s	1	I6
28-(10)-S-F-GV	3	X	28	10	salmonella	chow	3_X_28	3_X_28_10	metag_mapping	0	I6
28-(10)-S-F-GV	3	X	28	10	salmonella	chow	3_X_28	3_X_28_10	metag_db	0	I6
28-(10)-S-F-GV	3	X	28	10	salmonella	chow	3_X_28	3_X_28_10	metat	0	I6
28-(10)-S-F-GV	3	X	28	10	salmonella	chow	3_X_28	3_X_28_10	metab	0	I6
28-(11)-S-F-KT	3	X	28	11	salmonella	chow	3_X_28	3_X_28_11	16s	1	I6
28-(11)-S-F-KT	3	X	28	11	salmonella	chow	3_X_28	3_X_28_11	metag_mapping	0	I6
28-(11)-S-F-KT	3	X	28	11	salmonella	chow	3_X_28	3_X_28_11	metag_db	0	I6
28-(11)-S-F-KT	3	X	28	11	salmonella	chow	3_X_28	3_X_28_11	metat	1	I6
28-(11)-S-F-KT	3	X	28	11	salmonella	chow	3_X_28	3_X_28_11	metab	0	I6
28-(12)-S-F-MR	3	X	28	12	salmonella	chow	3_X_28	3_X_28_12	16s	1	I6
28-(12)-S-F-MR	3	X	28	12	salmonella	chow	3_X_28	3_X_28_12	metag_mapping	0	I6
28-(12)-S-F-MR	3	X	28	12	salmonella	chow	3_X_28	3_X_28_12	metag_db	0	I6
28-(12)-S-F-MR	3	X	28	12	salmonella	chow	3_X_28	3_X_28_12	metat	0	I6
28-(12)-S-F-MR	3	X	28	12	salmonella	chow	3_X_28	3_X_28_12	metab	1	I6
JU	1	X	44	-2	salmonella	chow	1_X_44	1_X_44_-2	16s	1
JU	1	X	44	-2	salmonella	chow	1_X_44	1_X_44_-2	metag_mapping	0
JU	1	X	44	-2	salmonella	chow	1_X_44	1_X_44_-2	metag_db	0
JU	1	X	44	-2	salmonella	chow	1_X_44	1_X_44_-2	metat	0
JU	1	X	44	-2	salmonella	chow	1_X_44	1_X_44_-2	metab	0
MC	1	X	44	-1	salmonella	chow	1_X_44	1_X_44_-1	16s	1
MC	1	X	44	-1	salmonella	chow	1_X_44	1_X_44_-1	metag_mapping	0
MC	1	X	44	-1	salmonella	chow	1_X_44	1_X_44_-1	metag_db	0
MC	1	X	44	-1	salmonella	chow	1_X_44	1_X_44_-1	metat	0
MC	1	X	44	-1	salmonella	chow	1_X_44	1_X_44_-1	metab	0
LNM	1	X	44	10	salmonella	chow	1_X_44	1_X_44_10	16s	1
LNM	1	X	44	10	salmonella	chow	1_X_44	1_X_44_10	metag_mapping	0
LNM	1	X	44	10	salmonella	chow	1_X_44	1_X_44_10	metag_db	0
LNM	1	X	44	10	salmonella	chow	1_X_44	1_X_44_10	metat	0
LNM	1	X	44	10	salmonella	chow	1_X_44	1_X_44_10	metab	0
NVU	1	X	44	11	salmonella	chow	1_X_44	1_X_44_11	16s	1
NVU	1	X	44	11	salmonella	chow	1_X_44	1_X_44_11	metag_mapping	0
NVU	1	X	44	11	salmonella	chow	1_X_44	1_X_44_11	metag_db	0
NVU	1	X	44	11	salmonella	chow	1_X_44	1_X_44_11	metat	0
NVU	1	X	44	11	salmonella	chow	1_X_44	1_X_44_11	metab	0
QDC	1	X	44	12	salmonella	chow	1_X_44	1_X_44_12	16s	1
QDC	1	X	44	12	salmonella	chow	1_X_44	1_X_44_12	metag_mapping	0
QDC	1	X	44	12	salmonella	chow	1_X_44	1_X_44_12	metag_db	0
QDC	1	X	44	12	salmonella	chow	1_X_44	1_X_44_12	metat	0
QDC	1	X	44	12	salmonella	chow	1_X_44	1_X_44_12	metab	0
JW	1	X	46	-2	salmonella	chow	1_X_46	1_X_46_-2	16s	1
JW	1	X	46	-2	salmonella	chow	1_X_46	1_X_46_-2	metag_mapping	0
JW	1	X	46	-2	salmonella	chow	1_X_46	1_X_46_-2	metag_db	0
JW	1	X	46	-2	salmonella	chow	1_X_46	1_X_46_-2	metat	0
JW	1	X	46	-2	salmonella	chow	1_X_46	1_X_46_-2	metab	0
ME	1	X	46	-1	salmonella	chow	1_X_46	1_X_46_-1	16s	1
ME	1	X	46	-1	salmonella	chow	1_X_46	1_X_46_-1	metag_mapping	0
ME	1	X	46	-1	salmonella	chow	1_X_46	1_X_46_-1	metag_db	0
ME	1	X	46	-1	salmonella	chow	1_X_46	1_X_46_-1	metat	0
ME	1	X	46	-1	salmonella	chow	1_X_46	1_X_46_-1	metab	0
NXW	1	X	46	11	salmonella	chow	1_X_46	1_X_46_11	16s	1
NXW	1	X	46	11	salmonella	chow	1_X_46	1_X_46_11	metag_mapping	0
NXW	1	X	46	11	salmonella	chow	1_X_46	1_X_46_11	metag_db	0
NXW	1	X	46	11	salmonella	chow	1_X_46	1_X_46_11	metat	0
NXW	1	X	46	11	salmonella	chow	1_X_46	1_X_46_11	metab	0
QFE	1	X	46	12	salmonella	chow	1_X_46	1_X_46_12	16s	1
QFE	1	X	46	12	salmonella	chow	1_X_46	1_X_46_12	metag_mapping	0
QFE	1	X	46	12	salmonella	chow	1_X_46	1_X_46_12	metag_db	0
QFE	1	X	46	12	salmonella	chow	1_X_46	1_X_46_12	metat	0
QFE	1	X	46	12	salmonella	chow	1_X_46	1_X_46_12	metab	0
LDA_2	2	X	10	-2	salmonella	chow	2_X_10	2_X_10_-2	16s	1
LDA_2	2	X	10	-2	salmonella	chow	2_X_10	2_X_10_-2	metag_mapping	0
LDA_2	2	X	10	-2	salmonella	chow	2_X_10	2_X_10_-2	metag_db	0
LDA_2	2	X	10	-2	salmonella	chow	2_X_10	2_X_10_-2	metat	0
LDA_2	2	X	10	-2	salmonella	chow	2_X_10	2_X_10_-2	metab	0
ZEA_2	2	X	10	-1	salmonella	chow	2_X_10	2_X_10_-1	16s	1
ZEA_2	2	X	10	-1	salmonella	chow	2_X_10	2_X_10_-1	metag_mapping	0
ZEA_2	2	X	10	-1	salmonella	chow	2_X_10	2_X_10_-1	metag_db	0
ZEA_2	2	X	10	-1	salmonella	chow	2_X_10	2_X_10_-1	metat	0
ZEA_2	2	X	10	-1	salmonella	chow	2_X_10	2_X_10_-1	metab	0
XVA_2	2	X	10	10	salmonella	chow	2_X_10	2_X_10_10	16s	1
XVA_2	2	X	10	10	salmonella	chow	2_X_10	2_X_10_10	metag_mapping	0
XVA_2	2	X	10	10	salmonella	chow	2_X_10	2_X_10_10	metag_db	0
XVA_2	2	X	10	10	salmonella	chow	2_X_10	2_X_10_10	metat	0
XVA_2	2	X	10	10	salmonella	chow	2_X_10	2_X_10_10	metab	0
LXA_2	2	X	10	11	salmonella	chow	2_X_10	2_X_10_11	16s	1
LXA_2	2	X	10	11	salmonella	chow	2_X_10	2_X_10_11	metag_mapping	0
LXA_2	2	X	10	11	salmonella	chow	2_X_10	2_X_10_11	metag_db	0
LXA_2	2	X	10	11	salmonella	chow	2_X_10	2_X_10_11	metat	0
LXA_2	2	X	10	11	salmonella	chow	2_X_10	2_X_10_11	metab	0
4_3_1_-1_M	4	3	1	-1	salmonella	chow	4_3_1	4_3_1_-1	16s	1
4_3_1_-1_M	4	3	1	-1	salmonella	chow	4_3_1	4_3_1_-1	metag_mapping	0
4_3_1_-1_M	4	3	1	-1	salmonella	chow	4_3_1	4_3_1_-1	metag_db	0
4_3_1_-1_M	4	3	1	-1	salmonella	chow	4_3_1	4_3_1_-1	metat	0
4_3_1_-1_M	4	3	1	-1	salmonella	chow	4_3_1	4_3_1_-1	metab	0
4_3_1_-2_M	4	3	1	-2	salmonella	chow	4_3_1	4_3_1_-2	16s	1
4_3_1_-2_M	4	3	1	-2	salmonella	chow	4_3_1	4_3_1_-2	metag_mapping	0
4_3_1_-2_M	4	3	1	-2	salmonella	chow	4_3_1	4_3_1_-2	metag_db	0
4_3_1_-2_M	4	3	1	-2	salmonella	chow	4_3_1	4_3_1_-2	metat	0
4_3_1_-2_M	4	3	1	-2	salmonella	chow	4_3_1	4_3_1_-2	metab	0
4_3_1_10_M	4	3	1	10	salmonella	chow	4_3_1	4_3_1_10	16s	1
4_3_1_10_M	4	3	1	10	salmonella	chow	4_3_1	4_3_1_10	metag_mapping	0
4_3_1_10_M	4	3	1	10	salmonella	chow	4_3_1	4_3_1_10	metag_db	0
4_3_1_10_M	4	3	1	10	salmonella	chow	4_3_1	4_3_1_10	metat	0
4_3_1_10_M	4	3	1	10	salmonella	chow	4_3_1	4_3_1_10	metab	0
4_3_1_11_M	4	3	1	11	salmonella	chow	4_3_1	4_3_1_11	16s	1
4_3_1_11_M	4	3	1	11	salmonella	chow	4_3_1	4_3_1_11	metag_mapping	0
4_3_1_11_M	4	3	1	11	salmonella	chow	4_3_1	4_3_1_11	metag_db	0
4_3_1_11_M	4	3	1	11	salmonella	chow	4_3_1	4_3_1_11	metat	0
4_3_1_11_M	4	3	1	11	salmonella	chow	4_3_1	4_3_1_11	metab	0
4_3_1_12_M	4	3	1	12	salmonella	chow	4_3_1	4_3_1_12	16s	1
4_3_1_12_M	4	3	1	12	salmonella	chow	4_3_1	4_3_1_12	metag_mapping	0
4_3_1_12_M	4	3	1	12	salmonella	chow	4_3_1	4_3_1_12	metag_db	0
4_3_1_12_M	4	3	1	12	salmonella	chow	4_3_1	4_3_1_12	metat	0
4_3_1_12_M	4	3	1	12	salmonella	chow	4_3_1	4_3_1_12	metab	0
5_3_3_-2	5	3	3	-2	salmonella	chow	5_3_3	5_3_3_-2	16s	1
5_3_3_-2	5	3	3	-2	salmonella	chow	5_3_3	5_3_3_-2	metag_mapping	0
5_3_3_-2	5	3	3	-2	salmonella	chow	5_3_3	5_3_3_-2	metag_db	0
5_3_3_-2	5	3	3	-2	salmonella	chow	5_3_3	5_3_3_-2	metat	0
5_3_3_-2	5	3	3	-2	salmonella	chow	5_3_3	5_3_3_-2	metab	0
5_3_4_-2	5	3	4	-2	salmonella	chow	5_3_4	5_3_4_-2	16s	1
5_3_4_-2	5	3	4	-2	salmonella	chow	5_3_4	5_3_4_-2	metag_mapping	0
5_3_4_-2	5	3	4	-2	salmonella	chow	5_3_4	5_3_4_-2	metag_db	0
5_3_4_-2	5	3	4	-2	salmonella	chow	5_3_4	5_3_4_-2	metat	0
5_3_4_-2	5	3	4	-2	salmonella	chow	5_3_4	5_3_4_-2	metab	0
5_5_4_-2	5	5	4	-2	salmonella	chow	5_5_4	5_5_4_-2	16s	1
5_5_4_-2	5	5	4	-2	salmonella	chow	5_5_4	5_5_4_-2	metag_mapping	0
5_5_4_-2	5	5	4	-2	salmonella	chow	5_5_4	5_5_4_-2	metag_db	0
5_5_4_-2	5	5	4	-2	salmonella	chow	5_5_4	5_5_4_-2	metat	0
5_5_4_-2	5	5	4	-2	salmonella	chow	5_5_4	5_5_4_-2	metab	0
5_5_5_-2	5	5	5	-2	salmonella	chow	5_5_5	5_5_5_-2	16s	1
5_5_5_-2	5	5	5	-2	salmonella	chow	5_5_5	5_5_5_-2	metag_mapping	0
5_5_5_-2	5	5	5	-2	salmonella	chow	5_5_5	5_5_5_-2	metag_db	0
5_5_5_-2	5	5	5	-2	salmonella	chow	5_5_5	5_5_5_-2	metat	0
5_5_5_-2	5	5	5	-2	salmonella	chow	5_5_5	5_5_5_-2	metab	0
5_7_5_-2	5	7	5	-2	salmonella	chow	5_7_5	5_7_5_-2	16s	1
5_7_5_-2	5	7	5	-2	salmonella	chow	5_7_5	5_7_5_-2	metag_mapping	0
5_7_5_-2	5	7	5	-2	salmonella	chow	5_7_5	5_7_5_-2	metag_db	0
5_7_5_-2	5	7	5	-2	salmonella	chow	5_7_5	5_7_5_-2	metat	0
5_7_5_-2	5	7	5	-2	salmonella	chow	5_7_5	5_7_5_-2	metab	0
5_8_2_-2	5	8	2	-2	salmonella	chow	5_8_2	5_8_2_-2	16s	1
5_8_2_-2	5	8	2	-2	salmonella	chow	5_8_2	5_8_2_-2	metag_mapping	0
5_8_2_-2	5	8	2	-2	salmonella	chow	5_8_2	5_8_2_-2	metag_db	0
5_8_2_-2	5	8	2	-2	salmonella	chow	5_8_2	5_8_2_-2	metat	0
5_8_2_-2	5	8	2	-2	salmonella	chow	5_8_2	5_8_2_-2	metab	0
5_11_1_-2	5	11	1	-2	salmonella	HFD	5_11_1	5_11_1_-2	16s	1
5_11_1_-2	5	11	1	-2	salmonella	HFD	5_11_1	5_11_1_-2	metag_mapping	0
5_11_1_-2	5	11	1	-2	salmonella	HFD	5_11_1	5_11_1_-2	metag_db	0
5_11_1_-2	5	11	1	-2	salmonella	HFD	5_11_1	5_11_1_-2	metat	0
5_11_1_-2	5	11	1	-2	salmonella	HFD	5_11_1	5_11_1_-2	metab	0
5_11_2_-2	5	11	2	-2	salmonella	HFD	5_11_2	5_11_2_-2	16s	1
5_11_2_-2	5	11	2	-2	salmonella	HFD	5_11_2	5_11_2_-2	metag_mapping	0
5_11_2_-2	5	11	2	-2	salmonella	HFD	5_11_2	5_11_2_-2	metag_db	0
5_11_2_-2	5	11	2	-2	salmonella	HFD	5_11_2	5_11_2_-2	metat	0
5_11_2_-2	5	11	2	-2	salmonella	HFD	5_11_2	5_11_2_-2	metab	0
5_11_3_-2	5	11	3	-2	salmonella	HFD	5_11_3	5_11_3_-2	16s	1
5_11_3_-2	5	11	3	-2	salmonella	HFD	5_11_3	5_11_3_-2	metag_mapping	0
5_11_3_-2	5	11	3	-2	salmonella	HFD	5_11_3	5_11_3_-2	metag_db	0
5_11_3_-2	5	11	3	-2	salmonella	HFD	5_11_3	5_11_3_-2	metat	0
5_11_3_-2	5	11	3	-2	salmonella	HFD	5_11_3	5_11_3_-2	metab	0
5_11_4_-2	5	11	4	-2	salmonella	HFD	5_11_4	5_11_4_-2	16s	1
5_11_4_-2	5	11	4	-2	salmonella	HFD	5_11_4	5_11_4_-2	metag_mapping	0
5_11_4_-2	5	11	4	-2	salmonella	HFD	5_11_4	5_11_4_-2	metag_db	0
5_11_4_-2	5	11	4	-2	salmonella	HFD	5_11_4	5_11_4_-2	metat	0
5_11_4_-2	5	11	4	-2	salmonella	HFD	5_11_4	5_11_4_-2	metab	0
5_11_5_-2	5	11	5	-2	salmonella	HFD	5_11_5	5_11_5_-2	16s	1
5_11_5_-2	5	11	5	-2	salmonella	HFD	5_11_5	5_11_5_-2	metag_mapping	0
5_11_5_-2	5	11	5	-2	salmonella	HFD	5_11_5	5_11_5_-2	metag_db	0
5_11_5_-2	5	11	5	-2	salmonella	HFD	5_11_5	5_11_5_-2	metat	0
5_11_5_-2	5	11	5	-2	salmonella	HFD	5_11_5	5_11_5_-2	metab	0
5_12_1_-2	5	12	1	-2	salmonella	HFD	5_12_1	5_12_1_-2	16s	1
5_12_1_-2	5	12	1	-2	salmonella	HFD	5_12_1	5_12_1_-2	metag_mapping	0
5_12_1_-2	5	12	1	-2	salmonella	HFD	5_12_1	5_12_1_-2	metag_db	0
5_12_1_-2	5	12	1	-2	salmonella	HFD	5_12_1	5_12_1_-2	metat	0
5_12_1_-2	5	12	1	-2	salmonella	HFD	5_12_1	5_12_1_-2	metab	0
5_12_2_-2	5	12	2	-2	salmonella	HFD	5_12_2	5_12_2_-2	16s	1
5_12_2_-2	5	12	2	-2	salmonella	HFD	5_12_2	5_12_2_-2	metag_mapping	0
5_12_2_-2	5	12	2	-2	salmonella	HFD	5_12_2	5_12_2_-2	metag_db	0
5_12_2_-2	5	12	2	-2	salmonella	HFD	5_12_2	5_12_2_-2	metat	0
5_12_2_-2	5	12	2	-2	salmonella	HFD	5_12_2	5_12_2_-2	metab	0
5_12_3_-2	5	12	3	-2	salmonella	HFD	5_12_3	5_12_3_-2	16s	1
5_12_3_-2	5	12	3	-2	salmonella	HFD	5_12_3	5_12_3_-2	metag_mapping	0
5_12_3_-2	5	12	3	-2	salmonella	HFD	5_12_3	5_12_3_-2	metag_db	0
5_12_3_-2	5	12	3	-2	salmonella	HFD	5_12_3	5_12_3_-2	metat	0
5_12_3_-2	5	12	3	-2	salmonella	HFD	5_12_3	5_12_3_-2	metab	0
5_12_4_-2	5	12	4	-2	salmonella	HFD	5_12_4	5_12_4_-2	16s	1
5_12_4_-2	5	12	4	-2	salmonella	HFD	5_12_4	5_12_4_-2	metag_mapping	0
5_12_4_-2	5	12	4	-2	salmonella	HFD	5_12_4	5_12_4_-2	metag_db	0
5_12_4_-2	5	12	4	-2	salmonella	HFD	5_12_4	5_12_4_-2	metat	0
5_12_4_-2	5	12	4	-2	salmonella	HFD	5_12_4	5_12_4_-2	metab	0
5_12_5_-2	5	12	5	-2	salmonella	HFD	5_12_5	5_12_5_-2	16s	1
5_12_5_-2	5	12	5	-2	salmonella	HFD	5_12_5	5_12_5_-2	metag_mapping	0
5_12_5_-2	5	12	5	-2	salmonella	HFD	5_12_5	5_12_5_-2	metag_db	0
5_12_5_-2	5	12	5	-2	salmonella	HFD	5_12_5	5_12_5_-2	metat	0
5_12_5_-2	5	12	5	-2	salmonella	HFD	5_12_5	5_12_5_-2	metab	0
5_13_1_-2	5	13	1	-2	salmonella	HFD	5_13_1	5_13_1_-2	16s	1
5_13_1_-2	5	13	1	-2	salmonella	HFD	5_13_1	5_13_1_-2	metag_mapping	0
5_13_1_-2	5	13	1	-2	salmonella	HFD	5_13_1	5_13_1_-2	metag_db	0
5_13_1_-2	5	13	1	-2	salmonella	HFD	5_13_1	5_13_1_-2	metat	0
5_13_1_-2	5	13	1	-2	salmonella	HFD	5_13_1	5_13_1_-2	metab	0
5_13_2_-2	5	13	2	-2	salmonella	HFD	5_13_2	5_13_2_-2	16s	1
5_13_2_-2	5	13	2	-2	salmonella	HFD	5_13_2	5_13_2_-2	metag_mapping	0
5_13_2_-2	5	13	2	-2	salmonella	HFD	5_13_2	5_13_2_-2	metag_db	0
5_13_2_-2	5	13	2	-2	salmonella	HFD	5_13_2	5_13_2_-2	metat	0
5_13_2_-2	5	13	2	-2	salmonella	HFD	5_13_2	5_13_2_-2	metab	0
5_13_3_-2	5	13	3	-2	salmonella	HFD	5_13_3	5_13_3_-2	16s	1
5_13_3_-2	5	13	3	-2	salmonella	HFD	5_13_3	5_13_3_-2	metag_mapping	0
5_13_3_-2	5	13	3	-2	salmonella	HFD	5_13_3	5_13_3_-2	metag_db	0
5_13_3_-2	5	13	3	-2	salmonella	HFD	5_13_3	5_13_3_-2	metat	0
5_13_3_-2	5	13	3	-2	salmonella	HFD	5_13_3	5_13_3_-2	metab	0
5_13_4_-2	5	13	4	-2	salmonella	HFD	5_13_4	5_13_4_-2	16s	1
5_13_4_-2	5	13	4	-2	salmonella	HFD	5_13_4	5_13_4_-2	metag_mapping	0
5_13_4_-2	5	13	4	-2	salmonella	HFD	5_13_4	5_13_4_-2	metag_db	0
5_13_4_-2	5	13	4	-2	salmonella	HFD	5_13_4	5_13_4_-2	metat	0
5_13_4_-2	5	13	4	-2	salmonella	HFD	5_13_4	5_13_4_-2	metab	0
5_13_5_-2	5	13	5	-2	salmonella	HFD	5_13_5	5_13_5_-2	16s	1	I10
5_13_5_-2	5	13	5	-2	salmonella	HFD	5_13_5	5_13_5_-2	metag_mapping	0	I10
5_13_5_-2	5	13	5	-2	salmonella	HFD	5_13_5	5_13_5_-2	metag_db	0	I10
5_13_5_-2	5	13	5	-2	salmonella	HFD	5_13_5	5_13_5_-2	metat	0	I10
5_13_5_-2	5	13	5	-2	salmonella	HFD	5_13_5	5_13_5_-2	metab	0	I10
5_14_1_-2	5	14	1	-2	salmonella	HFD	5_14_1	5_14_1_-2	16s	1
5_14_1_-2	5	14	1	-2	salmonella	HFD	5_14_1	5_14_1_-2	metag_mapping	0
5_14_1_-2	5	14	1	-2	salmonella	HFD	5_14_1	5_14_1_-2	metag_db	0
5_14_1_-2	5	14	1	-2	salmonella	HFD	5_14_1	5_14_1_-2	metat	0
5_14_1_-2	5	14	1	-2	salmonella	HFD	5_14_1	5_14_1_-2	metab	0
5_14_2_-2	5	14	2	-2	salmonella	HFD	5_14_2	5_14_2_-2	16s	1	I8
5_14_2_-2	5	14	2	-2	salmonella	HFD	5_14_2	5_14_2_-2	metag_mapping	0	I8
5_14_2_-2	5	14	2	-2	salmonella	HFD	5_14_2	5_14_2_-2	metag_db	0	I8
5_14_2_-2	5	14	2	-2	salmonella	HFD	5_14_2	5_14_2_-2	metat	0	I8
5_14_2_-2	5	14	2	-2	salmonella	HFD	5_14_2	5_14_2_-2	metab	0	I8
5_14_3_-2	5	14	3	-2	salmonella	HFD	5_14_3	5_14_3_-2	16s	1	I11
5_14_3_-2	5	14	3	-2	salmonella	HFD	5_14_3	5_14_3_-2	metag_mapping	0	I11
5_14_3_-2	5	14	3	-2	salmonella	HFD	5_14_3	5_14_3_-2	metag_db	0	I11
5_14_3_-2	5	14	3	-2	salmonella	HFD	5_14_3	5_14_3_-2	metat	0	I11
5_14_3_-2	5	14	3	-2	salmonella	HFD	5_14_3	5_14_3_-2	metab	0	I11
5_14_4_-2	5	14	4	-2	salmonella	HFD	5_14_4	5_14_4_-2	16s	1	I9
5_14_4_-2	5	14	4	-2	salmonella	HFD	5_14_4	5_14_4_-2	metag_mapping	0	I9
5_14_4_-2	5	14	4	-2	salmonella	HFD	5_14_4	5_14_4_-2	metag_db	0	I9
5_14_4_-2	5	14	4	-2	salmonella	HFD	5_14_4	5_14_4_-2	metat	0	I9
5_14_4_-2	5	14	4	-2	salmonella	HFD	5_14_4	5_14_4_-2	metab	0	I9
5_14_5_-2	5	14	5	-2	salmonella	HFD	5_14_5	5_14_5_-2	16s	1
5_14_5_-2	5	14	5	-2	salmonella	HFD	5_14_5	5_14_5_-2	metag_mapping	0
5_14_5_-2	5	14	5	-2	salmonella	HFD	5_14_5	5_14_5_-2	metag_db	0
5_14_5_-2	5	14	5	-2	salmonella	HFD	5_14_5	5_14_5_-2	metat	0
5_14_5_-2	5	14	5	-2	salmonella	HFD	5_14_5	5_14_5_-2	metab	0
5_3_3_-1	5	3	3	-1	salmonella	chow	5_3_3	5_3_3_-1	16s	1
5_3_3_-1	5	3	3	-1	salmonella	chow	5_3_3	5_3_3_-1	metag_mapping	0
5_3_3_-1	5	3	3	-1	salmonella	chow	5_3_3	5_3_3_-1	metag_db	0
5_3_3_-1	5	3	3	-1	salmonella	chow	5_3_3	5_3_3_-1	metat	0
5_3_3_-1	5	3	3	-1	salmonella	chow	5_3_3	5_3_3_-1	metab	0
5_3_4_-1	5	3	4	-1	salmonella	chow	5_3_4	5_3_4_-1	16s	1
5_3_4_-1	5	3	4	-1	salmonella	chow	5_3_4	5_3_4_-1	metag_mapping	0
5_3_4_-1	5	3	4	-1	salmonella	chow	5_3_4	5_3_4_-1	metag_db	0
5_3_4_-1	5	3	4	-1	salmonella	chow	5_3_4	5_3_4_-1	metat	0
5_3_4_-1	5	3	4	-1	salmonella	chow	5_3_4	5_3_4_-1	metab	0
5_5_4_-1	5	5	4	-1	salmonella	chow	5_5_4	5_5_4_-1	16s	1
5_5_4_-1	5	5	4	-1	salmonella	chow	5_5_4	5_5_4_-1	metag_mapping	0
5_5_4_-1	5	5	4	-1	salmonella	chow	5_5_4	5_5_4_-1	metag_db	0
5_5_4_-1	5	5	4	-1	salmonella	chow	5_5_4	5_5_4_-1	metat	0
5_5_4_-1	5	5	4	-1	salmonella	chow	5_5_4	5_5_4_-1	metab	0
5_5_5_-1	5	5	5	-1	salmonella	chow	5_5_5	5_5_5_-1	16s	1
5_5_5_-1	5	5	5	-1	salmonella	chow	5_5_5	5_5_5_-1	metag_mapping	0
5_5_5_-1	5	5	5	-1	salmonella	chow	5_5_5	5_5_5_-1	metag_db	0
5_5_5_-1	5	5	5	-1	salmonella	chow	5_5_5	5_5_5_-1	metat	0
5_5_5_-1	5	5	5	-1	salmonella	chow	5_5_5	5_5_5_-1	metab	0
5_7_5_-1	5	7	5	-1	salmonella	chow	5_7_5	5_7_5_-1	16s	1
5_7_5_-1	5	7	5	-1	salmonella	chow	5_7_5	5_7_5_-1	metag_mapping	0
5_7_5_-1	5	7	5	-1	salmonella	chow	5_7_5	5_7_5_-1	metag_db	0
5_7_5_-1	5	7	5	-1	salmonella	chow	5_7_5	5_7_5_-1	metat	0
5_7_5_-1	5	7	5	-1	salmonella	chow	5_7_5	5_7_5_-1	metab	0
5_8_2_-1	5	8	2	-1	salmonella	chow	5_8_2	5_8_2_-1	16s	1
5_8_2_-1	5	8	2	-1	salmonella	chow	5_8_2	5_8_2_-1	metag_mapping	0
5_8_2_-1	5	8	2	-1	salmonella	chow	5_8_2	5_8_2_-1	metag_db	0
5_8_2_-1	5	8	2	-1	salmonella	chow	5_8_2	5_8_2_-1	metat	0
5_8_2_-1	5	8	2	-1	salmonella	chow	5_8_2	5_8_2_-1	metab	0
5_11_1_-1	5	11	1	-1	salmonella	HFD	5_11_1	5_11_1_-1	16s	1
5_11_1_-1	5	11	1	-1	salmonella	HFD	5_11_1	5_11_1_-1	metag_mapping	0
5_11_1_-1	5	11	1	-1	salmonella	HFD	5_11_1	5_11_1_-1	metag_db	0
5_11_1_-1	5	11	1	-1	salmonella	HFD	5_11_1	5_11_1_-1	metat	0
5_11_1_-1	5	11	1	-1	salmonella	HFD	5_11_1	5_11_1_-1	metab	0
5_11_2_-1	5	11	2	-1	salmonella	HFD	5_11_2	5_11_2_-1	16s	1
5_11_2_-1	5	11	2	-1	salmonella	HFD	5_11_2	5_11_2_-1	metag_mapping	0
5_11_2_-1	5	11	2	-1	salmonella	HFD	5_11_2	5_11_2_-1	metag_db	0
5_11_2_-1	5	11	2	-1	salmonella	HFD	5_11_2	5_11_2_-1	metat	0
5_11_2_-1	5	11	2	-1	salmonella	HFD	5_11_2	5_11_2_-1	metab	0
5_11_3_-1	5	11	3	-1	salmonella	HFD	5_11_3	5_11_3_-1	16s	1
5_11_3_-1	5	11	3	-1	salmonella	HFD	5_11_3	5_11_3_-1	metag_mapping	0
5_11_3_-1	5	11	3	-1	salmonella	HFD	5_11_3	5_11_3_-1	metag_db	0
5_11_3_-1	5	11	3	-1	salmonella	HFD	5_11_3	5_11_3_-1	metat	0
5_11_3_-1	5	11	3	-1	salmonella	HFD	5_11_3	5_11_3_-1	metab	0
5_11_4_-1	5	11	4	-1	salmonella	HFD	5_11_4	5_11_4_-1	16s	1
5_11_4_-1	5	11	4	-1	salmonella	HFD	5_11_4	5_11_4_-1	metag_mapping	0
5_11_4_-1	5	11	4	-1	salmonella	HFD	5_11_4	5_11_4_-1	metag_db	0
5_11_4_-1	5	11	4	-1	salmonella	HFD	5_11_4	5_11_4_-1	metat	0
5_11_4_-1	5	11	4	-1	salmonella	HFD	5_11_4	5_11_4_-1	metab	0
5_11_5_-1	5	11	5	-1	salmonella	HFD	5_11_5	5_11_5_-1	16s	1
5_11_5_-1	5	11	5	-1	salmonella	HFD	5_11_5	5_11_5_-1	metag_mapping	0
5_11_5_-1	5	11	5	-1	salmonella	HFD	5_11_5	5_11_5_-1	metag_db	0
5_11_5_-1	5	11	5	-1	salmonella	HFD	5_11_5	5_11_5_-1	metat	0
5_11_5_-1	5	11	5	-1	salmonella	HFD	5_11_5	5_11_5_-1	metab	0
5_12_1_-1	5	12	1	-1	salmonella	HFD	5_12_1	5_12_1_-1	16s	1
5_12_1_-1	5	12	1	-1	salmonella	HFD	5_12_1	5_12_1_-1	metag_mapping	0
5_12_1_-1	5	12	1	-1	salmonella	HFD	5_12_1	5_12_1_-1	metag_db	0
5_12_1_-1	5	12	1	-1	salmonella	HFD	5_12_1	5_12_1_-1	metat	0
5_12_1_-1	5	12	1	-1	salmonella	HFD	5_12_1	5_12_1_-1	metab	0
5_12_2_-1	5	12	2	-1	salmonella	HFD	5_12_2	5_12_2_-1	16s	1
5_12_2_-1	5	12	2	-1	salmonella	HFD	5_12_2	5_12_2_-1	metag_mapping	0
5_12_2_-1	5	12	2	-1	salmonella	HFD	5_12_2	5_12_2_-1	metag_db	0
5_12_2_-1	5	12	2	-1	salmonella	HFD	5_12_2	5_12_2_-1	metat	0
5_12_2_-1	5	12	2	-1	salmonella	HFD	5_12_2	5_12_2_-1	metab	0
5_12_3_-1	5	12	3	-1	salmonella	HFD	5_12_3	5_12_3_-1	16s	1
5_12_3_-1	5	12	3	-1	salmonella	HFD	5_12_3	5_12_3_-1	metag_mapping	0
5_12_3_-1	5	12	3	-1	salmonella	HFD	5_12_3	5_12_3_-1	metag_db	0
5_12_3_-1	5	12	3	-1	salmonella	HFD	5_12_3	5_12_3_-1	metat	0
5_12_3_-1	5	12	3	-1	salmonella	HFD	5_12_3	5_12_3_-1	metab	0
5_12_4_-1	5	12	4	-1	salmonella	HFD	5_12_4	5_12_4_-1	16s	1
5_12_4_-1	5	12	4	-1	salmonella	HFD	5_12_4	5_12_4_-1	metag_mapping	0
5_12_4_-1	5	12	4	-1	salmonella	HFD	5_12_4	5_12_4_-1	metag_db	0
5_12_4_-1	5	12	4	-1	salmonella	HFD	5_12_4	5_12_4_-1	metat	0
5_12_4_-1	5	12	4	-1	salmonella	HFD	5_12_4	5_12_4_-1	metab	0
5_12_5_-1	5	12	5	-1	salmonella	HFD	5_12_5	5_12_5_-1	16s	1
5_12_5_-1	5	12	5	-1	salmonella	HFD	5_12_5	5_12_5_-1	metag_mapping	0
5_12_5_-1	5	12	5	-1	salmonella	HFD	5_12_5	5_12_5_-1	metag_db	0
5_12_5_-1	5	12	5	-1	salmonella	HFD	5_12_5	5_12_5_-1	metat	0
5_12_5_-1	5	12	5	-1	salmonella	HFD	5_12_5	5_12_5_-1	metab	0
5_13_1_-1	5	13	1	-1	salmonella	HFD	5_13_1	5_13_1_-1	16s	1
5_13_1_-1	5	13	1	-1	salmonella	HFD	5_13_1	5_13_1_-1	metag_mapping	0
5_13_1_-1	5	13	1	-1	salmonella	HFD	5_13_1	5_13_1_-1	metag_db	0
5_13_1_-1	5	13	1	-1	salmonella	HFD	5_13_1	5_13_1_-1	metat	0
5_13_1_-1	5	13	1	-1	salmonella	HFD	5_13_1	5_13_1_-1	metab	0
5_13_2_-1	5	13	2	-1	salmonella	HFD	5_13_2	5_13_2_-1	16s	1
5_13_2_-1	5	13	2	-1	salmonella	HFD	5_13_2	5_13_2_-1	metag_mapping	0
5_13_2_-1	5	13	2	-1	salmonella	HFD	5_13_2	5_13_2_-1	metag_db	0
5_13_2_-1	5	13	2	-1	salmonella	HFD	5_13_2	5_13_2_-1	metat	0
5_13_2_-1	5	13	2	-1	salmonella	HFD	5_13_2	5_13_2_-1	metab	0
5_13_3_-1	5	13	3	-1	salmonella	HFD	5_13_3	5_13_3_-1	16s	1
5_13_3_-1	5	13	3	-1	salmonella	HFD	5_13_3	5_13_3_-1	metag_mapping	0
5_13_3_-1	5	13	3	-1	salmonella	HFD	5_13_3	5_13_3_-1	metag_db	0
5_13_3_-1	5	13	3	-1	salmonella	HFD	5_13_3	5_13_3_-1	metat	0
5_13_3_-1	5	13	3	-1	salmonella	HFD	5_13_3	5_13_3_-1	metab	0
5_13_4_-1	5	13	4	-1	salmonella	HFD	5_13_4	5_13_4_-1	16s	1
5_13_4_-1	5	13	4	-1	salmonella	HFD	5_13_4	5_13_4_-1	metag_mapping	0
5_13_4_-1	5	13	4	-1	salmonella	HFD	5_13_4	5_13_4_-1	metag_db	0
5_13_4_-1	5	13	4	-1	salmonella	HFD	5_13_4	5_13_4_-1	metat	0
5_13_4_-1	5	13	4	-1	salmonella	HFD	5_13_4	5_13_4_-1	metab	0
5_13_5_-1	5	13	5	-1	salmonella	HFD	5_13_5	5_13_5_-1	16s	1	I10
5_13_5_-1	5	13	5	-1	salmonella	HFD	5_13_5	5_13_5_-1	metag_mapping	0	I10
5_13_5_-1	5	13	5	-1	salmonella	HFD	5_13_5	5_13_5_-1	metag_db	0	I10
5_13_5_-1	5	13	5	-1	salmonella	HFD	5_13_5	5_13_5_-1	metat	0	I10
5_13_5_-1	5	13	5	-1	salmonella	HFD	5_13_5	5_13_5_-1	metab	0	I10
5_14_1_-1	5	14	1	-1	salmonella	HFD	5_14_1	5_14_1_-1	16s	1
5_14_1_-1	5	14	1	-1	salmonella	HFD	5_14_1	5_14_1_-1	metag_mapping	0
5_14_1_-1	5	14	1	-1	salmonella	HFD	5_14_1	5_14_1_-1	metag_db	0
5_14_1_-1	5	14	1	-1	salmonella	HFD	5_14_1	5_14_1_-1	metat	0
5_14_1_-1	5	14	1	-1	salmonella	HFD	5_14_1	5_14_1_-1	metab	0
5_14_2_-1	5	14	2	-1	salmonella	HFD	5_14_2	5_14_2_-1	16s	1	I8
5_14_2_-1	5	14	2	-1	salmonella	HFD	5_14_2	5_14_2_-1	metag_mapping	0	I8
5_14_2_-1	5	14	2	-1	salmonella	HFD	5_14_2	5_14_2_-1	metag_db	0	I8
5_14_2_-1	5	14	2	-1	salmonella	HFD	5_14_2	5_14_2_-1	metat	0	I8
5_14_2_-1	5	14	2	-1	salmonella	HFD	5_14_2	5_14_2_-1	metab	0	I8
5_14_3_-1	5	14	3	-1	salmonella	HFD	5_14_3	5_14_3_-1	16s	1	I11
5_14_3_-1	5	14	3	-1	salmonella	HFD	5_14_3	5_14_3_-1	metag_mapping	0	I11
5_14_3_-1	5	14	3	-1	salmonella	HFD	5_14_3	5_14_3_-1	metag_db	0	I11
5_14_3_-1	5	14	3	-1	salmonella	HFD	5_14_3	5_14_3_-1	metat	0	I11
5_14_3_-1	5	14	3	-1	salmonella	HFD	5_14_3	5_14_3_-1	metab	0	I11
5_14_4_-1	5	14	4	-1	salmonella	HFD	5_14_4	5_14_4_-1	16s	1	I9
5_14_4_-1	5	14	4	-1	salmonella	HFD	5_14_4	5_14_4_-1	metag_mapping	0	I9
5_14_4_-1	5	14	4	-1	salmonella	HFD	5_14_4	5_14_4_-1	metag_db	0	I9
5_14_4_-1	5	14	4	-1	salmonella	HFD	5_14_4	5_14_4_-1	metat	0	I9
5_14_4_-1	5	14	4	-1	salmonella	HFD	5_14_4	5_14_4_-1	metab	0	I9
5_14_5_-1	5	14	5	-1	salmonella	HFD	5_14_5	5_14_5_-1	16s	1
5_14_5_-1	5	14	5	-1	salmonella	HFD	5_14_5	5_14_5_-1	metag_mapping	0
5_14_5_-1	5	14	5	-1	salmonella	HFD	5_14_5	5_14_5_-1	metag_db	0
5_14_5_-1	5	14	5	-1	salmonella	HFD	5_14_5	5_14_5_-1	metat	0
5_14_5_-1	5	14	5	-1	salmonella	HFD	5_14_5	5_14_5_-1	metab	0
5_3_3_10	5	3	3	10	salmonella	chow	5_3_3	5_3_3_10	16s	1
5_3_3_10	5	3	3	10	salmonella	chow	5_3_3	5_3_3_10	metag_mapping	0
5_3_3_10	5	3	3	10	salmonella	chow	5_3_3	5_3_3_10	metag_db	0
5_3_3_10	5	3	3	10	salmonella	chow	5_3_3	5_3_3_10	metat	0
5_3_3_10	5	3	3	10	salmonella	chow	5_3_3	5_3_3_10	metab	0
5_3_4_10	5	3	4	10	salmonella	chow	5_3_4	5_3_4_10	16s	1
5_3_4_10	5	3	4	10	salmonella	chow	5_3_4	5_3_4_10	metag_mapping	0
5_3_4_10	5	3	4	10	salmonella	chow	5_3_4	5_3_4_10	metag_db	0
5_3_4_10	5	3	4	10	salmonella	chow	5_3_4	5_3_4_10	metat	0
5_3_4_10	5	3	4	10	salmonella	chow	5_3_4	5_3_4_10	metab	0
5_5_4_10	5	5	4	10	salmonella	chow	5_5_4	5_5_4_10	16s	1
5_5_4_10	5	5	4	10	salmonella	chow	5_5_4	5_5_4_10	metag_mapping	0
5_5_4_10	5	5	4	10	salmonella	chow	5_5_4	5_5_4_10	metag_db	0
5_5_4_10	5	5	4	10	salmonella	chow	5_5_4	5_5_4_10	metat	0
5_5_4_10	5	5	4	10	salmonella	chow	5_5_4	5_5_4_10	metab	0
5_5_5_10	5	5	5	10	salmonella	chow	5_5_5	5_5_5_10	16s	1
5_5_5_10	5	5	5	10	salmonella	chow	5_5_5	5_5_5_10	metag_mapping	0
5_5_5_10	5	5	5	10	salmonella	chow	5_5_5	5_5_5_10	metag_db	0
5_5_5_10	5	5	5	10	salmonella	chow	5_5_5	5_5_5_10	metat	0
5_5_5_10	5	5	5	10	salmonella	chow	5_5_5	5_5_5_10	metab	0
5_7_5_10	5	7	5	10	salmonella	chow	5_7_5	5_7_5_10	16s	1
5_7_5_10	5	7	5	10	salmonella	chow	5_7_5	5_7_5_10	metag_mapping	0
5_7_5_10	5	7	5	10	salmonella	chow	5_7_5	5_7_5_10	metag_db	0
5_7_5_10	5	7	5	10	salmonella	chow	5_7_5	5_7_5_10	metat	0
5_7_5_10	5	7	5	10	salmonella	chow	5_7_5	5_7_5_10	metab	0
5_8_2_10	5	8	2	10	salmonella	chow	5_8_2	5_8_2_10	16s	1
5_8_2_10	5	8	2	10	salmonella	chow	5_8_2	5_8_2_10	metag_mapping	0
5_8_2_10	5	8	2	10	salmonella	chow	5_8_2	5_8_2_10	metag_db	0
5_8_2_10	5	8	2	10	salmonella	chow	5_8_2	5_8_2_10	metat	0
5_8_2_10	5	8	2	10	salmonella	chow	5_8_2	5_8_2_10	metab	0
5_11_1_10	5	11	1	10	salmonella	HFD	5_11_1	5_11_1_10	16s	1
5_11_1_10	5	11	1	10	salmonella	HFD	5_11_1	5_11_1_10	metag_mapping	0
5_11_1_10	5	11	1	10	salmonella	HFD	5_11_1	5_11_1_10	metag_db	0
5_11_1_10	5	11	1	10	salmonella	HFD	5_11_1	5_11_1_10	metat	0
5_11_1_10	5	11	1	10	salmonella	HFD	5_11_1	5_11_1_10	metab	0
5_11_2_10	5	11	2	10	salmonella	HFD	5_11_2	5_11_2_10	16s	1
5_11_2_10	5	11	2	10	salmonella	HFD	5_11_2	5_11_2_10	metag_mapping	0
5_11_2_10	5	11	2	10	salmonella	HFD	5_11_2	5_11_2_10	metag_db	0
5_11_2_10	5	11	2	10	salmonella	HFD	5_11_2	5_11_2_10	metat	0
5_11_2_10	5	11	2	10	salmonella	HFD	5_11_2	5_11_2_10	metab	0
5_11_3_10	5	11	3	10	salmonella	HFD	5_11_3	5_11_3_10	16s	1
5_11_3_10	5	11	3	10	salmonella	HFD	5_11_3	5_11_3_10	metag_mapping	0
5_11_3_10	5	11	3	10	salmonella	HFD	5_11_3	5_11_3_10	metag_db	0
5_11_3_10	5	11	3	10	salmonella	HFD	5_11_3	5_11_3_10	metat	0
5_11_3_10	5	11	3	10	salmonella	HFD	5_11_3	5_11_3_10	metab	0
5_11_4_10	5	11	4	10	salmonella	HFD	5_11_4	5_11_4_10	16s	1
5_11_4_10	5	11	4	10	salmonella	HFD	5_11_4	5_11_4_10	metag_mapping	0
5_11_4_10	5	11	4	10	salmonella	HFD	5_11_4	5_11_4_10	metag_db	0
5_11_4_10	5	11	4	10	salmonella	HFD	5_11_4	5_11_4_10	metat	0
5_11_4_10	5	11	4	10	salmonella	HFD	5_11_4	5_11_4_10	metab	0
5_11_5_10	5	11	5	10	salmonella	HFD	5_11_5	5_11_5_10	16s	1
5_11_5_10	5	11	5	10	salmonella	HFD	5_11_5	5_11_5_10	metag_mapping	0
5_11_5_10	5	11	5	10	salmonella	HFD	5_11_5	5_11_5_10	metag_db	0
5_11_5_10	5	11	5	10	salmonella	HFD	5_11_5	5_11_5_10	metat	0
5_11_5_10	5	11	5	10	salmonella	HFD	5_11_5	5_11_5_10	metab	0
5_12_1_10	5	12	1	10	salmonella	HFD	5_12_1	5_12_1_10	16s	1
5_12_1_10	5	12	1	10	salmonella	HFD	5_12_1	5_12_1_10	metag_mapping	0
5_12_1_10	5	12	1	10	salmonella	HFD	5_12_1	5_12_1_10	metag_db	0
5_12_1_10	5	12	1	10	salmonella	HFD	5_12_1	5_12_1_10	metat	0
5_12_1_10	5	12	1	10	salmonella	HFD	5_12_1	5_12_1_10	metab	0
5_12_2_10	5	12	2	10	salmonella	HFD	5_12_2	5_12_2_10	16s	1
5_12_2_10	5	12	2	10	salmonella	HFD	5_12_2	5_12_2_10	metag_mapping	0
5_12_2_10	5	12	2	10	salmonella	HFD	5_12_2	5_12_2_10	metag_db	0
5_12_2_10	5	12	2	10	salmonella	HFD	5_12_2	5_12_2_10	metat	0
5_12_2_10	5	12	2	10	salmonella	HFD	5_12_2	5_12_2_10	metab	0
5_12_3_10	5	12	3	10	salmonella	HFD	5_12_3	5_12_3_10	16s	1
5_12_3_10	5	12	3	10	salmonella	HFD	5_12_3	5_12_3_10	metag_mapping	0
5_12_3_10	5	12	3	10	salmonella	HFD	5_12_3	5_12_3_10	metag_db	0
5_12_3_10	5	12	3	10	salmonella	HFD	5_12_3	5_12_3_10	metat	0
5_12_3_10	5	12	3	10	salmonella	HFD	5_12_3	5_12_3_10	metab	0
5_12_4_10	5	12	4	10	salmonella	HFD	5_12_4	5_12_4_10	16s	1
5_12_4_10	5	12	4	10	salmonella	HFD	5_12_4	5_12_4_10	metag_mapping	0
5_12_4_10	5	12	4	10	salmonella	HFD	5_12_4	5_12_4_10	metag_db	0
5_12_4_10	5	12	4	10	salmonella	HFD	5_12_4	5_12_4_10	metat	0
5_12_4_10	5	12	4	10	salmonella	HFD	5_12_4	5_12_4_10	metab	0
5_12_5_10	5	12	5	10	salmonella	HFD	5_12_5	5_12_5_10	16s	1
5_12_5_10	5	12	5	10	salmonella	HFD	5_12_5	5_12_5_10	metag_mapping	0
5_12_5_10	5	12	5	10	salmonella	HFD	5_12_5	5_12_5_10	metag_db	0
5_12_5_10	5	12	5	10	salmonella	HFD	5_12_5	5_12_5_10	metat	0
5_12_5_10	5	12	5	10	salmonella	HFD	5_12_5	5_12_5_10	metab	0
5_13_1_10	5	13	1	10	salmonella	HFD	5_13_1	5_13_1_10	16s	1
5_13_1_10	5	13	1	10	salmonella	HFD	5_13_1	5_13_1_10	metag_mapping	0
5_13_1_10	5	13	1	10	salmonella	HFD	5_13_1	5_13_1_10	metag_db	0
5_13_1_10	5	13	1	10	salmonella	HFD	5_13_1	5_13_1_10	metat	0
5_13_1_10	5	13	1	10	salmonella	HFD	5_13_1	5_13_1_10	metab	0
5_13_2_10	5	13	2	10	salmonella	HFD	5_13_2	5_13_2_10	16s	1
5_13_2_10	5	13	2	10	salmonella	HFD	5_13_2	5_13_2_10	metag_mapping	0
5_13_2_10	5	13	2	10	salmonella	HFD	5_13_2	5_13_2_10	metag_db	0
5_13_2_10	5	13	2	10	salmonella	HFD	5_13_2	5_13_2_10	metat	0
5_13_2_10	5	13	2	10	salmonella	HFD	5_13_2	5_13_2_10	metab	0
5_13_3_10	5	13	3	10	salmonella	HFD	5_13_3	5_13_3_10	16s	1
5_13_3_10	5	13	3	10	salmonella	HFD	5_13_3	5_13_3_10	metag_mapping	0
5_13_3_10	5	13	3	10	salmonella	HFD	5_13_3	5_13_3_10	metag_db	0
5_13_3_10	5	13	3	10	salmonella	HFD	5_13_3	5_13_3_10	metat	0
5_13_3_10	5	13	3	10	salmonella	HFD	5_13_3	5_13_3_10	metab	0
5_13_4_10	5	13	4	10	salmonella	HFD	5_13_4	5_13_4_10	16s	1
5_13_4_10	5	13	4	10	salmonella	HFD	5_13_4	5_13_4_10	metag_mapping	0
5_13_4_10	5	13	4	10	salmonella	HFD	5_13_4	5_13_4_10	metag_db	0
5_13_4_10	5	13	4	10	salmonella	HFD	5_13_4	5_13_4_10	metat	0
5_13_4_10	5	13	4	10	salmonella	HFD	5_13_4	5_13_4_10	metab	0
5_13_5_10	5	13	5	10	salmonella	HFD	5_13_5	5_13_5_10	16s	1	I10
5_13_5_10	5	13	5	10	salmonella	HFD	5_13_5	5_13_5_10	metag_mapping	0	I10
5_13_5_10	5	13	5	10	salmonella	HFD	5_13_5	5_13_5_10	metag_db	0	I10
5_13_5_10	5	13	5	10	salmonella	HFD	5_13_5	5_13_5_10	metat	0	I10
5_13_5_10	5	13	5	10	salmonella	HFD	5_13_5	5_13_5_10	metab	0	I10
5_14_1_10	5	14	1	10	salmonella	HFD	5_14_1	5_14_1_10	16s	1
5_14_1_10	5	14	1	10	salmonella	HFD	5_14_1	5_14_1_10	metag_mapping	0
5_14_1_10	5	14	1	10	salmonella	HFD	5_14_1	5_14_1_10	metag_db	0
5_14_1_10	5	14	1	10	salmonella	HFD	5_14_1	5_14_1_10	metat	0
5_14_1_10	5	14	1	10	salmonella	HFD	5_14_1	5_14_1_10	metab	0
5_14_2_10	5	14	2	10	salmonella	HFD	5_14_2	5_14_2_10	16s	1	I8
5_14_2_10	5	14	2	10	salmonella	HFD	5_14_2	5_14_2_10	metag_mapping	0	I8
5_14_2_10	5	14	2	10	salmonella	HFD	5_14_2	5_14_2_10	metag_db	0	I8
5_14_2_10	5	14	2	10	salmonella	HFD	5_14_2	5_14_2_10	metat	0	I8
5_14_2_10	5	14	2	10	salmonella	HFD	5_14_2	5_14_2_10	metab	0	I8
5_14_3_10	5	14	3	10	salmonella	HFD	5_14_3	5_14_3_10	16s	1	I11
5_14_3_10	5	14	3	10	salmonella	HFD	5_14_3	5_14_3_10	metag_mapping	0	I11
5_14_3_10	5	14	3	10	salmonella	HFD	5_14_3	5_14_3_10	metag_db	0	I11
5_14_3_10	5	14	3	10	salmonella	HFD	5_14_3	5_14_3_10	metat	0	I11
5_14_3_10	5	14	3	10	salmonella	HFD	5_14_3	5_14_3_10	metab	0	I11
5_14_4_10	5	14	4	10	salmonella	HFD	5_14_4	5_14_4_10	16s	1	I9
5_14_4_10	5	14	4	10	salmonella	HFD	5_14_4	5_14_4_10	metag_mapping	0	I9
5_14_4_10	5	14	4	10	salmonella	HFD	5_14_4	5_14_4_10	metag_db	0	I9
5_14_4_10	5	14	4	10	salmonella	HFD	5_14_4	5_14_4_10	metat	0	I9
5_14_4_10	5	14	4	10	salmonella	HFD	5_14_4	5_14_4_10	metab	0	I9
5_14_5_10	5	14	5	10	salmonella	HFD	5_14_5	5_14_5_10	16s	1
5_14_5_10	5	14	5	10	salmonella	HFD	5_14_5	5_14_5_10	metag_mapping	0
5_14_5_10	5	14	5	10	salmonella	HFD	5_14_5	5_14_5_10	metag_db	0
5_14_5_10	5	14	5	10	salmonella	HFD	5_14_5	5_14_5_10	metat	0
5_14_5_10	5	14	5	10	salmonella	HFD	5_14_5	5_14_5_10	metab	0
5_3_3_11	5	3	3	11	salmonella	chow	5_3_3	5_3_3_11	16s	1
5_3_3_11	5	3	3	11	salmonella	chow	5_3_3	5_3_3_11	metag_mapping	0
5_3_3_11	5	3	3	11	salmonella	chow	5_3_3	5_3_3_11	metag_db	0
5_3_3_11	5	3	3	11	salmonella	chow	5_3_3	5_3_3_11	metat	0
5_3_3_11	5	3	3	11	salmonella	chow	5_3_3	5_3_3_11	metab	0
5_3_4_11	5	3	4	11	salmonella	chow	5_3_4	5_3_4_11	16s	1
5_3_4_11	5	3	4	11	salmonella	chow	5_3_4	5_3_4_11	metag_mapping	0
5_3_4_11	5	3	4	11	salmonella	chow	5_3_4	5_3_4_11	metag_db	0
5_3_4_11	5	3	4	11	salmonella	chow	5_3_4	5_3_4_11	metat	0
5_3_4_11	5	3	4	11	salmonella	chow	5_3_4	5_3_4_11	metab	0
5_5_4_11	5	5	4	11	salmonella	chow	5_5_4	5_5_4_11	16s	1
5_5_4_11	5	5	4	11	salmonella	chow	5_5_4	5_5_4_11	metag_mapping	0
5_5_4_11	5	5	4	11	salmonella	chow	5_5_4	5_5_4_11	metag_db	0
5_5_4_11	5	5	4	11	salmonella	chow	5_5_4	5_5_4_11	metat	0
5_5_4_11	5	5	4	11	salmonella	chow	5_5_4	5_5_4_11	metab	0
5_5_5_11	5	5	5	11	salmonella	chow	5_5_5	5_5_5_11	16s	1
5_5_5_11	5	5	5	11	salmonella	chow	5_5_5	5_5_5_11	metag_mapping	0
5_5_5_11	5	5	5	11	salmonella	chow	5_5_5	5_5_5_11	metag_db	0
5_5_5_11	5	5	5	11	salmonella	chow	5_5_5	5_5_5_11	metat	0
5_5_5_11	5	5	5	11	salmonella	chow	5_5_5	5_5_5_11	metab	0
5_7_5_11	5	7	5	11	salmonella	chow	5_7_5	5_7_5_11	16s	1
5_7_5_11	5	7	5	11	salmonella	chow	5_7_5	5_7_5_11	metag_mapping	0
5_7_5_11	5	7	5	11	salmonella	chow	5_7_5	5_7_5_11	metag_db	0
5_7_5_11	5	7	5	11	salmonella	chow	5_7_5	5_7_5_11	metat	0
5_7_5_11	5	7	5	11	salmonella	chow	5_7_5	5_7_5_11	metab	0
5_8_2_11	5	8	2	11	salmonella	chow	5_8_2	5_8_2_11	16s	1
5_8_2_11	5	8	2	11	salmonella	chow	5_8_2	5_8_2_11	metag_mapping	0
5_8_2_11	5	8	2	11	salmonella	chow	5_8_2	5_8_2_11	metag_db	0
5_8_2_11	5	8	2	11	salmonella	chow	5_8_2	5_8_2_11	metat	0
5_8_2_11	5	8	2	11	salmonella	chow	5_8_2	5_8_2_11	metab	0
5_11_1_11	5	11	1	11	salmonella	HFD	5_11_1	5_11_1_11	16s	1
5_11_1_11	5	11	1	11	salmonella	HFD	5_11_1	5_11_1_11	metag_mapping	0
5_11_1_11	5	11	1	11	salmonella	HFD	5_11_1	5_11_1_11	metag_db	0
5_11_1_11	5	11	1	11	salmonella	HFD	5_11_1	5_11_1_11	metat	0
5_11_1_11	5	11	1	11	salmonella	HFD	5_11_1	5_11_1_11	metab	0
5_11_2_11	5	11	2	11	salmonella	HFD	5_11_2	5_11_2_11	16s	1
5_11_2_11	5	11	2	11	salmonella	HFD	5_11_2	5_11_2_11	metag_mapping	0
5_11_2_11	5	11	2	11	salmonella	HFD	5_11_2	5_11_2_11	metag_db	0
5_11_2_11	5	11	2	11	salmonella	HFD	5_11_2	5_11_2_11	metat	0
5_11_2_11	5	11	2	11	salmonella	HFD	5_11_2	5_11_2_11	metab	0
5_11_3_11	5	11	3	11	salmonella	HFD	5_11_3	5_11_3_11	16s	1
5_11_3_11	5	11	3	11	salmonella	HFD	5_11_3	5_11_3_11	metag_mapping	0
5_11_3_11	5	11	3	11	salmonella	HFD	5_11_3	5_11_3_11	metag_db	0
5_11_3_11	5	11	3	11	salmonella	HFD	5_11_3	5_11_3_11	metat	0
5_11_3_11	5	11	3	11	salmonella	HFD	5_11_3	5_11_3_11	metab	0
5_11_4_11	5	11	4	11	salmonella	HFD	5_11_4	5_11_4_11	16s	1
5_11_4_11	5	11	4	11	salmonella	HFD	5_11_4	5_11_4_11	metag_mapping	0
5_11_4_11	5	11	4	11	salmonella	HFD	5_11_4	5_11_4_11	metag_db	0
5_11_4_11	5	11	4	11	salmonella	HFD	5_11_4	5_11_4_11	metat	0
5_11_4_11	5	11	4	11	salmonella	HFD	5_11_4	5_11_4_11	metab	0
5_11_5_11	5	11	5	11	salmonella	HFD	5_11_5	5_11_5_11	16s	1
5_11_5_11	5	11	5	11	salmonella	HFD	5_11_5	5_11_5_11	metag_mapping	0
5_11_5_11	5	11	5	11	salmonella	HFD	5_11_5	5_11_5_11	metag_db	0
5_11_5_11	5	11	5	11	salmonella	HFD	5_11_5	5_11_5_11	metat	0
5_11_5_11	5	11	5	11	salmonella	HFD	5_11_5	5_11_5_11	metab	0
5_12_1_11	5	12	1	11	salmonella	HFD	5_12_1	5_12_1_11	16s	1
5_12_1_11	5	12	1	11	salmonella	HFD	5_12_1	5_12_1_11	metag_mapping	0
5_12_1_11	5	12	1	11	salmonella	HFD	5_12_1	5_12_1_11	metag_db	0
5_12_1_11	5	12	1	11	salmonella	HFD	5_12_1	5_12_1_11	metat	0
5_12_1_11	5	12	1	11	salmonella	HFD	5_12_1	5_12_1_11	metab	0
5_12_2_11	5	12	2	11	salmonella	HFD	5_12_2	5_12_2_11	16s	1
5_12_2_11	5	12	2	11	salmonella	HFD	5_12_2	5_12_2_11	metag_mapping	0
5_12_2_11	5	12	2	11	salmonella	HFD	5_12_2	5_12_2_11	metag_db	0
5_12_2_11	5	12	2	11	salmonella	HFD	5_12_2	5_12_2_11	metat	0
5_12_2_11	5	12	2	11	salmonella	HFD	5_12_2	5_12_2_11	metab	0
5_12_3_11	5	12	3	11	salmonella	HFD	5_12_3	5_12_3_11	16s	1
5_12_3_11	5	12	3	11	salmonella	HFD	5_12_3	5_12_3_11	metag_mapping	0
5_12_3_11	5	12	3	11	salmonella	HFD	5_12_3	5_12_3_11	metag_db	0
5_12_3_11	5	12	3	11	salmonella	HFD	5_12_3	5_12_3_11	metat	0
5_12_3_11	5	12	3	11	salmonella	HFD	5_12_3	5_12_3_11	metab	0
5_12_4_11	5	12	4	11	salmonella	HFD	5_12_4	5_12_4_11	16s	1
5_12_4_11	5	12	4	11	salmonella	HFD	5_12_4	5_12_4_11	metag_mapping	0
5_12_4_11	5	12	4	11	salmonella	HFD	5_12_4	5_12_4_11	metag_db	0
5_12_4_11	5	12	4	11	salmonella	HFD	5_12_4	5_12_4_11	metat	0
5_12_4_11	5	12	4	11	salmonella	HFD	5_12_4	5_12_4_11	metab	0
5_12_5_11	5	12	5	11	salmonella	HFD	5_12_5	5_12_5_11	16s	1
5_12_5_11	5	12	5	11	salmonella	HFD	5_12_5	5_12_5_11	metag_mapping	0
5_12_5_11	5	12	5	11	salmonella	HFD	5_12_5	5_12_5_11	metag_db	0
5_12_5_11	5	12	5	11	salmonella	HFD	5_12_5	5_12_5_11	metat	0
5_12_5_11	5	12	5	11	salmonella	HFD	5_12_5	5_12_5_11	metab	0
5_13_1_11	5	13	1	11	salmonella	HFD	5_13_1	5_13_1_11	16s	1
5_13_1_11	5	13	1	11	salmonella	HFD	5_13_1	5_13_1_11	metag_mapping	0
5_13_1_11	5	13	1	11	salmonella	HFD	5_13_1	5_13_1_11	metag_db	0
5_13_1_11	5	13	1	11	salmonella	HFD	5_13_1	5_13_1_11	metat	0
5_13_1_11	5	13	1	11	salmonella	HFD	5_13_1	5_13_1_11	metab	0
5_13_2_11	5	13	2	11	salmonella	HFD	5_13_2	5_13_2_11	16s	1
5_13_2_11	5	13	2	11	salmonella	HFD	5_13_2	5_13_2_11	metag_mapping	0
5_13_2_11	5	13	2	11	salmonella	HFD	5_13_2	5_13_2_11	metag_db	0
5_13_2_11	5	13	2	11	salmonella	HFD	5_13_2	5_13_2_11	metat	0
5_13_2_11	5	13	2	11	salmonella	HFD	5_13_2	5_13_2_11	metab	0
5_13_3_11	5	13	3	11	salmonella	HFD	5_13_3	5_13_3_11	16s	1
5_13_3_11	5	13	3	11	salmonella	HFD	5_13_3	5_13_3_11	metag_mapping	0
5_13_3_11	5	13	3	11	salmonella	HFD	5_13_3	5_13_3_11	metag_db	0
5_13_3_11	5	13	3	11	salmonella	HFD	5_13_3	5_13_3_11	metat	0
5_13_3_11	5	13	3	11	salmonella	HFD	5_13_3	5_13_3_11	metab	0
5_13_4_11	5	13	4	11	salmonella	HFD	5_13_4	5_13_4_11	16s	1
5_13_4_11	5	13	4	11	salmonella	HFD	5_13_4	5_13_4_11	metag_mapping	0
5_13_4_11	5	13	4	11	salmonella	HFD	5_13_4	5_13_4_11	metag_db	0
5_13_4_11	5	13	4	11	salmonella	HFD	5_13_4	5_13_4_11	metat	0
5_13_4_11	5	13	4	11	salmonella	HFD	5_13_4	5_13_4_11	metab	0
5_13_5_11	5	13	5	11	salmonella	HFD	5_13_5	5_13_5_11	16s	1	I10
5_13_5_11	5	13	5	11	salmonella	HFD	5_13_5	5_13_5_11	metag_mapping	0	I10
5_13_5_11	5	13	5	11	salmonella	HFD	5_13_5	5_13_5_11	metag_db	0	I10
5_13_5_11	5	13	5	11	salmonella	HFD	5_13_5	5_13_5_11	metat	0	I10
5_13_5_11	5	13	5	11	salmonella	HFD	5_13_5	5_13_5_11	metab	0	I10
5_14_1_11	5	14	1	11	salmonella	HFD	5_14_1	5_14_1_11	16s	1
5_14_1_11	5	14	1	11	salmonella	HFD	5_14_1	5_14_1_11	metag_mapping	0
5_14_1_11	5	14	1	11	salmonella	HFD	5_14_1	5_14_1_11	metag_db	0
5_14_1_11	5	14	1	11	salmonella	HFD	5_14_1	5_14_1_11	metat	0
5_14_1_11	5	14	1	11	salmonella	HFD	5_14_1	5_14_1_11	metab	0
5_14_2_11	5	14	2	11	salmonella	HFD	5_14_2	5_14_2_11	16s	1	I8
5_14_2_11	5	14	2	11	salmonella	HFD	5_14_2	5_14_2_11	metag_mapping	0	I8
5_14_2_11	5	14	2	11	salmonella	HFD	5_14_2	5_14_2_11	metag_db	0	I8
5_14_2_11	5	14	2	11	salmonella	HFD	5_14_2	5_14_2_11	metat	0	I8
5_14_2_11	5	14	2	11	salmonella	HFD	5_14_2	5_14_2_11	metab	0	I8
5_14_3_11	5	14	3	11	salmonella	HFD	5_14_3	5_14_3_11	16s	1	I11
5_14_3_11	5	14	3	11	salmonella	HFD	5_14_3	5_14_3_11	metag_mapping	0	I11
5_14_3_11	5	14	3	11	salmonella	HFD	5_14_3	5_14_3_11	metag_db	0	I11
5_14_3_11	5	14	3	11	salmonella	HFD	5_14_3	5_14_3_11	metat	0	I11
5_14_3_11	5	14	3	11	salmonella	HFD	5_14_3	5_14_3_11	metab	0	I11
5_14_4_11	5	14	4	11	salmonella	HFD	5_14_4	5_14_4_11	16s	1	I9
5_14_4_11	5	14	4	11	salmonella	HFD	5_14_4	5_14_4_11	metag_mapping	0	I9
5_14_4_11	5	14	4	11	salmonella	HFD	5_14_4	5_14_4_11	metag_db	0	I9
5_14_4_11	5	14	4	11	salmonella	HFD	5_14_4	5_14_4_11	metat	0	I9
5_14_4_11	5	14	4	11	salmonella	HFD	5_14_4	5_14_4_11	metab	0	I9
5_14_5_11	5	14	5	11	salmonella	HFD	5_14_5	5_14_5_11	16s	1
5_14_5_11	5	14	5	11	salmonella	HFD	5_14_5	5_14_5_11	metag_mapping	0
5_14_5_11	5	14	5	11	salmonella	HFD	5_14_5	5_14_5_11	metag_db	0
5_14_5_11	5	14	5	11	salmonella	HFD	5_14_5	5_14_5_11	metat	0
5_14_5_11	5	14	5	11	salmonella	HFD	5_14_5	5_14_5_11	metab	0
5_3_4_12	5	3	4	12	salmonella	chow	5_3_4	5_3_4_12	16s	1
5_3_4_12	5	3	4	12	salmonella	chow	5_3_4	5_3_4_12	metag_mapping	0
5_3_4_12	5	3	4	12	salmonella	chow	5_3_4	5_3_4_12	metag_db	0
5_3_4_12	5	3	4	12	salmonella	chow	5_3_4	5_3_4_12	metat	0
5_3_4_12	5	3	4	12	salmonella	chow	5_3_4	5_3_4_12	metab	0
5_5_4_12	5	5	4	12	salmonella	chow	5_5_4	5_5_4_12	16s	1
5_5_4_12	5	5	4	12	salmonella	chow	5_5_4	5_5_4_12	metag_mapping	0
5_5_4_12	5	5	4	12	salmonella	chow	5_5_4	5_5_4_12	metag_db	0
5_5_4_12	5	5	4	12	salmonella	chow	5_5_4	5_5_4_12	metat	0
5_5_4_12	5	5	4	12	salmonella	chow	5_5_4	5_5_4_12	metab	0
5_5_5_12	5	5	5	12	salmonella	chow	5_5_5	5_5_5_12	16s	1
5_5_5_12	5	5	5	12	salmonella	chow	5_5_5	5_5_5_12	metag_mapping	0
5_5_5_12	5	5	5	12	salmonella	chow	5_5_5	5_5_5_12	metag_db	0
5_5_5_12	5	5	5	12	salmonella	chow	5_5_5	5_5_5_12	metat	0
5_5_5_12	5	5	5	12	salmonella	chow	5_5_5	5_5_5_12	metab	0
5_7_5_12	5	7	5	12	salmonella	chow	5_7_5	5_7_5_12	16s	1
5_7_5_12	5	7	5	12	salmonella	chow	5_7_5	5_7_5_12	metag_mapping	0
5_7_5_12	5	7	5	12	salmonella	chow	5_7_5	5_7_5_12	metag_db	0
5_7_5_12	5	7	5	12	salmonella	chow	5_7_5	5_7_5_12	metat	0
5_7_5_12	5	7	5	12	salmonella	chow	5_7_5	5_7_5_12	metab	0
5_8_2_12	5	8	2	12	salmonella	chow	5_8_2	5_8_2_12	16s	1
5_8_2_12	5	8	2	12	salmonella	chow	5_8_2	5_8_2_12	metag_mapping	0
5_8_2_12	5	8	2	12	salmonella	chow	5_8_2	5_8_2_12	metag_db	0
5_8_2_12	5	8	2	12	salmonella	chow	5_8_2	5_8_2_12	metat	0
5_8_2_12	5	8	2	12	salmonella	chow	5_8_2	5_8_2_12	metab	0
5_11_1_12	5	11	1	12	salmonella	HFD	5_11_1	5_11_1_12	16s	1
5_11_1_12	5	11	1	12	salmonella	HFD	5_11_1	5_11_1_12	metag_mapping	0
5_11_1_12	5	11	1	12	salmonella	HFD	5_11_1	5_11_1_12	metag_db	0
5_11_1_12	5	11	1	12	salmonella	HFD	5_11_1	5_11_1_12	metat	0
5_11_1_12	5	11	1	12	salmonella	HFD	5_11_1	5_11_1_12	metab	0
5_11_2_12	5	11	2	12	salmonella	HFD	5_11_2	5_11_2_12	16s	1
5_11_2_12	5	11	2	12	salmonella	HFD	5_11_2	5_11_2_12	metag_mapping	0
5_11_2_12	5	11	2	12	salmonella	HFD	5_11_2	5_11_2_12	metag_db	0
5_11_2_12	5	11	2	12	salmonella	HFD	5_11_2	5_11_2_12	metat	0
5_11_2_12	5	11	2	12	salmonella	HFD	5_11_2	5_11_2_12	metab	0
5_11_3_12	5	11	3	12	salmonella	HFD	5_11_3	5_11_3_12	16s	1
5_11_3_12	5	11	3	12	salmonella	HFD	5_11_3	5_11_3_12	metag_mapping	0
5_11_3_12	5	11	3	12	salmonella	HFD	5_11_3	5_11_3_12	metag_db	0
5_11_3_12	5	11	3	12	salmonella	HFD	5_11_3	5_11_3_12	metat	0
5_11_3_12	5	11	3	12	salmonella	HFD	5_11_3	5_11_3_12	metab	0
5_11_4_12	5	11	4	12	salmonella	HFD	5_11_4	5_11_4_12	16s	1
5_11_4_12	5	11	4	12	salmonella	HFD	5_11_4	5_11_4_12	metag_mapping	0
5_11_4_12	5	11	4	12	salmonella	HFD	5_11_4	5_11_4_12	metag_db	0
5_11_4_12	5	11	4	12	salmonella	HFD	5_11_4	5_11_4_12	metat	0
5_11_4_12	5	11	4	12	salmonella	HFD	5_11_4	5_11_4_12	metab	0
5_11_5_12	5	11	5	12	salmonella	HFD	5_11_5	5_11_5_12	16s	1
5_11_5_12	5	11	5	12	salmonella	HFD	5_11_5	5_11_5_12	metag_mapping	0
5_11_5_12	5	11	5	12	salmonella	HFD	5_11_5	5_11_5_12	metag_db	0
5_11_5_12	5	11	5	12	salmonella	HFD	5_11_5	5_11_5_12	metat	0
5_11_5_12	5	11	5	12	salmonella	HFD	5_11_5	5_11_5_12	metab	0
5_12_1_12	5	12	1	12	salmonella	HFD	5_12_1	5_12_1_12	16s	1
5_12_1_12	5	12	1	12	salmonella	HFD	5_12_1	5_12_1_12	metag_mapping	0
5_12_1_12	5	12	1	12	salmonella	HFD	5_12_1	5_12_1_12	metag_db	0
5_12_1_12	5	12	1	12	salmonella	HFD	5_12_1	5_12_1_12	metat	0
5_12_1_12	5	12	1	12	salmonella	HFD	5_12_1	5_12_1_12	metab	0
5_12_2_12	5	12	2	12	salmonella	HFD	5_12_2	5_12_2_12	16s	1
5_12_2_12	5	12	2	12	salmonella	HFD	5_12_2	5_12_2_12	metag_mapping	0
5_12_2_12	5	12	2	12	salmonella	HFD	5_12_2	5_12_2_12	metag_db	0
5_12_2_12	5	12	2	12	salmonella	HFD	5_12_2	5_12_2_12	metat	0
5_12_2_12	5	12	2	12	salmonella	HFD	5_12_2	5_12_2_12	metab	0
5_12_3_12	5	12	3	12	salmonella	HFD	5_12_3	5_12_3_12	16s	1
5_12_3_12	5	12	3	12	salmonella	HFD	5_12_3	5_12_3_12	metag_mapping	0
5_12_3_12	5	12	3	12	salmonella	HFD	5_12_3	5_12_3_12	metag_db	0
5_12_3_12	5	12	3	12	salmonella	HFD	5_12_3	5_12_3_12	metat	0
5_12_3_12	5	12	3	12	salmonella	HFD	5_12_3	5_12_3_12	metab	0
5_12_4_12	5	12	4	12	salmonella	HFD	5_12_4	5_12_4_12	16s	1
5_12_4_12	5	12	4	12	salmonella	HFD	5_12_4	5_12_4_12	metag_mapping	0
5_12_4_12	5	12	4	12	salmonella	HFD	5_12_4	5_12_4_12	metag_db	0
5_12_4_12	5	12	4	12	salmonella	HFD	5_12_4	5_12_4_12	metat	0
5_12_4_12	5	12	4	12	salmonella	HFD	5_12_4	5_12_4_12	metab	0
5_12_5_12	5	12	5	12	salmonella	HFD	5_12_5	5_12_5_12	16s	1
5_12_5_12	5	12	5	12	salmonella	HFD	5_12_5	5_12_5_12	metag_mapping	0
5_12_5_12	5	12	5	12	salmonella	HFD	5_12_5	5_12_5_12	metag_db	0
5_12_5_12	5	12	5	12	salmonella	HFD	5_12_5	5_12_5_12	metat	0
5_12_5_12	5	12	5	12	salmonella	HFD	5_12_5	5_12_5_12	metab	0
5_13_1_12	5	13	1	12	salmonella	HFD	5_13_1	5_13_1_12	16s	1
5_13_1_12	5	13	1	12	salmonella	HFD	5_13_1	5_13_1_12	metag_mapping	0
5_13_1_12	5	13	1	12	salmonella	HFD	5_13_1	5_13_1_12	metag_db	0
5_13_1_12	5	13	1	12	salmonella	HFD	5_13_1	5_13_1_12	metat	0
5_13_1_12	5	13	1	12	salmonella	HFD	5_13_1	5_13_1_12	metab	0
5_13_2_12	5	13	2	12	salmonella	HFD	5_13_2	5_13_2_12	16s	1
5_13_2_12	5	13	2	12	salmonella	HFD	5_13_2	5_13_2_12	metag_mapping	0
5_13_2_12	5	13	2	12	salmonella	HFD	5_13_2	5_13_2_12	metag_db	0
5_13_2_12	5	13	2	12	salmonella	HFD	5_13_2	5_13_2_12	metat	0
5_13_2_12	5	13	2	12	salmonella	HFD	5_13_2	5_13_2_12	metab	0
5_13_3_12	5	13	3	12	salmonella	HFD	5_13_3	5_13_3_12	16s	1
5_13_3_12	5	13	3	12	salmonella	HFD	5_13_3	5_13_3_12	metag_mapping	0
5_13_3_12	5	13	3	12	salmonella	HFD	5_13_3	5_13_3_12	metag_db	0
5_13_3_12	5	13	3	12	salmonella	HFD	5_13_3	5_13_3_12	metat	0
5_13_3_12	5	13	3	12	salmonella	HFD	5_13_3	5_13_3_12	metab	0
5_13_4_12	5	13	4	12	salmonella	HFD	5_13_4	5_13_4_12	16s	1
5_13_4_12	5	13	4	12	salmonella	HFD	5_13_4	5_13_4_12	metag_mapping	0
5_13_4_12	5	13	4	12	salmonella	HFD	5_13_4	5_13_4_12	metag_db	0
5_13_4_12	5	13	4	12	salmonella	HFD	5_13_4	5_13_4_12	metat	0
5_13_4_12	5	13	4	12	salmonella	HFD	5_13_4	5_13_4_12	metab	0
5_13_5_12	5	13	5	12	salmonella	HFD	5_13_5	5_13_5_12	16s	1	I10
5_13_5_12	5	13	5	12	salmonella	HFD	5_13_5	5_13_5_12	metag_mapping	0	I10
5_13_5_12	5	13	5	12	salmonella	HFD	5_13_5	5_13_5_12	metag_db	0	I10
5_13_5_12	5	13	5	12	salmonella	HFD	5_13_5	5_13_5_12	metat	0	I10
5_13_5_12	5	13	5	12	salmonella	HFD	5_13_5	5_13_5_12	metab	0	I10
5_14_1_12	5	14	1	12	salmonella	HFD	5_14_1	5_14_1_12	16s	1
5_14_1_12	5	14	1	12	salmonella	HFD	5_14_1	5_14_1_12	metag_mapping	0
5_14_1_12	5	14	1	12	salmonella	HFD	5_14_1	5_14_1_12	metag_db	0
5_14_1_12	5	14	1	12	salmonella	HFD	5_14_1	5_14_1_12	metat	0
5_14_1_12	5	14	1	12	salmonella	HFD	5_14_1	5_14_1_12	metab	0
5_14_2_12	5	14	2	12	salmonella	HFD	5_14_2	5_14_2_12	16s	1	I8
5_14_2_12	5	14	2	12	salmonella	HFD	5_14_2	5_14_2_12	metag_mapping	0	I8
5_14_2_12	5	14	2	12	salmonella	HFD	5_14_2	5_14_2_12	metag_db	0	I8
5_14_2_12	5	14	2	12	salmonella	HFD	5_14_2	5_14_2_12	metat	0	I8
5_14_2_12	5	14	2	12	salmonella	HFD	5_14_2	5_14_2_12	metab	0	I8
5_14_3_12	5	14	3	12	salmonella	HFD	5_14_3	5_14_3_12	16s	1	I11
5_14_3_12	5	14	3	12	salmonella	HFD	5_14_3	5_14_3_12	metag_mapping	0	I11
5_14_3_12	5	14	3	12	salmonella	HFD	5_14_3	5_14_3_12	metag_db	0	I11
5_14_3_12	5	14	3	12	salmonella	HFD	5_14_3	5_14_3_12	metat	0	I11
5_14_3_12	5	14	3	12	salmonella	HFD	5_14_3	5_14_3_12	metab	0	I11
5_14_4_12	5	14	4	12	salmonella	HFD	5_14_4	5_14_4_12	16s	1	I9
5_14_4_12	5	14	4	12	salmonella	HFD	5_14_4	5_14_4_12	metag_mapping	0	I9
5_14_4_12	5	14	4	12	salmonella	HFD	5_14_4	5_14_4_12	metag_db	0	I9
5_14_4_12	5	14	4	12	salmonella	HFD	5_14_4	5_14_4_12	metat	0	I9
5_14_4_12	5	14	4	12	salmonella	HFD	5_14_4	5_14_4_12	metab	0	I9
5_14_5_12	5	14	5	12	salmonella	HFD	5_14_5	5_14_5_12	16s	1
5_14_5_12	5	14	5	12	salmonella	HFD	5_14_5	5_14_5_12	metag_mapping	0
5_14_5_12	5	14	5	12	salmonella	HFD	5_14_5	5_14_5_12	metag_db	0
5_14_5_12	5	14	5	12	salmonella	HFD	5_14_5	5_14_5_12	metat	0
5_14_5_12	5	14	5	12	salmonella	HFD	5_14_5	5_14_5_12	metab	0
44-(-2)-C-F-BR	3	X	44	-2	control	chow	3_X_44	3_X_44_-2	16s	1	U2
44-(-2)-C-F-BR	3	X	44	-2	control	chow	3_X_44	3_X_44_-2	metag_mapping	0	U2
44-(-2)-C-F-BR	3	X	44	-2	control	chow	3_X_44	3_X_44_-2	metag_db	0	U2
44-(-2)-C-F-BR	3	X	44	-2	control	chow	3_X_44	3_X_44_-2	metat	0	U2
44-(-2)-C-F-BR	3	X	44	-2	control	chow	3_X_44	3_X_44_-2	metab	0	U2
44-(-1)-C-F-DP	3	X	44	-1	control	chow	3_X_44	3_X_44_-1	16s	1	U2
44-(-1)-C-F-DP	3	X	44	-1	control	chow	3_X_44	3_X_44_-1	metag_mapping	0	U2
44-(-1)-C-F-DP	3	X	44	-1	control	chow	3_X_44	3_X_44_-1	metag_db	0	U2
44-(-1)-C-F-DP	3	X	44	-1	control	chow	3_X_44	3_X_44_-1	metat	0	U2
44-(-1)-C-F-DP	3	X	44	-1	control	chow	3_X_44	3_X_44_-1	metab	0	U2
44-(0)-C-F-FN	3	X	44	0	control	chow	3_X_44	3_X_44_0	16s	1	U2
44-(0)-C-F-FN	3	X	44	0	control	chow	3_X_44	3_X_44_0	metag_mapping	0	U2
44-(0)-C-F-FN	3	X	44	0	control	chow	3_X_44	3_X_44_0	metag_db	0	U2
44-(0)-C-F-FN	3	X	44	0	control	chow	3_X_44	3_X_44_0	metat	0	U2
44-(0)-C-F-FN	3	X	44	0	control	chow	3_X_44	3_X_44_0	metab	0	U2
44-(10)-C-F-HL	3	X	44	10	control	chow	3_X_44	3_X_44_10	16s	1	U2
44-(10)-C-F-HL	3	X	44	10	control	chow	3_X_44	3_X_44_10	metag_mapping	0	U2
44-(10)-C-F-HL	3	X	44	10	control	chow	3_X_44	3_X_44_10	metag_db	0	U2
44-(10)-C-F-HL	3	X	44	10	control	chow	3_X_44	3_X_44_10	metat	0	U2
44-(10)-C-F-HL	3	X	44	10	control	chow	3_X_44	3_X_44_10	metab	0	U2
44-(11)-C-F-LJ	3	X	44	11	control	chow	3_X_44	3_X_44_11	16s	1	U2
44-(11)-C-F-LJ	3	X	44	11	control	chow	3_X_44	3_X_44_11	metag_mapping	0	U2
44-(11)-C-F-LJ	3	X	44	11	control	chow	3_X_44	3_X_44_11	metag_db	0	U2
44-(11)-C-F-LJ	3	X	44	11	control	chow	3_X_44	3_X_44_11	metat	0	U2
44-(11)-C-F-LJ	3	X	44	11	control	chow	3_X_44	3_X_44_11	metab	0	U2
44-(12)-C-F-NH	3	X	44	12	control	chow	3_X_44	3_X_44_12	16s	1	U2
44-(12)-C-F-NH	3	X	44	12	control	chow	3_X_44	3_X_44_12	metag_mapping	0	U2
44-(12)-C-F-NH	3	X	44	12	control	chow	3_X_44	3_X_44_12	metag_db	0	U2
44-(12)-C-F-NH	3	X	44	12	control	chow	3_X_44	3_X_44_12	metat	0	U2
44-(12)-C-F-NH	3	X	44	12	control	chow	3_X_44	3_X_44_12	metab	1	U2
45-(-2)-C-F-BS	3	X	45	-2	control	chow	3_X_45	3_X_45_-2	16s	1	U3
45-(-2)-C-F-BS	3	X	45	-2	control	chow	3_X_45	3_X_45_-2	metag_mapping	0	U3
45-(-2)-C-F-BS	3	X	45	-2	control	chow	3_X_45	3_X_45_-2	metag_db	0	U3
45-(-2)-C-F-BS	3	X	45	-2	control	chow	3_X_45	3_X_45_-2	metat	0	U3
45-(-2)-C-F-BS	3	X	45	-2	control	chow	3_X_45	3_X_45_-2	metab	0	U3
45-(-1)-C-F-DQ	3	X	45	-1	control	chow	3_X_45	3_X_45_-1	16s	1	U3
45-(-1)-C-F-DQ	3	X	45	-1	control	chow	3_X_45	3_X_45_-1	metag_mapping	0	U3
45-(-1)-C-F-DQ	3	X	45	-1	control	chow	3_X_45	3_X_45_-1	metag_db	0	U3
45-(-1)-C-F-DQ	3	X	45	-1	control	chow	3_X_45	3_X_45_-1	metat	0	U3
45-(-1)-C-F-DQ	3	X	45	-1	control	chow	3_X_45	3_X_45_-1	metab	0	U3
45-(0)-C-F-FO	3	X	45	0	control	chow	3_X_45	3_X_45_0	16s	1	U3
45-(0)-C-F-FO	3	X	45	0	control	chow	3_X_45	3_X_45_0	metag_mapping	0	U3
45-(0)-C-F-FO	3	X	45	0	control	chow	3_X_45	3_X_45_0	metag_db	0	U3
45-(0)-C-F-FO	3	X	45	0	control	chow	3_X_45	3_X_45_0	metat	0	U3
45-(0)-C-F-FO	3	X	45	0	control	chow	3_X_45	3_X_45_0	metab	0	U3
45-(10)-C-F-HM	3	X	45	10	control	chow	3_X_45	3_X_45_10	16s	1	U3
45-(10)-C-F-HM	3	X	45	10	control	chow	3_X_45	3_X_45_10	metag_mapping	0	U3
45-(10)-C-F-HM	3	X	45	10	control	chow	3_X_45	3_X_45_10	metag_db	0	U3
45-(10)-C-F-HM	3	X	45	10	control	chow	3_X_45	3_X_45_10	metat	0	U3
45-(10)-C-F-HM	3	X	45	10	control	chow	3_X_45	3_X_45_10	metab	0	U3
45-(11)-C-F-LK	3	X	45	11	control	chow	3_X_45	3_X_45_11	16s	1	U3
45-(11)-C-F-LK	3	X	45	11	control	chow	3_X_45	3_X_45_11	metag_mapping	0	U3
45-(11)-C-F-LK	3	X	45	11	control	chow	3_X_45	3_X_45_11	metag_db	0	U3
45-(11)-C-F-LK	3	X	45	11	control	chow	3_X_45	3_X_45_11	metat	1	U3
45-(11)-C-F-LK	3	X	45	11	control	chow	3_X_45	3_X_45_11	metab	0	U3
45-(12)-C-F-NI	3	X	45	12	control	chow	3_X_45	3_X_45_12	16s	1	U3
45-(12)-C-F-NI	3	X	45	12	control	chow	3_X_45	3_X_45_12	metag_mapping	0	U3
45-(12)-C-F-NI	3	X	45	12	control	chow	3_X_45	3_X_45_12	metag_db	0	U3
45-(12)-C-F-NI	3	X	45	12	control	chow	3_X_45	3_X_45_12	metat	0	U3
45-(12)-C-F-NI	3	X	45	12	control	chow	3_X_45	3_X_45_12	metab	1	U3
46-(-2)-C-F-BT	3	X	46	-2	control	chow	3_X_46	3_X_46_-2	16s	1	U4
46-(-2)-C-F-BT	3	X	46	-2	control	chow	3_X_46	3_X_46_-2	metag_mapping	0	U4
46-(-2)-C-F-BT	3	X	46	-2	control	chow	3_X_46	3_X_46_-2	metag_db	0	U4
46-(-2)-C-F-BT	3	X	46	-2	control	chow	3_X_46	3_X_46_-2	metat	0	U4
46-(-2)-C-F-BT	3	X	46	-2	control	chow	3_X_46	3_X_46_-2	metab	0	U4
46-(-1)-C-F-DR	3	X	46	-1	control	chow	3_X_46	3_X_46_-1	16s	1	U4
46-(-1)-C-F-DR	3	X	46	-1	control	chow	3_X_46	3_X_46_-1	metag_mapping	0	U4
46-(-1)-C-F-DR	3	X	46	-1	control	chow	3_X_46	3_X_46_-1	metag_db	0	U4
46-(-1)-C-F-DR	3	X	46	-1	control	chow	3_X_46	3_X_46_-1	metat	0	U4
46-(-1)-C-F-DR	3	X	46	-1	control	chow	3_X_46	3_X_46_-1	metab	0	U4
46-(0)-C-F-FP	3	X	46	0	control	chow	3_X_46	3_X_46_0	16s	1	U4
46-(0)-C-F-FP	3	X	46	0	control	chow	3_X_46	3_X_46_0	metag_mapping	0	U4
46-(0)-C-F-FP	3	X	46	0	control	chow	3_X_46	3_X_46_0	metag_db	0	U4
46-(0)-C-F-FP	3	X	46	0	control	chow	3_X_46	3_X_46_0	metat	0	U4
46-(0)-C-F-FP	3	X	46	0	control	chow	3_X_46	3_X_46_0	metab	0	U4
46-(10)-C-F-HN	3	X	46	10	control	chow	3_X_46	3_X_46_10	16s	1	U4
46-(10)-C-F-HN	3	X	46	10	control	chow	3_X_46	3_X_46_10	metag_mapping	0	U4
46-(10)-C-F-HN	3	X	46	10	control	chow	3_X_46	3_X_46_10	metag_db	0	U4
46-(10)-C-F-HN	3	X	46	10	control	chow	3_X_46	3_X_46_10	metat	0	U4
46-(10)-C-F-HN	3	X	46	10	control	chow	3_X_46	3_X_46_10	metab	0	U4
46-(11)-C-F-LL	3	X	46	11	control	chow	3_X_46	3_X_46_11	16s	1	U4
46-(11)-C-F-LL	3	X	46	11	control	chow	3_X_46	3_X_46_11	metag_mapping	0	U4
46-(11)-C-F-LL	3	X	46	11	control	chow	3_X_46	3_X_46_11	metag_db	0	U4
46-(11)-C-F-LL	3	X	46	11	control	chow	3_X_46	3_X_46_11	metat	1	U4
46-(11)-C-F-LL	3	X	46	11	control	chow	3_X_46	3_X_46_11	metab	0	U4
46-(12)-C-F-NJ	3	X	46	12	control	chow	3_X_46	3_X_46_12	16s	1	U4
46-(12)-C-F-NJ	3	X	46	12	control	chow	3_X_46	3_X_46_12	metag_mapping	0	U4
46-(12)-C-F-NJ	3	X	46	12	control	chow	3_X_46	3_X_46_12	metag_db	0	U4
46-(12)-C-F-NJ	3	X	46	12	control	chow	3_X_46	3_X_46_12	metat	0	U4
46-(12)-C-F-NJ	3	X	46	12	control	chow	3_X_46	3_X_46_12	metab	1	U4
47-(-2)-C-F-BU	3	X	47	-2	control	chow	3_X_47	3_X_47_-2	16s	1	U5
47-(-2)-C-F-BU	3	X	47	-2	control	chow	3_X_47	3_X_47_-2	metag_mapping	0	U5
47-(-2)-C-F-BU	3	X	47	-2	control	chow	3_X_47	3_X_47_-2	metag_db	0	U5
47-(-2)-C-F-BU	3	X	47	-2	control	chow	3_X_47	3_X_47_-2	metat	0	U5
47-(-2)-C-F-BU	3	X	47	-2	control	chow	3_X_47	3_X_47_-2	metab	0	U5
47-(-1)-C-F-DS	3	X	47	-1	control	chow	3_X_47	3_X_47_-1	16s	1	U5
47-(-1)-C-F-DS	3	X	47	-1	control	chow	3_X_47	3_X_47_-1	metag_mapping	0	U5
47-(-1)-C-F-DS	3	X	47	-1	control	chow	3_X_47	3_X_47_-1	metag_db	0	U5
47-(-1)-C-F-DS	3	X	47	-1	control	chow	3_X_47	3_X_47_-1	metat	0	U5
47-(-1)-C-F-DS	3	X	47	-1	control	chow	3_X_47	3_X_47_-1	metab	0	U5
47-(0)-C-F-FQ	3	X	47	0	control	chow	3_X_47	3_X_47_0	16s	1	U5
47-(0)-C-F-FQ	3	X	47	0	control	chow	3_X_47	3_X_47_0	metag_mapping	0	U5
47-(0)-C-F-FQ	3	X	47	0	control	chow	3_X_47	3_X_47_0	metag_db	0	U5
47-(0)-C-F-FQ	3	X	47	0	control	chow	3_X_47	3_X_47_0	metat	0	U5
47-(0)-C-F-FQ	3	X	47	0	control	chow	3_X_47	3_X_47_0	metab	0	U5
47-(10)-C-F-HO	3	X	47	10	control	chow	3_X_47	3_X_47_10	16s	1	U5
47-(10)-C-F-HO	3	X	47	10	control	chow	3_X_47	3_X_47_10	metag_mapping	0	U5
47-(10)-C-F-HO	3	X	47	10	control	chow	3_X_47	3_X_47_10	metag_db	0	U5
47-(10)-C-F-HO	3	X	47	10	control	chow	3_X_47	3_X_47_10	metat	0	U5
47-(10)-C-F-HO	3	X	47	10	control	chow	3_X_47	3_X_47_10	metab	0	U5
47-(11)-C-F-LM	3	X	47	11	control	chow	3_X_47	3_X_47_11	16s	1	U5
47-(11)-C-F-LM	3	X	47	11	control	chow	3_X_47	3_X_47_11	metag_mapping	0	U5
47-(11)-C-F-LM	3	X	47	11	control	chow	3_X_47	3_X_47_11	metag_db	1	U5
47-(11)-C-F-LM	3	X	47	11	control	chow	3_X_47	3_X_47_11	metat	1	U5
47-(11)-C-F-LM	3	X	47	11	control	chow	3_X_47	3_X_47_11	metab	0	U5
47-(12)-C-F-NK	3	X	47	12	control	chow	3_X_47	3_X_47_12	16s	1	U5
47-(12)-C-F-NK	3	X	47	12	control	chow	3_X_47	3_X_47_12	metag_mapping	0	U5
47-(12)-C-F-NK	3	X	47	12	control	chow	3_X_47	3_X_47_12	metag_db	0	U5
47-(12)-C-F-NK	3	X	47	12	control	chow	3_X_47	3_X_47_12	metat	0	U5
47-(12)-C-F-NK	3	X	47	12	control	chow	3_X_47	3_X_47_12	metab	1	U5
48-(-2)-C-F-BV	3	X	48	-2	control	chow	3_X_48	3_X_48_-2	16s	1	U1
48-(-2)-C-F-BV	3	X	48	-2	control	chow	3_X_48	3_X_48_-2	metag_mapping	0	U1
48-(-2)-C-F-BV	3	X	48	-2	control	chow	3_X_48	3_X_48_-2	metag_db	0	U1
48-(-2)-C-F-BV	3	X	48	-2	control	chow	3_X_48	3_X_48_-2	metat	0	U1
48-(-2)-C-F-BV	3	X	48	-2	control	chow	3_X_48	3_X_48_-2	metab	0	U1
48-(-1)-C-F-DT	3	X	48	-1	control	chow	3_X_48	3_X_48_-1	16s	1	U1
48-(-1)-C-F-DT	3	X	48	-1	control	chow	3_X_48	3_X_48_-1	metag_mapping	0	U1
48-(-1)-C-F-DT	3	X	48	-1	control	chow	3_X_48	3_X_48_-1	metag_db	0	U1
48-(-1)-C-F-DT	3	X	48	-1	control	chow	3_X_48	3_X_48_-1	metat	0	U1
48-(-1)-C-F-DT	3	X	48	-1	control	chow	3_X_48	3_X_48_-1	metab	0	U1
48-(0)-C-F-FR	3	X	48	0	control	chow	3_X_48	3_X_48_0	16s	1	U1
48-(0)-C-F-FR	3	X	48	0	control	chow	3_X_48	3_X_48_0	metag_mapping	0	U1
48-(0)-C-F-FR	3	X	48	0	control	chow	3_X_48	3_X_48_0	metag_db	0	U1
48-(0)-C-F-FR	3	X	48	0	control	chow	3_X_48	3_X_48_0	metat	0	U1
48-(0)-C-F-FR	3	X	48	0	control	chow	3_X_48	3_X_48_0	metab	0	U1
48-(10)-C-F-HP	3	X	48	10	control	chow	3_X_48	3_X_48_10	16s	1	U1
48-(10)-C-F-HP	3	X	48	10	control	chow	3_X_48	3_X_48_10	metag_mapping	0	U1
48-(10)-C-F-HP	3	X	48	10	control	chow	3_X_48	3_X_48_10	metag_db	0	U1
48-(10)-C-F-HP	3	X	48	10	control	chow	3_X_48	3_X_48_10	metat	0	U1
48-(10)-C-F-HP	3	X	48	10	control	chow	3_X_48	3_X_48_10	metab	0	U1
48-(11)-C-F-LN	3	X	48	11	control	chow	3_X_48	3_X_48_11	16s	1	U1
48-(11)-C-F-LN	3	X	48	11	control	chow	3_X_48	3_X_48_11	metag_mapping	0	U1
48-(11)-C-F-LN	3	X	48	11	control	chow	3_X_48	3_X_48_11	metag_db	0	U1
48-(11)-C-F-LN	3	X	48	11	control	chow	3_X_48	3_X_48_11	metat	0	U1
48-(11)-C-F-LN	3	X	48	11	control	chow	3_X_48	3_X_48_11	metab	0	U1
48-(12)-C-F-NL	3	X	48	12	control	chow	3_X_48	3_X_48_12	16s	1	U1
48-(12)-C-F-NL	3	X	48	12	control	chow	3_X_48	3_X_48_12	metag_mapping	0	U1
48-(12)-C-F-NL	3	X	48	12	control	chow	3_X_48	3_X_48_12	metag_db	0	U1
48-(12)-C-F-NL	3	X	48	12	control	chow	3_X_48	3_X_48_12	metat	0	U1
48-(12)-C-F-NL	3	X	48	12	control	chow	3_X_48	3_X_48_12	metab	1	U1
49-(-2)-C-F-BW	3	X	49	-2	control	chow	3_X_49	3_X_49_-2	16s	1	U6
49-(-2)-C-F-BW	3	X	49	-2	control	chow	3_X_49	3_X_49_-2	metag_mapping	0	U6
49-(-2)-C-F-BW	3	X	49	-2	control	chow	3_X_49	3_X_49_-2	metag_db	0	U6
49-(-2)-C-F-BW	3	X	49	-2	control	chow	3_X_49	3_X_49_-2	metat	0	U6
49-(-2)-C-F-BW	3	X	49	-2	control	chow	3_X_49	3_X_49_-2	metab	0	U6
49-(-1)-C-F-DU	3	X	49	-1	control	chow	3_X_49	3_X_49_-1	16s	1	U6
49-(-1)-C-F-DU	3	X	49	-1	control	chow	3_X_49	3_X_49_-1	metag_mapping	0	U6
49-(-1)-C-F-DU	3	X	49	-1	control	chow	3_X_49	3_X_49_-1	metag_db	0	U6
49-(-1)-C-F-DU	3	X	49	-1	control	chow	3_X_49	3_X_49_-1	metat	0	U6
49-(-1)-C-F-DU	3	X	49	-1	control	chow	3_X_49	3_X_49_-1	metab	0	U6
49-(0)-C-F-FS	3	X	49	0	control	chow	3_X_49	3_X_49_0	16s	1	U6
49-(0)-C-F-FS	3	X	49	0	control	chow	3_X_49	3_X_49_0	metag_mapping	0	U6
49-(0)-C-F-FS	3	X	49	0	control	chow	3_X_49	3_X_49_0	metag_db	0	U6
49-(0)-C-F-FS	3	X	49	0	control	chow	3_X_49	3_X_49_0	metat	0	U6
49-(0)-C-F-FS	3	X	49	0	control	chow	3_X_49	3_X_49_0	metab	0	U6
49-(10)-C-F-HQ	3	X	49	10	control	chow	3_X_49	3_X_49_10	16s	1	U6
49-(10)-C-F-HQ	3	X	49	10	control	chow	3_X_49	3_X_49_10	metag_mapping	0	U6
49-(10)-C-F-HQ	3	X	49	10	control	chow	3_X_49	3_X_49_10	metag_db	0	U6
49-(10)-C-F-HQ	3	X	49	10	control	chow	3_X_49	3_X_49_10	metat	0	U6
49-(10)-C-F-HQ	3	X	49	10	control	chow	3_X_49	3_X_49_10	metab	0	U6
49-(11)-C-F-LO	3	X	49	11	control	chow	3_X_49	3_X_49_11	16s	1	U6
49-(11)-C-F-LO	3	X	49	11	control	chow	3_X_49	3_X_49_11	metag_mapping	0	U6
49-(11)-C-F-LO	3	X	49	11	control	chow	3_X_49	3_X_49_11	metag_db	1	U6
49-(11)-C-F-LO	3	X	49	11	control	chow	3_X_49	3_X_49_11	metat	1	U6
49-(11)-C-F-LO	3	X	49	11	control	chow	3_X_49	3_X_49_11	metab	0	U6
49-(12)-C-F-NM	3	X	49	12	control	chow	3_X_49	3_X_49_12	16s	1	U6
49-(12)-C-F-NM	3	X	49	12	control	chow	3_X_49	3_X_49_12	metag_mapping	0	U6
49-(12)-C-F-NM	3	X	49	12	control	chow	3_X_49	3_X_49_12	metag_db	0	U6
49-(12)-C-F-NM	3	X	49	12	control	chow	3_X_49	3_X_49_12	metat	0	U6
49-(12)-C-F-NM	3	X	49	12	control	chow	3_X_49	3_X_49_12	metab	1	U6
50-(-2)-C-F-BX	3	X	50	-2	control	chow	3_X_50	3_X_50_-2	16s	1	U7
50-(-2)-C-F-BX	3	X	50	-2	control	chow	3_X_50	3_X_50_-2	metag_mapping	0	U7
50-(-2)-C-F-BX	3	X	50	-2	control	chow	3_X_50	3_X_50_-2	metag_db	0	U7
50-(-2)-C-F-BX	3	X	50	-2	control	chow	3_X_50	3_X_50_-2	metat	0	U7
50-(-2)-C-F-BX	3	X	50	-2	control	chow	3_X_50	3_X_50_-2	metab	0	U7
50-(-1)-C-F-DV	3	X	50	-1	control	chow	3_X_50	3_X_50_-1	16s	1	U7
50-(-1)-C-F-DV	3	X	50	-1	control	chow	3_X_50	3_X_50_-1	metag_mapping	0	U7
50-(-1)-C-F-DV	3	X	50	-1	control	chow	3_X_50	3_X_50_-1	metag_db	0	U7
50-(-1)-C-F-DV	3	X	50	-1	control	chow	3_X_50	3_X_50_-1	metat	0	U7
50-(-1)-C-F-DV	3	X	50	-1	control	chow	3_X_50	3_X_50_-1	metab	0	U7
50-(0)-C-F-FT	3	X	50	0	control	chow	3_X_50	3_X_50_0	16s	1	U7
50-(0)-C-F-FT	3	X	50	0	control	chow	3_X_50	3_X_50_0	metag_mapping	0	U7
50-(0)-C-F-FT	3	X	50	0	control	chow	3_X_50	3_X_50_0	metag_db	0	U7
50-(0)-C-F-FT	3	X	50	0	control	chow	3_X_50	3_X_50_0	metat	0	U7
50-(0)-C-F-FT	3	X	50	0	control	chow	3_X_50	3_X_50_0	metab	0	U7
50-(10)-C-F-HR	3	X	50	10	control	chow	3_X_50	3_X_50_10	16s	1	U7
50-(10)-C-F-HR	3	X	50	10	control	chow	3_X_50	3_X_50_10	metag_mapping	0	U7
50-(10)-C-F-HR	3	X	50	10	control	chow	3_X_50	3_X_50_10	metag_db	0	U7
50-(10)-C-F-HR	3	X	50	10	control	chow	3_X_50	3_X_50_10	metat	0	U7
50-(10)-C-F-HR	3	X	50	10	control	chow	3_X_50	3_X_50_10	metab	0	U7
50-(11)-C-F-LP	3	X	50	11	control	chow	3_X_50	3_X_50_11	16s	1	U7
50-(11)-C-F-LP	3	X	50	11	control	chow	3_X_50	3_X_50_11	metag_mapping	0	U7
50-(11)-C-F-LP	3	X	50	11	control	chow	3_X_50	3_X_50_11	metag_db	1	U7
50-(11)-C-F-LP	3	X	50	11	control	chow	3_X_50	3_X_50_11	metat	1	U7
50-(11)-C-F-LP	3	X	50	11	control	chow	3_X_50	3_X_50_11	metab	0	U7
50-(12)-C-F-NN	3	X	50	12	control	chow	3_X_50	3_X_50_12	16s	1	U7
50-(12)-C-F-NN	3	X	50	12	control	chow	3_X_50	3_X_50_12	metag_mapping	0	U7
50-(12)-C-F-NN	3	X	50	12	control	chow	3_X_50	3_X_50_12	metag_db	0	U7
50-(12)-C-F-NN	3	X	50	12	control	chow	3_X_50	3_X_50_12	metat	0	U7
50-(12)-C-F-NN	3	X	50	12	control	chow	3_X_50	3_X_50_12	metab	1	U7
ID_new	1	X	1	-2	control	chow	1_X_1	1_X_1_-2	16s	1
ID_new	1	X	1	-2	control	chow	1_X_1	1_X_1_-2	metag_mapping	0
ID_new	1	X	1	-2	control	chow	1_X_1	1_X_1_-2	metag_db	0
ID_new	1	X	1	-2	control	chow	1_X_1	1_X_1_-2	metat	0
ID_new	1	X	1	-2	control	chow	1_X_1	1_X_1_-2	metab	0
KL	1	X	1	-1	control	chow	1_X_1	1_X_1_-1	16s	1
KL	1	X	1	-1	control	chow	1_X_1	1_X_1_-1	metag_mapping	0
KL	1	X	1	-1	control	chow	1_X_1	1_X_1_-1	metag_db	0
KL	1	X	1	-1	control	chow	1_X_1	1_X_1_-1	metat	0
KL	1	X	1	-1	control	chow	1_X_1	1_X_1_-1	metab	0
JWV	1	X	1	10	control	chow	1_X_1	1_X_1_10	16s	1
JWV	1	X	1	10	control	chow	1_X_1	1_X_1_10	metag_mapping	0
JWV	1	X	1	10	control	chow	1_X_1	1_X_1_10	metag_db	0
JWV	1	X	1	10	control	chow	1_X_1	1_X_1_10	metat	0
JWV	1	X	1	10	control	chow	1_X_1	1_X_1_10	metab	0
MED	1	X	1	11	control	chow	1_X_1	1_X_1_11	16s	1
MED	1	X	1	11	control	chow	1_X_1	1_X_1_11	metag_mapping	0
MED	1	X	1	11	control	chow	1_X_1	1_X_1_11	metag_db	0
MED	1	X	1	11	control	chow	1_X_1	1_X_1_11	metat	0
MED	1	X	1	11	control	chow	1_X_1	1_X_1_11	metab	0
OML	1	X	1	12	control	chow	1_X_1	1_X_1_12	16s	1
OML	1	X	1	12	control	chow	1_X_1	1_X_1_12	metag_mapping	0
OML	1	X	1	12	control	chow	1_X_1	1_X_1_12	metag_db	0
OML	1	X	1	12	control	chow	1_X_1	1_X_1_12	metat	0
OML	1	X	1	12	control	chow	1_X_1	1_X_1_12	metab	0
IE	1	X	2	-2	control	chow	1_X_2	1_X_2_-2	16s	1
IE	1	X	2	-2	control	chow	1_X_2	1_X_2_-2	metag_mapping	0
IE	1	X	2	-2	control	chow	1_X_2	1_X_2_-2	metag_db	0
IE	1	X	2	-2	control	chow	1_X_2	1_X_2_-2	metat	0
IE	1	X	2	-2	control	chow	1_X_2	1_X_2_-2	metab	0
KM	1	X	2	-1	control	chow	1_X_2	1_X_2_-1	16s	1
KM	1	X	2	-1	control	chow	1_X_2	1_X_2_-1	metag_mapping	0
KM	1	X	2	-1	control	chow	1_X_2	1_X_2_-1	metag_db	0
KM	1	X	2	-1	control	chow	1_X_2	1_X_2_-1	metat	0
KM	1	X	2	-1	control	chow	1_X_2	1_X_2_-1	metab	0
JXW	1	X	2	10	control	chow	1_X_2	1_X_2_10	16s	1
JXW	1	X	2	10	control	chow	1_X_2	1_X_2_10	metag_mapping	0
JXW	1	X	2	10	control	chow	1_X_2	1_X_2_10	metag_db	0
JXW	1	X	2	10	control	chow	1_X_2	1_X_2_10	metat	0
JXW	1	X	2	10	control	chow	1_X_2	1_X_2_10	metab	0
MFE	1	X	2	11	control	chow	1_X_2	1_X_2_11	16s	1
MFE	1	X	2	11	control	chow	1_X_2	1_X_2_11	metag_mapping	0
MFE	1	X	2	11	control	chow	1_X_2	1_X_2_11	metag_db	0
MFE	1	X	2	11	control	chow	1_X_2	1_X_2_11	metat	0
MFE	1	X	2	11	control	chow	1_X_2	1_X_2_11	metab	0
ONM	1	X	2	12	control	chow	1_X_2	1_X_2_12	16s	1
ONM	1	X	2	12	control	chow	1_X_2	1_X_2_12	metag_mapping	0
ONM	1	X	2	12	control	chow	1_X_2	1_X_2_12	metag_db	0
ONM	1	X	2	12	control	chow	1_X_2	1_X_2_12	metat	0
ONM	1	X	2	12	control	chow	1_X_2	1_X_2_12	metab	0
IG	1	X	4	-2	control	chow	1_X_4	1_X_4_-2	16s	1
IG	1	X	4	-2	control	chow	1_X_4	1_X_4_-2	metag_mapping	0
IG	1	X	4	-2	control	chow	1_X_4	1_X_4_-2	metag_db	0
IG	1	X	4	-2	control	chow	1_X_4	1_X_4_-2	metat	0
IG	1	X	4	-2	control	chow	1_X_4	1_X_4_-2	metab	0
KO	1	X	4	-1	control	chow	1_X_4	1_X_4_-1	16s	1
KO	1	X	4	-1	control	chow	1_X_4	1_X_4_-1	metag_mapping	0
KO	1	X	4	-1	control	chow	1_X_4	1_X_4_-1	metag_db	0
KO	1	X	4	-1	control	chow	1_X_4	1_X_4_-1	metat	0
KO	1	X	4	-1	control	chow	1_X_4	1_X_4_-1	metab	0
JZY	1	X	4	10	control	chow	1_X_4	1_X_4_10	16s	1
JZY	1	X	4	10	control	chow	1_X_4	1_X_4_10	metag_mapping	0
JZY	1	X	4	10	control	chow	1_X_4	1_X_4_10	metag_db	0
JZY	1	X	4	10	control	chow	1_X_4	1_X_4_10	metat	0
JZY	1	X	4	10	control	chow	1_X_4	1_X_4_10	metab	0
MHG	1	X	4	11	control	chow	1_X_4	1_X_4_11	16s	1
MHG	1	X	4	11	control	chow	1_X_4	1_X_4_11	metag_mapping	0
MHG	1	X	4	11	control	chow	1_X_4	1_X_4_11	metag_db	0
MHG	1	X	4	11	control	chow	1_X_4	1_X_4_11	metat	0
MHG	1	X	4	11	control	chow	1_X_4	1_X_4_11	metab	0
OPO	1	X	4	12	control	chow	1_X_4	1_X_4_12	16s	1
OPO	1	X	4	12	control	chow	1_X_4	1_X_4_12	metag_mapping	0
OPO	1	X	4	12	control	chow	1_X_4	1_X_4_12	metag_db	0
OPO	1	X	4	12	control	chow	1_X_4	1_X_4_12	metat	0
OPO	1	X	4	12	control	chow	1_X_4	1_X_4_12	metab	0
II	1	X	6	-2	control	chow	1_X_6	1_X_6_-2	16s	1
II	1	X	6	-2	control	chow	1_X_6	1_X_6_-2	metag_mapping	0
II	1	X	6	-2	control	chow	1_X_6	1_X_6_-2	metag_db	0
II	1	X	6	-2	control	chow	1_X_6	1_X_6_-2	metat	0
II	1	X	6	-2	control	chow	1_X_6	1_X_6_-2	metab	0
IJ	1	X	7	-2	control	chow	1_X_7	1_X_7_-2	16s	1
IJ	1	X	7	-2	control	chow	1_X_7	1_X_7_-2	metag_mapping	0
IJ	1	X	7	-2	control	chow	1_X_7	1_X_7_-2	metag_db	0
IJ	1	X	7	-2	control	chow	1_X_7	1_X_7_-2	metat	0
IJ	1	X	7	-2	control	chow	1_X_7	1_X_7_-2	metab	0
KR	1	X	7	-1	control	chow	1_X_7	1_X_7_-1	16s	1
KR	1	X	7	-1	control	chow	1_X_7	1_X_7_-1	metag_mapping	0
KR	1	X	7	-1	control	chow	1_X_7	1_X_7_-1	metag_db	0
KR	1	X	7	-1	control	chow	1_X_7	1_X_7_-1	metat	0
KR	1	X	7	-1	control	chow	1_X_7	1_X_7_-1	metab	0
KCB	1	X	7	10	control	chow	1_X_7	1_X_7_10	16s	1
KCB	1	X	7	10	control	chow	1_X_7	1_X_7_10	metag_mapping	0
KCB	1	X	7	10	control	chow	1_X_7	1_X_7_10	metag_db	0
KCB	1	X	7	10	control	chow	1_X_7	1_X_7_10	metat	0
KCB	1	X	7	10	control	chow	1_X_7	1_X_7_10	metab	0
MKJ	1	X	7	11	control	chow	1_X_7	1_X_7_11	16s	1
MKJ	1	X	7	11	control	chow	1_X_7	1_X_7_11	metag_mapping	0
MKJ	1	X	7	11	control	chow	1_X_7	1_X_7_11	metag_db	0
MKJ	1	X	7	11	control	chow	1_X_7	1_X_7_11	metat	0
MKJ	1	X	7	11	control	chow	1_X_7	1_X_7_11	metab	0
OSR	1	X	7	12	control	chow	1_X_7	1_X_7_12	16s	1
OSR	1	X	7	12	control	chow	1_X_7	1_X_7_12	metag_mapping	0
OSR	1	X	7	12	control	chow	1_X_7	1_X_7_12	metag_db	0
OSR	1	X	7	12	control	chow	1_X_7	1_X_7_12	metat	0
OSR	1	X	7	12	control	chow	1_X_7	1_X_7_12	metab	0
IM	1	X	10	-2	control	chow	1_X_10	1_X_10_-2	16s	1
IM	1	X	10	-2	control	chow	1_X_10	1_X_10_-2	metag_mapping	0
IM	1	X	10	-2	control	chow	1_X_10	1_X_10_-2	metag_db	0
IM	1	X	10	-2	control	chow	1_X_10	1_X_10_-2	metat	0
IM	1	X	10	-2	control	chow	1_X_10	1_X_10_-2	metab	0
KU	1	X	10	-1	control	chow	1_X_10	1_X_10_-1	16s	1
KU	1	X	10	-1	control	chow	1_X_10	1_X_10_-1	metag_mapping	0
KU	1	X	10	-1	control	chow	1_X_10	1_X_10_-1	metag_db	0
KU	1	X	10	-1	control	chow	1_X_10	1_X_10_-1	metat	0
KU	1	X	10	-1	control	chow	1_X_10	1_X_10_-1	metab	0
KFE	1	X	10	10	control	chow	1_X_10	1_X_10_10	16s	1
KFE	1	X	10	10	control	chow	1_X_10	1_X_10_10	metag_mapping	0
KFE	1	X	10	10	control	chow	1_X_10	1_X_10_10	metag_db	0
KFE	1	X	10	10	control	chow	1_X_10	1_X_10_10	metat	0
KFE	1	X	10	10	control	chow	1_X_10	1_X_10_10	metab	0
MNM	1	X	10	11	control	chow	1_X_10	1_X_10_11	16s	1
MNM	1	X	10	11	control	chow	1_X_10	1_X_10_11	metag_mapping	0
MNM	1	X	10	11	control	chow	1_X_10	1_X_10_11	metag_db	0
MNM	1	X	10	11	control	chow	1_X_10	1_X_10_11	metat	0
MNM	1	X	10	11	control	chow	1_X_10	1_X_10_11	metab	0
OVU	1	X	10	12	control	chow	1_X_10	1_X_10_12	16s	1
OVU	1	X	10	12	control	chow	1_X_10	1_X_10_12	metag_mapping	0
OVU	1	X	10	12	control	chow	1_X_10	1_X_10_12	metag_db	0
OVU	1	X	10	12	control	chow	1_X_10	1_X_10_12	metat	0
OVU	1	X	10	12	control	chow	1_X_10	1_X_10_12	metab	0
5_1_1_-2	5	1	1	-2	control	chow	5_1_1	5_1_1_-2	16s	1
5_1_1_-2	5	1	1	-2	control	chow	5_1_1	5_1_1_-2	metag_mapping	0
5_1_1_-2	5	1	1	-2	control	chow	5_1_1	5_1_1_-2	metag_db	0
5_1_1_-2	5	1	1	-2	control	chow	5_1_1	5_1_1_-2	metat	0
5_1_1_-2	5	1	1	-2	control	chow	5_1_1	5_1_1_-2	metab	0
5_1_2_-2	5	1	2	-2	control	chow	5_1_2	5_1_2_-2	16s	1
5_1_2_-2	5	1	2	-2	control	chow	5_1_2	5_1_2_-2	metag_mapping	0
5_1_2_-2	5	1	2	-2	control	chow	5_1_2	5_1_2_-2	metag_db	0
5_1_2_-2	5	1	2	-2	control	chow	5_1_2	5_1_2_-2	metat	0
5_1_2_-2	5	1	2	-2	control	chow	5_1_2	5_1_2_-2	metab	0
5_1_3_-2	5	1	3	-2	control	chow	5_1_3	5_1_3_-2	16s	1
5_1_3_-2	5	1	3	-2	control	chow	5_1_3	5_1_3_-2	metag_mapping	0
5_1_3_-2	5	1	3	-2	control	chow	5_1_3	5_1_3_-2	metag_db	0
5_1_3_-2	5	1	3	-2	control	chow	5_1_3	5_1_3_-2	metat	0
5_1_3_-2	5	1	3	-2	control	chow	5_1_3	5_1_3_-2	metab	0
5_1_4_-2	5	1	4	-2	control	chow	5_1_4	5_1_4_-2	16s	1
5_1_4_-2	5	1	4	-2	control	chow	5_1_4	5_1_4_-2	metag_mapping	0
5_1_4_-2	5	1	4	-2	control	chow	5_1_4	5_1_4_-2	metag_db	0
5_1_4_-2	5	1	4	-2	control	chow	5_1_4	5_1_4_-2	metat	0
5_1_4_-2	5	1	4	-2	control	chow	5_1_4	5_1_4_-2	metab	0
5_1_5_-2	5	1	5	-2	control	chow	5_1_5	5_1_5_-2	16s	1
5_1_5_-2	5	1	5	-2	control	chow	5_1_5	5_1_5_-2	metag_mapping	0
5_1_5_-2	5	1	5	-2	control	chow	5_1_5	5_1_5_-2	metag_db	0
5_1_5_-2	5	1	5	-2	control	chow	5_1_5	5_1_5_-2	metat	0
5_1_5_-2	5	1	5	-2	control	chow	5_1_5	5_1_5_-2	metab	0
5_10_1_-2	5	10	1	-2	control	HFD	5_10_1	5_10_1_-2	16s	1
5_10_1_-2	5	10	1	-2	control	HFD	5_10_1	5_10_1_-2	metag_mapping	0
5_10_1_-2	5	10	1	-2	control	HFD	5_10_1	5_10_1_-2	metag_db	0
5_10_1_-2	5	10	1	-2	control	HFD	5_10_1	5_10_1_-2	metat	0
5_10_1_-2	5	10	1	-2	control	HFD	5_10_1	5_10_1_-2	metab	0
5_10_2_-2	5	10	2	-2	control	HFD	5_10_2	5_10_2_-2	16s	1	U8
5_10_2_-2	5	10	2	-2	control	HFD	5_10_2	5_10_2_-2	metag_mapping	0	U8
5_10_2_-2	5	10	2	-2	control	HFD	5_10_2	5_10_2_-2	metag_db	0	U8
5_10_2_-2	5	10	2	-2	control	HFD	5_10_2	5_10_2_-2	metat	0	U8
5_10_2_-2	5	10	2	-2	control	HFD	5_10_2	5_10_2_-2	metab	0	U8
5_10_3_-2	5	10	3	-2	control	HFD	5_10_3	5_10_3_-2	16s	1
5_10_3_-2	5	10	3	-2	control	HFD	5_10_3	5_10_3_-2	metag_mapping	0
5_10_3_-2	5	10	3	-2	control	HFD	5_10_3	5_10_3_-2	metag_db	0
5_10_3_-2	5	10	3	-2	control	HFD	5_10_3	5_10_3_-2	metat	0
5_10_3_-2	5	10	3	-2	control	HFD	5_10_3	5_10_3_-2	metab	0
5_10_4_-2	5	10	4	-2	control	HFD	5_10_4	5_10_4_-2	16s	1
5_10_4_-2	5	10	4	-2	control	HFD	5_10_4	5_10_4_-2	metag_mapping	0
5_10_4_-2	5	10	4	-2	control	HFD	5_10_4	5_10_4_-2	metag_db	0
5_10_4_-2	5	10	4	-2	control	HFD	5_10_4	5_10_4_-2	metat	0
5_10_4_-2	5	10	4	-2	control	HFD	5_10_4	5_10_4_-2	metab	0
5_10_5_-2	5	10	5	-2	control	HFD	5_10_5	5_10_5_-2	16s	1
5_10_5_-2	5	10	5	-2	control	HFD	5_10_5	5_10_5_-2	metag_mapping	0
5_10_5_-2	5	10	5	-2	control	HFD	5_10_5	5_10_5_-2	metag_db	0
5_10_5_-2	5	10	5	-2	control	HFD	5_10_5	5_10_5_-2	metat	0
5_10_5_-2	5	10	5	-2	control	HFD	5_10_5	5_10_5_-2	metab	0
5_1_1_-1	5	1	1	-1	control	chow	5_1_1	5_1_1_-1	16s	1
5_1_1_-1	5	1	1	-1	control	chow	5_1_1	5_1_1_-1	metag_mapping	0
5_1_1_-1	5	1	1	-1	control	chow	5_1_1	5_1_1_-1	metag_db	0
5_1_1_-1	5	1	1	-1	control	chow	5_1_1	5_1_1_-1	metat	0
5_1_1_-1	5	1	1	-1	control	chow	5_1_1	5_1_1_-1	metab	0
5_1_2_-1	5	1	2	-1	control	chow	5_1_2	5_1_2_-1	16s	1
5_1_2_-1	5	1	2	-1	control	chow	5_1_2	5_1_2_-1	metag_mapping	0
5_1_2_-1	5	1	2	-1	control	chow	5_1_2	5_1_2_-1	metag_db	0
5_1_2_-1	5	1	2	-1	control	chow	5_1_2	5_1_2_-1	metat	0
5_1_2_-1	5	1	2	-1	control	chow	5_1_2	5_1_2_-1	metab	0
5_1_3_-1	5	1	3	-1	control	chow	5_1_3	5_1_3_-1	16s	1
5_1_3_-1	5	1	3	-1	control	chow	5_1_3	5_1_3_-1	metag_mapping	0
5_1_3_-1	5	1	3	-1	control	chow	5_1_3	5_1_3_-1	metag_db	0
5_1_3_-1	5	1	3	-1	control	chow	5_1_3	5_1_3_-1	metat	0
5_1_3_-1	5	1	3	-1	control	chow	5_1_3	5_1_3_-1	metab	0
5_1_4_-1	5	1	4	-1	control	chow	5_1_4	5_1_4_-1	16s	1
5_1_4_-1	5	1	4	-1	control	chow	5_1_4	5_1_4_-1	metag_mapping	0
5_1_4_-1	5	1	4	-1	control	chow	5_1_4	5_1_4_-1	metag_db	0
5_1_4_-1	5	1	4	-1	control	chow	5_1_4	5_1_4_-1	metat	0
5_1_4_-1	5	1	4	-1	control	chow	5_1_4	5_1_4_-1	metab	0
5_1_5_-1	5	1	5	-1	control	chow	5_1_5	5_1_5_-1	16s	1
5_1_5_-1	5	1	5	-1	control	chow	5_1_5	5_1_5_-1	metag_mapping	0
5_1_5_-1	5	1	5	-1	control	chow	5_1_5	5_1_5_-1	metag_db	0
5_1_5_-1	5	1	5	-1	control	chow	5_1_5	5_1_5_-1	metat	0
5_1_5_-1	5	1	5	-1	control	chow	5_1_5	5_1_5_-1	metab	0
5_10_1_-1	5	10	1	-1	control	HFD	5_10_1	5_10_1_-1	16s	1
5_10_1_-1	5	10	1	-1	control	HFD	5_10_1	5_10_1_-1	metag_mapping	0
5_10_1_-1	5	10	1	-1	control	HFD	5_10_1	5_10_1_-1	metag_db	0
5_10_1_-1	5	10	1	-1	control	HFD	5_10_1	5_10_1_-1	metat	0
5_10_1_-1	5	10	1	-1	control	HFD	5_10_1	5_10_1_-1	metab	0
5_10_2_-1	5	10	2	-1	control	HFD	5_10_2	5_10_2_-1	16s	1	U8
5_10_2_-1	5	10	2	-1	control	HFD	5_10_2	5_10_2_-1	metag_mapping	0	U8
5_10_2_-1	5	10	2	-1	control	HFD	5_10_2	5_10_2_-1	metag_db	0	U8
5_10_2_-1	5	10	2	-1	control	HFD	5_10_2	5_10_2_-1	metat	0	U8
5_10_2_-1	5	10	2	-1	control	HFD	5_10_2	5_10_2_-1	metab	0	U8
5_10_3_-1	5	10	3	-1	control	HFD	5_10_3	5_10_3_-1	16s	1
5_10_3_-1	5	10	3	-1	control	HFD	5_10_3	5_10_3_-1	metag_mapping	0
5_10_3_-1	5	10	3	-1	control	HFD	5_10_3	5_10_3_-1	metag_db	0
5_10_3_-1	5	10	3	-1	control	HFD	5_10_3	5_10_3_-1	metat	0
5_10_3_-1	5	10	3	-1	control	HFD	5_10_3	5_10_3_-1	metab	0
5_10_4_-1	5	10	4	-1	control	HFD	5_10_4	5_10_4_-1	16s	1
5_10_4_-1	5	10	4	-1	control	HFD	5_10_4	5_10_4_-1	metag_mapping	0
5_10_4_-1	5	10	4	-1	control	HFD	5_10_4	5_10_4_-1	metag_db	0
5_10_4_-1	5	10	4	-1	control	HFD	5_10_4	5_10_4_-1	metat	0
5_10_4_-1	5	10	4	-1	control	HFD	5_10_4	5_10_4_-1	metab	0
5_10_5_-1	5	10	5	-1	control	HFD	5_10_5	5_10_5_-1	16s	1
5_10_5_-1	5	10	5	-1	control	HFD	5_10_5	5_10_5_-1	metag_mapping	0
5_10_5_-1	5	10	5	-1	control	HFD	5_10_5	5_10_5_-1	metag_db	0
5_10_5_-1	5	10	5	-1	control	HFD	5_10_5	5_10_5_-1	metat	0
5_10_5_-1	5	10	5	-1	control	HFD	5_10_5	5_10_5_-1	metab	0
5_1_1_10	5	1	1	10	control	chow	5_1_1	5_1_1_10	16s	1
5_1_1_10	5	1	1	10	control	chow	5_1_1	5_1_1_10	metag_mapping	0
5_1_1_10	5	1	1	10	control	chow	5_1_1	5_1_1_10	metag_db	0
5_1_1_10	5	1	1	10	control	chow	5_1_1	5_1_1_10	metat	0
5_1_1_10	5	1	1	10	control	chow	5_1_1	5_1_1_10	metab	0
5_1_2_10	5	1	2	10	control	chow	5_1_2	5_1_2_10	16s	1
5_1_2_10	5	1	2	10	control	chow	5_1_2	5_1_2_10	metag_mapping	0
5_1_2_10	5	1	2	10	control	chow	5_1_2	5_1_2_10	metag_db	0
5_1_2_10	5	1	2	10	control	chow	5_1_2	5_1_2_10	metat	0
5_1_2_10	5	1	2	10	control	chow	5_1_2	5_1_2_10	metab	0
5_1_3_10	5	1	3	10	control	chow	5_1_3	5_1_3_10	16s	1
5_1_3_10	5	1	3	10	control	chow	5_1_3	5_1_3_10	metag_mapping	0
5_1_3_10	5	1	3	10	control	chow	5_1_3	5_1_3_10	metag_db	0
5_1_3_10	5	1	3	10	control	chow	5_1_3	5_1_3_10	metat	0
5_1_3_10	5	1	3	10	control	chow	5_1_3	5_1_3_10	metab	0
5_1_4_10	5	1	4	10	control	chow	5_1_4	5_1_4_10	16s	1
5_1_4_10	5	1	4	10	control	chow	5_1_4	5_1_4_10	metag_mapping	0
5_1_4_10	5	1	4	10	control	chow	5_1_4	5_1_4_10	metag_db	0
5_1_4_10	5	1	4	10	control	chow	5_1_4	5_1_4_10	metat	0
5_1_4_10	5	1	4	10	control	chow	5_1_4	5_1_4_10	metab	0
5_1_5_10	5	1	5	10	control	chow	5_1_5	5_1_5_10	16s	1
5_1_5_10	5	1	5	10	control	chow	5_1_5	5_1_5_10	metag_mapping	0
5_1_5_10	5	1	5	10	control	chow	5_1_5	5_1_5_10	metag_db	0
5_1_5_10	5	1	5	10	control	chow	5_1_5	5_1_5_10	metat	0
5_1_5_10	5	1	5	10	control	chow	5_1_5	5_1_5_10	metab	0
5_10_1_10	5	10	1	10	control	HFD	5_10_1	5_10_1_10	16s	1
5_10_1_10	5	10	1	10	control	HFD	5_10_1	5_10_1_10	metag_mapping	0
5_10_1_10	5	10	1	10	control	HFD	5_10_1	5_10_1_10	metag_db	0
5_10_1_10	5	10	1	10	control	HFD	5_10_1	5_10_1_10	metat	0
5_10_1_10	5	10	1	10	control	HFD	5_10_1	5_10_1_10	metab	0
5_10_2_10	5	10	2	10	control	HFD	5_10_2	5_10_2_10	16s	1	U8
5_10_2_10	5	10	2	10	control	HFD	5_10_2	5_10_2_10	metag_mapping	0	U8
5_10_2_10	5	10	2	10	control	HFD	5_10_2	5_10_2_10	metag_db	0	U8
5_10_2_10	5	10	2	10	control	HFD	5_10_2	5_10_2_10	metat	0	U8
5_10_2_10	5	10	2	10	control	HFD	5_10_2	5_10_2_10	metab	0	U8
5_10_3_10	5	10	3	10	control	HFD	5_10_3	5_10_3_10	16s	1
5_10_3_10	5	10	3	10	control	HFD	5_10_3	5_10_3_10	metag_mapping	0
5_10_3_10	5	10	3	10	control	HFD	5_10_3	5_10_3_10	metag_db	0
5_10_3_10	5	10	3	10	control	HFD	5_10_3	5_10_3_10	metat	0
5_10_3_10	5	10	3	10	control	HFD	5_10_3	5_10_3_10	metab	0
5_10_4_10	5	10	4	10	control	HFD	5_10_4	5_10_4_10	16s	1
5_10_4_10	5	10	4	10	control	HFD	5_10_4	5_10_4_10	metag_mapping	0
5_10_4_10	5	10	4	10	control	HFD	5_10_4	5_10_4_10	metag_db	0
5_10_4_10	5	10	4	10	control	HFD	5_10_4	5_10_4_10	metat	0
5_10_4_10	5	10	4	10	control	HFD	5_10_4	5_10_4_10	metab	0
5_10_5_10	5	10	5	10	control	HFD	5_10_5	5_10_5_10	16s	1
5_10_5_10	5	10	5	10	control	HFD	5_10_5	5_10_5_10	metag_mapping	0
5_10_5_10	5	10	5	10	control	HFD	5_10_5	5_10_5_10	metag_db	0
5_10_5_10	5	10	5	10	control	HFD	5_10_5	5_10_5_10	metat	0
5_10_5_10	5	10	5	10	control	HFD	5_10_5	5_10_5_10	metab	0
5_1_1_11	5	1	1	11	control	chow	5_1_1	5_1_1_11	16s	1
5_1_1_11	5	1	1	11	control	chow	5_1_1	5_1_1_11	metag_mapping	0
5_1_1_11	5	1	1	11	control	chow	5_1_1	5_1_1_11	metag_db	0
5_1_1_11	5	1	1	11	control	chow	5_1_1	5_1_1_11	metat	0
5_1_1_11	5	1	1	11	control	chow	5_1_1	5_1_1_11	metab	0
5_1_2_11	5	1	2	11	control	chow	5_1_2	5_1_2_11	16s	1
5_1_2_11	5	1	2	11	control	chow	5_1_2	5_1_2_11	metag_mapping	0
5_1_2_11	5	1	2	11	control	chow	5_1_2	5_1_2_11	metag_db	0
5_1_2_11	5	1	2	11	control	chow	5_1_2	5_1_2_11	metat	0
5_1_2_11	5	1	2	11	control	chow	5_1_2	5_1_2_11	metab	0
5_1_3_11	5	1	3	11	control	chow	5_1_3	5_1_3_11	16s	1
5_1_3_11	5	1	3	11	control	chow	5_1_3	5_1_3_11	metag_mapping	0
5_1_3_11	5	1	3	11	control	chow	5_1_3	5_1_3_11	metag_db	0
5_1_3_11	5	1	3	11	control	chow	5_1_3	5_1_3_11	metat	0
5_1_3_11	5	1	3	11	control	chow	5_1_3	5_1_3_11	metab	0
5_1_4_11	5	1	4	11	control	chow	5_1_4	5_1_4_11	16s	1
5_1_4_11	5	1	4	11	control	chow	5_1_4	5_1_4_11	metag_mapping	0
5_1_4_11	5	1	4	11	control	chow	5_1_4	5_1_4_11	metag_db	0
5_1_4_11	5	1	4	11	control	chow	5_1_4	5_1_4_11	metat	0
5_1_4_11	5	1	4	11	control	chow	5_1_4	5_1_4_11	metab	0
5_1_5_11	5	1	5	11	control	chow	5_1_5	5_1_5_11	16s	1
5_1_5_11	5	1	5	11	control	chow	5_1_5	5_1_5_11	metag_mapping	0
5_1_5_11	5	1	5	11	control	chow	5_1_5	5_1_5_11	metag_db	0
5_1_5_11	5	1	5	11	control	chow	5_1_5	5_1_5_11	metat	0
5_1_5_11	5	1	5	11	control	chow	5_1_5	5_1_5_11	metab	0
5_10_1_11	5	10	1	11	control	HFD	5_10_1	5_10_1_11	16s	1
5_10_1_11	5	10	1	11	control	HFD	5_10_1	5_10_1_11	metag_mapping	0
5_10_1_11	5	10	1	11	control	HFD	5_10_1	5_10_1_11	metag_db	0
5_10_1_11	5	10	1	11	control	HFD	5_10_1	5_10_1_11	metat	0
5_10_1_11	5	10	1	11	control	HFD	5_10_1	5_10_1_11	metab	0
5_10_2_11	5	10	2	11	control	HFD	5_10_2	5_10_2_11	16s	1	U8
5_10_2_11	5	10	2	11	control	HFD	5_10_2	5_10_2_11	metag_mapping	0	U8
5_10_2_11	5	10	2	11	control	HFD	5_10_2	5_10_2_11	metag_db	0	U8
5_10_2_11	5	10	2	11	control	HFD	5_10_2	5_10_2_11	metat	0	U8
5_10_2_11	5	10	2	11	control	HFD	5_10_2	5_10_2_11	metab	0	U8
5_10_3_11	5	10	3	11	control	HFD	5_10_3	5_10_3_11	16s	1
5_10_3_11	5	10	3	11	control	HFD	5_10_3	5_10_3_11	metag_mapping	0
5_10_3_11	5	10	3	11	control	HFD	5_10_3	5_10_3_11	metag_db	0
5_10_3_11	5	10	3	11	control	HFD	5_10_3	5_10_3_11	metat	0
5_10_3_11	5	10	3	11	control	HFD	5_10_3	5_10_3_11	metab	0
5_10_4_11	5	10	4	11	control	HFD	5_10_4	5_10_4_11	16s	1
5_10_4_11	5	10	4	11	control	HFD	5_10_4	5_10_4_11	metag_mapping	0
5_10_4_11	5	10	4	11	control	HFD	5_10_4	5_10_4_11	metag_db	0
5_10_4_11	5	10	4	11	control	HFD	5_10_4	5_10_4_11	metat	0
5_10_4_11	5	10	4	11	control	HFD	5_10_4	5_10_4_11	metab	0
5_10_5_11	5	10	5	11	control	HFD	5_10_5	5_10_5_11	16s	1
5_10_5_11	5	10	5	11	control	HFD	5_10_5	5_10_5_11	metag_mapping	0
5_10_5_11	5	10	5	11	control	HFD	5_10_5	5_10_5_11	metag_db	0
5_10_5_11	5	10	5	11	control	HFD	5_10_5	5_10_5_11	metat	0
5_10_5_11	5	10	5	11	control	HFD	5_10_5	5_10_5_11	metab	0
5_1_1_12	5	1	1	12	control	chow	5_1_1	5_1_1_12	16s	1
5_1_1_12	5	1	1	12	control	chow	5_1_1	5_1_1_12	metag_mapping	0
5_1_1_12	5	1	1	12	control	chow	5_1_1	5_1_1_12	metag_db	0
5_1_1_12	5	1	1	12	control	chow	5_1_1	5_1_1_12	metat	0
5_1_1_12	5	1	1	12	control	chow	5_1_1	5_1_1_12	metab	0
5_1_2_12	5	1	2	12	control	chow	5_1_2	5_1_2_12	16s	1
5_1_2_12	5	1	2	12	control	chow	5_1_2	5_1_2_12	metag_mapping	0
5_1_2_12	5	1	2	12	control	chow	5_1_2	5_1_2_12	metag_db	0
5_1_2_12	5	1	2	12	control	chow	5_1_2	5_1_2_12	metat	0
5_1_2_12	5	1	2	12	control	chow	5_1_2	5_1_2_12	metab	0
5_1_3_12	5	1	3	12	control	chow	5_1_3	5_1_3_12	16s	1
5_1_3_12	5	1	3	12	control	chow	5_1_3	5_1_3_12	metag_mapping	0
5_1_3_12	5	1	3	12	control	chow	5_1_3	5_1_3_12	metag_db	0
5_1_3_12	5	1	3	12	control	chow	5_1_3	5_1_3_12	metat	0
5_1_3_12	5	1	3	12	control	chow	5_1_3	5_1_3_12	metab	0
5_1_4_12	5	1	4	12	control	chow	5_1_4	5_1_4_12	16s	1
5_1_4_12	5	1	4	12	control	chow	5_1_4	5_1_4_12	metag_mapping	0
5_1_4_12	5	1	4	12	control	chow	5_1_4	5_1_4_12	metag_db	0
5_1_4_12	5	1	4	12	control	chow	5_1_4	5_1_4_12	metat	0
5_1_4_12	5	1	4	12	control	chow	5_1_4	5_1_4_12	metab	0
5_1_5_12	5	1	5	12	control	chow	5_1_5	5_1_5_12	16s	1
5_1_5_12	5	1	5	12	control	chow	5_1_5	5_1_5_12	metag_mapping	0
5_1_5_12	5	1	5	12	control	chow	5_1_5	5_1_5_12	metag_db	0
5_1_5_12	5	1	5	12	control	chow	5_1_5	5_1_5_12	metat	0
5_1_5_12	5	1	5	12	control	chow	5_1_5	5_1_5_12	metab	0
5_10_1_12	5	10	1	12	control	HFD	5_10_1	5_10_1_12	16s	1
5_10_1_12	5	10	1	12	control	HFD	5_10_1	5_10_1_12	metag_mapping	0
5_10_1_12	5	10	1	12	control	HFD	5_10_1	5_10_1_12	metag_db	0
5_10_1_12	5	10	1	12	control	HFD	5_10_1	5_10_1_12	metat	0
5_10_1_12	5	10	1	12	control	HFD	5_10_1	5_10_1_12	metab	0
5_10_2_12	5	10	2	12	control	HFD	5_10_2	5_10_2_12	16s	1	U8
5_10_2_12	5	10	2	12	control	HFD	5_10_2	5_10_2_12	metag_mapping	0	U8
5_10_2_12	5	10	2	12	control	HFD	5_10_2	5_10_2_12	metag_db	0	U8
5_10_2_12	5	10	2	12	control	HFD	5_10_2	5_10_2_12	metat	0	U8
5_10_2_12	5	10	2	12	control	HFD	5_10_2	5_10_2_12	metab	0	U8
5_10_3_12	5	10	3	12	control	HFD	5_10_3	5_10_3_12	16s	1
5_10_3_12	5	10	3	12	control	HFD	5_10_3	5_10_3_12	metag_mapping	0
5_10_3_12	5	10	3	12	control	HFD	5_10_3	5_10_3_12	metag_db	0
5_10_3_12	5	10	3	12	control	HFD	5_10_3	5_10_3_12	metat	0
5_10_3_12	5	10	3	12	control	HFD	5_10_3	5_10_3_12	metab	0
5_10_4_12	5	10	4	12	control	HFD	5_10_4	5_10_4_12	16s	1
5_10_4_12	5	10	4	12	control	HFD	5_10_4	5_10_4_12	metag_mapping	0
5_10_4_12	5	10	4	12	control	HFD	5_10_4	5_10_4_12	metag_db	0
5_10_4_12	5	10	4	12	control	HFD	5_10_4	5_10_4_12	metat	0
5_10_4_12	5	10	4	12	control	HFD	5_10_4	5_10_4_12	metab	0
5_10_5_12	5	10	5	12	control	HFD	5_10_5	5_10_5_12	16s	1
5_10_5_12	5	10	5	12	control	HFD	5_10_5	5_10_5_12	metag_mapping	0
5_10_5_12	5	10	5	12	control	HFD	5_10_5	5_10_5_12	metag_db	0
5_10_5_12	5	10	5	12	control	HFD	5_10_5	5_10_5_12	metat	0
5_10_5_12	5	10	5	12	control	HFD	5_10_5	5_10_5_12	metab	0
32-(11)-S-F-KX	3	X	32	11	salmonella	chow	3_X_32	3_X_32_11	16s	1	I7
32-(11)-S-F-KX	3	X	32	11	salmonella	chow	3_X_32	3_X_32_11	metag_mapping	0	I7
32-(11)-S-F-KX	3	X	32	11	salmonella	chow	3_X_32	3_X_32_11	metag_db	0	I7
32-(11)-S-F-KX	3	X	32	11	salmonella	chow	3_X_32	3_X_32_11	metat	1	I7
32-(11)-S-F-KX	3	X	32	11	salmonella	chow	3_X_32	3_X_32_11	metab	0	I7
32-(12)-S-F-MV	3	X	32	12	salmonella	chow	3_X_32	3_X_32_12	16s	1	I7
32-(12)-S-F-MV	3	X	32	12	salmonella	chow	3_X_32	3_X_32_12	metag_mapping	0	I7
32-(12)-S-F-MV	3	X	32	12	salmonella	chow	3_X_32	3_X_32_12	metag_db	0	I7
32-(12)-S-F-MV	3	X	32	12	salmonella	chow	3_X_32	3_X_32_12	metat	0	I7
32-(12)-S-F-MV	3	X	32	12	salmonella	chow	3_X_32	3_X_32_12	metab	1	I7
5_10_2_1	5	10	2	1	control	HFD	5_10_2	5_10_2_1	16s	1	U8
5_10_2_1	5	10	2	1	control	HFD	5_10_2	5_10_2_1	metag_mapping	0	U8
5_10_2_1	5	10	2	1	control	HFD	5_10_2	5_10_2_1	metag_db	1	U8
5_10_2_1	5	10	2	1	control	HFD	5_10_2	5_10_2_1	metat	0	U8
5_10_2_1	5	10	2	1	control	HFD	5_10_2	5_10_2_1	metab	0	U8
5_14_2_1	5	14	2	1	salmonella	HFD	5_14_2	5_14_2_1	16s	1	I8
5_14_2_1	5	14	2	1	salmonella	HFD	5_14_2	5_14_2_1	metag_mapping	0	I8
5_14_2_1	5	14	2	1	salmonella	HFD	5_14_2	5_14_2_1	metag_db	1	I8
5_14_2_1	5	14	2	1	salmonella	HFD	5_14_2	5_14_2_1	metat	0	I8
5_14_2_1	5	14	2	1	salmonella	HFD	5_14_2	5_14_2_1	metab	0	I8
5_10_2_5	5	10	2	5	control	HFD	5_10_2	5_10_2_5	16s	1	U8
5_10_2_5	5	10	2	5	control	HFD	5_10_2	5_10_2_5	metag_mapping	0	U8
5_10_2_5	5	10	2	5	control	HFD	5_10_2	5_10_2_5	metag_db	1	U8
5_10_2_5	5	10	2	5	control	HFD	5_10_2	5_10_2_5	metat	0	U8
5_10_2_5	5	10	2	5	control	HFD	5_10_2	5_10_2_5	metab	0	U8
5_14_2_5	5	14	2	5	salmonella	HFD	5_14_2	5_14_2_5	16s	1	I8
5_14_2_5	5	14	2	5	salmonella	HFD	5_14_2	5_14_2_5	metag_mapping	0	I8
5_14_2_5	5	14	2	5	salmonella	HFD	5_14_2	5_14_2_5	metag_db	1	I8
5_14_2_5	5	14	2	5	salmonella	HFD	5_14_2	5_14_2_5	metat	0	I8
5_14_2_5	5	14	2	5	salmonella	HFD	5_14_2	5_14_2_5	metab	0	I8
5_10_2_8	5	10	2	8	control	HFD	5_10_2	5_10_2_8	16s	1	U8
5_10_2_8	5	10	2	8	control	HFD	5_10_2	5_10_2_8	metag_mapping	0	U8
5_10_2_8	5	10	2	8	control	HFD	5_10_2	5_10_2_8	metag_db	1	U8
5_10_2_8	5	10	2	8	control	HFD	5_10_2	5_10_2_8	metat	0	U8
5_10_2_8	5	10	2	8	control	HFD	5_10_2	5_10_2_8	metab	0	U8
5_13_5_8	5	13	5	8	salmonella	HFD	5_13_5	5_13_5_8	16s	1	I10
5_13_5_8	5	13	5	8	salmonella	HFD	5_13_5	5_13_5_8	metag_mapping	1	I10
5_13_5_8	5	13	5	8	salmonella	HFD	5_13_5	5_13_5_8	metag_db	0	I10
5_13_5_8	5	13	5	8	salmonella	HFD	5_13_5	5_13_5_8	metat	0	I10
5_13_5_8	5	13	5	8	salmonella	HFD	5_13_5	5_13_5_8	metab	0	I10
5_14_2_8	5	14	2	8	salmonella	HFD	5_14_2	5_14_2_8	16s	1	I8
5_14_2_8	5	14	2	8	salmonella	HFD	5_14_2	5_14_2_8	metag_mapping	1	I8
5_14_2_8	5	14	2	8	salmonella	HFD	5_14_2	5_14_2_8	metag_db	0	I8
5_14_2_8	5	14	2	8	salmonella	HFD	5_14_2	5_14_2_8	metat	0	I8
5_14_2_8	5	14	2	8	salmonella	HFD	5_14_2	5_14_2_8	metab	0	I8
5_14_3_8	5	14	3	8	salmonella	HFD	5_14_3	5_14_3_8	16s	1	I11
5_14_3_8	5	14	3	8	salmonella	HFD	5_14_3	5_14_3_8	metag_mapping	1	I11
5_14_3_8	5	14	3	8	salmonella	HFD	5_14_3	5_14_3_8	metag_db	0	I11
5_14_3_8	5	14	3	8	salmonella	HFD	5_14_3	5_14_3_8	metat	0	I11
5_14_3_8	5	14	3	8	salmonella	HFD	5_14_3	5_14_3_8	metab	0	I11
5_14_4_8	5	14	4	8	salmonella	HFD	5_14_4	5_14_4_8	16s	1	I9
5_14_4_8	5	14	4	8	salmonella	HFD	5_14_4	5_14_4_8	metag_mapping	1	I9
5_14_4_8	5	14	4	8	salmonella	HFD	5_14_4	5_14_4_8	metag_db	1	I9
5_14_4_8	5	14	4	8	salmonella	HFD	5_14_4	5_14_4_8	metat	0	I9
5_14_4_8	5	14	4	8	salmonella	HFD	5_14_4	5_14_4_8	metab	0	I9

## Sheet: ASV_table
asv_id	taxa	5-(10)-S-F-FY	11-(-2)-S-F-AK	11-(10)-S-F-GE	12-(-2)-S-F-AL	12-(10)-S-F-GF	13-(-2)-S-F-AM	13-(-1)-S-F-CK	13-(0)-S-F-EI	13-(10)-S-F-GG	13-(11)-S-F-KE	13-(12)-S-F-MC	15-(-2)-S-F-AO	15-(-1)-S-F-CM	15-(0)-S-F-EK	15-(10)-S-F-GI	15-(11)-S-F-KG	15-(12)-S-F-ME	16-(-2)-S-F-AP	16-(-1)-S-F-CN	16-(0)-S-F-EL	16-(10)-S-F-GJ	16-(11)-S-F-KH	16-(12)-S-F-MF	17-(-2)-S-F-AQ	17-(10)-S-F-GK	18-(-2)-S-F-AR	18-(10)-S-F-GL	20-(-2)-S-F-AT	20-(-1)-S-F-CR	20-(0)-S-F-EP	20-(10)-S-F-GN	20-(11)-S-F-KL	20-(12)-S-F-MJ	21-(10)-S-F-GO	22-(-2)-S-F-AV	22-(10)-S-F-GP	27-(-2)-S-F-BA	27-(-1)-S-F-CY	27-(0)-S-F-EW	27-(10)-S-F-GU	27-(11)-S-F-KS	27-(12)-S-F-MQ	28-(-2)-S-F-BB	28-(-1)-S-F-CZ	28-(0)-S-F-EX	28-(10)-S-F-GV	28-(11)-S-F-KT	28-(12)-S-F-MR
0070a4be1daf9322b7ae99b4aa65ce76	d__Bacteria; p__Bacteroidota; c__Bacteroidia; o__Sphingobacteriales; f__Sphingobacteriaceae; g__Pedobacter	0	0	0	0	0	0	0	0	20	0	0	0	0	0	0	0	0	0	0	0	0	0	0	0	0	0	0	0	0	0	0	0	0	0	0	0	0	0	0	0	0	0	0	0	0	0	0	0
00734bae1cf0211dfbd5104afacd70a2	d__Bacteria	0	0	0	0	0	0	0	0	0	0	0	0	0	0	0	0	0	0	0	0	0	0	0	0	0	0	0	0	0	0	0	0	0	0	0	0	0	0	0	0	0	0	0	0	0	0	0	0
009d0cce4c492bd914fb9035ac2719d6	d__Bacteria; p__Bacteroidota; c__Bacteroidia; o__Bacteroidales; f__Prevotellaceae; g__Prevotellaceae_NK3B31_group; s__metagenome	0	0	0	0	0	0	0	0	0	0	0	0	0	0	0	0	0	0	0	0	0	0	0	0	0	0	0	0	0	0	0	0	0	0	0	0	0	0	0	0	0	0	0	0	0	0	0	0
00c246b120f5d923130e01c042aef3de	d__Bacteria; p__Proteobacteria; c__Gammaproteobacteria; o__Burkholderiales; f__Burkholderiaceae; g__Burkholderia-Caballeronia-Paraburkholderia	0	0	0	0	0	0	0	0	0	0	0	0	0	0	0	0	0	0	0	0	0	0	0	0	0	0	0	0	0	0	0	0	5	0	0	0	0	0	0	0	0	0	0	0	0	0	0	0
00cd2f68603124759047487807589f27	d__Bacteria; p__Firmicutes; c__Clostridia; o__Lachnospirales; f__Lachnospiraceae	0	0	0	161	0	72	207	296	0	0	0	95	48	7	0	0	0	153	21	94	0	0	0	0	0	0	0	0	21	16	0	0	0	0	4	0	0	0	0	0	0	0	189	162	240	0	0	0
00d2bfd458db807e323de703ef956d04	d__Bacteria; p__Firmicutes; c__Clostridia; o__Lachnospirales; f__Lachnospiraceae	0	0	0	0	0	0	0	10	0	0	0	0	0	0	0	0	0	0	8	0	0	0	0	0	0	0	0	0	18	0	0	0	0	0	0	0	0	0	48	0	0	0	10	60	0	0	0	0
00dbcec69924cc7694d15fa0e7d8ad8c	d__Bacteria; p__Firmicutes; c__Clostridia; o__Oscillospirales; f__Oscillospiraceae; g__Colidextribacter; s__uncultured_bacterium	0	0	0	0	0	0	0	0	0	0	0	0	0	0	0	0	0	6	0	14	0	0	0	0	0	0	0	4	0	0	0	0	0	0	0	0	0	0	0	0	0	0	0	0	0	0	0	0
00fd01b12341a6fcf4f29222babfa99d	d__Bacteria; p__Firmicutes; c__Clostridia; o__Peptostreptococcales-Tissierellales; f__Anaerovoracaceae; g__Family_XIII_UCG-001; s__uncultured_bacterium	0	0	0	0	0	0	0	0	0	0	0	0	0	0	0	0	0	0	0	0	0	0	0	0	0	0	0	0	0	0	0	0	0	0	0	0	0	0	0	0	0	0	0	0	0	0	0	0
015133ecce3b556efa38229aac5049dc	d__Bacteria; p__Verrucomicrobiota; c__Verrucomicrobiae; o__Verrucomicrobiales; f__Akkermansiaceae; g__Akkermansia	0	0	0	0	0	0	0	0	0	0	0	0	0	0	0	0	0	0	0	0	0	0	0	0	0	0	0	0	0	0	0	0	0	0	0	0	0	0	0	0	0	0	0	0	0	0	0	0
017659ee51eb71ae8eff4bbf2a039459	d__Bacteria; p__Firmicutes; c__Clostridia; o__Oscillospirales; f__Oscillospiraceae; g__Oscillibacter; s__[Clostridium]_leptum	0	0	0	0	0	0	0	0	0	0	0	0	0	0	0	0	0	0	0	0	0	0	0	0	0	0	0	0	0	0	0	0	0	0	0	0	0	0	0	0	0	0	0	0	0	0	0	0
01a2d99629204c9a28d82e0a091fc01a	d__Bacteria; p__Firmicutes; c__Clostridia; o__Clostridia_UCG-014; f__Clostridia_UCG-014; g__Clostridia_UCG-014	0	0	0	0	0	0	0	0	0	0	0	0	0	0	0	0	0	0	0	0	0	0	0	0	0	0	0	0	0	0	0	0	0	0	5	0	129	1146	453	0	0	0	741	612	486	0	0	0
020f48a69f9bf40e54fbac885f94695a	d__Bacteria; p__Firmicutes; c__Clostridia; o__Lachnospirales; f__Lachnospiraceae; g__Lachnospiraceae_NK4A136_group; s__uncultured_bacterium	13	187	0	11424	23	626	1255	4978	48	12	0	4298	6306	14673	0	25	0	4145	4191	4152	0	0	34	2404	16	0	0	484	2267	5733	0	0	0	0	0	0	5408	5631	9629	0	26	31	16	0	44	0	0	0
02ef7aecbe2bcbc295b94e0264d5b647	d__Bacteria; p__Bacteroidota; c__Bacteroidia; o__Bacteroidales; f__Rikenellaceae; g__Alistipes; s__uncultured_bacterium	0	0	0	0	0	17	0	0	0	0	0	0	0	0	0	0	0	0	0	0	0	0	0	0	0	0	0	0	0	0	0	0	0	0	0	0	0	0	0	0	0	0	0	0	0	0	0	0
02fab4b2f2d5e95083c85e2216ddd534	d__Bacteria; p__Bacteroidota; c__Bacteroidia; o__Bacteroidales; f__Muribaculaceae; g__Muribaculaceae; s__uncultured_bacterium	0	0	0	0	0	0	0	0	0	0	0	0	0	0	0	0	0	0	0	0	0	0	0	0	0	0	0	0	0	0	0	0	0	0	0	0	0	0	0	0	0	0	0	0	0	0	0	0
032aec0eaa85161a1db7372eba09874d	d__Bacteria; p__Firmicutes; c__Clostridia; o__Lachnospirales; f__Lachnospiraceae; g__uncultured; s__uncultured_bacterium	0	0	0	0	0	0	0	0	0	0	0	0	0	0	0	0	0	0	0	0	0	0	0	0	0	0	0	0	0	0	0	0	0	0	0	0	0	0	0	0	0	0	0	0	0	0	0	0
03633857f8307d261e79828c0f213201	d__Bacteria; p__Firmicutes; c__Negativicutes; o__Acidaminococcales; f__Acidaminococcaceae; g__Acidaminococcus; s__Acidaminococcus_sp.	0	0	0	0	0	0	0	0	0	0	0	0	0	0	0	0	0	0	0	0	0	0	0	0	0	0	0	0	0	0	0	0	0	0	0	0	0	0	0	0	0	0	0	0	0	0	0	0
037dbc1ad85d8f9113facd75bef7cb68	d__Bacteria; p__Firmicutes; c__Clostridia; o__Lachnospirales; f__Lachnospiraceae; g__[Eubacterium]_ventriosum_group; s__uncultured_Clostridiales	0	0	0	0	0	0	0	0	0	0	0	0	0	0	0	0	0	0	0	0	0	0	0	0	0	0	0	0	0	0	0	0	0	0	0	0	0	0	0	0	0	0	0	0	0	0	0	0
03873b78fd26bddd8effa8378004437b	d__Bacteria; p__Verrucomicrobiota; c__Verrucomicrobiae; o__Pedosphaerales; f__Pedosphaeraceae	0	0	0	0	0	0	0	0	0	0	0	0	0	0	0	0	0	0	0	0	0	0	0	0	0	0	0	0	0	0	0	0	0	0	0	0	0	0	0	0	0	0	0	0	0	0	0	0
03a1f9f63e2fa6c7bdf27d33eba2b09d	d__Bacteria; p__Firmicutes; c__Clostridia; o__Lachnospirales; f__Lachnospiraceae; g__uncultured	0	107	0	582	0	69	66	0	0	0	0	469	105	0	0	0	0	1086	188	161	0	0	0	62	0	51	0	73	192	185	0	0	0	0	0	0	0	0	0	0	0	0	304	188	134	0	0	0
03cef3a7223af69fdb29665497b4f872	d__Bacteria; p__Bacteroidota; c__Bacteroidia; o__Bacteroidales; f__Barnesiellaceae; g__Barnesiella	0	0	0	0	0	0	0	0	0	0	0	0	0	0	0	0	0	0	0	0	0	0	0	0	0	0	0	0	0	0	0	0	0	0	0	0	0	0	0	0	0	0	0	0	0	0	0	0
03d1db1ccc574034f8242e94d57eca3b	d__Bacteria; p__Firmicutes; c__Clostridia; o__Lachnospirales; f__Lachnospiraceae	0	12	0	0	12	24	100	46	0	0	0	697	263	0	0	0	0	69	171	210	0	0	0	78	0	6	0	24	135	0	0	0	0	0	7	0	0	0	0	0	4	0	187	280	231	0	0	0
03f857f2dc70db57d2e80a95c68535d5	d__Bacteria; p__Firmicutes; c__Clostridia; o__Peptostreptococcales-Tissierellales; f__Anaerovoracaceae; g__[Eubacterium]_nodatum_group; s__uncultured_organism	0	0	0	0	0	0	0	0	0	0	0	0	0	0	0	0	0	0	0	0	0	0	0	0	0	0	0	0	0	0	0	0	0	0	0	0	0	0	0	0	0	0	0	0	0	0	0	0
041855d1ec991cd4fd119a647f2cf5a3	d__Bacteria; p__Bacteroidota; c__Bacteroidia; o__Bacteroidales; f__Rikenellaceae; g__Alistipes; s__uncultured_bacterium	0	0	0	0	0	0	0	0	0	0	0	0	0	0	0	0	0	0	0	0	0	0	0	0	0	0	0	0	0	0	0	0	0	0	0	0	0	0	0	0	0	0	0	0	0	0	0	0
04551d3323a786ff624839f426ede82d	d__Bacteria; p__Firmicutes; c__Clostridia; o__Clostridia_vadinBB60_group; f__Clostridia_vadinBB60_group; g__Clostridia_vadinBB60_group; s__uncultured_bacterium	0	9	0	23	0	56	33	126	0	0	0	80	88	49	0	0	0	93	24	30	0	0	0	20	0	0	0	19	72	57	0	0	0	0	0	0	6	28	64	0	0	4	20	288	262	0	0	0
04f5947e3f8d4cc43b9a50a6ac7749ab	d__Bacteria; p__Bacteroidota; c__Bacteroidia; o__Bacteroidales; f__Muribaculaceae; g__Muribaculaceae; s__uncultured_bacterium	0	0	0	0	0	0	0	0	0	0	0	0	0	0	0	0	0	0	0	0	0	0	0	0	0	0	0	0	0	0	0	0	0	0	0	0	0	0	0	0	0	0	108	107	75	0	0	0
053583bc585a9e7229f8a5c46721c251	d__Bacteria; p__Bacteroidota; c__Bacteroidia; o__Bacteroidales; f__Muribaculaceae; g__Muribaculaceae; s__uncultured_bacterium	0	0	0	0	0	0	0	0	0	0	0	0	0	0	0	0	0	0	0	0	0	0	0	0	0	0	0	0	0	0	0	0	0	0	0	0	0	0	0	0	0	0	0	0	0	0	0	0
0570b4a067b34904d37cb5ddc848b221	d__Bacteria; p__Firmicutes; c__Clostridia; o__Lachnospirales; f__Lachnospiraceae; g__uncultured; s__uncultured_bacterium	0	12	0	15	0	16	0	8	0	0	0	90	30	17	0	0	0	33	28	14	0	0	0	0	0	0	0	8	42	0	0	0	0	0	0	0	0	0	0	0	0	0	0	0	0	0	0	0
05feb2556532af491a2aadb54e00814a	d__Bacteria; p__Firmicutes; c__Clostridia; o__Oscillospirales; f__Ruminococcaceae; g__Faecalibacterium; s__uncultured_bacterium	0	0	0	0	0	0	0	0	10	0	0	0	0	0	0	0	0	0	0	0	0	0	0	0	0	0	0	0	0	0	0	0	0	0	0	0	0	0	0	0	0	0	0	0	0	0	0	0
0606870e7caf9d39f42f23dff84c6190	d__Bacteria; p__Proteobacteria; c__Gammaproteobacteria; o__Oceanospirillales; f__Halomonadaceae; g__Halomonas	0	0	0	0	0	0	0	0	0	0	0	0	0	0	0	0	0	0	0	0	0	0	0	0	0	0	0	0	0	0	0	0	12	0	0	0	0	0	0	0	0	0	0	0	0	0	0	0
06085bf8eb8f94c85811e0c520a078e7	d__Bacteria; p__Firmicutes; c__Clostridia; o__Lachnospirales; f__Lachnospiraceae	0	0	0	0	0	0	0	0	0	0	0	0	0	0	0	0	0	0	0	0	0	0	0	0	0	0	0	0	0	0	0	0	0	0	0	0	0	0	0	0	0	0	0	0	0	0	0	0
061093ca109780df202f0db45896db0e	d__Bacteria; p__Firmicutes; c__Clostridia; o__Lachnospirales; f__Lachnospiraceae	0	0	0	0	0	0	0	0	0	0	0	0	0	0	0	0	0	0	0	0	0	0	0	0	0	0	0	0	0	0	0	0	0	0	0	0	0	0	0	0	0	0	0	0	0	0	0	0
062fe5a0bff74910e3258ff8ad665cb9	d__Bacteria; p__Firmicutes; c__Clostridia; o__Lachnospirales; f__Lachnospiraceae; g__Lachnospiraceae_FCS020_group	0	0	0	0	0	0	0	0	0	0	0	0	0	0	0	0	0	0	0	0	0	0	0	0	0	0	0	0	0	0	0	0	0	0	0	0	0	0	0	0	0	0	0	0	0	0	0	0
06538b77450f85903962437f449fa60a	d__Bacteria; p__Actinobacteriota; c__Coriobacteriia; o__Coriobacteriales; f__Eggerthellaceae; g__Enterorhabdus	0	0	0	0	0	0	0	0	0	0	0	0	0	0	0	0	0	0	0	0	0	0	0	0	0	0	0	0	0	0	6	0	0	0	0	0	0	0	0	0	0	0	0	0	0	0	0	0
067d776f912c4f0e43133e5ae6185f54	d__Bacteria; p__FCPU426; c__FCPU426; o__FCPU426; f__FCPU426; g__FCPU426; s__uncultured_bacterium	0	0	0	0	0	0	0	0	0	0	0	0	0	0	0	0	0	0	0	0	0	0	0	0	0	0	0	0	0	0	0	0	0	0	0	0	0	0	0	0	0	0	0	0	0	0	0	0
0743cd93f6972f7d41b0d956779f70d7	d__Bacteria; p__Firmicutes; c__Bacilli; o__Erysipelotrichales; f__Erysipelotrichaceae; g__uncultured; s__unidentified	0	0	0	0	0	0	0	0	0	0	0	0	0	0	0	0	0	0	0	0	0	0	0	0	0	0	0	0	0	0	0	0	0	0	0	0	0	0	0	0	0	0	0	0	0	0	0	0
074a18d480297540ff82d2d497f2ac67	d__Bacteria; p__Firmicutes; c__Clostridia; o__Oscillospirales; f__Oscillospiraceae; g__Oscillibacter; s__[Clostridium]_leptum	0	0	0	0	0	0	0	0	0	0	0	0	0	0	0	0	0	0	0	0	0	0	0	0	0	0	0	0	0	0	0	0	0	0	0	0	0	0	0	0	0	0	0	0	0	0	0	0
0860f40068630db617970d75ae4ddcdf	d__Bacteria; p__Firmicutes; c__Clostridia; o__Lachnospirales; f__Lachnospiraceae	0	0	0	0	0	0	0	0	0	0	0	0	0	0	0	0	0	0	0	0	0	0	0	0	0	0	0	0	0	0	0	0	0	0	0	0	0	0	0	0	0	0	0	0	0	0	0	0
08bdc6c81f6b9daab3d132b54e1d45bc	d__Bacteria; p__Actinobacteriota; c__Actinobacteria; o__Corynebacteriales; f__Nocardiaceae; g__Rhodococcus	0	0	0	0	0	0	0	0	0	0	0	0	0	0	0	0	0	0	0	0	0	0	0	0	0	0	0	0	0	0	0	0	0	0	0	0	0	0	0	0	0	0	0	0	0	0	0	0
08ce27cee52afc14d82faaae7852a600	d__Bacteria; p__Firmicutes; c__Clostridia; o__Lachnospirales; f__Lachnospiraceae; g__uncultured; s__uncultured_bacterium	0	48	0	24	0	49	63	38	0	0	0	111	127	36	0	0	0	252	213	82	0	0	0	158	0	0	0	0	0	0	0	0	0	0	0	0	116	70	0	0	13	0	0	49	27	0	0	0
08eba18fc9aa967e5e29f20ee5041a60	d__Bacteria; p__Firmicutes; c__Clostridia; o__Lachnospirales; f__Lachnospiraceae; g__uncultured; s__Clostridiales_bacterium	139	0	1921	0	2892	0	0	0	74	331	340	0	0	0	267	34	41	0	0	0	5893	209	588	0	193	0	2223	0	0	0	167	276	28	62	0	59	0	0	0	613	2062	2574	0	0	0	749	970	3872
08eedcaf8f982611c4982038139f6271	d__Bacteria; p__Firmicutes; c__Clostridia; o__Lachnospirales; f__Lachnospiraceae; g__Lachnospiraceae_NK4A136_group; s__uncultured_bacterium	0	32	0	0	0	0	0	0	0	0	0	131	78	33	0	0	0	111	128	145	0	0	0	61	0	0	0	0	0	0	0	0	0	0	0	0	0	16	0	0	11	0	48	61	404	0	0	0
08faf2041b38f0c8f2faa68e7d5edd31	d__Bacteria; p__Firmicutes; c__Clostridia; o__Lachnospirales; f__Lachnospiraceae	0	190	0	179	2526	71	113	57	0	0	0	227	219	24	0	0	0	134	74	247	52	0	0	117	0	9	626	0	147	95	15	0	0	0	14	0	153	305	72	162	783	651	41	25	84	0	30	141
0920dcf0f62fb2b3ab9e32f1c4edec37	d__Bacteria; p__Proteobacteria; c__Gammaproteobacteria; o__Burkholderiales; f__Comamonadaceae	0	0	0	0	0	0	0	0	0	0	0	0	0	0	0	0	0	0	0	0	0	0	0	0	0	0	0	0	0	0	0	0	0	0	0	0	0	0	0	0	0	0	0	0	0	0	0	0
095489a02835f25a9b91d4d44333629a	d__Bacteria; p__Proteobacteria; c__Gammaproteobacteria; o__Cellvibrionales; f__Cellvibrionaceae; g__Aestuariicella; s__Pseudomaricurvus_alcaniphilus	0	0	0	0	0	0	0	0	0	0	0	0	0	0	0	0	0	0	0	0	0	0	0	0	0	0	0	0	0	0	0	0	0	0	0	0	0	0	0	0	0	0	0	0	0	0	0	0
09c71bf3cf20d03b7bf986bb53271e5a	d__Bacteria; p__Firmicutes; c__Negativicutes; o__Veillonellales-Selenomonadales; f__Veillonellaceae; g__Veillonella	0	0	0	0	0	0	0	0	0	0	0	0	0	0	0	0	0	0	0	0	0	0	0	0	0	0	0	0	0	0	0	0	0	0	0	0	0	0	0	0	0	2	0	0	0	0	0	0
09e1e38e7d3176f128039a288ee04e8f	d__Bacteria; p__Bacteroidota; c__Bacteroidia; o__Bacteroidales; f__Muribaculaceae; g__Muribaculaceae; s__uncultured_bacterium	0	0	0	0	0	0	0	0	0	0	0	0	0	0	0	0	0	0	0	0	0	0	0	0	0	0	0	0	0	0	0	0	0	0	0	0	0	0	0	0	0	0	0	0	0	0	0	0
09fe878f37fdb48cdc41797c656c05b2	d__Bacteria; p__Firmicutes; c__Clostridia; o__Lachnospirales; f__Lachnospiraceae	0	0	0	18	0	38	16	0	0	0	0	48	31	24	0	0	0	31	17	19	0	0	0	0	0	0	0	13	36	7	0	0	0	0	0	0	24	20	51	0	0	0	14	29	19	0	0	0
0a857f235b897d7c44e86f0c1b75c69b	d__Bacteria; p__Bacteroidota; c__Bacteroidia; o__Bacteroidales; f__Prevotellaceae; g__Alloprevotella; s__uncultured_Bacteroidetes	0	0	0	0	0	0	0	0	5	0	0	0	0	0	0	0	0	0	0	0	0	0	0	0	0	0	0	0	0	0	0	0	0	0	0	0	0	0	0	0	0	0	0	0	0	0	0	0
0aaffdbb3aa2dc59d88697f07bfab6e6	d__Bacteria; p__Bacteroidota; c__Bacteroidia; o__Bacteroidales; f__Muribaculaceae; g__Muribaculaceae; s__uncultured_bacterium	0	0	0	0	0	0	0	0	0	0	0	0	0	0	0	0	0	0	0	0	0	0	0	0	0	0	0	0	0	0	0	0	0	0	0	0	0	0	0	0	0	0	0	0	0	0	0	0
0abf79bba83dc706aa2e69d51e70539f	d__Bacteria; p__Proteobacteria; c__Gammaproteobacteria; o__Alteromonadales; f__Idiomarinaceae; g__Idiomarina	0	0	0	0	0	0	0	0	0	0	0	0	0	0	0	0	0	0	0	0	0	0	0	0	0	0	0	0	0	0	0	0	0	0	0	0	0	0	0	0	0	0	0	0	0	0	0	0
0ad13b6d1cd98ad7e8f6ee9909d33114	d__Bacteria; p__Bacteroidota; c__Bacteroidia; o__Bacteroidales; f__Muribaculaceae; g__Muribaculaceae; s__uncultured_bacterium	0	0	0	0	0	0	0	0	0	0	0	0	0	0	0	0	0	0	0	0	0	0	0	0	0	0	0	0	0	0	0	0	0	0	0	0	0	0	0	0	0	0	0	0	0	0	0	0
0adc4aa9307540169f5245b9f3c988c3	d__Bacteria; p__Proteobacteria; c__Gammaproteobacteria; o__Acidiferrobacterales; f__Acidiferrobacteraceae; g__Sulfurifustis; s__uncultured_gamma	0	0	0	0	0	0	0	0	0	0	0	0	0	0	0	0	0	0	0	0	0	0	0	0	0	0	0	0	0	0	0	0	0	0	0	0	0	0	0	0	0	0	0	0	0	0	0	0
0bc4e5334aeab4ee59679244a63008aa	d__Bacteria; p__Verrucomicrobiota; c__Verrucomicrobiae; o__Verrucomicrobiales; f__Akkermansiaceae; g__Akkermansia; s__Akkermansia_muciniphila	0	0	0	0	0	0	0	0	0	0	0	0	0	0	0	0	0	0	0	0	0	0	0	0	0	0	0	0	0	0	0	0	0	0	0	0	0	0	0	0	0	0	0	0	0	0	0	0
0c35ef455512ff56fcb00ec029af259c	d__Bacteria; p__Firmicutes; c__Clostridia; o__Lachnospirales; f__Lachnospiraceae; g__Blautia; s__Lachnospiraceae_bacterium	0	0	0	0	0	0	0	0	0	0	0	0	0	0	0	0	0	0	0	0	0	0	0	0	0	0	0	8	0	0	0	0	0	0	0	0	0	0	0	0	0	0	0	0	0	0	0	0
0c4dc1262aeb23ed9e5a66457eb31cd7	d__Bacteria; p__Firmicutes; c__Clostridia; o__Oscillospirales; f__Oscillospiraceae; g__Colidextribacter	0	0	0	0	0	0	0	0	0	0	0	0	0	0	0	0	0	0	0	0	0	0	0	0	0	0	0	0	0	0	0	0	0	0	0	0	0	0	0	0	0	0	0	0	0	0	0	0
0c579d21280801f02a641e1608606927	d__Bacteria; p__Actinobacteriota; c__Actinobacteria; o__Micrococcales; f__Micrococcaceae; g__Micrococcus	0	0	0	0	0	0	0	0	12	0	0	0	0	0	0	0	0	0	0	0	0	0	0	0	0	0	0	0	0	0	0	0	0	0	0	0	0	0	0	0	0	0	0	0	0	0	0	0
0c62fbc2eef17ce642e59f71e4e180eb	d__Bacteria; p__Verrucomicrobiota; c__Verrucomicrobiae; o__Verrucomicrobiales; f__Akkermansiaceae; g__Akkermansia	0	0	0	0	0	0	0	0	0	0	0	0	0	0	0	0	0	0	0	0	0	0	0	0	0	0	0	0	0	0	0	0	0	0	0	0	0	0	0	0	0	0	0	0	0	0	0	0
0c7ffcf91366514b5be7e8362a2333be	d__Bacteria; p__Firmicutes; c__Clostridia; o__Peptococcales; f__Peptococcaceae; g__uncultured; s__uncultured_bacterium	0	0	0	0	0	0	0	0	0	0	0	0	0	0	0	0	0	0	0	0	0	0	0	0	0	0	0	0	0	0	0	0	0	0	0	0	0	0	0	0	0	0	0	0	0	0	0	0
0cd7b1cc6232d6896e37e6cff5489de7	d__Bacteria; p__Firmicutes; c__Clostridia; o__Lachnospirales; f__Lachnospiraceae; g__Lachnospiraceae_NK4A136_group	0	0	0	0	0	0	0	0	0	0	0	0	0	0	0	0	0	0	0	0	0	0	0	0	0	0	0	0	0	0	0	0	0	0	0	0	0	0	0	0	0	0	0	0	0	0	0	0
0cda6a949496bb9e4f79fa665ac9aae4	d__Bacteria; p__Firmicutes; c__Clostridia; o__Lachnospirales; f__Lachnospiraceae	0	0	0	0	0	0	0	0	0	0	0	0	0	0	0	0	0	0	0	0	0	0	0	0	0	0	0	0	0	0	0	0	0	0	0	0	0	0	0	0	0	0	0	0	0	0	0	0
0d34a85829b8b30731ea59398cd0f01c	d__Bacteria; p__Proteobacteria; c__Gammaproteobacteria; o__Enterobacterales; f__Enterobacteriaceae; g__Kosakonia	0	0	0	0	0	0	0	0	0	0	0	0	0	0	0	0	0	0	0	0	0	0	0	0	0	0	0	0	0	0	0	0	0	0	0	0	0	0	0	0	0	0	0	0	0	0	0	0
0d3718b364e53f214a2a2a3a044b1316	d__Bacteria; p__Firmicutes; c__Clostridia; o__Oscillospirales; f__Oscillospiraceae; g__Oscillibacter	0	0	0	0	0	0	0	0	0	0	0	0	0	0	0	0	0	0	0	0	0	0	0	0	0	0	0	0	0	0	0	0	0	0	0	0	0	0	0	0	0	0	0	0	0	0	0	0
0d45d8ae9c059f4f6157355a1ecc08e9	d__Bacteria; p__Firmicutes; c__Clostridia; o__Lachnospirales; f__Lachnospiraceae; g__GCA-900066575; s__uncultured_bacterium	0	0	0	0	0	0	0	0	0	0	0	0	0	0	0	0	0	0	0	0	0	0	0	0	0	0	0	0	0	0	0	0	0	0	0	0	0	0	0	0	0	0	0	0	0	0	0	0
0d4b8e99afb91c959785d5f60c4c031e	d__Bacteria; p__Firmicutes; c__Clostridia; o__Lachnospirales; f__Lachnospiraceae; g__Lachnospiraceae_UCG-001; s__uncultured_Clostridiales	0	0	0	0	0	0	0	0	0	0	0	0	0	0	0	0	0	0	0	0	0	0	0	0	0	0	0	0	0	0	0	0	0	0	0	0	0	0	0	0	0	0	0	0	0	0	0	0
0d8e84b21708c9d5234fb8b5824b3692	d__Bacteria; p__Verrucomicrobiota; c__Omnitrophia; o__Omnitrophales; f__Omnitrophaceae; g__Candidatus_Omnitrophus	0	0	0	0	0	0	0	0	0	0	0	0	0	0	0	0	0	0	0	0	0	0	0	0	0	0	0	0	0	0	0	0	0	0	0	0	0	0	0	0	0	0	0	0	0	0	0	0
0dac3a66bba6a8f0df20452de3a9dca6	d__Bacteria; p__Firmicutes; c__Bacilli; o__Lactobacillales; f__Lactobacillaceae; g__Lactobacillus	0	0	0	0	0	0	0	0	0	0	0	0	0	0	0	0	0	0	0	0	0	0	0	0	0	0	0	0	0	0	0	0	0	0	0	0	0	0	0	0	0	0	0	0	0	0	0	0
0dc5b820b19e924ee69660b6c4a2dd7e	d__Bacteria; p__Actinobacteriota; c__Coriobacteriia; o__Coriobacteriales; f__Eggerthellaceae; g__Enterorhabdus; s__Adlercreutzia_mucosicola	0	0	0	0	0	0	0	0	0	0	0	0	0	0	0	0	0	0	0	0	0	0	0	0	0	0	0	0	0	0	0	0	0	0	0	0	0	0	0	0	0	0	0	0	0	0	0	0
0dcf5023e96fb8175d7bf02d900c9dd1	d__Bacteria; p__Firmicutes; c__Clostridia; o__Oscillospirales; f__[Eubacterium]_coprostanoligenes_group; g__[Eubacterium]_coprostanoligenes_group	0	0	0	0	0	0	0	0	0	0	0	0	0	0	0	0	0	0	0	0	0	0	0	0	0	0	0	0	0	0	0	0	0	0	0	0	0	0	0	0	0	0	0	0	0	0	0	0
0de0559de8e3e82dbae2fc789b4731a8	d__Bacteria; p__Firmicutes; c__Clostridia; o__Lachnospirales; f__Lachnospiraceae; g__Blautia; s__Lachnospiraceae_bacterium	0	0	0	0	0	0	0	0	0	0	0	0	0	0	0	0	0	0	0	0	0	0	0	0	0	0	0	0	0	0	0	0	0	0	0	0	0	0	0	0	0	0	0	0	0	0	0	0
0df2843faa2a486aede2869eb8e54dce	d__Bacteria; p__Firmicutes; c__Clostridia; o__Clostridia_vadinBB60_group; f__Clostridia_vadinBB60_group; g__Clostridia_vadinBB60_group; s__unidentified	0	0	0	0	0	0	0	0	0	0	0	0	0	0	0	0	0	0	0	0	0	0	0	0	0	0	0	0	0	0	0	0	0	0	0	0	0	0	0	0	0	0	0	0	0	0	0	0
0df6c802966e8670279671824da4f10a	d__Bacteria; p__Firmicutes; c__Bacilli; o__Lactobacillales; f__Lactobacillaceae; g__Lactobacillus	1258	0	3080	535	145	0	0	0	12559	2639	5143	0	0	0	4538	9681	8231	0	0	0	0	806	157	0	1990	0	1664	0	0	0	96	5782	23156	0	0	0	0	0	0	0	0	19	0	7	67	2154	1333	26
0dfe618ac0b06990cd81ae435d2c18d5	d__Bacteria; p__Verrucomicrobiota; c__Verrucomicrobiae; o__Verrucomicrobiales; f__Akkermansiaceae; g__Akkermansia; s__uncultured_bacterium	0	0	0	0	0	0	0	0	0	0	0	0	0	0	0	0	0	0	0	0	0	0	0	0	0	0	0	0	0	0	0	0	0	0	0	0	0	0	0	0	0	0	0	0	4	0	0	0
0e064a94474c099cd422c1ef160ab28c	d__Bacteria; p__Firmicutes; c__Clostridia; o__Lachnospirales; f__Lachnospiraceae; g__Lachnospiraceae_NK4A136_group	0	0	0	0	0	0	0	0	0	0	0	0	0	0	0	0	0	0	0	0	0	0	0	0	0	0	0	0	0	0	0	0	0	0	0	0	0	0	0	0	0	0	0	0	0	0	0	0
0e2d370f860f8262fe2d1fd778dd030f	d__Bacteria; p__Actinobacteriota; c__Actinobacteria; o__Corynebacteriales; f__Corynebacteriaceae; g__Corynebacterium; s__Corynebacterium_amycolatum	0	0	0	0	0	0	0	0	0	0	0	0	0	0	0	0	0	0	0	0	0	0	0	0	0	0	0	0	0	0	0	0	0	0	0	0	0	0	0	0	0	0	0	0	0	0	0	0
0e2e91fba1ca9ed7de2d11ea4786c914	d__Bacteria; p__Proteobacteria; c__Gammaproteobacteria; o__Pseudomonadales; f__Moraxellaceae; g__Acinetobacter	0	0	0	0	0	0	0	0	0	0	0	0	0	0	0	0	0	0	0	0	0	0	0	0	0	0	0	0	0	0	0	0	0	0	0	0	0	0	0	0	0	0	0	0	0	0	0	0
0e5f107602ae8f3b0f024d1d6f856e66	d__Bacteria; p__Cyanobacteria; c__Cyanobacteriia; o__Cyanobacteriales; f__Nostocaceae; g__Mastigocladopsis_PCC-10914	0	0	0	0	0	0	0	0	0	0	0	0	0	0	0	0	0	0	0	0	0	0	0	0	0	0	0	0	0	0	0	0	0	0	0	0	0	0	0	0	0	0	0	0	0	0	0	0
0ebb2cf4a2017aeaefadf9ae5062eb62	d__Bacteria; p__Bacteroidota; c__Bacteroidia; o__Bacteroidales; f__Muribaculaceae; g__Muribaculaceae	0	0	0	0	0	0	0	0	0	0	0	0	0	0	0	0	0	0	0	0	0	0	0	0	0	0	0	0	0	0	0	0	0	0	0	0	0	0	0	0	0	0	0	0	0	0	0	0
0ed3a6836e138f14044f6950ad7280d2	d__Bacteria; p__Actinobacteriota; c__Actinobacteria; o__Actinomycetales; f__Actinomycetaceae; g__Actinomyces	0	0	0	0	0	0	0	0	0	0	0	0	0	0	0	0	0	0	0	0	0	0	0	0	0	0	0	0	0	0	0	0	7	0	0	0	0	0	0	0	0	0	0	0	0	0	0	0
0efe0b7fb78198d8b90f0a7d8d02d614	d__Bacteria; p__Firmicutes; c__Clostridia; o__Monoglobales; f__Monoglobaceae; g__Monoglobus; s__uncultured_bacterium	0	0	0	0	0	0	0	0	0	0	0	0	0	0	0	0	0	0	0	0	0	0	0	0	0	0	0	0	0	0	0	0	0	0	0	0	0	0	0	0	0	0	0	0	0	0	0	0
0f1a70659626e59fc6c8e252dcf74785	d__Bacteria; p__Proteobacteria; c__Gammaproteobacteria; o__Pasteurellales; f__Pasteurellaceae; g__Haemophilus; s__uncultured_bacterium	0	0	0	0	0	0	0	0	0	0	0	0	0	0	0	0	0	0	0	0	0	0	0	0	0	0	0	0	0	0	0	0	0	0	0	0	0	0	0	0	0	0	0	0	0	2	0	0
0f276b28ea3ba352f6fd667c1e298c38	d__Bacteria; p__Firmicutes; c__Clostridia; o__Clostridia_UCG-014; f__Clostridia_UCG-014; g__Clostridia_UCG-014	0	86	0	237	0	61	12	0	0	0	0	57	0	0	0	0	0	88	0	36	0	0	0	18	0	20	0	0	0	60	0	0	0	0	0	0	74	0	0	0	0	0	0	14	54	0	0	0
0f2a5acc53e55f2c9f0c7409421dc5a0	d__Bacteria; p__Firmicutes; c__Clostridia; o__Oscillospirales; f__Ruminococcaceae; g__Anaerotruncus; s__uncultured_bacterium	0	46	10	107	2051	20	43	32	0	0	0	56	51	48	0	0	0	45	80	50	212	0	0	43	0	0	1917	9	26	0	22	0	0	0	0	0	228	363	173	387	531	1182	79	569	534	243	207	121
0f4a15d85033f63632e910d9603f3918	d__Bacteria; p__Firmicutes; c__Clostridia; o__Lachnospirales; f__Lachnospiraceae; g__Lachnospiraceae_UCG-004	0	0	0	0	0	0	0	0	0	0	0	0	0	0	0	0	0	0	0	0	0	0	0	0	0	0	87	0	0	0	0	0	0	0	0	0	0	0	0	0	0	0	0	0	0	0	0	0
0f57dc8845c2644215157f7e2de0a3be	d__Bacteria; p__Firmicutes; c__Clostridia; o__Oscillospirales; f__Ruminococcaceae; g__Incertae_Sedis	0	0	0	0	0	0	0	0	0	0	0	0	0	0	0	0	0	0	0	0	0	0	0	0	0	0	0	0	0	0	0	0	0	0	0	0	0	0	0	0	0	0	0	0	0	0	0	0
0f67a5e1b571067bad8ca732ad341358	d__Bacteria; p__Firmicutes; c__Clostridia; o__Oscillospirales; f__Oscillospiraceae	0	0	0	45	0	0	0	0	0	0	0	0	0	0	0	0	0	0	0	0	0	0	0	0	0	0	0	0	0	0	0	0	0	0	0	0	0	0	0	0	0	0	0	23	0	0	0	0
0f77f23f6a4c62d82ee579fb1313e0f6	d__Bacteria; p__Firmicutes; c__Clostridia; o__Clostridia_UCG-014; f__Clostridia_UCG-014; g__Clostridia_UCG-014	0	0	0	0	0	0	0	0	0	0	0	0	0	0	0	0	0	0	0	0	0	0	0	0	0	0	0	74	76	20	0	0	0	0	0	0	0	0	0	0	0	0	0	0	0	0	0	0
0f9b340ba51abcecf1bd9e3aac7fd13d	d__Bacteria; p__Firmicutes; c__Clostridia; o__Lachnospirales; f__Lachnospiraceae; g__GCA-900066575	0	0	0	0	0	0	0	0	0	0	0	0	0	0	0	0	0	0	0	0	0	0	0	0	0	0	0	0	0	0	0	0	0	0	0	0	0	0	0	0	0	0	0	0	0	0	0	0
0fde62806e4413be1846e836dba2c786	d__Bacteria; p__Firmicutes; c__Clostridia; o__Clostridia_UCG-014; f__Clostridia_UCG-014; g__Clostridia_UCG-014	0	0	0	0	0	0	0	0	0	0	0	0	0	0	0	0	0	0	0	0	0	0	0	0	0	0	0	0	0	0	0	0	0	0	0	0	0	0	0	0	0	0	0	0	0	0	0	0
10055b4de0b725f946f9dc5f3e8409df	d__Bacteria; p__Firmicutes; c__Clostridia; o__Lachnospirales; f__Lachnospiraceae	0	42	0	51	55	51	0	0	0	0	0	342	43	33	0	0	0	92	40	72	0	0	0	0	0	0	8	23	70	0	0	0	0	0	8	0	67	76	0	0	0	0	27	72	0	0	0	0
1026b0bdaab262e74a77b501a100c987	d__Bacteria; p__Firmicutes; c__Clostridia; o__Oscillospirales; f__Ruminococcaceae; g__Faecalibacterium	0	0	0	0	0	0	0	0	10	0	0	0	0	0	0	0	0	0	0	0	0	0	0	0	0	0	0	0	0	0	0	0	0	0	0	0	0	0	0	0	0	0	0	0	0	0	0	0
1039b73beb88d741ee04c5e8982efccc	d__Bacteria; p__Firmicutes; c__Clostridia; o__Lachnospirales; f__Lachnospiraceae	0	0	0	0	0	0	0	0	0	0	0	0	0	0	0	0	0	0	0	0	0	0	0	0	0	0	0	0	0	0	0	0	0	0	0	0	0	0	0	0	0	0	0	0	0	0	0	0
105652cb8b284425d56d3ae3bbf65440	d__Bacteria; p__Firmicutes; c__Clostridia; o__Lachnospirales; f__Lachnospiraceae; g__Lachnospira	0	0	0	0	0	0	0	0	0	0	0	0	0	0	0	0	0	0	0	0	0	0	0	0	0	0	0	0	0	0	0	0	0	0	0	0	0	0	0	0	0	0	0	0	0	0	0	0
108883ac9dd5bbea0d9fc74ee2313575	d__Bacteria; p__Bacteroidota; c__Bacteroidia; o__Bacteroidales; f__Muribaculaceae; g__Muribaculaceae; s__uncultured_bacterium	0	0	0	0	0	0	0	0	0	0	0	0	0	0	0	0	0	0	0	0	0	0	0	0	0	0	0	0	0	0	0	0	0	0	0	0	0	0	0	0	0	0	0	0	0	0	0	0
112451c514ad68206d5dccb49d060f98	d__Bacteria; p__Firmicutes; c__Clostridia; o__Lachnospirales; f__Lachnospiraceae	0	0	0	0	0	0	0	0	0	0	0	0	0	0	0	0	0	0	0	0	0	0	0	0	0	0	0	0	0	0	0	0	0	0	0	0	0	3	0	0	0	0	0	0	0	0	0	0
112959321a7e8b69d3eae6cbcd7bc56e	d__Bacteria; p__Firmicutes; c__Clostridia; o__Peptostreptococcales-Tissierellales; f__Anaerovoracaceae; g__[Eubacterium]_nodatum_group	0	0	0	0	0	0	0	0	0	0	0	0	0	0	0	0	0	0	0	0	0	0	0	0	0	0	0	0	0	0	0	0	0	0	0	0	0	0	0	0	0	0	0	0	0	0	0	0
1143783dd013f2c7439d63bfa4fc6018	d__Bacteria; p__Firmicutes; c__Bacilli; o__Lactobacillales; f__Enterococcaceae; g__Enterococcus	0	0	0	0	0	0	0	0	0	0	0	0	0	0	0	0	0	0	0	0	0	0	0	0	0	0	0	0	0	0	0	0	0	0	0	0	0	0	0	0	0	0	0	0	0	0	0	0
114fe91920f28648bff38251d5276ed2	d__Bacteria; p__Firmicutes; c__Clostridia; o__Lachnospirales; f__Lachnospiraceae; g__uncultured; s__uncultured_bacterium	0	0	0	0	0	0	0	0	0	0	0	0	0	0	0	0	0	0	0	0	0	0	0	0	0	0	0	0	0	0	0	0	0	0	0	0	0	0	0	0	0	0	0	0	0	0	0	0
116b000bcdd330f4319bda48bd997abf	d__Bacteria; p__Bacteroidota; c__Bacteroidia; o__Bacteroidales; f__Prevotellaceae; g__Prevotella; s__Prevotella_sp.	0	0	0	0	0	0	0	0	0	0	0	0	0	0	0	0	0	0	0	0	0	0	0	0	0	0	0	0	0	0	0	0	0	0	0	0	0	0	0	0	0	0	0	0	0	0	0	0
11921feb3fe3a634ff21e2d45876f30b	d__Bacteria; p__Bacteroidota; c__Bacteroidia; o__Bacteroidales; f__Muribaculaceae; g__Muribaculaceae; s__uncultured_bacterium	0	0	0	0	0	0	0	0	0	0	0	0	0	0	0	0	0	0	0	0	0	0	0	0	0	0	0	0	0	0	0	0	0	0	0	0	0	0	0	0	0	0	0	0	0	0	0	0
11b06ca0ef96cfa9dacd41c40fc11889	d__Bacteria; p__Firmicutes; c__Clostridia; o__Lachnospirales; f__Lachnospiraceae	0	0	0	0	0	0	0	0	0	0	0	0	0	0	0	0	0	0	0	0	0	0	0	0	0	0	0	0	0	0	0	0	0	0	0	0	0	0	0	0	0	0	0	0	0	0	0	0
120749d33494784ff1ae42b92c51b7c4	d__Bacteria; p__Desulfobacterota; c__Syntrophobacteria; o__Syntrophobacterales; f__Syntrophobacteraceae; g__uncultured	0	0	0	0	0	0	0	0	0	0	0	0	0	0	0	0	0	0	0	0	0	0	0	0	0	0	0	0	0	0	0	0	0	0	0	0	0	0	0	0	0	0	0	0	0	0	0	0
120a886b818be9ae70efe2b6d7dd1ee2	d__Bacteria; p__Firmicutes; c__Clostridia; o__Oscillospirales; f__Oscillospiraceae	0	0	0	0	0	0	0	0	0	0	0	0	0	0	0	0	0	0	0	0	0	0	0	0	0	0	0	0	0	0	0	0	0	0	0	0	0	0	0	0	0	0	0	0	0	0	0	0
12470c486f558c083c46b45408cae9c6	d__Bacteria; p__Firmicutes; c__Clostridia; o__Oscillospirales; f__Butyricicoccaceae; g__UCG-009; s__uncultured_bacterium	0	34	0	0	0	5	0	10	0	0	0	18	7	0	0	0	0	36	24	40	0	0	0	17	0	0	0	0	25	33	0	0	0	0	0	0	0	33	75	0	0	0	5	0	0	0	0	0
1255ee6d279745afb4ad8bf526779a3a	d__Bacteria; p__Firmicutes; c__Clostridia; o__Clostridia_vadinBB60_group; f__Clostridia_vadinBB60_group; g__Clostridia_vadinBB60_group	0	0	0	0	0	0	0	0	0	0	0	0	0	0	0	0	0	0	0	0	0	0	0	0	0	0	0	0	0	0	0	0	0	0	0	0	0	0	0	0	0	0	0	0	0	0	0	0
125f994597a50bcaff15ea807c99a2bc	d__Bacteria; p__Bacteroidota; c__Bacteroidia; o__Bacteroidales; f__Muribaculaceae; g__Muribaculaceae; s__uncultured_bacterium	0	0	0	0	0	0	0	0	0	0	0	0	0	0	0	0	0	0	0	0	0	0	0	0	0	0	0	0	0	0	0	0	0	0	0	0	0	0	0	0	0	0	0	0	0	0	0	0
1276ab95f49696d2112687c5033e6a83	d__Bacteria; p__Firmicutes; c__Clostridia; o__Lachnospirales; f__Lachnospiraceae	0	0	0	0	0	0	0	0	0	0	0	0	0	0	0	0	0	0	0	0	0	0	0	0	0	0	0	0	0	0	0	0	0	0	0	0	0	0	0	0	0	0	0	0	0	0	0	0
12961ab3ef0fd1af1ba4f7a14a05088d	d__Bacteria; p__Firmicutes; c__Clostridia; o__Lachnospirales; f__Lachnospiraceae; g__A2; s__Lachnospiraceae_bacterium	0	0	0	0	0	0	0	0	0	0	0	0	0	0	0	0	0	0	0	0	0	0	0	0	0	0	0	0	3	0	0	0	0	0	0	0	0	0	0	0	0	0	0	0	0	0	0	0
12cc4c8a5d46fec0b6738bfe7c6c8a08	d__Bacteria; p__Bacteroidota; c__Bacteroidia; o__Bacteroidales; f__Bacteroidaceae; g__Bacteroides; s__Bacteroides_intestinalis	0	0	0	0	0	0	0	0	0	0	0	0	0	0	0	0	0	0	0	0	0	0	0	0	0	0	0	0	0	0	0	0	0	0	0	0	0	0	0	22	0	0	0	0	0	0	0	0
12e0a8b52a69d1e1ae55beb6c54a5747	d__Bacteria; p__Firmicutes; c__Clostridia; o__Lachnospirales; f__Lachnospiraceae	0	0	0	0	0	0	0	0	0	0	0	0	0	0	0	0	0	0	0	0	0	0	0	0	0	0	0	0	0	0	0	0	0	0	0	0	0	0	0	0	0	0	0	0	0	0	0	0
12ef9f31b1fe01b6a50e623fe50ac9a6	d__Bacteria; p__Firmicutes; c__Bacilli; o__Erysipelotrichales; f__Erysipelatoclostridiaceae; g__Erysipelatoclostridium	0	0	0	0	0	0	0	0	0	0	0	0	0	0	0	0	0	0	0	0	0	0	0	0	0	0	0	0	0	0	0	0	0	0	0	0	0	0	0	0	0	0	0	0	0	0	0	0
1328ddadac3f2d08eb25e79a18f7e574	d__Bacteria; p__Firmicutes; c__Clostridia; o__Lachnospirales; f__Lachnospiraceae; g__Lachnospiraceae_NK4A136_group	0	0	0	0	0	0	0	0	0	0	0	0	0	0	0	0	0	0	0	0	0	0	0	0	0	0	0	0	0	0	0	0	0	0	0	0	0	0	0	0	0	0	0	0	0	0	0	0
1332b0dcde33b5f46ce13a45f40f5b9a	d__Bacteria; p__Firmicutes; c__Clostridia; o__Peptococcales; f__Peptococcaceae; g__uncultured; s__uncultured_bacterium	0	10	0	0	0	0	0	7	0	0	0	16	0	0	0	0	0	0	6	0	0	0	0	22	0	0	0	0	0	0	0	0	0	0	0	0	0	0	0	0	0	0	0	0	0	0	0	0
13506518b825bfbd65794347af5958c6	d__Bacteria; p__Firmicutes; c__Clostridia; o__Lachnospirales; f__Lachnospiraceae; g__Roseburia; s__uncultured_bacterium	0	37	0	0	0	0	0	0	0	0	0	0	0	0	0	0	0	67	87	63	0	0	0	0	0	0	0	31	340	0	0	0	0	0	0	0	0	0	0	0	0	0	0	0	0	0	0	0
136e12dfed7995d9195b96320472f197	d__Bacteria; p__Firmicutes; c__Clostridia; o__Lachnospirales; f__Lachnospiraceae; g__GCA-900066575; s__uncultured_Clostridium	0	0	0	0	0	0	0	0	0	0	0	0	0	0	0	0	0	0	0	0	0	0	0	0	0	0	0	0	0	0	0	0	0	0	0	0	0	0	0	0	0	0	0	0	0	0	0	0
1375497b5b6dbb335a838deacde89e83	d__Bacteria; p__Firmicutes; c__Clostridia; o__Lachnospirales; f__Lachnospiraceae; g__Blautia; s__Lachnospiraceae_bacterium	0	0	0	0	0	0	0	0	0	0	0	0	0	0	0	0	0	0	0	0	0	0	0	0	0	0	0	0	0	0	0	0	0	0	0	0	0	0	0	0	0	0	0	0	0	0	0	0
13cd9c4262b894aa3c7acccc9b9438fa	d__Bacteria; p__Firmicutes; c__Clostridia; o__Oscillospirales; f__Ruminococcaceae; g__Ruminococcaceae	0	0	0	0	0	0	0	0	0	0	0	0	0	0	0	0	0	0	0	0	0	0	0	0	0	0	0	0	0	0	0	0	0	0	0	0	0	0	0	0	0	0	0	0	0	0	0	0
13f9daefbe5409ae118c4a4428d4984d	d__Bacteria; p__Firmicutes; c__Clostridia; o__Lachnospirales; f__Lachnospiraceae; g__Tuzzerella	0	0	0	0	0	0	0	0	0	0	0	0	0	0	0	0	0	0	0	0	0	0	0	0	0	0	0	0	0	0	0	0	0	0	0	0	0	0	0	0	0	0	0	0	0	0	0	0
140318c59bcb263c7ae99cd0a7484ab9	d__Bacteria; p__Verrucomicrobiota; c__Verrucomicrobiae; o__Pedosphaerales; f__Pedosphaeraceae; g__ADurb.Bin063-1; s__uncultured_soil	0	0	0	0	0	0	0	0	0	0	0	0	0	0	0	0	0	0	0	0	0	0	0	0	0	0	0	0	0	0	0	0	0	0	0	0	0	0	0	0	0	0	0	0	0	0	0	0
142a100e78aa4c13cd0da862ab555faa	d__Bacteria; p__Firmicutes; c__Clostridia; o__Lachnospirales; f__Lachnospiraceae; g__uncultured; s__unidentified	0	0	0	0	0	0	0	0	0	0	0	0	0	0	0	0	0	0	0	0	0	0	0	0	0	0	0	0	0	0	0	0	0	0	0	0	0	0	0	0	0	0	0	0	0	0	0	0
144713bece036d8b56e648fe3af4f05d	d__Bacteria; p__Bacteroidota; c__Bacteroidia; o__Bacteroidales; f__Rikenellaceae; g__Alistipes	0	0	0	0	0	0	0	0	0	0	0	0	0	0	0	0	0	0	0	0	0	0	0	0	0	0	0	0	0	0	0	0	0	0	0	0	0	0	0	0	0	3	0	0	0	0	0	0
14d67bc9a555146359f3277772d4d9bc	d__Bacteria; p__Proteobacteria; c__Gammaproteobacteria; o__Enterobacterales; f__Enterobacteriaceae	0	0	0	0	0	0	0	0	0	0	0	0	0	0	0	0	0	0	0	0	0	0	0	0	0	0	0	0	0	0	0	0	0	0	0	0	0	0	0	0	0	0	0	0	0	0	0	0
14e78619269b8c45554ab4a8ddf2f22c	d__Bacteria; p__Firmicutes; c__Clostridia; o__Oscillospirales; f__Oscillospiraceae	0	0	0	0	0	0	0	0	0	0	0	0	0	0	0	0	0	0	0	0	0	0	0	0	0	0	86	0	71	0	0	0	0	0	0	0	0	0	0	0	42	11	0	0	0	0	0	0
1511175db96ba5c540c1e7c92270ca6b	d__Bacteria; p__Firmicutes; c__Clostridia; o__Lachnospirales; f__Lachnospiraceae; g__Tuzzerella; s__uncultured_bacterium	0	0	0	0	0	0	0	0	0	0	0	0	0	0	0	0	0	0	0	0	0	0	0	0	0	0	0	0	0	0	0	0	0	0	0	0	0	0	0	0	0	0	0	0	0	0	0	0
15261976930d7f8f33d508e0da0dbe26	d__Bacteria; p__Campilobacterota; c__Campylobacteria; o__Campylobacterales; f__Arcobacteraceae; g__Arcobacter	0	0	0	0	0	0	0	0	0	0	0	0	0	0	0	0	0	0	0	0	0	0	0	0	0	0	0	0	0	0	0	0	0	0	0	0	0	0	0	0	0	0	0	0	0	0	0	0
1527320b0aa89184e3916aef16561dea	d__Bacteria; p__Bacteroidota; c__Bacteroidia; o__Bacteroidales; f__Muribaculaceae; g__Muribaculaceae; s__uncultured_bacterium	0	0	0	0	0	0	0	0	0	0	0	0	0	0	0	0	0	0	0	0	0	0	0	0	0	0	0	0	0	0	0	0	0	0	0	0	0	0	0	0	0	0	0	0	0	0	0	0
1558a7bf7c02ab6cff68f30eff809a40	d__Bacteria; p__Firmicutes; c__Clostridia; o__Lachnospirales; f__Lachnospiraceae; g__Lachnospiraceae_NK4A136_group	0	0	0	0	0	0	0	0	0	0	0	0	0	0	0	0	0	0	0	0	0	0	0	0	0	0	0	0	0	0	0	0	0	0	0	0	0	0	0	0	0	0	0	0	0	0	0	0
1558cdd8dfbae9d10ff895d3ae7e0c3b	d__Bacteria; p__Verrucomicrobiota; c__Verrucomicrobiae; o__Verrucomicrobiales; f__Akkermansiaceae; g__Akkermansia	0	0	0	0	0	0	0	0	0	0	0	0	0	0	0	0	0	0	0	0	0	0	0	0	0	0	0	0	0	0	0	0	0	0	0	0	0	0	0	0	0	0	0	0	0	0	0	0
15c484bd64fcdb4782320ef83e072ff9	d__Bacteria; p__Firmicutes; c__Clostridia; o__Lachnospirales; f__Lachnospiraceae; g__Tyzzerella; s__unidentified	0	0	0	0	0	0	0	0	0	0	0	0	0	0	0	0	0	0	0	0	0	0	0	0	0	0	0	0	0	0	0	0	0	0	0	0	0	0	0	0	0	0	0	0	0	0	0	0
15d33303de8a2df0d68b1f0c198e38e4	d__Bacteria; p__Bacteroidota; c__Bacteroidia; o__Cytophagales; f__Spirosomaceae; g__Lacihabitans; s__uncultured_bacterium	0	0	0	0	0	0	0	0	0	0	0	0	0	0	0	0	0	0	0	0	0	0	0	0	0	0	0	0	0	0	0	0	0	0	0	0	0	0	0	0	0	0	0	0	0	0	0	0
1601abe13540e0b21db9d29476137c31	d__Bacteria; p__Bacteroidota; c__Bacteroidia; o__Bacteroidales; f__Prevotellaceae; g__Prevotella; s__unidentified_eubacterium	0	0	0	0	0	0	0	0	0	0	0	0	0	0	0	0	0	0	0	0	0	0	0	0	0	0	0	0	0	0	0	0	0	0	0	0	0	0	0	0	0	3	0	0	0	3	0	0
16da9716b4d7c3c9c904f3f799d67dfe	d__Bacteria; p__Proteobacteria; c__Gammaproteobacteria; o__Burkholderiales; f__Comamonadaceae; g__Comamonas	0	0	0	0	0	0	0	0	0	0	0	0	0	0	0	0	0	0	0	0	0	0	0	0	0	0	0	0	0	0	0	0	0	0	0	0	0	0	0	0	0	0	0	0	0	0	0	0
173779fdde0c558f9012480825670e88	d__Bacteria; p__Firmicutes; c__Clostridia; o__Lachnospirales; f__Lachnospiraceae	0	0	0	0	0	0	0	0	0	0	0	0	0	0	0	0	0	0	0	0	0	0	0	0	0	0	0	0	0	0	0	0	0	0	0	0	0	0	0	0	0	0	0	0	0	0	0	0
174e995a1a20f3c25c90320c97c69e6e	d__Bacteria; p__Firmicutes; c__Clostridia; o__Peptococcales; f__Peptococcaceae; g__uncultured; s__uncultured_bacterium	0	0	0	0	0	0	0	0	0	0	0	0	0	0	0	0	0	0	0	0	0	0	0	0	0	0	0	0	0	0	0	0	0	0	0	0	0	0	0	0	0	0	0	0	0	0	0	0
17c05ec7364b9898eeb15037cffae69e	d__Bacteria; p__Bacteroidota; c__Bacteroidia; o__Bacteroidales; f__Prolixibacteraceae; g__WCHB1-32; s__uncultured_bacterium	0	0	0	0	0	0	0	0	0	0	0	0	0	0	0	0	0	0	0	0	0	0	0	0	0	0	0	0	0	0	0	0	0	0	0	0	0	0	0	0	0	0	0	0	0	0	0	0
17ce977c59453cea1c7336b1ff3e52e4	d__Bacteria; p__Bacteroidota; c__Bacteroidia; o__Flavobacteriales; f__Flavobacteriaceae; g__NS5_marine_group	0	0	0	0	0	0	0	0	11	0	0	0	0	0	0	0	0	0	0	0	0	0	0	0	0	0	0	0	0	0	0	0	0	0	0	0	0	0	0	0	0	0	0	0	0	0	0	0
182a3891f6eb378d7763ca159be30b01	d__Bacteria; p__Firmicutes; c__Clostridia; o__Lachnospirales; f__Lachnospiraceae	0	0	0	0	0	0	0	0	0	0	0	0	0	0	0	0	0	0	0	0	0	0	0	0	0	0	0	0	0	0	0	0	0	0	0	0	0	0	0	0	0	0	0	0	0	0	0	0
1841ceeb252a3e471065c84c01175567	d__Bacteria; p__Firmicutes; c__Clostridia; o__Lachnospirales; f__Lachnospiraceae; g__uncultured; s__uncultured_bacterium	0	67	0	102	19	96	85	54	0	0	0	234	105	19	0	0	0	291	60	27	0	0	0	52	0	17	0	27	89	0	0	0	0	0	0	0	0	0	37	0	0	0	42	26	67	0	0	0
185f0d6c7958d9ac2ee82e451e2b556d	d__Bacteria; p__Verrucomicrobiota; c__Verrucomicrobiae; o__Verrucomicrobiales; f__Akkermansiaceae; g__Akkermansia; s__Akkermansia_muciniphila	0	0	0	0	0	0	0	0	0	0	0	0	0	0	0	0	0	0	0	0	0	0	0	0	0	0	0	0	0	0	0	0	0	0	0	0	0	0	0	0	0	0	0	0	0	0	0	0
185fd5fa18cb1cc8b0fa2bacf60af299	d__Bacteria; p__Firmicutes; c__Clostridia; o__Lachnospirales; f__Lachnospiraceae	0	0	0	0	12	0	0	26	0	0	0	10	0	5	0	0	0	0	0	0	0	0	0	0	0	0	19	0	17	9	0	0	0	0	0	0	13	50	166	0	9	13	9	34	228	0	0	37
18a77eb5b6771aa57950160751f4f005	d__Bacteria; p__Firmicutes; c__Clostridia; o__Lachnospirales; f__Lachnospiraceae	0	0	0	0	0	0	0	0	0	0	0	0	0	0	0	0	0	0	0	0	0	0	0	0	0	0	0	0	0	0	0	0	0	0	0	0	0	0	0	0	0	0	0	0	0	0	0	0
18cc79f870b9c1cf8118c446e6c68e46	d__Bacteria; p__Bacteroidota; c__Bacteroidia; o__Bacteroidales; f__Muribaculaceae; g__Muribaculaceae; s__uncultured_bacterium	0	0	0	0	0	0	0	0	0	0	0	0	0	0	0	0	0	0	0	0	0	0	0	0	0	0	0	0	0	0	0	0	0	0	0	0	0	0	0	0	0	0	0	0	0	0	0	0
18cda6ce7e2ea7ca0d8f1ad9924df7e9	d__Bacteria; p__Firmicutes; c__Clostridia; o__Oscillospirales; f__Ruminococcaceae; g__uncultured	0	0	0	0	0	0	0	0	0	0	0	0	0	0	0	0	0	0	0	0	0	0	0	0	0	0	0	0	0	0	0	0	0	0	0	0	0	0	0	0	0	0	0	0	0	0	0	0
18f7f9cc42969a4e2a987859a99897d3	d__Bacteria; p__Firmicutes; c__Clostridia; o__Peptococcales; f__Peptococcaceae; g__uncultured; s__uncultured_bacterium	0	0	0	0	0	0	0	0	0	0	0	0	0	0	0	0	0	0	0	0	0	0	0	0	0	0	0	0	0	0	0	0	0	0	0	0	0	0	0	0	0	0	0	0	0	0	0	0
1916c6e8039154301aac58e0e5b9fae8	d__Bacteria; p__Actinobacteriota; c__Coriobacteriia; o__Coriobacteriales; f__Eggerthellaceae; g__Enterorhabdus; s__Adlercreutzia_muris	0	0	0	0	0	0	0	0	0	0	0	0	0	0	0	0	0	0	0	0	0	0	0	0	0	0	0	0	0	0	0	0	0	0	0	0	0	0	0	0	0	0	0	0	0	0	0	0
19398efb8dc3c75ecf49f4d66fb8c949	d__Bacteria; p__Verrucomicrobiota; c__Verrucomicrobiae; o__Verrucomicrobiales; f__Akkermansiaceae; g__Akkermansia; s__Akkermansia_muciniphila	0	0	0	0	0	0	0	0	0	0	0	0	0	0	0	0	0	0	0	0	0	0	0	0	0	0	0	0	0	0	0	0	0	0	0	0	0	0	0	0	0	0	0	0	0	0	0	0
1957bb297c70cfde2e418d8ea88e15f1	d__Bacteria; p__Bacteroidota; c__Bacteroidia; o__Bacteroidales; f__Rikenellaceae; g__Alistipes; s__uncultured_bacterium	0	0	0	0	0	0	0	0	0	0	0	0	0	0	0	0	0	0	0	0	0	0	0	0	0	0	0	0	0	0	0	0	0	0	0	0	0	0	0	0	0	0	0	0	0	0	0	0
19582cd1cfefe6b9d5bdf0a1f6468132	d__Bacteria; p__Verrucomicrobiota; c__Verrucomicrobiae; o__Verrucomicrobiales; f__Akkermansiaceae; g__Akkermansia; s__uncultured_bacterium	0	0	0	0	0	0	0	0	0	0	0	0	0	0	0	0	0	0	0	0	0	0	0	0	0	0	0	0	0	0	0	0	0	0	0	0	0	0	0	0	0	0	0	0	0	0	0	0
196e3f61c56ede1bdbcf42783f6eeada	d__Bacteria; p__Firmicutes; c__Clostridia; o__Peptococcales; f__Peptococcaceae; g__uncultured; s__uncultured_bacterium	0	0	0	0	0	0	0	0	0	0	0	0	0	0	0	0	0	0	0	0	0	0	0	0	0	0	0	0	0	0	0	0	0	0	0	0	0	0	0	0	0	0	0	0	0	0	0	0
19d2d0a3e544be16de60735c221a17e1	d__Bacteria; p__Firmicutes; c__Clostridia; o__Lachnospirales; f__Lachnospiraceae	0	0	0	0	0	0	0	0	0	0	0	0	0	0	0	0	0	0	0	0	0	0	0	0	0	0	0	0	0	0	0	0	0	0	0	0	0	0	0	0	0	0	0	0	0	0	0	0
19e9acd2a1572857689cdc9154d190c2	d__Bacteria; p__Bacteroidota; c__Bacteroidia; o__Bacteroidales; f__Muribaculaceae; g__Muribaculaceae; s__uncultured_bacterium	0	0	0	0	0	0	0	0	0	0	0	0	0	0	0	0	0	0	0	0	0	0	0	0	0	0	0	0	0	0	0	0	0	0	0	0	0	0	0	0	0	0	0	0	0	0	0	0
1a327c9716be1dbd9b78c29d27f9a4cd	d__Bacteria; p__Firmicutes; c__Clostridia; o__Oscillospirales; f__Ruminococcaceae; g__Incertae_Sedis	0	0	0	0	0	0	0	0	0	0	0	0	0	0	0	0	0	0	0	0	0	0	0	0	0	0	0	0	0	0	0	0	0	0	0	0	0	0	0	0	0	0	0	0	0	0	0	0
1a75db050afece05724e1de640674fd8	d__Bacteria; p__Firmicutes; c__Bacilli; o__RF39; f__RF39; g__RF39; s__uncultured_bacterium	0	0	0	0	0	0	0	0	0	0	0	0	0	0	0	0	0	0	0	0	0	0	0	0	0	0	0	0	0	0	0	0	0	0	0	0	0	0	0	0	0	0	0	0	0	0	0	0
1b8169685829b3d409ff7af47356472b	d__Bacteria; p__Firmicutes; c__Clostridia; o__Lachnospirales; f__Lachnospiraceae; g__Lachnospiraceae_UCG-004; s__uncultured_bacterium	0	0	0	0	0	0	0	0	0	0	0	0	0	0	0	0	0	0	0	0	0	0	0	0	0	0	0	0	0	0	0	0	0	0	0	0	0	0	0	0	0	0	0	0	0	0	0	0
1b8dec58597978264025b9eba656ffb5	d__Bacteria; p__Bacteroidota; c__Bacteroidia; o__Bacteroidales; f__Bacteroidaceae; g__Bacteroides	0	0	0	0	43	0	0	0	0	0	0	0	0	0	0	0	0	0	0	0	0	0	0	0	0	0	0	0	0	0	0	0	0	0	0	0	0	0	0	0	0	0	0	0	0	0	0	0
1c226de5fd3058cdbfaf3dae5c8a1a62	d__Bacteria; p__Firmicutes; c__Clostridia; o__Oscillospirales; f__Ruminococcaceae; g__uncultured; s__uncultured_bacterium	0	0	0	0	0	0	0	0	0	0	0	0	0	0	0	0	0	0	0	0	0	0	0	0	0	0	0	0	0	0	0	0	0	0	0	0	0	0	0	0	0	0	0	0	0	0	0	0
1c281deaf71c6d702d1ddadfa953eac6	d__Bacteria; p__Firmicutes; c__Clostridia; o__Lachnospirales; f__Lachnospiraceae; g__uncultured; s__unidentified	0	20	0	18	43	19	5	27	0	0	0	138	34	15	0	0	0	65	30	9	0	0	0	32	0	0	77	15	40	12	0	0	0	0	3	0	42	14	13	0	31	8	25	27	35	0	7	7
1cb2a1d29636124b450eca362d186b81	d__Bacteria; p__Firmicutes; c__Clostridia; o__Lachnospirales; f__Lachnospiraceae	0	0	0	0	0	0	0	0	0	0	0	0	0	0	0	0	0	0	0	0	0	0	0	0	0	0	0	0	0	0	0	0	0	0	0	0	0	0	0	0	0	0	0	0	0	0	0	0
1cd45e28c06c66aa4c0ccea96834a467	d__Bacteria; p__Proteobacteria; c__Gammaproteobacteria; o__Enterobacterales; f__Enterobacteriaceae; g__Escherichia-Shigella	0	0	0	0	0	0	0	0	0	0	0	0	0	0	0	0	0	0	0	0	0	0	0	0	0	0	0	0	0	0	0	0	0	0	0	0	0	0	0	0	0	0	0	0	0	0	0	0
1cd6e50e25aa8234b5b505e5b43cf72e	d__Bacteria; p__Firmicutes; c__Clostridia; o__Lachnospirales; f__Lachnospiraceae	0	0	0	0	0	0	0	0	0	0	0	0	0	0	0	0	0	0	0	0	0	0	0	0	0	0	0	0	0	0	0	0	0	0	0	0	0	0	0	0	0	0	0	0	0	0	0	0
1d0b9cb567c647ff293a82d9fd87638a	d__Bacteria; p__Bacteroidota; c__Bacteroidia; o__Bacteroidales; f__Muribaculaceae; g__Muribaculaceae; s__uncultured_bacterium	0	0	0	0	0	0	0	0	0	0	0	0	0	0	0	0	0	0	0	0	0	0	0	0	0	0	0	0	0	0	0	0	0	0	0	0	0	0	0	0	0	0	0	0	0	0	0	0
1d123d7bdb27017c79dba6bf7963961b	d__Bacteria; p__Bacteroidota; c__Bacteroidia; o__Bacteroidales; f__Prevotellaceae; g__Prevotella; s__Prevotella_melaninogenica	0	0	0	0	0	0	0	0	0	0	0	0	0	0	0	0	0	0	0	0	0	0	0	0	0	0	0	0	0	0	0	0	0	0	0	0	0	0	0	0	0	0	0	0	0	0	4	0
1d2f1b6ab9a352c3d162725f3bc09e3a	d__Bacteria; p__Proteobacteria; c__Gammaproteobacteria; o__Enterobacterales; f__Enterobacteriaceae	0	0	0	0	0	0	0	0	0	0	0	0	0	0	0	0	0	0	0	0	0	0	0	0	0	0	0	0	0	0	0	0	0	0	0	0	0	0	0	0	0	0	0	0	0	0	0	0
1d992ce476707fdb5a7d5892bcdeb19f	d__Bacteria; p__Firmicutes; c__Clostridia; o__Oscillospirales	0	0	0	0	0	0	0	0	0	0	0	0	0	0	0	0	0	0	0	0	0	0	0	0	0	0	0	0	0	0	0	0	0	0	0	0	0	0	0	0	0	0	0	0	0	0	0	0
1d9a5ba78b68a6a4e27d52ccb4dceaa7	d__Bacteria; p__Firmicutes; c__Clostridia; o__Lachnospirales; f__Lachnospiraceae; g__uncultured; s__uncultured_bacterium	0	0	0	0	0	0	0	0	0	0	0	0	0	0	0	0	0	0	0	0	0	0	0	0	0	0	0	0	0	0	0	0	0	0	0	0	0	0	0	0	0	0	0	0	0	0	0	0
1dde417c45171347b0ec07088aa49839	d__Bacteria; p__Bacteroidota; c__Bacteroidia; o__Bacteroidales; f__Muribaculaceae; g__Muribaculaceae; s__uncultured_bacterium	0	0	0	0	0	0	0	0	0	0	0	0	0	0	0	0	0	0	0	0	0	0	0	0	0	0	0	0	0	0	0	0	0	0	0	0	0	0	0	0	0	0	0	0	0	0	0	0
1e040db0048bb4067f6d355cb45648dd	d__Bacteria; p__Firmicutes; c__Clostridia; o__Lachnospirales; f__Lachnospiraceae	0	0	0	0	0	0	0	0	0	0	0	0	0	0	0	0	0	0	0	0	0	0	0	0	0	0	0	0	0	0	0	0	0	0	0	0	0	0	0	0	0	0	0	0	0	0	0	0
1e0ebef9f34745bb30dc3ac3a3b410a9	d__Bacteria; p__Firmicutes; c__Clostridia; o__Oscillospirales; f__Ruminococcaceae; g__Ruminococcaceae; s__uncultured_Ruminococcaceae	0	0	0	0	0	0	0	0	0	0	0	0	0	0	0	0	0	0	0	0	0	0	0	0	0	0	0	0	0	0	0	0	0	0	0	0	0	0	0	0	0	0	0	0	0	0	0	0
1e497e1ac49d920ea0cdd51644f96fcf	d__Bacteria; p__Firmicutes; c__Clostridia; o__Clostridia_vadinBB60_group; f__Clostridia_vadinBB60_group; g__Clostridia_vadinBB60_group; s__uncultured_bacterium	0	0	0	0	0	0	0	0	0	0	0	0	0	0	0	0	0	0	0	0	0	0	0	0	0	0	0	0	0	0	0	0	0	0	0	0	0	0	0	0	0	0	0	0	0	0	0	0
1e66289327edd690ec0ad509d4257101	d__Bacteria; p__Firmicutes; c__Clostridia; o__Oscillospirales; f__Oscillospiraceae; g__Colidextribacter	0	0	0	0	0	0	0	0	0	0	0	0	0	0	0	0	0	29	0	21	0	0	0	0	0	0	0	0	0	0	0	0	0	0	0	0	0	0	0	0	0	0	20	21	0	0	0	0
1e6e25fac59d4281e52e718494ee681e	d__Bacteria; p__Firmicutes; c__Bacilli; o__Acholeplasmatales; f__Acholeplasmataceae; g__Anaeroplasma; s__uncultured_bacterium	0	0	0	0	0	0	0	0	0	0	0	0	0	0	0	0	0	0	0	0	0	0	0	0	0	0	0	0	0	0	0	0	0	0	0	0	0	0	0	0	0	0	0	0	0	0	0	0
1e7cff44c45050647bdf3d73b1bcc265	d__Bacteria; p__Firmicutes; c__Clostridia; o__Lachnospirales; f__Lachnospiraceae; g__Lachnospiraceae_UCG-006; s__Clostridium_sp.	0	0	0	0	0	0	0	0	0	0	0	0	0	0	0	0	0	0	0	0	0	0	0	0	0	0	0	0	0	0	0	0	0	0	0	0	0	0	0	0	0	0	0	0	0	0	0	0
1e9c0421d159554475925c658cf03eb3	d__Bacteria; p__Bacteroidota; c__Bacteroidia; o__Bacteroidales; f__Muribaculaceae; g__Muribaculaceae; s__uncultured_bacterium	0	0	0	0	0	0	0	0	0	0	0	0	0	0	0	0	0	0	0	0	0	0	0	0	0	0	0	0	0	0	0	0	0	0	0	0	0	0	0	0	0	0	0	0	0	0	0	0
1ea2c3e2a528db3d3be74e6d87fc2942	d__Bacteria; p__Firmicutes; c__Clostridia; o__Lachnospirales; f__Lachnospiraceae; g__Lachnoclostridium	0	0	0	0	0	0	0	0	0	0	0	0	0	0	0	0	0	0	0	0	0	0	0	0	0	0	0	0	0	0	0	0	0	0	0	0	0	0	0	0	0	0	0	0	0	0	0	0
1ec12548cafe627d1212ffa9f9ef24c3	d__Bacteria; p__Acidobacteriota; c__Acidobacteriae; o__Acidobacteriae; f__Acidobacteriae; g__Paludibaculum; s__uncultured_bacterium	0	0	0	0	0	0	0	0	0	0	0	0	0	0	0	0	0	0	0	0	0	0	0	0	0	0	0	0	0	0	0	0	0	0	0	0	0	0	0	0	0	0	0	0	0	0	0	0
1ec78cf2c330d5a8e7c5c57640213633	d__Bacteria; p__Firmicutes; c__Clostridia; o__Oscillospirales; f__Ruminococcaceae; g__Paludicola; s__uncultured_bacterium	0	0	0	0	0	0	0	0	0	0	0	0	0	0	0	0	0	0	0	0	0	0	0	0	0	0	0	0	0	0	0	0	0	0	0	0	0	0	0	0	0	0	0	0	0	0	0	0
1f25174f8fbf220ab7dbc393492bc5c1	d__Bacteria; p__Desulfobacterota; c__Desulfovibrionia; o__Desulfovibrionales; f__Desulfovibrionaceae; g__uncultured	0	0	0	0	0	0	0	0	0	0	0	0	0	0	0	0	0	0	0	0	0	0	0	0	0	0	0	0	0	0	0	0	0	0	0	0	0	0	0	0	0	0	0	0	0	0	0	0
1f8ef70f41421f279de99989cc11abf8	d__Bacteria; p__Firmicutes; c__Clostridia; o__Oscillospirales; f__Oscillospiraceae; g__Oscillibacter	0	0	0	0	0	0	0	0	0	0	0	0	0	0	0	0	0	0	0	0	0	0	0	0	0	0	0	0	0	0	0	0	0	0	0	0	0	0	0	0	0	0	0	0	0	0	0	0
1f99f76734f02734942ca8cbd2e77386	d__Bacteria; p__Firmicutes; c__Clostridia; o__Clostridia_UCG-014; f__Clostridia_UCG-014; g__Clostridia_UCG-014; s__uncultured_bacterium	0	0	0	0	0	0	0	0	0	0	0	0	0	0	0	0	0	0	0	0	0	0	0	0	0	0	0	0	0	0	0	0	0	0	0	0	0	0	0	0	0	0	0	0	0	0	0	0
1faaa7a3c5b4dc08bf2c9f6a229f48c3	d__Bacteria; p__Bacteroidota; c__Bacteroidia; o__Bacteroidales; f__Bacteroidaceae; g__Bacteroides	0	0	0	0	0	0	0	0	0	0	0	0	0	0	0	0	0	0	0	0	0	0	0	0	0	0	0	0	0	0	0	0	0	0	0	0	0	0	0	0	0	0	0	0	0	0	0	0
1fdb09b154f347c35de3aad68774cb79	d__Bacteria; p__Firmicutes; c__Clostridia; o__Lachnospirales; f__Lachnospiraceae	0	63	0	318	557	127	213	361	14	0	0	1241	660	327	0	0	0	340	416	225	0	0	0	223	0	10	195	179	616	94	0	0	0	0	0	0	0	0	0	22	112	24	0	0	0	10	0	42
1ffd72001a3c53957d96ebd911bedb25	d__Bacteria; p__Firmicutes; c__Clostridia; o__Oscillospirales; f__Ruminococcaceae; g__Anaerotruncus; s__uncultured_bacterium	0	0	0	0	0	0	0	0	0	0	0	0	0	0	0	0	0	0	0	0	0	0	0	0	0	0	0	0	0	0	0	0	0	0	0	0	0	0	0	0	0	0	0	0	0	0	0	0
200e63ea8879c9d1d6cece36177f7108	d__Bacteria; p__Firmicutes; c__Clostridia; o__Lachnospirales; f__Lachnospiraceae	0	0	0	0	0	0	0	0	0	0	0	0	0	0	0	0	0	0	0	0	0	0	0	0	0	0	0	0	0	0	0	0	0	0	0	0	0	0	0	0	0	0	0	0	0	0	0	0
20691bd5304506d1df9b55c020bcf903	d__Bacteria; p__Firmicutes; c__Clostridia; o__Oscillospirales; f__UCG-010; g__UCG-010; s__uncultured_organism	0	0	0	0	0	0	0	0	0	0	0	0	0	0	0	0	0	0	0	0	0	0	0	0	0	0	0	0	0	0	0	0	0	0	0	0	0	0	0	0	0	0	0	0	0	0	0	0
20a7aa268cdc6443e94e5b35773e1a22	d__Bacteria; p__Firmicutes; c__Clostridia; o__Lachnospirales; f__Lachnospiraceae; g__Lachnoclostridium	0	0	0	0	0	0	0	0	0	0	0	0	0	0	0	0	0	0	0	0	0	0	0	0	0	0	0	0	0	0	0	0	0	0	0	0	39	45	0	0	0	0	0	57	0	0	0	0
20ac30224f0d6923615fbc03ac84563f	d__Bacteria; p__Firmicutes; c__Clostridia; o__Oscillospirales; f__Oscillospiraceae	0	0	0	0	0	0	0	36	0	0	0	0	0	0	0	0	0	0	0	48	0	0	0	0	0	0	0	0	0	0	0	0	0	0	0	0	73	58	60	0	0	0	0	43	77	0	0	0
2129969328066fa872763db62acdbff2	d__Bacteria; p__Firmicutes; c__Bacilli; o__Erysipelotrichales; f__Erysipelotrichaceae; g__Erysipelotrichaceae; s__uncultured_bacterium	0	0	0	0	0	0	0	0	0	0	0	0	0	0	0	0	0	0	0	0	0	0	0	0	0	0	0	0	0	0	0	0	0	0	0	0	0	0	0	0	0	0	0	0	0	0	0	0
212a80f24d6b5b5282958baab371202b	d__Bacteria; p__Firmicutes; c__Clostridia; o__Lachnospirales; f__Lachnospiraceae	0	0	0	0	0	0	0	6	0	0	0	0	5	0	0	0	0	0	0	0	5	0	0	0	0	0	0	0	0	11	0	0	0	0	0	0	0	13	6	0	0	0	0	10	11	0	0	0
2197e3c697e9c1427ae1c3277d3c71f9	d__Bacteria; p__Firmicutes; c__Clostridia; o__Lachnospirales; f__Lachnospiraceae; g__ASF356; s__uncultured_bacterium	0	0	0	28	178	0	15	28	0	0	0	253	131	119	0	0	0	87	103	195	160	0	0	86	105	8	211	0	32	0	18	0	0	0	0	0	130	68	145	67	123	393	28	85	236	0	31	945
21d36cd6c15a4e9b8f616abb4100213b	d__Bacteria; p__Bacteroidota; c__Bacteroidia; o__Bacteroidales; f__Muribaculaceae; g__Muribaculaceae; s__uncultured_bacterium	0	0	0	0	0	0	0	0	0	0	0	0	0	0	0	0	0	0	0	0	0	0	0	0	0	0	0	0	0	0	0	0	0	0	0	0	0	0	0	0	0	0	0	0	0	0	0	0
223141ee97781bbede60bb494d599448	d__Bacteria; p__Firmicutes; c__Clostridia; o__Lachnospirales; f__Lachnospiraceae; g__[Eubacterium]_xylanophilum_group; s__uncultured_bacterium	0	96	0	89	0	162	141	143	0	0	0	798	411	0	0	0	0	713	147	315	0	0	0	100	0	17	0	85	198	55	0	0	0	0	23	0	456	504	0	0	0	0	90	240	331	0	0	0
223296c0c283573bcd2a1a6fe7f084bf	d__Bacteria; p__Firmicutes; c__Clostridia	0	0	0	0	0	0	0	0	0	0	0	0	0	0	0	0	0	0	0	0	0	0	0	0	0	0	0	0	0	0	0	0	0	0	0	0	0	0	0	0	0	0	0	0	0	0	0	0
22333d85dd3f46e6a10cfeeda7f77406	d__Bacteria; p__Firmicutes; c__Bacilli; o__Erysipelotrichales; f__Erysipelotrichaceae	0	0	0	0	0	0	0	0	0	0	0	0	0	0	0	0	0	0	0	0	0	0	0	0	0	0	0	0	0	0	0	0	0	0	0	0	0	0	0	0	0	0	0	0	0	0	0	0
22433291e75befb62825db40dcb26439	d__Bacteria; p__Firmicutes; c__Clostridia; o__Lachnospirales; f__Lachnospiraceae	0	0	0	0	0	0	0	0	0	0	0	0	0	0	0	0	0	0	0	0	0	0	0	0	0	0	0	0	0	0	0	0	0	0	0	0	0	0	0	0	0	0	0	0	0	0	0	0
226ab97195d19858d059fffaef17f5d7	d__Bacteria; p__Firmicutes; c__Clostridia; o__Lachnospirales; f__Lachnospiraceae	0	64	0	0	0	217	133	0	0	0	0	535	474	0	0	0	0	422	196	223	0	0	0	66	0	0	0	54	0	0	0	0	0	0	0	0	50	67	0	0	121	66	120	331	637	0	0	0
22907d450b79c927e4ffe34a2d09d2aa	d__Bacteria; p__Firmicutes; c__Clostridia; o__Lachnospirales; f__Lachnospiraceae; g__Lachnoclostridium; s__Dorea_sp.	0	0	0	0	98	38	15	25	0	0	0	83	27	0	0	0	0	44	30	0	0	0	0	0	0	0	132	0	104	0	9	0	0	0	0	0	23	0	0	0	0	0	0	0	28	0	0	0
22a5a5ae92fc8446741b8d180f28384c	d__Bacteria; p__Firmicutes; c__Bacilli; o__Acholeplasmatales; f__Acholeplasmataceae; g__Anaeroplasma; s__uncultured_bacterium	0	0	0	0	0	0	0	0	0	0	0	0	0	0	0	0	0	0	0	0	0	0	0	0	0	0	0	0	0	0	0	0	0	0	0	0	0	0	0	0	0	0	0	0	0	0	0	0
22ed0150221ee0a3ed9b38014859feb9	d__Bacteria; p__Firmicutes; c__Clostridia; o__Lachnospirales; f__Lachnospiraceae	0	0	0	0	0	0	0	0	0	0	0	0	0	0	0	0	0	0	0	0	0	0	0	0	0	0	0	0	0	0	0	0	0	0	0	0	0	0	0	0	0	0	0	0	0	0	0	0
23032cb2a441d9458a5916dfae83ea59	d__Bacteria; p__Firmicutes; c__Bacilli; o__Erysipelotrichales; f__Erysipelotrichaceae; g__Erysipelotrichaceae; s__uncultured_bacterium	0	0	0	0	0	0	0	0	0	0	0	0	0	0	0	0	0	0	0	0	0	0	0	0	0	0	0	0	0	0	0	0	0	0	0	0	0	0	0	0	0	0	0	0	0	0	0	0
230855076b6703f0464ebf7e9bdef563	d__Bacteria; p__Firmicutes; c__Clostridia; o__Lachnospirales; f__Lachnospiraceae; g__uncultured; s__uncultured_bacterium	0	0	0	0	0	0	0	0	0	0	0	0	0	0	0	0	0	0	0	0	0	0	0	0	0	0	0	0	0	0	0	0	0	0	0	0	0	0	0	0	0	0	0	0	0	0	0	0
2308d5c99897e6e6c96c628de9495750	d__Bacteria; p__Firmicutes; c__Clostridia; o__Lachnospirales; f__Lachnospiraceae	0	0	0	0	0	0	0	0	0	0	0	0	0	0	0	0	0	0	0	0	0	0	0	0	0	0	0	0	0	0	0	0	0	0	0	0	0	0	0	0	0	0	0	0	0	0	0	0
2312fa68895be3d61975e48dda211263	d__Bacteria; p__Firmicutes; c__Clostridia; o__Lachnospirales; f__Lachnospiraceae	0	0	0	13	0	17	0	7	0	0	0	15	0	7	0	0	0	6	0	0	0	0	0	0	0	0	0	0	0	0	0	0	0	0	0	0	0	0	0	0	0	0	0	0	0	0	0	0
238de1bc307348ebb3ebfa3e5165ec88	d__Bacteria; p__Bacteroidota; c__Bacteroidia; o__Bacteroidales; f__Muribaculaceae; g__Muribaculaceae; s__uncultured_bacterium	0	0	0	0	0	0	0	0	0	0	0	0	0	0	0	0	0	0	0	0	0	0	0	0	0	0	0	0	0	0	0	0	0	0	0	0	0	0	0	0	0	0	0	0	0	0	0	0
241358149d169fe77c6d1070671e4264	d__Bacteria; p__Firmicutes; c__Clostridia; o__Lachnospirales; f__Lachnospiraceae; g__Lachnospiraceae_UCG-006; s__uncultured_bacterium	0	0	0	0	0	0	0	0	0	0	0	0	0	0	0	0	0	0	0	0	0	0	0	0	0	0	0	0	0	0	0	0	0	0	0	0	0	0	0	0	0	0	0	0	0	0	0	0
24b16808b84f4a367d75fe9035543e8e	d__Bacteria; p__Firmicutes	0	0	0	0	0	0	0	0	0	0	0	0	0	0	0	0	0	0	0	0	0	0	0	0	0	0	0	0	0	0	0	0	0	0	0	0	0	0	0	0	0	0	0	0	0	0	0	0
254cc87ff3b1acda8144bd39a27e99e2	d__Bacteria; p__Firmicutes; c__Bacilli; o__Erysipelotrichales; f__Erysipelatoclostridiaceae; g__Erysipelatoclostridium	0	0	0	0	0	0	0	0	0	0	0	0	0	0	0	0	0	0	0	0	0	0	0	0	0	0	0	0	0	0	0	0	0	0	0	0	0	0	0	0	0	0	0	0	0	0	0	0
254fa6e2326f6bbc5a8a96cfb20427fd	d__Bacteria; p__Verrucomicrobiota; c__Verrucomicrobiae; o__Verrucomicrobiales; f__Akkermansiaceae; g__Akkermansia; s__uncultured_bacterium	0	0	0	0	0	0	0	0	0	0	0	0	0	0	0	0	0	0	0	0	0	0	0	0	0	0	0	0	0	0	0	0	0	0	0	0	0	0	0	0	0	0	0	0	0	0	0	0
259d01d561ea86be6ded4136026a009e	d__Bacteria; p__Firmicutes; c__Clostridia; o__Lachnospirales; f__Lachnospiraceae	0	0	0	0	0	0	0	0	0	0	0	0	0	0	0	0	0	0	0	0	0	0	0	0	0	0	0	0	0	0	0	0	0	0	0	0	0	0	0	0	0	0	0	0	0	0	0	0
25da8cd02f13de83a35b9f1de1b55f84	d__Bacteria; p__Firmicutes; c__Clostridia; o__Oscillospirales; f__Oscillospiraceae; g__uncultured; s__uncultured_bacterium	0	0	0	0	0	0	0	0	0	0	0	0	0	0	0	0	0	0	0	0	0	0	0	0	0	0	0	0	0	0	0	0	0	0	0	0	0	0	0	0	0	0	0	0	0	0	0	0
25f537c4856de1617e682de90caba215	d__Bacteria; p__Firmicutes; c__Clostridia; o__Lachnospirales; f__Lachnospiraceae; g__Lachnospiraceae_NK4A136_group	0	137	0	0	0	51	111	118	0	0	0	445	31	0	0	0	0	106	106	85	0	0	0	31	0	45	0	22	49	15	0	0	0	0	23	0	0	0	0	0	0	0	72	233	35	0	0	0
260a212752cd850bef736ebc3c991202	d__Bacteria; p__Firmicutes; c__Clostridia; o__Clostridia_vadinBB60_group; f__Clostridia_vadinBB60_group; g__Clostridia_vadinBB60_group; s__uncultured_bacterium	0	0	0	0	0	0	0	0	0	0	0	0	0	0	0	0	0	0	0	0	0	0	0	0	0	0	0	0	0	0	0	0	0	0	0	0	0	0	0	0	0	0	0	0	0	0	0	0
2674eb77e7ca3dcefbb43a1b5f4c05b5	d__Bacteria; p__Firmicutes; c__Clostridia; o__Lachnospirales; f__Lachnospiraceae; g__Lachnospiraceae_NK4A136_group	0	0	0	0	0	0	0	0	0	0	0	0	0	0	0	0	0	0	0	0	0	0	0	0	0	0	0	0	0	0	0	0	0	0	0	0	0	0	0	0	0	0	0	0	0	0	0	0
2678ed3808ef43759fe3dcf46f1b1a05	d__Bacteria; p__Firmicutes; c__Clostridia; o__Lachnospirales; f__Lachnospiraceae	0	173	0	257	115	112	119	61	0	0	0	297	65	51	0	0	0	276	175	176	0	0	0	236	0	13	0	71	103	93	0	0	0	0	9	0	21	118	71	0	46	49	123	209	25	0	0	0
2695359129b3a078e14fd35e151d23df	d__Bacteria; p__Firmicutes; c__Clostridia; o__Lachnospirales; f__Lachnospiraceae	0	0	0	0	0	0	0	0	0	0	0	0	0	0	0	0	0	0	0	0	0	0	0	0	0	0	0	0	0	0	0	0	0	0	0	0	0	0	0	0	0	0	0	0	0	0	0	0
269e41a2b7fc499853a479a25fb2443c	d__Bacteria; p__Firmicutes; c__Clostridia; o__Lachnospirales; f__Lachnospiraceae; g__Lachnospiraceae_NK4A136_group	0	0	0	0	0	0	0	0	0	0	0	0	0	0	0	0	0	0	0	0	0	0	0	0	0	0	0	0	0	0	0	0	0	0	0	0	0	0	0	0	0	0	0	0	0	0	0	0
26d95f66b97240febac5d7976fe5ebaf	d__Bacteria; p__Firmicutes; c__Clostridia; o__Lachnospirales; f__Lachnospiraceae	0	0	0	0	0	0	0	0	0	0	0	0	0	0	0	0	0	0	0	0	0	0	0	0	0	0	0	0	0	0	0	0	0	0	0	0	0	0	0	0	0	0	0	0	0	0	0	0
26ee5cc033fe90d66abb46599510136d	d__Bacteria; p__Firmicutes; c__Clostridia; o__Oscillospirales; f__Oscillospiraceae; g__Oscillibacter	0	0	0	0	0	0	0	0	0	0	0	0	0	0	0	0	0	0	0	0	0	0	0	0	0	0	0	0	0	0	0	0	0	0	0	0	0	0	0	0	0	0	0	0	0	0	0	0
270a745647e1f4f2daefddcae78b43c7	d__Bacteria; p__Firmicutes; c__Clostridia; o__Lachnospirales; f__Lachnospiraceae; g__uncultured	0	125	0	636	0	63	67	82	0	0	0	552	125	73	0	0	0	1478	277	172	0	0	0	57	0	56	0	70	271	198	0	7	0	0	0	0	0	0	0	0	0	0	403	244	180	0	20	0
273070a7b3976a4a0868d44c4ac5fdd6	d__Bacteria; p__Firmicutes; c__Clostridia; o__Lachnospirales; f__Lachnospiraceae	0	0	0	0	0	0	0	0	0	0	0	0	0	0	0	0	0	0	0	0	0	0	0	0	0	0	0	0	0	0	0	0	0	0	0	0	0	0	0	0	0	0	0	0	0	0	0	0
2747bd94a19fbfa82f1e90e326d2f100	d__Bacteria; p__Firmicutes; c__Clostridia; o__Monoglobales; f__Monoglobaceae; g__Monoglobus; s__uncultured_rumen	0	0	0	0	0	0	0	0	0	0	0	0	0	0	0	0	0	0	0	0	0	0	0	0	0	0	0	0	0	0	0	0	0	0	0	0	0	0	0	0	0	0	0	0	0	0	0	0
276bf5d6eb85e4381673aff24303b99b	d__Bacteria; p__Firmicutes; c__Bacilli; o__Erysipelotrichales; f__Erysipelotrichaceae; g__Erysipelotrichaceae; s__uncultured_bacterium	0	0	0	0	0	0	0	0	0	0	0	0	0	0	0	0	0	0	0	0	0	0	0	0	0	0	0	0	0	0	0	0	0	0	0	0	0	0	0	0	0	0	0	0	0	0	0	0
279c8d8c30c9ea3c66de210f581c116d	d__Bacteria; p__Firmicutes; c__Clostridia; o__Oscillospirales; f__Ruminococcaceae; g__Incertae_Sedis	0	0	0	0	0	0	0	0	0	0	0	0	0	0	0	0	0	0	0	0	0	0	0	0	0	0	0	0	0	0	0	0	0	0	0	0	0	0	0	0	0	0	0	0	0	0	0	0
27a2f1a335661c7fa72e34360b87de45	d__Bacteria; p__Firmicutes; c__Bacilli; o__Lactobacillales; f__Enterococcaceae; g__Enterococcus	0	0	0	0	0	0	0	0	0	0	0	0	0	0	0	0	0	0	0	0	0	0	0	0	263	0	0	0	0	0	0	0	0	0	0	0	0	0	0	0	0	0	0	0	0	0	0	0
27b6c1dfefc69ab1b02aacbf2c5895f9	d__Bacteria; p__Firmicutes; c__Clostridia; o__Lachnospirales; f__Lachnospiraceae; g__Lachnoclostridium	0	0	0	0	0	0	0	0	0	0	0	0	0	0	0	0	0	0	0	0	0	0	0	0	0	0	0	0	0	0	0	0	0	0	0	0	0	0	0	0	0	0	0	0	0	2	0	0
27e6ed56cd3494e47539d06521e632b7	d__Bacteria; p__Bacteroidota; c__Bacteroidia; o__Bacteroidales; f__Rikenellaceae; g__Rikenellaceae_RC9_gut_group	0	0	0	0	0	0	0	0	0	0	0	0	0	0	0	0	0	0	0	0	0	0	0	0	0	0	0	0	0	0	0	0	0	0	0	0	0	0	0	0	0	0	0	0	0	0	0	0
2854aea6082d8930122be0dd5167a795	d__Bacteria; p__Firmicutes; c__Clostridia; o__Lachnospirales; f__Lachnospiraceae; g__[Eubacterium]_xylanophilum_group; s__uncultured_bacterium	0	0	0	0	0	0	0	0	0	0	0	0	0	0	0	0	0	0	0	0	0	0	0	0	0	0	0	0	0	0	0	0	0	0	0	0	0	0	0	0	0	0	0	0	0	0	0	0
28db17a0f936a089b7808000d6a1ee7e	d__Bacteria; p__Firmicutes; c__Clostridia; o__Lachnospirales; f__Lachnospiraceae; g__Lachnospiraceae_NK4A136_group	0	0	0	0	0	0	0	0	0	0	0	0	0	0	0	0	0	0	0	0	0	0	0	0	0	0	0	0	0	0	0	0	0	0	0	0	0	0	0	0	0	0	0	0	0	0	0	0
28ede36dbd02f9f925d6b526ac6e971a	d__Bacteria; p__Bacteroidota; c__Bacteroidia; o__Bacteroidales; f__Muribaculaceae	0	0	0	0	0	0	0	0	0	0	0	0	0	0	0	0	0	0	0	0	0	0	0	0	0	0	0	0	0	0	0	0	0	0	0	0	0	0	0	0	0	0	0	0	0	0	0	0
28feca8b818628a4513131995344d0ee	d__Bacteria; p__Firmicutes; c__Clostridia; o__Oscillospirales; f__Ruminococcaceae; g__Incertae_Sedis; s__uncultured_bacterium	0	0	0	0	0	0	0	0	0	0	0	0	0	0	0	0	0	0	0	0	0	0	0	0	0	0	0	0	0	0	0	0	0	0	0	0	0	0	0	0	0	0	0	0	0	0	0	0
294439019add4f19e8d5d95d40921207	d__Bacteria; p__Firmicutes; c__Clostridia; o__Lachnospirales; f__Lachnospiraceae; g__Lachnoclostridium	0	10	0	35	0	19	15	0	0	0	0	69	0	11	0	0	0	15	0	0	0	0	0	0	0	0	0	0	32	15	0	0	0	0	0	0	0	0	0	0	0	0	150	0	32	0	0	0
2a48af1e61c620aaf67a8b9f2ff8b4c3	d__Bacteria; p__Bacteroidota; c__Bacteroidia; o__Bacteroidales; f__Muribaculaceae; g__Muribaculaceae; s__uncultured_bacterium	0	0	0	0	0	0	0	0	0	0	0	0	0	0	0	0	0	0	0	0	0	0	0	0	0	0	0	0	0	0	0	0	0	0	0	0	0	0	0	0	0	0	0	0	0	0	0	0
2a89717b521dc276ae1bd08090909dc4	d__Bacteria; p__Firmicutes; c__Clostridia; o__Oscillospirales; f__Ruminococcaceae; g__Incertae_Sedis	0	0	0	0	0	0	0	0	0	0	0	0	0	0	0	0	0	0	0	0	0	0	0	0	0	0	0	0	0	0	0	0	0	0	0	0	0	0	0	0	0	0	0	0	0	0	0	0
2b17d1d992dc0980a4a7df6361d67dc8	d__Bacteria; p__Firmicutes; c__Clostridia; o__Lachnospirales; f__Lachnospiraceae; g__Roseburia; s__uncultured_bacterium	0	0	0	0	0	0	0	0	0	0	0	0	0	0	0	0	0	0	0	0	0	0	0	0	0	0	0	0	0	0	0	0	0	0	0	0	0	0	0	0	0	0	0	0	0	0	0	0
2b67477b5db889cc9274e8eed8e81bd0	d__Bacteria; p__Bacteroidota; c__Bacteroidia; o__Bacteroidales; f__Prevotellaceae; g__Prevotella; s__uncultured_bacterium	0	0	0	0	0	0	0	0	0	0	0	0	0	0	0	0	0	0	0	0	0	0	0	0	0	0	0	0	0	0	0	0	0	0	0	0	0	0	0	0	0	0	0	0	0	0	0	0
2b90532f7b4cc2c26abd0f1f1657f80b	d__Bacteria; p__Firmicutes; c__Clostridia; o__Lachnospirales; f__Lachnospiraceae; g__uncultured; s__uncultured_bacterium	0	0	0	0	0	0	0	0	0	0	0	0	0	0	0	0	0	0	0	0	0	0	0	0	0	0	0	0	0	0	0	0	0	0	0	0	0	0	0	0	0	0	0	0	0	0	0	0
2b9f03f6ce43f2eacda2a5988ea850ff	d__Bacteria; p__Firmicutes; c__Clostridia; o__Peptostreptococcales-Tissierellales; f__Anaerovoracaceae; g__[Eubacterium]_brachy_group; s__uncultured_bacterium	0	0	0	0	0	0	0	0	0	0	0	0	0	0	0	0	0	0	0	0	0	0	0	0	0	0	0	0	0	0	0	0	0	0	0	0	0	0	0	0	0	0	0	0	0	0	0	0
2bb28ba19d4437a09a9ea5a5ef3424a9	d__Bacteria; p__Firmicutes; c__Clostridia; o__Lachnospirales; f__Lachnospiraceae	0	0	0	0	0	0	0	0	0	0	0	0	0	0	0	0	0	0	0	0	0	0	0	0	0	0	0	0	0	0	0	0	0	0	0	0	0	0	0	0	0	0	0	0	0	0	0	0
2bb9f3162d8c41e8f1045c8b52c3878f	d__Bacteria; p__Firmicutes; c__Clostridia; o__Lachnospirales; f__Lachnospiraceae; g__A2; s__uncultured_bacterium	0	0	0	65	0	0	0	60	0	0	0	0	0	86	0	0	0	0	0	0	0	0	0	0	0	0	0	0	343	0	0	0	0	0	0	0	460	0	0	0	0	0	0	0	70	0	0	0
2bef1c7e3604a3771f294113034af87f	d__Bacteria; p__Firmicutes; c__Clostridia; o__Oscillospirales; f__Ruminococcaceae; g__uncultured; s__uncultured_bacterium	0	0	0	0	0	0	0	0	0	0	0	0	0	0	0	0	0	0	0	0	0	0	0	0	0	0	0	0	0	0	0	0	0	0	0	0	0	0	0	0	0	0	0	0	0	0	0	0
2c013ba8e11605de57719a0668ad23b8	d__Bacteria; p__Firmicutes; c__Clostridia; o__Lachnospirales; f__Lachnospiraceae	0	0	0	0	0	0	0	0	0	0	0	0	0	0	0	0	0	0	0	0	0	0	0	0	0	0	0	0	0	0	0	0	0	0	0	0	0	0	0	0	0	0	0	0	0	0	0	0
2c4fc71e673fc9544ba526971edf3d58	d__Bacteria; p__Firmicutes; c__Clostridia; o__Lachnospirales; f__Lachnospiraceae; g__[Eubacterium]_xylanophilum_group; s__uncultured_bacterium	0	0	0	0	0	0	0	0	0	0	0	0	0	0	0	0	0	0	0	0	0	0	0	0	0	0	0	0	0	0	0	0	0	0	0	0	0	0	0	0	0	0	0	0	0	0	0	0
2c982937754e6321f861027032db80f7	d__Bacteria; p__Bacteroidota; c__Bacteroidia; o__Bacteroidales; f__Bacteroidaceae; g__Bacteroides	0	0	0	0	0	0	0	0	25	0	0	0	0	0	0	0	0	0	0	0	0	0	0	0	0	0	0	0	0	0	0	0	0	0	0	0	0	0	0	0	0	0	0	0	0	0	0	0
2ce88e05f1919882b01289628bd3d156	d__Bacteria; p__Firmicutes; c__Clostridia; o__Lachnospirales; f__Lachnospiraceae	0	0	0	275	0	0	0	0	0	0	0	21	12	0	0	0	0	53	29	9	0	0	0	15	0	0	0	0	0	0	0	0	0	0	0	0	0	0	0	0	0	0	0	0	0	0	0	0
2cf0267a31dc6f1b8ee65c913b8f6e4d	d__Bacteria; p__Firmicutes; c__Clostridia; o__Lachnospirales; f__Lachnospiraceae; g__uncultured; s__uncultured_bacterium	0	70	0	60	0	29	69	181	0	0	0	349	202	68	0	0	0	76	217	119	0	0	0	153	0	11	0	68	75	0	0	0	0	0	9	0	88	54	59	0	0	0	129	67	62	0	0	0
2d01d21dc12ee96d173b6ab4e83f9a3b	d__Bacteria; p__Firmicutes; c__Clostridia; o__Lachnospirales; f__Lachnospiraceae	0	0	0	0	0	0	0	0	0	0	0	0	0	0	0	0	0	0	0	0	0	0	0	0	0	0	0	0	0	0	0	0	0	0	0	0	0	0	0	0	0	0	0	0	0	0	0	0
2d16d001e21717f960cf771ae879b1dd	d__Bacteria; p__Proteobacteria; c__Alphaproteobacteria; o__Sphingomonadales; f__Sphingomonadaceae; g__Sphingomonas	0	0	0	0	0	0	0	0	0	0	0	0	0	0	0	0	0	0	0	0	0	0	0	0	0	0	0	0	0	0	0	0	0	0	0	0	0	0	0	0	0	0	0	0	0	0	0	0
2d5fa008bde9f37d89032d3a231672d3	d__Bacteria; p__Firmicutes; c__Clostridia; o__Lachnospirales; f__Lachnospiraceae	0	0	0	0	0	0	0	0	0	0	0	0	0	0	0	0	0	0	0	0	0	0	0	0	0	0	0	0	0	0	0	0	0	0	0	0	0	0	0	0	0	0	0	0	0	0	0	0
2de0263919f5bb4b0127fd176485bf8c	d__Bacteria; p__Firmicutes; c__Clostridia; o__Lachnospirales; f__Lachnospiraceae; g__uncultured	0	0	0	0	0	0	0	0	0	0	0	0	0	0	0	0	0	0	0	0	0	0	0	0	0	0	0	0	0	0	0	0	0	0	0	0	0	0	0	0	0	0	0	0	0	5	0	0
2e065eb8dfa419f8ceafb19ecf2ac6ff	d__Bacteria; p__Firmicutes; c__Clostridia; o__Lachnospirales; f__Lachnospiraceae	0	0	0	0	0	0	0	0	0	0	0	0	0	0	0	0	0	0	0	0	0	0	0	0	0	0	0	0	0	0	0	0	0	0	0	0	0	0	0	0	0	0	0	0	0	0	0	0
2e4b58c4a95667baf0d11b02cceb54f2	d__Bacteria; p__Bacteroidota; c__Bacteroidia; o__Bacteroidales; f__Prevotellaceae; g__Prevotella; s__Prevotella_pallens	0	0	0	0	0	0	0	0	0	0	0	0	0	0	3	0	0	0	0	0	0	0	0	0	0	0	0	0	0	0	0	0	0	0	0	0	0	0	0	0	0	0	0	0	0	0	0	0
2e4f2b53b856c4def6d021d01f5abb70	d__Bacteria; p__Firmicutes; c__Clostridia; o__Lachnospirales; f__Lachnospiraceae; g__Dorea; s__uncultured_bacterium	0	0	0	0	0	0	0	0	0	0	0	0	0	0	7	0	0	0	0	0	0	0	0	0	0	0	0	0	0	0	0	0	0	0	0	0	0	0	0	0	0	0	0	0	0	0	0	0
2eb4d0b06ff1f2f7685d2f6e9d78e495	d__Bacteria; p__Firmicutes; c__Clostridia; o__Lachnospirales; f__Lachnospiraceae	0	0	0	0	0	0	0	0	0	0	0	0	0	0	0	0	0	0	0	0	0	0	0	0	0	0	0	0	0	0	0	0	0	0	0	0	0	0	0	0	0	0	0	0	0	0	0	0
2ef1e51ab1cf99a3c6417b05a060830e	d__Bacteria; p__Firmicutes; c__Bacilli; o__Lactobacillales; f__Lactobacillaceae; g__Lactobacillus	0	0	0	0	0	0	0	0	0	0	0	0	0	0	0	0	0	0	0	0	0	0	0	0	0	0	0	0	0	0	0	0	0	0	0	0	0	0	0	0	0	0	0	0	0	0	0	0
2f88f36a1eb2da015f404cc1ca58b9df	d__Bacteria; p__Firmicutes; c__Clostridia; o__Lachnospirales; f__Lachnospiraceae	0	0	0	0	0	0	0	0	0	0	0	0	0	0	0	0	0	0	0	0	0	0	0	0	0	0	0	0	0	0	0	0	0	0	0	0	0	0	0	0	0	0	0	0	0	0	0	0
2fa0305cd3ff0c4007a78fec9a60cdf9	d__Bacteria; p__Firmicutes; c__Clostridia; o__Lachnospirales; f__Lachnospiraceae; g__Lachnospiraceae_NK4A136_group	0	0	0	0	0	0	0	0	0	0	0	0	0	0	0	0	0	0	0	0	0	0	0	0	0	0	0	0	0	0	0	0	0	0	0	0	0	0	0	0	0	0	0	0	0	0	0	0
2fe743ed7ee4832fd2f0d706df86999e	d__Bacteria; p__Verrucomicrobiota; c__Verrucomicrobiae; o__Verrucomicrobiales; f__Akkermansiaceae; g__Akkermansia; s__uncultured_bacterium	0	0	0	0	0	0	0	0	0	0	0	0	0	0	0	0	0	0	0	0	0	0	0	0	0	0	0	0	0	0	0	0	0	0	0	0	0	0	0	0	0	0	0	0	0	0	0	0
305f757923b2a4e527e87559b0b931a9	d__Bacteria; p__Firmicutes; c__Clostridia; o__Lachnospirales; f__Lachnospiraceae	0	0	0	0	0	0	0	0	0	0	0	0	0	0	0	0	0	0	0	0	0	0	0	0	0	0	0	0	0	0	0	0	0	0	0	0	0	0	0	0	0	0	0	0	0	0	0	0
306546f5f068c3630323684d422f1e95	d__Bacteria; p__Firmicutes; c__Clostridia; o__Oscillospirales; f__Ruminococcaceae; g__uncultured; s__uncultured_bacterium	0	0	0	0	0	0	0	0	0	0	0	0	0	0	0	0	0	0	0	0	0	0	0	0	0	0	0	0	0	0	0	0	0	0	0	0	0	0	0	0	0	0	0	0	0	0	0	0
308c5e98d2a6c0423c26ef9cb27c8269	d__Bacteria; p__Verrucomicrobiota; c__Verrucomicrobiae; o__Verrucomicrobiales; f__Akkermansiaceae; g__Akkermansia; s__Akkermansia_muciniphila	0	0	0	0	0	0	0	0	0	0	0	0	0	0	0	0	0	0	0	0	0	0	0	0	0	0	0	0	0	0	0	0	0	0	0	0	0	0	0	0	0	0	0	0	0	0	0	0
3092c8d695458528079156f3d3f68619	d__Bacteria; p__Firmicutes; c__Bacilli; o__Erysipelotrichales; f__Erysipelatoclostridiaceae; g__Erysipelatoclostridiaceae; s__uncultured_bacterium	0	0	0	0	0	0	0	0	0	0	0	0	0	0	0	0	0	0	0	0	0	0	0	0	0	0	0	0	0	0	0	0	0	0	0	0	0	0	0	0	0	0	0	0	0	0	0	0
31217980cfdf305668ba9c8482a34e81	d__Bacteria; p__Firmicutes; c__Clostridia; o__Lachnospirales; f__Lachnospiraceae	0	0	0	23	15	0	10	22	0	0	0	14	14	0	0	0	0	0	30	0	0	0	0	0	0	0	0	0	0	0	0	0	0	0	0	0	13	0	0	0	0	0	13	43	64	0	0	0
3149b1c39eacecc1004b379f9bce68cd	d__Bacteria; p__Bacteroidota; c__Bacteroidia; o__Bacteroidales; f__Muribaculaceae; g__Muribaculaceae; s__uncultured_bacterium	0	0	0	0	0	0	0	0	0	0	0	0	0	0	0	0	0	0	0	0	0	0	0	0	0	0	0	0	0	0	0	0	0	0	0	0	0	0	0	0	0	0	0	0	0	0	0	0
31654b0fabcee256ee93ddfc89c8b048	d__Bacteria; p__Firmicutes; c__Clostridia; o__Oscillospirales; f__Oscillospiraceae; g__NK4A214_group; s__metagenome	0	0	0	0	0	0	0	0	0	0	0	0	0	0	0	0	0	0	0	0	0	0	0	0	0	0	0	0	0	0	0	0	0	0	0	0	0	0	0	0	0	0	0	0	0	0	0	0
3166af9da89d967e6d952cd16dcc5b3a	d__Bacteria; p__Firmicutes	0	0	0	0	0	0	0	0	0	0	0	0	0	0	0	0	0	0	0	0	0	0	0	0	0	0	0	0	0	0	0	0	0	0	0	0	0	0	0	0	0	0	0	0	0	0	0	0
31982a9838cc3172c46ed19da902eda1	d__Bacteria; p__Firmicutes; c__Bacilli; o__Lactobacillales; f__Lactobacillaceae; g__Lactobacillus	0	0	0	0	0	0	0	0	0	0	0	0	0	0	0	0	0	0	0	0	0	0	0	0	0	0	0	0	0	0	0	0	0	0	0	0	0	0	0	0	0	0	0	0	0	0	0	0
31987fe1569ff95a3c94b04f3d5728cf	d__Bacteria; p__Bacteroidota; c__Bacteroidia; o__Bacteroidales; f__Muribaculaceae; g__Muribaculaceae; s__uncultured_bacterium	0	0	0	0	0	0	0	0	0	0	0	0	0	0	0	0	0	0	0	0	0	0	0	0	0	0	0	0	0	0	0	0	0	0	0	0	0	0	0	0	0	0	0	0	0	0	0	0
31e3822ebcdeacf3a8b63576e424e9ed	d__Bacteria; p__Firmicutes; c__Clostridia; o__Clostridia_vadinBB60_group; f__Clostridia_vadinBB60_group; g__Clostridia_vadinBB60_group; s__uncultured_bacterium	0	0	0	0	0	0	0	0	0	0	0	0	0	0	0	0	0	0	0	0	0	0	0	0	0	0	0	0	0	0	0	0	0	0	0	0	0	0	0	0	0	0	0	0	0	0	0	0
31f32f47273c91e2153dca65bbfefc49	d__Bacteria; p__Verrucomicrobiota; c__Verrucomicrobiae; o__Verrucomicrobiales; f__Akkermansiaceae; g__Akkermansia; s__Akkermansia_muciniphila	0	0	0	0	0	0	0	0	0	0	0	0	0	0	0	0	0	0	0	0	0	0	0	0	0	0	0	0	0	0	0	0	0	0	0	0	0	0	0	0	0	0	0	0	0	0	0	0
32048bc37f42f1fac1d65633b809201e	d__Bacteria; p__Firmicutes; c__Bacilli; o__Erysipelotrichales; f__Erysipelatoclostridiaceae; g__Erysipelatoclostridium	0	0	0	0	54	0	0	0	0	0	0	0	0	0	0	0	0	0	0	0	0	0	0	145	0	0	253	0	0	0	0	0	0	0	0	0	0	0	0	91	76	189	0	0	0	0	0	0
321660334c4e29eb6f1347259f074c1e	d__Bacteria; p__Bacteroidota; c__Bacteroidia; o__Bacteroidales; f__Muribaculaceae; g__Muribaculaceae; s__uncultured_bacterium	0	0	0	0	0	0	0	0	0	0	0	0	0	0	0	0	0	0	0	0	0	0	0	0	0	0	0	0	0	0	0	0	0	0	0	0	0	0	0	0	0	0	0	0	0	0	0	0
32240a11dc4473ddc27bf924a97a3c7b	d__Bacteria; p__Bacteroidota; c__Bacteroidia; o__Bacteroidales; f__Muribaculaceae; g__Muribaculaceae; s__uncultured_bacterium	0	0	0	0	0	0	0	0	0	0	0	0	0	0	0	0	0	0	0	0	0	0	0	0	0	0	0	0	0	0	0	0	0	0	0	0	0	0	0	0	0	0	0	0	0	0	0	0
325ce268c8bbe026198a5ca3dbaad5b9	d__Bacteria; p__Firmicutes; c__Clostridia; o__Lachnospirales; f__Lachnospiraceae; g__uncultured; s__Clostridium_sp.	0	0	0	10	0	10	0	9	0	0	0	56	22	0	0	0	0	20	16	20	0	0	0	14	0	0	0	5	10	0	0	0	0	0	0	0	0	0	0	0	0	0	0	0	0	0	0	0
329cb79ac86c0a9bed9637d246cbd3a1	d__Bacteria; p__Bacteroidota; c__Bacteroidia; o__Bacteroidales; f__Bacteroidaceae; g__Bacteroides	0	0	0	0	0	0	0	0	0	0	0	0	0	0	0	0	0	0	0	7	0	0	0	0	0	0	0	0	0	0	0	0	0	0	0	0	0	0	0	0	0	0	0	0	0	0	0	0
331fdf33038b43642846472abc83c7bd	d__Bacteria; p__Firmicutes; c__Clostridia; o__Oscillospirales; f__Oscillospiraceae; g__uncultured; s__uncultured_bacterium	0	0	0	0	0	0	0	0	0	0	0	0	0	0	0	0	0	0	0	0	0	0	0	0	0	0	8	0	0	0	0	0	0	0	0	0	0	0	0	0	0	0	0	0	0	0	0	0
332a6411ff00b4010ac2397f504c4695	d__Bacteria; p__Bacteroidota; c__Bacteroidia; o__Bacteroidales; f__Rikenellaceae; g__Alistipes; s__uncultured_Alistipes	0	0	0	0	19	0	0	0	0	0	0	0	0	0	0	0	0	0	0	0	0	0	0	0	0	0	0	0	0	0	0	0	0	0	0	0	0	0	0	0	0	0	0	0	0	0	0	0
333bbf9224442fc10cd497377d2b1d01	d__Bacteria; p__Bacteroidota; c__Bacteroidia; o__Bacteroidales; f__Bacteroidaceae; g__Bacteroides	0	0	0	0	80	0	0	0	0	0	0	0	0	0	0	0	0	0	0	0	0	0	0	0	0	0	0	0	0	0	0	0	0	0	0	0	0	0	0	0	0	0	0	0	0	0	0	0
33518e48b174ac428cb7be1a216c6c6e	d__Bacteria; p__Firmicutes; c__Clostridia; o__Lachnospirales; f__Lachnospiraceae; g__Anaerostipes	0	0	0	0	10	0	0	0	0	0	0	0	0	0	0	0	0	0	0	0	0	0	0	0	0	0	0	0	0	0	0	0	0	0	0	0	0	0	0	0	0	0	0	0	0	0	0	0
335e64b9472b557649d86ff7cd4fee69	d__Bacteria; p__Firmicutes; c__Clostridia; o__Peptostreptococcales-Tissierellales; f__Anaerovoracaceae; g__[Eubacterium]_brachy_group; s__uncultured_bacterium	0	0	0	0	0	0	0	0	0	0	0	0	0	0	0	0	0	0	0	0	0	0	0	0	0	0	0	0	0	0	0	0	0	0	0	0	0	0	0	0	0	0	0	0	0	0	0	0
33c47f7f71cd11085158df96d4857360	d__Bacteria; p__Firmicutes; c__Clostridia; o__Lachnospirales; f__Lachnospiraceae; g__uncultured	0	0	0	0	0	0	0	0	0	0	0	0	0	0	0	0	0	0	0	0	0	0	0	0	0	0	0	0	0	0	0	0	0	0	0	0	0	0	0	0	0	0	0	0	0	0	0	0
33ea9f7df7a02a6f06fb9700ed440401	d__Bacteria; p__Bacteroidota; c__Bacteroidia; o__Bacteroidales; f__Muribaculaceae; g__Muribaculaceae; s__uncultured_bacterium	0	0	0	0	0	0	0	0	0	0	0	0	0	0	0	0	0	0	0	0	0	0	0	0	0	0	0	0	0	0	0	0	0	0	0	0	0	0	0	0	0	0	0	0	0	0	0	0
3421a8539355f9f00bf9b118535c48f3	d__Bacteria; p__Firmicutes; c__Clostridia; o__Oscillospirales; f__Oscillospiraceae; g__Colidextribacter	0	0	0	0	0	0	0	0	0	0	0	0	0	0	0	0	0	0	0	0	0	0	0	0	0	0	0	0	0	0	0	0	0	0	0	0	0	0	0	0	0	0	0	0	0	0	0	0
346873f64389fa54c7f326d91203ee80	d__Bacteria; p__Bacteroidota; c__Bacteroidia; o__Bacteroidales; f__Rikenellaceae; g__Alistipes; s__uncultured_bacterium	0	0	0	0	0	0	0	0	0	0	0	0	0	0	0	0	0	0	0	0	0	0	0	0	0	0	0	0	0	0	0	0	0	0	0	0	0	16	0	0	0	0	0	0	0	0	0	0
3468e2a610f30cb3f84ce4c71fc13e77	d__Bacteria; p__Firmicutes; c__Clostridia; o__Clostridia_vadinBB60_group; f__Clostridia_vadinBB60_group; g__Clostridia_vadinBB60_group; s__uncultured_bacterium	0	65	0	0	0	52	9	0	0	0	0	0	0	0	0	0	0	45	7	54	25	0	0	7	0	0	0	24	28	24	552	0	0	0	0	0	0	0	0	0	0	0	0	0	0	0	0	4
34929464daa2cc021c7f342fec44c7e2	d__Bacteria; p__Bacteroidota; c__Bacteroidia; o__Bacteroidales; f__Muribaculaceae; g__Muribaculaceae; s__uncultured_bacterium	0	0	0	0	0	0	0	0	0	0	0	0	0	0	0	0	0	0	0	0	0	0	0	0	0	0	0	0	0	0	0	0	0	0	0	0	0	0	0	0	0	0	0	0	0	0	0	0
34a09020420ac256dd6c4dc6e6a236c3	d__Bacteria; p__Firmicutes; c__Clostridia; o__Oscillospirales; f__Oscillospiraceae; g__Oscillibacter; s__[Clostridium]_leptum	0	0	0	0	0	0	0	0	0	0	0	0	0	0	0	0	0	0	0	0	0	0	0	0	0	0	0	0	0	0	0	0	0	0	0	0	0	0	0	0	0	0	0	0	0	0	0	0
34cd6b1e079d8130161c222fca200028	d__Bacteria; p__Firmicutes; c__Clostridia; o__Oscillospirales; f__Ruminococcaceae; g__Incertae_Sedis	0	0	0	0	0	0	0	0	0	0	0	0	0	0	0	0	0	0	0	0	0	0	0	0	0	0	0	0	0	0	0	0	0	0	0	0	0	0	0	0	0	0	0	0	0	0	0	0
34e202def2aee5d53b77b5ce718bddab	d__Bacteria; p__Firmicutes; c__Clostridia; o__Oscillospirales; f__Ruminococcaceae; g__Incertae_Sedis	0	0	0	0	0	0	0	0	0	0	0	0	0	0	0	0	0	0	0	0	0	0	0	0	0	0	0	0	0	0	0	0	0	0	0	0	0	0	0	0	0	0	0	0	0	0	0	0
34e330f47d6b0b3a7742855c99c1730b	d__Bacteria; p__Firmicutes; c__Clostridia; o__Lachnospirales; f__Lachnospiraceae	0	28	0	68	0	30	0	0	0	0	0	62	33	79	0	0	0	40	28	80	0	0	0	0	0	0	0	23	0	0	0	0	0	0	0	0	0	0	0	0	0	0	32	103	218	0	0	0
34ed5dee580cb7e4333f93fa7bbb2354	d__Bacteria; p__Proteobacteria; c__Gammaproteobacteria; o__Enterobacterales; f__Enterobacteriaceae; g__Kosakonia	0	0	0	0	0	0	0	0	0	0	0	0	0	0	0	0	0	0	0	0	0	0	0	0	0	0	0	0	0	0	0	0	0	0	0	0	0	0	0	0	0	0	0	0	0	0	0	0
3519f9c73704be543d04847eb1f56c51	d__Bacteria; p__Firmicutes; c__Clostridia; o__Lachnospirales; f__Lachnospiraceae; g__Roseburia; s__uncultured_bacterium	0	0	0	0	0	0	0	0	0	0	0	0	0	0	0	0	0	0	0	24	0	0	0	14	0	0	0	0	0	0	0	0	0	0	0	0	0	0	0	0	0	0	0	0	0	0	0	0
3525da472657ec254d509029cb8df860	d__Bacteria; p__Firmicutes; c__Clostridia; o__Peptostreptococcales-Tissierellales; f__Anaerovoracaceae; g__[Eubacterium]_brachy_group; s__uncultured_bacterium	0	0	0	0	0	0	0	0	0	0	0	0	0	0	0	0	0	0	0	0	0	0	0	0	0	0	0	0	0	0	0	0	0	0	0	0	0	0	0	0	0	0	0	0	0	0	0	0
35392c24ede6fb05590c7fd1fc6cff47	d__Bacteria; p__Firmicutes; c__Clostridia; o__Oscillospirales; f__Oscillospiraceae; g__Oscillibacter	0	0	0	0	0	0	0	0	0	0	0	0	0	0	0	0	0	0	0	0	0	0	0	0	0	0	0	0	0	0	0	0	0	0	0	0	0	0	0	0	0	0	0	0	0	0	0	0
354f81d198b13c0da299e00aaef48600	d__Bacteria; p__Bacteroidota; c__Bacteroidia; o__Bacteroidales; f__Muribaculaceae; g__Muribaculaceae; s__uncultured_bacterium	0	0	0	0	0	0	0	0	0	0	0	0	0	0	0	0	0	0	0	0	0	0	0	0	0	0	0	0	0	0	0	0	0	0	0	0	0	0	0	0	0	0	0	0	0	0	0	0
3562d3a0374b9f2ed190c1a7aa7dedb7	d__Bacteria; p__Firmicutes; c__Clostridia; o__Lachnospirales; f__Lachnospiraceae; g__Lachnospiraceae_UCG-006; s__Clostridium_sp.	0	26	0	48	0	139	89	79	0	0	0	159	94	25	0	0	0	119	134	141	0	0	0	11	0	0	0	25	62	13	0	0	0	0	0	0	47	33	34	0	0	0	15	66	50	0	0	0
358258aeb8dbc7ecfee683e36b6bda7d	d__Bacteria; p__Firmicutes; c__Clostridia; o__Oscillospirales; f__Oscillospiraceae; g__NK4A214_group; s__uncultured_rumen	0	0	0	0	0	0	0	0	0	0	0	0	0	0	0	0	0	0	0	0	0	0	0	0	0	0	0	0	0	0	0	0	0	0	0	0	0	0	0	0	0	0	0	0	0	0	0	0
35b8c10c192360a7cdad628a185e99e5	d__Bacteria; p__Firmicutes; c__Clostridia; o__Lachnospirales; f__Lachnospiraceae; g__Lachnospiraceae_NK4A136_group; s__uncultured_bacterium	0	0	0	0	0	0	0	0	0	0	0	0	0	0	0	0	0	60	84	0	0	0	0	0	0	0	0	0	0	0	0	0	0	0	0	0	0	0	0	0	0	0	0	0	170	0	0	0
35cbb315e019e0a8768d4b73862df415	d__Bacteria; p__Actinobacteriota; c__Coriobacteriia; o__Coriobacteriales; f__Coriobacteriaceae; g__Collinsella	0	0	0	0	0	0	0	0	0	0	0	0	0	0	0	0	0	0	0	0	0	0	0	0	0	0	0	0	0	0	0	0	0	0	0	0	0	0	0	5	0	0	0	0	0	0	0	0
35f3ce6a0ee2829e6ccb193be3c4338b	d__Bacteria; p__Firmicutes; c__Bacilli; o__Acholeplasmatales; f__Acholeplasmataceae; g__Anaeroplasma; s__uncultured_bacterium	0	1938	0	48	6	2755	458	589	0	2	0	918	169	200	0	0	0	3668	403	2428	0	0	0	232	0	7	0	376	372	624	10	0	0	0	0	0	1036	6307	8	0	5	0	250	1564	11	0	0	0
36446963a22b18072e75954fca7cf40d	d__Bacteria; p__Firmicutes; c__Clostridia; o__Lachnospirales; f__Lachnospiraceae; g__Oribacterium; s__uncultured_bacterium	0	0	0	0	0	0	0	0	0	0	0	0	0	0	0	0	0	0	0	0	0	0	0	0	0	0	0	0	0	0	0	0	0	0	0	0	0	0	0	0	0	0	0	0	0	0	0	0
36539e8ab72e0b57c18f22ba524d3255	d__Bacteria; p__Firmicutes; c__Clostridia; o__Peptococcales; f__Peptococcaceae; g__uncultured; s__uncultured_bacterium	0	0	0	0	0	0	7	0	0	0	0	0	0	0	0	0	0	0	0	0	0	0	0	0	0	0	0	0	0	0	0	0	0	0	0	0	0	0	0	0	0	0	0	0	0	0	0	0
365d93ad1721d161f62639b322dc602e	d__Bacteria; p__Proteobacteria; c__Gammaproteobacteria; o__Enterobacterales; f__Enterobacteriaceae; g__Kosakonia	0	0	0	0	0	0	0	0	0	0	0	0	0	0	0	0	0	0	0	0	0	0	0	0	0	0	0	0	0	0	0	0	0	0	0	0	0	0	0	0	0	0	0	0	0	0	0	0
3677c48d7fed72cccf3de361ef740ba2	d__Bacteria; p__NB1-j; c__NB1-j; o__NB1-j; f__NB1-j; g__NB1-j	0	0	0	0	0	0	0	0	0	0	0	0	0	0	0	0	0	0	0	0	0	0	0	0	0	0	0	0	0	0	0	0	0	0	0	0	0	0	0	0	0	0	0	0	0	0	0	0
36a49c16660039aa1631b45caa5608a5	d__Bacteria; p__Firmicutes; c__Bacilli; o__Erysipelotrichales; f__Erysipelotrichaceae; g__Erysipelothrix; s__uncultured_prokaryote	0	0	0	0	0	0	0	0	0	0	0	0	0	0	0	0	0	0	0	0	0	0	0	0	0	0	0	0	0	0	0	0	0	0	0	0	0	0	0	0	0	0	0	0	0	0	0	0
36c15a424d4f137d2b3be97a5157848c	d__Bacteria; p__Firmicutes; c__Clostridia; o__Lachnospirales; f__Lachnospiraceae; g__uncultured; s__uncultured_bacterium	0	0	0	0	0	0	0	0	0	0	0	0	0	0	0	0	0	0	0	0	0	0	0	14	0	0	0	0	98	0	0	0	0	0	0	0	0	0	0	0	0	0	0	0	0	0	0	0
36d9ad396b85196c9b4cf68b81789585	d__Bacteria; p__Firmicutes; c__Clostridia; o__Lachnospirales; f__Lachnospiraceae; g__Lachnospira	0	0	0	0	12	0	0	0	0	0	0	0	0	0	0	0	0	0	0	0	0	0	0	0	0	0	0	0	0	0	0	0	0	0	0	0	0	0	0	0	0	0	0	0	0	0	0	0
374308af537b9b563023a4ce56cb8bfb	d__Bacteria; p__Firmicutes; c__Clostridia; o__Lachnospirales; f__Lachnospiraceae	0	0	0	0	0	0	0	0	0	0	0	0	0	0	0	0	0	0	5	0	0	0	0	0	0	0	0	0	0	0	0	0	0	0	0	0	0	0	0	0	0	0	0	0	0	0	0	0
3766b9d2473bccd73d88cda55e6fec22	d__Bacteria; p__Firmicutes; c__Clostridia; o__Clostridia_vadinBB60_group; f__Clostridia_vadinBB60_group; g__Clostridia_vadinBB60_group; s__uncultured_Clostridiales	0	0	0	0	0	0	0	0	0	0	0	0	0	0	0	0	0	0	0	0	0	0	0	0	0	0	0	0	0	0	0	0	0	0	0	0	0	0	0	0	0	0	0	0	0	0	0	0
3789b1eac396bde0b03159180bcdb9b6	d__Bacteria; p__Bacteroidota; c__Bacteroidia; o__Bacteroidales; f__Marinifilaceae; g__Odoribacter	0	0	0	0	0	0	0	0	0	0	0	0	0	0	0	0	0	0	0	0	0	0	0	0	0	0	0	0	0	0	0	0	0	0	0	0	0	0	0	0	0	0	0	0	0	0	0	0
379df1f05df47184252f8479e7c2206b	d__Bacteria; p__Firmicutes; c__Clostridia; o__Lachnospirales; f__Lachnospiraceae; g__Lachnospiraceae_NK4A136_group	0	0	0	0	0	0	0	0	0	0	0	0	0	0	0	0	0	0	0	0	0	0	0	0	0	0	0	0	0	0	0	0	0	0	0	0	0	0	0	0	0	0	0	0	0	0	0	0
37a0a427f45ea3b8299b4a41c10d02e6	d__Bacteria; p__Firmicutes; c__Clostridia; o__Lachnospirales; f__Lachnospiraceae	0	249	0	158	0	122	243	251	0	0	0	3564	906	15	0	0	0	1634	905	1438	0	0	0	704	0	51	0	0	18	37	0	0	0	0	16	0	0	0	0	0	0	0	338	1399	2398	0	0	0
37a7e187d35366eb6167cbe90e558af1	d__Bacteria; p__Firmicutes; c__Clostridia; o__Lachnospirales; f__Lachnospiraceae; g__Lachnospiraceae_NK4A136_group; s__uncultured_bacterium	0	29	0	0	0	26	0	0	0	0	0	0	0	0	0	0	0	5048	1814	1199	0	0	0	0	0	0	0	0	0	0	0	0	0	0	0	0	0	0	0	0	0	0	1823	5001	2774	0	0	0
37e6064d2ca6dc36bfd4a01b0ec3d4f2	d__Bacteria; p__Acidobacteriota; c__Blastocatellia; o__Pyrinomonadales; f__Pyrinomonadaceae; g__RB41	0	0	0	0	0	0	0	0	0	0	0	0	0	0	0	0	0	0	0	0	0	0	0	0	0	0	0	0	0	0	0	0	0	0	0	0	0	0	0	0	0	0	0	0	0	0	0	0
380e7475d8b6376aedaeec6b903e33c2	d__Bacteria; p__Bacteroidota; c__Bacteroidia; o__Bacteroidales; f__Rikenellaceae; g__Alistipes; s__uncultured_bacterium	0	0	0	0	0	0	0	0	0	0	0	0	0	0	0	0	0	0	0	0	0	0	0	0	0	0	0	0	0	0	0	0	0	0	0	0	0	0	0	0	0	0	0	0	0	0	0	0
383b4e5c3b15f45be95564ae78904c2b	d__Bacteria; p__Proteobacteria; c__Gammaproteobacteria; o__Enterobacterales; f__Enterobacteriaceae	0	0	0	0	0	0	0	0	0	0	0	0	0	0	0	0	0	0	0	0	0	0	0	0	0	0	0	0	0	0	0	0	0	0	0	0	0	0	0	0	0	0	0	0	0	0	0	0
383dfa9881310341a48d658ea11c98b2	d__Bacteria; p__Firmicutes; c__Clostridia; o__Lachnospirales; f__Lachnospiraceae	0	0	0	0	0	0	0	0	0	0	0	0	0	0	0	0	0	0	0	0	0	0	0	0	0	0	0	0	0	0	0	0	0	0	0	0	0	0	0	0	0	0	0	0	0	0	0	0
383effd264b8c9db0f78e2067355d32e	d__Bacteria; p__Actinobacteriota; c__Coriobacteriia; o__Coriobacteriales; f__Eggerthellaceae; g__Enterorhabdus; s__uncultured_bacterium	0	0	0	0	0	0	0	0	0	0	0	0	0	0	0	0	0	0	0	0	0	0	0	0	0	0	0	0	0	0	0	0	0	0	0	0	0	0	0	0	0	0	0	0	0	0	0	0
384a035d37051809dbffb20824c6df65	d__Bacteria; p__Firmicutes; c__Clostridia; o__Lachnospirales; f__Lachnospiraceae; g__Lachnospiraceae_NK4A136_group	0	0	0	0	0	0	0	0	0	0	0	0	0	0	0	0	0	0	0	0	0	0	0	0	0	0	0	0	0	0	0	0	0	0	0	0	0	0	0	0	0	0	0	0	0	0	0	0
3883c3ab093249287e47ca21ff186ca4	d__Bacteria; p__Firmicutes; c__Clostridia; o__Lachnospirales; f__Lachnospiraceae; g__GCA-900066575; s__uncultured_bacterium	0	0	0	0	0	0	0	0	0	0	0	0	0	0	0	0	0	0	0	0	0	0	0	0	0	0	0	0	0	0	0	0	0	0	0	0	0	74	92	0	0	0	106	133	43	0	0	0
38f5eddbb8e53e8e841b3bc5d2916ebf	d__Bacteria; p__Proteobacteria; c__Gammaproteobacteria; o__Pseudomonadales; f__Pseudomonadaceae; g__Pseudomonas	0	0	0	0	0	0	0	0	0	0	0	0	0	0	0	0	0	0	0	0	0	0	0	0	0	0	0	0	0	0	0	0	0	0	0	0	0	0	0	0	0	0	0	0	0	0	0	0
39430d3e0a267a9652d48f42f987b4b2	d__Bacteria; p__Firmicutes; c__Clostridia; o__Lachnospirales; f__Lachnospiraceae	0	0	0	0	0	0	0	0	0	0	0	0	0	0	0	0	0	0	0	0	0	0	0	0	0	0	0	0	0	0	0	0	0	0	0	0	0	0	0	0	0	0	0	0	0	0	0	0
394eda29c886632f514dd94b58381186	d__Bacteria; p__Proteobacteria; c__Gammaproteobacteria; o__Pasteurellales; f__Pasteurellaceae; g__Haemophilus	0	0	0	0	0	0	0	0	22	0	0	0	0	0	0	0	0	0	0	0	0	0	0	0	0	0	0	0	0	0	0	0	0	0	0	0	0	0	0	0	0	0	0	0	0	0	0	0
398b8c861bb9ac46eb4764957c31c0c9	d__Bacteria; p__Firmicutes; c__Clostridia; o__Lachnospirales; f__Lachnospiraceae	0	0	0	0	0	0	0	0	0	0	0	0	0	0	0	0	0	0	0	0	0	0	0	0	0	0	0	0	0	0	0	0	0	0	0	0	0	0	0	0	0	0	0	0	0	0	0	0
399cef3c72a9857bae283e995bd7e4e9	d__Bacteria; p__Bacteroidota; c__Bacteroidia; o__Bacteroidales; f__Muribaculaceae; g__Muribaculaceae; s__uncultured_bacterium	0	0	0	0	0	0	0	0	0	0	0	0	0	0	0	0	0	0	0	0	0	0	0	0	0	0	0	0	0	0	0	0	0	0	0	0	0	0	0	0	0	0	0	0	0	0	0	0
39f93b1af8ec583c93bf0cb623cbe6d9	d__Bacteria; p__Bacteroidota; c__Bacteroidia; o__Bacteroidales; f__Muribaculaceae; g__Muribaculaceae; s__uncultured_bacterium	0	0	0	0	0	0	0	0	0	0	0	0	0	0	0	0	0	0	0	0	0	0	0	0	0	0	0	0	0	0	0	0	0	0	0	0	0	0	0	0	0	0	0	0	0	0	0	0
3a0c3715dd9f87439ce1e19c41ec0802	d__Bacteria; p__Firmicutes; c__Clostridia; o__Lachnospirales; f__Lachnospiraceae; g__Lachnospiraceae_UCG-010; s__uncultured_bacterium	0	0	0	0	0	0	0	0	0	0	0	12	22	34	0	0	0	0	0	0	0	0	0	7	0	0	0	0	0	0	0	0	0	0	0	0	0	0	0	0	0	0	0	0	0	0	0	0
3a7da564e6fafad475685e983a9435e8	d__Bacteria; p__Firmicutes; c__Bacilli; o__RF39; f__RF39; g__RF39	0	0	0	0	0	0	0	0	0	0	0	0	0	0	0	0	0	0	0	0	0	0	0	0	0	0	0	0	0	0	0	0	0	0	0	0	0	12	0	0	0	0	13	0	0	0	0	0
3a98127cd27a62a785c988b94c543f12	d__Bacteria; p__Firmicutes; c__Bacilli; o__Erysipelotrichales; f__Erysipelotrichaceae; g__Dubosiella; s__uncultured_bacterium	0	0	0	0	0	0	0	0	0	0	0	0	0	0	0	0	0	0	0	0	0	0	0	0	0	0	0	0	0	0	0	0	0	0	0	0	0	0	0	0	0	0	0	0	0	0	0	0
3abae39e94cf51920aec2b9fb42b53a9	d__Bacteria; p__Firmicutes; c__Clostridia; o__Peptostreptococcales-Tissierellales; f__Anaerovoracaceae; g__Family_XIII_UCG-001; s__uncultured_bacterium	0	0	0	9	0	15	6	11	0	0	0	37	8	3	0	0	0	31	0	13	0	0	0	7	0	0	0	0	51	7	0	0	0	0	0	0	0	0	0	0	0	0	0	0	0	0	0	0
3abfc99cf4b5f5d377faceba5e1a18fc	d__Bacteria; p__Bacteroidota; c__Bacteroidia; o__Bacteroidales; f__Muribaculaceae; g__Muribaculaceae; s__uncultured_bacterium	0	0	0	0	0	0	0	0	0	0	0	0	0	0	0	0	0	0	0	0	0	0	0	0	0	0	0	0	0	0	0	0	0	0	0	0	0	0	0	0	0	0	0	0	0	0	0	0
3ae5d64685a85c5fbc84e3e3b2c231b8	d__Bacteria; p__Bacteroidota; c__Bacteroidia; o__Bacteroidales; f__Bacteroidaceae; g__Bacteroides; s__Bacteroides_ovatus	0	0	0	0	0	0	0	0	0	0	0	0	0	0	0	0	0	0	0	0	0	0	0	0	0	0	0	0	0	0	0	0	0	0	0	0	0	0	0	0	0	0	0	0	0	0	0	0
3af05528418c671b9396291803ccc44f	d__Bacteria; p__Firmicutes; c__Bacilli; o__Lactobacillales; f__Lactobacillaceae; g__Lactobacillus	0	0	0	0	0	0	0	0	0	0	0	0	0	0	0	0	0	0	0	0	0	0	0	0	0	0	0	0	0	0	0	0	0	0	0	0	0	0	0	0	0	0	0	0	0	0	0	0
3afe33244a316b7129f7fd179a2e8424	d__Bacteria; p__Firmicutes; c__Bacilli; o__Lactobacillales; f__Lactobacillaceae; g__Lactobacillus	0	0	0	0	0	0	0	0	0	0	0	0	0	0	0	0	0	0	0	0	0	0	0	0	0	0	0	0	0	0	0	0	0	0	0	0	0	0	0	0	0	0	0	0	0	0	0	0
3b0d7e36313a3e7c5f070564ff337f71	d__Bacteria; p__Proteobacteria; c__Gammaproteobacteria; o__Pseudomonadales; f__Pseudomonadaceae; g__Pseudomonas	0	0	0	0	0	0	0	0	0	0	0	0	0	0	0	0	0	0	0	0	0	0	0	0	0	0	0	0	0	0	0	0	0	0	0	0	0	0	0	0	0	0	0	0	0	0	0	0
3b447f38d132a2f507371dfc87b7a9f7	d__Bacteria; p__Firmicutes; c__Clostridia; o__Lachnospirales; f__Lachnospiraceae	0	0	0	0	0	0	0	0	0	0	0	0	0	0	0	0	0	0	0	0	0	0	0	0	0	0	0	0	0	0	0	0	0	0	0	0	0	0	0	0	0	0	0	0	0	0	0	0
3be23ec436cba3f82dd8944776a5c3ea	d__Bacteria; p__Firmicutes; c__Clostridia; o__Oscillospirales; f__[Eubacterium]_coprostanoligenes_group; g__[Eubacterium]_coprostanoligenes_group	0	0	0	0	0	0	0	0	0	0	0	0	0	0	0	0	0	0	0	0	0	0	0	0	0	0	0	0	0	0	0	0	0	0	0	0	0	0	0	0	0	0	0	0	0	0	0	0
3be867818004ac1cd3cc0c2e67e83fd5	d__Bacteria; p__Bacteroidota; c__Ignavibacteria; o__Ignavibacteriales; f__LD-RB-34; g__LD-RB-34; s__uncultured_bacterium	0	0	0	0	0	0	0	0	0	0	0	0	0	0	0	0	0	0	0	0	0	0	0	0	0	0	0	0	0	0	0	0	0	0	0	0	0	0	0	0	0	0	0	0	0	0	0	0
3c01540f689ab74dc5d2346cebc1f09c	d__Bacteria; p__Firmicutes; c__Clostridia; o__Clostridia_vadinBB60_group; f__Clostridia_vadinBB60_group; g__Clostridia_vadinBB60_group; s__unidentified	0	0	0	0	0	0	0	0	0	0	0	0	0	0	0	0	0	0	0	0	0	0	0	0	0	0	0	0	0	0	0	0	0	0	0	0	0	0	0	0	0	0	0	0	0	0	0	0
3c3611d8cb82f84b7357ca329f193625	d__Bacteria; p__Firmicutes; c__Clostridia; o__Lachnospirales; f__Lachnospiraceae	0	0	0	0	0	0	0	0	0	0	0	0	0	0	0	0	0	0	0	0	0	0	0	0	0	0	0	0	0	0	0	0	0	0	0	0	0	0	0	0	0	0	0	0	0	0	0	0
3c857a168045db824082393c2e903e5f	d__Bacteria; p__Firmicutes; c__Clostridia; o__Lachnospirales; f__Lachnospiraceae; g__Lachnospiraceae_NK4A136_group	0	0	0	0	0	0	0	0	0	0	0	0	0	0	0	0	0	0	0	0	0	0	0	0	0	0	0	0	0	0	0	0	0	0	0	0	0	0	0	0	0	0	0	0	0	0	0	0
3d2cd874a4eea35af603ca0c0c25c89f	d__Bacteria; p__Firmicutes; c__Clostridia; o__Lachnospirales; f__Lachnospiraceae; g__[Eubacterium]_xylanophilum_group; s__uncultured_bacterium	0	80	0	0	0	12	18	45	0	0	0	515	424	140	0	0	0	528	333	271	0	0	0	0	0	29	0	77	385	71	0	0	0	0	0	0	0	0	0	0	0	0	60	278	9	0	0	0
3d367b51fa816486f6f3cf60ac13923e	d__Bacteria; p__Verrucomicrobiota; c__Verrucomicrobiae; o__Verrucomicrobiales; f__Akkermansiaceae; g__Akkermansia; s__Akkermansia_muciniphila	0	0	0	0	0	0	0	0	0	0	0	0	0	0	0	0	0	0	0	0	0	0	0	0	0	0	0	0	0	0	0	0	0	0	0	0	0	0	0	0	0	0	0	0	0	0	0	0
3d86e58f488f4ab129101b69ae3ecd8f	d__Bacteria	0	0	0	0	0	0	0	0	0	0	0	0	0	0	0	0	0	0	0	0	0	0	0	0	0	0	0	0	0	0	0	0	0	0	0	0	0	0	0	0	0	0	0	0	0	0	0	0
3d897c0660b924284ad887c335ccef4b	d__Bacteria; p__Bacteroidota; c__Bacteroidia; o__Bacteroidales; f__Prolixibacteraceae; g__uncultured; s__uncultured_bacterium	0	0	0	0	0	0	0	0	0	0	0	0	0	0	0	0	0	0	0	0	0	0	0	0	0	0	0	0	0	0	0	0	0	0	0	0	0	0	0	0	0	0	0	0	0	0	0	0
3dfaa3fabdf04711351c97af550d2921	d__Bacteria; p__Firmicutes; c__Clostridia; o__Lachnospirales; f__Lachnospiraceae; g__Lachnospiraceae_NK4A136_group	0	35	0	95	0	40	119	18	0	0	0	432	140	41	0	0	0	58	89	40	0	0	0	76	0	0	0	28	31	0	0	0	0	0	0	0	45	204	154	0	0	0	0	37	221	0	0	0
3e064c3f883fdd051884a58537182eef	d__Bacteria; p__Firmicutes; c__Clostridia; o__Lachnospirales; f__Lachnospiraceae; g__Roseburia; s__uncultured_bacterium	0	0	0	51	0	28	19	0	0	0	0	69	65	0	0	0	0	44	17	27	0	0	0	0	0	0	0	14	52	0	0	0	0	0	0	0	0	0	0	0	0	0	0	51	64	0	0	0
3e3f3715c117bd6dbfc4b3a5074f4619	d__Bacteria; p__Firmicutes; c__Clostridia; o__Lachnospirales; f__Lachnospiraceae; g__Marvinbryantia; s__uncultured_bacterium	0	0	0	0	0	0	0	0	0	0	0	0	0	0	0	0	0	0	0	0	0	0	0	0	0	0	0	0	0	0	0	0	0	0	0	0	0	27	0	0	0	0	0	0	0	0	0	0
3e70912a09cf80982434998cfb7b54c8	d__Bacteria; p__Actinobacteriota; c__Actinobacteria; o__Micrococcales; f__Micrococcaceae; g__Kocuria	0	0	0	0	0	0	0	0	0	0	0	0	0	0	0	0	0	0	0	0	0	0	0	0	0	0	0	0	0	0	0	0	0	0	0	0	0	0	0	0	0	0	0	0	0	0	0	0
3e7aa75c5bca00068cf9d9e6a343ed24	d__Bacteria; p__Firmicutes; c__Bacilli; o__Acholeplasmatales; f__Acholeplasmataceae; g__Anaeroplasma; s__uncultured_bacterium	0	0	0	0	0	0	0	0	0	0	0	0	0	0	0	0	0	0	0	0	0	0	0	0	0	0	0	0	0	0	0	0	0	0	0	0	0	0	0	0	0	0	0	0	0	0	0	0
3e7bd74656b367c2608343c13a377180	d__Bacteria; p__Firmicutes; c__Clostridia; o__Lachnospirales; f__Lachnospiraceae; g__Lachnospiraceae_NK4A136_group; s__uncultured_prokaryote	0	0	0	0	0	0	0	0	0	0	0	0	0	0	0	0	0	0	0	0	0	0	0	0	0	0	0	0	0	0	0	0	0	0	0	0	0	0	0	0	0	0	0	0	0	0	0	0
3eaa421cc4f6d3f40b277d5f69e750ea	d__Bacteria; p__Firmicutes; c__Clostridia; o__Lachnospirales; f__Lachnospiraceae; g__uncultured; s__uncultured_bacterium	0	0	0	0	0	0	0	0	0	0	0	0	0	0	0	0	0	0	0	0	0	0	0	0	0	0	0	0	0	0	0	0	0	0	0	0	0	0	0	0	0	0	0	0	0	0	0	0
3ebe761bfb1238c87195d431f41bf976	d__Bacteria; p__Proteobacteria; c__Gammaproteobacteria; o__Pseudomonadales; f__Moraxellaceae; g__Acinetobacter	0	0	0	0	0	0	0	0	0	0	0	0	0	0	0	0	0	0	0	0	0	0	0	0	0	0	0	0	0	0	0	0	0	0	0	0	0	0	0	0	0	0	0	0	0	0	0	0
3ec249ef88ec19b659bf6d6aa685d94d	d__Bacteria; p__Firmicutes; c__Clostridia; o__Peptostreptococcales-Tissierellales; f__Anaerovoracaceae; g__Family_XIII_AD3011_group	0	0	0	0	0	0	0	0	0	0	0	0	0	0	0	0	0	0	0	0	0	0	0	0	0	0	0	0	0	0	0	0	0	0	0	0	0	0	0	0	0	0	0	0	0	0	0	0
3ee3085cd6f25c2449332df3675b9eee	d__Bacteria; p__Firmicutes; c__Clostridia; o__Lachnospirales; f__Lachnospiraceae	0	0	0	0	0	17	54	254	0	0	0	93	135	40	0	0	0	0	0	0	0	0	0	89	0	0	0	29	113	128	0	0	0	0	0	0	0	0	0	0	0	0	0	0	0	0	0	0
3f00247c9267d2b2cb4b6161521b623e	d__Bacteria; p__Firmicutes; c__Clostridia; o__Lachnospirales; f__Lachnospiraceae	0	0	0	0	0	0	0	0	0	0	0	0	0	0	0	0	0	0	0	0	0	0	0	0	0	0	0	0	0	0	0	0	0	0	0	0	0	0	2	0	0	0	0	0	0	0	0	0
3f100ecd2765a08de5c8ce0f3d42115e	d__Bacteria; p__Verrucomicrobiota; c__Verrucomicrobiae; o__Verrucomicrobiales; f__Akkermansiaceae; g__Akkermansia	0	0	0	0	0	0	0	0	0	0	0	0	0	0	0	0	0	0	0	0	0	0	0	0	0	0	0	0	0	0	0	0	0	0	0	0	0	0	0	0	0	0	0	0	0	0	0	0
3f33a2dc6cb3f0ffa1987719f06af323	d__Bacteria; p__Bacteroidota; c__Bacteroidia; o__Bacteroidales; f__Prevotellaceae; g__Prevotella	0	0	0	0	0	0	0	0	0	0	0	0	0	0	0	0	0	0	0	0	0	0	0	0	0	0	0	0	0	22	0	0	0	0	0	0	0	0	0	0	0	0	0	0	0	0	0	0
3f574a1c6ddd83e13a9f0c0d99628511	d__Bacteria; p__Firmicutes; c__Clostridia; o__Oscillospirales; f__Ruminococcaceae; g__Incertae_Sedis; s__uncultured_bacterium	0	9	0	0	22	9	0	0	0	0	0	10	0	0	0	0	0	7	0	14	0	0	0	0	0	0	21	7	0	0	0	0	0	0	0	0	8	4	14	0	10	26	6	0	0	43	0	0
3fd55044c3604fe78a13e541b80e8ed4	d__Bacteria; p__Bacteroidota; c__Bacteroidia; o__Bacteroidales; f__Muribaculaceae; g__Muribaculaceae; s__uncultured_bacterium	0	0	0	0	0	0	0	0	0	0	0	0	0	0	0	0	0	0	0	0	0	0	0	0	0	0	0	11	8	0	0	0	0	0	0	0	0	0	0	0	0	0	0	0	0	0	0	0
401e9cda8dd173db76e03cfe30f2274e	d__Bacteria; p__Firmicutes; c__Clostridia; o__Oscillospirales; f__Oscillospiraceae; g__Oscillibacter; s__uncultured_bacterium	0	29	0	117	0	24	0	0	0	0	0	189	130	46	0	0	0	100	46	220	0	0	0	29	0	0	0	27	91	25	0	0	0	0	0	0	0	0	18	0	0	0	19	17	0	0	0	0
405600e715167b5f59ca7a6438a970e2	d__Bacteria; p__Firmicutes; c__Clostridia; o__Oscillospirales; f__Ruminococcaceae; g__Ruminococcus; s__unidentified	0	0	0	0	0	0	0	7	0	0	0	0	0	0	0	0	0	0	0	0	0	0	0	0	0	0	0	0	0	0	0	0	0	0	0	0	0	0	0	0	0	0	0	0	0	0	0	0
4077fc0b48255882203f3f2a573b9761	d__Bacteria; p__Firmicutes; c__Bacilli; o__Erysipelotrichales; f__Erysipelotrichaceae; g__uncultured; s__unidentified	0	0	0	0	0	0	0	0	0	0	0	0	0	0	0	0	0	0	0	0	0	0	0	0	0	0	0	0	0	0	0	0	0	0	0	0	0	0	0	0	0	0	0	0	0	0	0	0
410e1eaa1468a3d40595898f671ba0b3	d__Bacteria; p__Firmicutes; c__Clostridia; o__Oscillospirales; f__[Eubacterium]_coprostanoligenes_group; g__[Eubacterium]_coprostanoligenes_group	0	0	0	0	0	0	0	0	0	0	0	0	0	0	0	0	0	0	0	0	0	0	0	0	0	0	0	0	0	0	0	0	0	0	0	0	0	0	0	0	0	0	0	0	0	0	0	0
411a95f5118b957cb913a865c40bf31e	d__Bacteria; p__Bacteroidota; c__Bacteroidia; o__Bacteroidales; f__Rikenellaceae; g__Alistipes; s__uncultured_bacterium	0	0	0	0	0	0	0	0	0	0	0	0	0	0	0	0	0	0	0	0	0	0	0	0	0	0	0	0	0	0	0	0	0	0	0	0	0	0	0	0	0	0	0	0	0	0	0	0
41300091835845bd9f0d2c9d5efa62e5	d__Bacteria; p__Actinobacteriota; c__Actinobacteria; o__Propionibacteriales; f__Nocardioidaceae; g__Nocardioides	0	0	0	0	0	0	0	0	0	0	0	0	0	0	0	0	0	0	0	0	0	0	0	0	0	0	0	0	0	0	0	0	0	0	0	0	0	0	0	0	0	0	0	0	0	0	0	0
41603c4fd0451bf67bc7df7138e71e06	d__Bacteria; p__Proteobacteria; c__Alphaproteobacteria; o__Rhodospirillales; f__uncultured; g__uncultured; s__metagenome	0	0	0	0	0	0	0	0	0	0	0	0	0	0	0	0	0	0	0	0	0	0	0	0	0	0	0	0	0	0	0	0	0	0	0	0	0	0	0	0	0	0	0	0	0	0	0	0
41968913d9ca2d9dfd73c99f7947bb01	d__Bacteria; p__Firmicutes; c__Clostridia; o__Lachnospirales; f__Lachnospiraceae; g__A2; s__uncultured_bacterium	0	0	0	0	0	0	0	0	0	0	0	0	0	0	0	0	0	0	0	0	0	0	0	0	0	0	0	0	0	0	0	0	0	0	0	0	0	0	0	0	0	0	0	0	0	0	0	0
41ca5bae4069c5a3f33d3e583b2619f5	d__Bacteria; p__Firmicutes; c__Clostridia; o__Lachnospirales; f__Lachnospiraceae	0	0	0	0	0	0	0	0	0	0	0	0	0	0	0	0	0	0	0	0	0	0	0	0	0	0	0	0	0	0	0	0	0	0	0	0	0	0	0	0	0	0	0	0	0	0	0	0
424d07424153f545a8ebd0bc28630738	d__Bacteria; p__Firmicutes; c__Clostridia; o__Lachnospirales; f__Lachnospiraceae	0	0	0	0	0	2	0	0	0	0	0	0	0	0	0	0	0	0	0	0	0	0	0	0	0	0	0	0	0	0	0	0	0	0	0	0	0	0	0	0	0	0	0	0	0	0	0	0
425a9ea95e43fe4c427162f1e8bc8160	d__Bacteria; p__Chloroflexi; c__Dehalococcoidia; o__661239; f__661239; g__661239; s__uncultured_bacterium	0	0	0	0	0	0	0	0	0	0	0	0	0	0	0	0	0	0	0	0	0	0	0	0	0	0	0	0	0	0	0	0	0	0	0	0	0	0	0	0	0	0	0	0	0	0	0	0
42ebaf9704f30ec3619e2fd2deb63d5d	d__Bacteria; p__Firmicutes; c__Clostridia; o__Oscillospirales; f__Ruminococcaceae; g__Incertae_Sedis; s__uncultured_bacterium	0	0	0	0	0	0	0	0	0	0	0	0	0	0	0	0	0	0	0	0	0	0	0	0	0	0	0	0	0	0	0	0	0	0	0	0	0	0	0	0	0	0	0	0	0	0	0	0
430b481f9cfee5cf5d6df6fbfb7d0319	d__Bacteria; p__Firmicutes; c__Clostridia; o__Lachnospirales; f__Lachnospiraceae; g__uncultured; s__uncultured_bacterium	0	0	0	0	0	0	0	0	0	0	0	0	0	0	0	0	0	0	0	0	0	0	0	0	0	0	0	0	0	0	0	0	0	0	0	0	0	0	0	0	0	0	0	0	0	0	0	0
431b7a050a85f69cfcb3d5bb614a02e9	d__Bacteria; p__Firmicutes; c__Bacilli; o__RF39; f__RF39; g__RF39; s__unidentified	0	251	0	0	0	345	82	11	5	0	0	38	8	6	0	0	0	174	52	581	0	0	0	482	0	9	0	85	84	19	0	0	0	0	0	0	10	511	93	0	0	0	25	153	92	0	0	0
43eadb5b8faccc03113c4bb7bc0e22a3	d__Bacteria; p__Firmicutes; c__Clostridia; o__Peptostreptococcales-Tissierellales; f__Anaerovoracaceae; g__[Eubacterium]_nodatum_group	0	0	0	0	0	0	0	0	0	0	0	0	0	0	0	0	0	0	0	0	0	0	0	0	0	0	0	0	0	0	0	0	0	0	0	0	0	0	0	0	0	0	0	0	0	0	0	0
44158349d8858abc6c04aada0c131da5	d__Bacteria; p__Firmicutes; c__Negativicutes; o__Veillonellales-Selenomonadales; f__Veillonellaceae; g__Megasphaera	0	0	0	0	0	0	0	0	0	0	0	0	0	0	0	0	0	0	0	0	0	0	0	0	0	0	0	0	0	0	0	0	0	0	0	0	0	0	0	0	0	0	0	0	0	0	0	0
4422afa5e085d3e4373b56dd5c28160d	d__Bacteria; p__Firmicutes; c__Clostridia; o__Lachnospirales; f__Lachnospiraceae; g__uncultured; s__Clostridium_sp.	0	15	0	53	0	30	42	29	0	0	0	40	53	47	0	0	0	26	55	58	0	0	0	16	0	0	0	0	75	41	0	0	0	0	0	0	50	50	23	0	0	0	0	94	74	0	0	14
4436a58fca9bacde9ce10f36a33a5370	d__Bacteria; p__Firmicutes; c__Clostridia; o__Lachnospirales; f__Lachnospiraceae; g__Lachnospiraceae_NK4A136_group; s__uncultured_bacterium	0	0	0	0	0	0	0	0	0	0	0	0	0	0	0	0	0	0	0	0	0	0	0	0	0	0	0	0	0	0	0	0	0	0	0	0	0	0	0	0	0	0	0	0	0	0	0	0
446b888f8119b56e60b68ad01e3dd288	d__Bacteria; p__Firmicutes; c__Clostridia; o__Oscillospirales; f__[Eubacterium]_coprostanoligenes_group; g__[Eubacterium]_coprostanoligenes_group; s__gut_metagenome	0	0	0	0	0	0	0	0	0	0	0	0	0	0	0	0	0	0	0	0	0	0	0	0	0	0	0	0	0	0	0	0	0	0	0	0	0	0	0	0	0	0	0	0	0	0	0	0
44b68514f6cf82c02dd1744d082983a5	d__Bacteria; p__Firmicutes; c__Clostridia; o__Lachnospirales; f__Lachnospiraceae; g__ASF356; s__uncultured_Clostridiales	0	0	0	0	0	0	0	0	0	0	0	0	0	0	0	0	0	0	0	0	0	0	0	0	0	0	0	0	0	0	0	0	0	0	0	0	0	0	0	0	0	0	0	0	0	0	0	0
44e6ebcec9907eb3cac78b7e6108270c	d__Bacteria; p__Firmicutes; c__Clostridia; o__Clostridiales; f__Clostridiaceae; g__Candidatus_Arthromitus; s__uncultured_bacterium	0	0	0	0	0	0	0	0	0	0	0	0	0	0	0	0	0	0	0	0	0	0	0	0	0	0	0	0	0	0	0	0	0	0	0	0	0	0	0	0	0	0	0	0	0	0	0	0
45158693222383612f0b6b469c0be1fe	d__Bacteria; p__Bacteroidota; c__Bacteroidia; o__Bacteroidales; f__Prevotellaceae; g__Alloprevotella; s__uncultured_organism	0	0	0	0	56	0	0	0	0	0	0	0	0	0	0	0	0	0	0	0	0	0	0	0	0	0	0	0	0	0	0	0	0	0	0	0	0	0	0	0	0	0	0	0	0	0	0	0
45532ec9cf9eff7749e082042aa0cb84	d__Bacteria; p__Firmicutes; c__Clostridia; o__Oscillospirales; f__Oscillospiraceae; g__uncultured	0	0	0	0	0	0	0	0	0	0	0	0	0	0	0	0	0	0	0	0	0	0	0	0	0	0	0	0	0	0	0	0	0	0	0	0	0	0	0	0	0	0	0	0	0	0	0	0
4569673e563273f9f228e6184ed8576e	d__Bacteria; p__Bacteroidota; c__Bacteroidia; o__Bacteroidales; f__Muribaculaceae; g__Muribaculaceae; s__uncultured_bacterium	0	0	0	0	0	0	0	0	0	0	0	0	0	0	0	0	0	0	0	0	0	0	0	0	0	0	0	0	0	7	0	0	0	0	0	0	0	0	0	0	0	0	0	0	0	0	0	0
4570db744f61005fc882615e7d351ac6	d__Bacteria; p__Firmicutes; c__Clostridia; o__Lachnospirales; f__Lachnospiraceae; g__uncultured; s__uncultured_bacterium	0	0	0	0	0	0	0	0	0	0	0	0	0	0	0	0	0	0	0	0	0	0	0	0	0	0	0	0	0	0	0	0	0	0	0	0	0	0	0	0	0	0	0	0	0	0	0	0
4593b0520b06c2cca2e9bf4168e3237b	d__Bacteria; p__Firmicutes; c__Clostridia; o__Lachnospirales; f__Lachnospiraceae; g__Lachnospiraceae_NK4A136_group; s__uncultured_bacterium	0	0	0	0	0	0	0	0	0	0	0	0	0	0	0	0	0	0	0	0	0	0	0	0	0	0	0	0	0	0	0	0	0	0	0	0	0	0	0	0	0	0	0	0	0	0	0	0
4598e7db6dff8f019ff4f6c50dc05df4	d__Bacteria; p__Firmicutes; c__Clostridia; o__Lachnospirales; f__Lachnospiraceae; g__Lachnoclostridium	0	8	47	18	303	0	9	23	0	0	0	45	23	37	0	0	0	0	0	0	131	0	0	13	10	0	6412	0	15	15	40	0	0	0	0	0	0	0	0	0	0	0	0	0	0	0	0	0
45b76e49b6500d8d245c2f27f6fbb143	d__Bacteria; p__Firmicutes; c__Bacilli; o__Erysipelotrichales; f__Erysipelatoclostridiaceae; g__Erysipelatoclostridium	0	257	0	21	403	0	0	0	0	0	0	55	0	54	0	0	0	52	0	222	428	0	0	981	3	8	1660	98	99	29	7	0	0	29	12	0	11	200	133	525	422	1318	18	0	0	198	24	272
45bdf148e2b53e10401ea821fc3ca647	d__Bacteria; p__Firmicutes; c__Bacilli; o__Erysipelotrichales; f__Erysipelatoclostridiaceae; g__Erysipelatoclostridium	0	0	0	0	0	0	0	0	12	0	0	0	0	0	0	0	0	0	0	0	0	0	0	0	0	0	0	0	0	0	0	0	0	0	0	0	0	0	0	0	0	0	0	0	0	0	0	0
46942b08d5b552cd102f218d73276119	d__Bacteria; p__Proteobacteria; c__Alphaproteobacteria; o__Rhizobiales; f__Methyloligellaceae; g__uncultured	0	0	0	0	0	0	0	0	0	0	0	0	0	0	0	0	0	0	0	0	0	0	0	0	0	0	0	0	0	0	0	0	0	0	0	0	0	0	0	0	0	0	0	0	0	0	0	0
46eb7d074f54eac123d6988aed439b85	d__Bacteria; p__Firmicutes; c__Clostridia; o__Oscillospirales; f__Oscillospiraceae; g__Oscillibacter; s__[Clostridium]_leptum	0	0	0	0	0	0	0	0	0	0	0	0	0	0	0	0	0	0	0	0	0	0	0	0	0	0	0	0	0	0	0	0	0	0	0	0	0	0	0	0	0	0	0	0	0	0	0	0
47f2617de53ce85d035fd4d1cc587272	d__Bacteria; p__Bacteroidota; c__Bacteroidia; o__Chitinophagales; f__Chitinophagaceae; g__uncultured	0	0	0	0	0	0	0	0	0	0	0	0	0	0	0	0	0	0	0	0	0	0	0	0	0	0	0	0	0	0	0	0	0	0	0	0	0	0	0	0	0	0	0	0	0	0	0	0
48120f2d28136884787660eb4953652a	d__Bacteria; p__Firmicutes; c__Clostridia; o__Oscillospirales; f__Oscillospiraceae; g__Intestinimonas; s__uncultured_bacterium	0	0	0	0	0	0	0	0	0	0	0	0	0	0	0	0	0	0	0	0	0	0	0	0	0	0	0	0	0	0	0	0	0	0	0	0	16	15	29	0	9	0	30	28	17	0	0	0
48386757da6c70b4fcd06ceea924da7c	d__Bacteria; p__Firmicutes; c__Clostridia; o__Oscillospirales; f__Ruminococcaceae; g__Incertae_Sedis; s__uncultured_bacterium	0	0	0	0	0	0	0	0	0	0	0	0	0	0	0	0	0	0	0	0	0	0	0	0	0	0	0	0	0	0	0	0	0	0	0	0	0	0	0	0	0	0	0	0	0	0	0	0
4843a5051082859dcd36938c4787619f	d__Bacteria; p__Firmicutes; c__Clostridia; o__Lachnospirales; f__Lachnospiraceae	0	0	0	0	0	0	0	0	0	0	0	0	0	0	0	0	0	0	0	0	0	0	0	0	0	0	0	0	0	0	0	0	0	0	0	0	0	0	0	0	0	0	0	0	0	0	0	0
484f362cffbe754445394334e80b1a97	d__Bacteria; p__Firmicutes; c__Clostridia; o__Oscillospirales; f__UCG-010; g__UCG-010; s__uncultured_organism	0	0	0	0	0	0	0	0	0	0	0	0	0	0	0	0	0	0	0	0	0	0	0	0	0	0	0	0	0	0	0	0	0	0	0	0	0	0	0	0	0	0	0	0	0	0	0	0
485793cb03cf3a6b22387deed7ad8735	d__Bacteria; p__Firmicutes; c__Bacilli; o__Acholeplasmatales; f__Acholeplasmataceae; g__Anaeroplasma; s__uncultured_bacterium	0	0	0	0	0	0	0	0	0	0	0	0	0	0	0	0	0	0	0	0	0	0	0	0	0	0	0	0	0	0	0	0	0	0	0	0	0	0	0	0	0	0	0	0	0	0	0	0
4858d6e92f5046464fd167bf1885e97e	d__Bacteria; p__Bacteroidota; c__Bacteroidia; o__Bacteroidales; f__Rikenellaceae; g__Alistipes; s__uncultured_bacterium	0	0	0	0	0	0	0	0	0	0	0	0	0	0	0	0	0	0	0	0	0	0	0	0	0	0	0	0	0	0	0	0	0	0	0	0	0	0	0	0	0	0	0	0	0	0	0	0
48782307120574c67aaa25ec7ce686ba	d__Bacteria; p__Firmicutes; c__Bacilli; o__Bacillales; f__Bacillaceae; g__Bacillus	0	0	0	0	0	0	0	0	0	0	0	0	0	0	0	0	0	0	0	0	0	0	0	0	0	0	0	0	0	0	0	0	7	0	0	0	0	0	0	0	0	0	0	0	0	0	0	0
48e2a4ea98aea8fa0f0cf874bdcacb52	d__Bacteria; p__Firmicutes; c__Clostridia; o__Lachnospirales; f__Lachnospiraceae; g__Lachnoclostridium	0	0	0	0	0	0	0	0	0	0	0	0	0	0	0	0	0	0	0	0	0	0	0	0	0	0	0	0	0	0	0	0	0	0	0	0	51	56	15	0	0	0	26	0	0	0	0	0
497a0a0b3330ba0c4cbb1f5d8f3fac8e	d__Bacteria; p__Firmicutes; c__Negativicutes; o__Veillonellales-Selenomonadales; f__Veillonellaceae; g__Megasphaera; s__Megasphaera_micronuciformis	0	0	0	0	0	0	0	0	13	0	0	0	0	0	0	0	0	0	0	0	0	0	0	0	0	0	0	0	0	0	0	0	0	0	0	0	0	0	0	0	0	0	0	0	0	0	0	0
497a26126c9e726c768bdec79e8c4e9b	d__Bacteria; p__Actinobacteriota; c__Actinobacteria; o__Micrococcales; f__Microbacteriaceae; g__Curtobacterium	0	0	0	0	0	0	0	0	0	0	0	0	0	0	2	0	0	0	0	0	0	0	0	0	0	0	0	0	0	0	0	0	0	0	0	0	0	0	0	0	0	0	0	0	0	0	0	0
4a18a72af06424cd6600b6f548ea8f05	d__Bacteria; p__Firmicutes; c__Clostridia; o__Oscillospirales; f__Ruminococcaceae; g__Ruminococcaceae; s__uncultured_bacterium	0	27	0	595	0	0	6	79	0	0	0	623	612	229	0	0	0	198	277	310	0	0	0	127	0	5	0	58	103	166	0	0	0	0	0	0	367	1514	931	0	0	0	185	459	392	0	0	0
4a64862a5cab0ea875919310017165fa	d__Bacteria; p__Firmicutes; c__Clostridia; o__Lachnospirales; f__Lachnospiraceae	0	0	0	0	0	0	0	0	0	0	0	0	0	0	0	0	0	0	0	0	0	0	0	0	0	0	0	0	0	0	0	0	0	0	0	0	0	0	0	0	0	0	0	0	0	0	0	0
4b3fc5de9758cf6cdb010bd41d101a65	d__Bacteria; p__Firmicutes; c__Clostridia; o__Lachnospirales; f__Lachnospiraceae; g__Lachnoclostridium	0	0	0	15	0	23	0	0	0	0	0	0	0	0	0	0	0	0	0	0	0	0	0	0	0	0	81	10	0	0	0	0	0	0	0	0	0	0	0	18	108	58	0	0	0	0	0	36
4c8331c7f2a8a80f880cd212077a77cf	d__Bacteria; p__Bacteroidota; c__Bacteroidia; o__Bacteroidales; f__Rikenellaceae; g__Alistipes; s__uncultured_bacterium	0	0	0	0	0	0	0	0	0	0	0	0	0	0	0	0	0	0	0	0	0	0	0	0	0	0	0	0	0	0	0	0	0	0	0	0	0	0	0	0	0	0	0	0	0	0	0	0
4c95ef407173277f7632e55174661679	d__Bacteria; p__Firmicutes; c__Clostridia; o__Lachnospirales; f__Lachnospiraceae; g__Lachnospiraceae_UCG-001	0	0	0	0	0	2	0	0	0	0	0	0	0	0	0	0	0	0	0	0	0	0	0	0	0	0	0	0	0	0	0	0	0	0	0	0	0	0	0	0	0	0	0	0	0	0	0	0
4c974b834afe158c4265402ee0bfcbad	d__Bacteria; p__Bacteroidota; c__Bacteroidia; o__Bacteroidales; f__Muribaculaceae; g__Muribaculaceae; s__uncultured_Porphyromonadaceae	0	0	0	0	0	0	0	0	0	0	0	0	0	0	0	0	0	0	0	0	0	0	0	0	0	0	0	0	0	0	0	0	0	0	0	0	0	0	0	0	0	0	0	0	0	0	0	0
4cbe97d00b4ca82f409931ed1a323fc3	d__Bacteria; p__Bacteroidota; c__Bacteroidia; o__Bacteroidales; f__Prevotellaceae; g__Prevotellaceae_NK3B31_group; s__uncultured_bacterium	0	0	0	0	28	0	0	0	0	0	0	0	0	0	0	0	0	0	0	0	0	0	0	0	0	0	0	0	0	0	0	0	0	0	0	0	0	0	0	0	0	0	0	0	0	0	0	0
4cbfff144d4e7a4e0f4619ed505be070	d__Bacteria; p__Proteobacteria; c__Gammaproteobacteria; o__Enterobacterales; f__Enterobacteriaceae	24634	0	7739	10	9133	0	0	0	16215	19375	11451	11	0	0	28441	48894	5625	11	0	0	9793	43181	19836	11	28179	0	11815	0	0	0	19006	31406	2500	8223	0	1039	0	0	11	24959	8558	12470	0	0	0	12639	19284	15942
4ccd04cd1ace82836335d762f7879cc2	d__Bacteria; p__Firmicutes; c__Clostridia; o__Clostridia_vadinBB60_group; f__Clostridia_vadinBB60_group; g__Clostridia_vadinBB60_group; s__uncultured_bacterium	0	0	0	0	0	0	0	0	0	0	0	0	0	0	0	0	0	0	0	0	0	0	0	0	0	0	0	0	0	0	0	0	0	0	0	0	0	0	0	0	0	0	0	0	0	0	0	0
4cd9f9afc20f0cdbfd847fc35a4f7b67	d__Bacteria; p__Bacteroidota; c__Bacteroidia; o__Bacteroidales; f__Prevotellaceae; g__Prevotella	0	0	0	0	0	0	0	0	0	0	0	0	0	0	0	0	0	0	0	0	0	0	0	0	0	0	0	0	0	0	0	0	0	0	0	0	0	0	0	0	0	0	0	0	0	0	0	0
4cf94e3f7eb4dab62323fea7f825081a	d__Bacteria; p__Bacteroidota; c__Bacteroidia; o__Bacteroidales; f__Muribaculaceae; g__Muribaculaceae; s__uncultured_bacterium	0	0	0	0	0	0	0	0	0	0	0	0	0	0	0	0	0	0	0	0	140	0	0	0	0	0	0	0	0	296	0	0	0	0	0	0	0	0	0	0	0	0	0	0	0	0	0	0
4d56ab10677542b64bfd38155d4e3305	d__Bacteria; p__Acidobacteriota; c__Vicinamibacteria; o__Vicinamibacterales; f__uncultured; g__uncultured; s__uncultured_Acidobacteria	0	0	0	0	0	0	0	0	0	0	0	0	0	0	0	0	0	0	0	0	0	0	0	0	0	0	0	0	0	0	0	0	0	0	0	0	0	0	0	0	0	0	0	0	0	0	0	0
4d74835aebfed9fde7fd80759b6433d5	d__Bacteria	0	0	0	0	0	0	0	0	0	0	0	0	0	0	0	0	0	0	0	0	0	0	0	0	0	0	0	0	0	0	0	0	0	0	0	0	0	0	0	0	0	0	0	0	0	0	0	0
4db37a7bdb17eb269184a53398ee9a66	d__Bacteria; p__Firmicutes; c__Clostridia; o__Lachnospirales; f__Lachnospiraceae; g__[Eubacterium]_ventriosum_group; s__uncultured_rumen	0	0	0	0	0	0	0	0	0	0	0	0	0	0	0	0	0	0	0	0	0	0	0	0	0	0	0	0	0	0	0	0	6	0	0	0	0	0	0	0	0	0	0	0	0	0	0	0
4dea230fbd4120c07ecc046bca946d08	d__Bacteria; p__Firmicutes; c__Clostridia; o__Clostridia_vadinBB60_group; f__Clostridia_vadinBB60_group; g__Clostridia_vadinBB60_group; s__uncultured_bacterium	0	0	0	0	0	0	0	0	0	0	0	0	0	0	0	0	0	0	0	0	0	0	0	0	0	0	0	0	0	0	0	0	0	0	0	0	0	0	0	0	0	0	0	0	0	0	0	0
4df5082bd1365c84c9d6228edcc958b8	d__Bacteria; p__Firmicutes; c__Clostridia; o__Lachnospirales; f__Lachnospiraceae; g__uncultured; s__uncultured_bacterium	0	0	0	0	0	0	0	0	0	0	0	0	0	0	0	0	0	0	0	0	0	0	0	0	0	0	0	0	0	0	0	0	0	0	0	0	0	0	0	0	0	0	0	0	0	0	0	0
4e0763702795e6afb59e7d22281a0099	d__Bacteria; p__Firmicutes; c__Bacilli; o__Staphylococcales; f__Staphylococcaceae; g__Staphylococcus	0	0	0	0	0	0	0	0	0	0	0	0	0	0	0	0	0	0	0	0	0	0	0	0	0	0	0	0	0	0	0	0	0	0	0	0	0	0	0	0	0	0	0	0	0	0	0	0
4e0a65b0a2fab7bf0f307d360b679d87	d__Bacteria; p__Firmicutes; c__Clostridia; o__Lachnospirales; f__Lachnospiraceae	0	0	0	0	0	0	0	0	0	0	0	0	0	0	0	0	0	0	0	0	0	0	0	0	0	0	0	0	0	0	0	0	0	0	0	0	0	0	0	0	0	0	0	0	0	0	0	0
4e1bda045e6ba843353281138c649093	d__Bacteria; p__Firmicutes; c__Clostridia; o__Lachnospirales; f__Lachnospiraceae; g__Lachnospiraceae_NK4A136_group; s__uncultured_bacterium	0	11	0	0	0	0	0	0	0	0	0	67	13	0	0	0	0	0	0	0	0	0	0	22	0	0	0	0	0	10	0	0	0	0	0	0	0	0	0	0	0	0	0	0	0	0	0	0
4e3ee969bb5c8d4b2b0a0cca2129e169	d__Bacteria; p__Firmicutes; c__Bacilli; o__Staphylococcales; f__Gemellaceae; g__Gemella	0	0	0	0	0	0	0	0	0	0	0	0	0	0	0	0	0	0	0	0	0	0	0	0	0	0	0	0	0	0	0	0	0	0	0	0	0	0	0	0	0	0	0	0	0	0	2	0
4e93a430a1dadb718f2c713dba16e10e	d__Bacteria; p__Firmicutes; c__Clostridia; o__Lachnospirales; f__Lachnospiraceae	0	0	0	0	0	0	0	0	0	0	0	0	0	0	0	0	0	0	0	0	0	0	0	0	0	0	0	0	0	0	0	0	0	0	0	0	0	0	0	0	0	0	0	0	0	0	0	0
4eb40a69a612bf0ed545c58a2932f08d	d__Bacteria; p__Firmicutes; c__Clostridia; o__Lachnospirales; f__Lachnospiraceae	0	0	0	0	0	0	0	0	0	0	0	0	0	0	0	0	0	0	0	0	0	0	0	0	0	0	0	0	0	0	0	0	0	0	0	0	0	0	0	0	0	0	0	0	0	0	0	0
4ebb8d69b81855e968a9c40198a0dad7	d__Bacteria; p__Firmicutes; c__Clostridia; o__Lachnospirales; f__Lachnospiraceae; g__Marvinbryantia; s__Clostridiales_bacterium	0	0	0	0	0	0	0	0	0	0	0	0	0	0	0	0	0	0	0	0	0	0	0	0	0	0	0	0	0	0	0	0	0	0	0	0	0	0	0	0	0	0	0	0	0	0	0	0
4ebf74243f09c72adaf94b140acc39ae	d__Bacteria; p__Firmicutes; c__Clostridia; o__Lachnospirales; f__Lachnospiraceae	0	0	0	0	0	0	0	0	0	0	0	0	0	0	0	0	0	0	0	0	0	0	0	0	0	0	0	0	0	0	0	0	0	0	0	0	0	0	0	0	0	0	0	0	0	0	0	0
4ed1b5cf2300afb72f7fb97ec6ff2e9e	d__Bacteria; p__Firmicutes; c__Clostridia; o__Lachnospirales; f__Lachnospiraceae; g__Lachnospiraceae_NK4A136_group; s__uncultured_bacterium	0	0	0	0	0	0	0	0	0	0	0	0	0	0	0	0	0	0	0	0	0	0	0	0	0	0	0	0	0	0	0	0	0	0	0	0	0	0	0	0	0	0	0	0	0	0	0	0
4f21099220213ca2e86d6ca3415d3018	d__Bacteria; p__Firmicutes; c__Clostridia; o__Lachnospirales; f__Lachnospiraceae; g__Lachnospiraceae_NK4A136_group; s__Clostridiales_bacterium	0	0	0	0	0	0	0	0	0	0	0	0	0	0	0	0	0	0	4	0	0	0	0	0	0	0	0	0	0	0	0	0	0	0	0	0	0	0	0	0	0	0	0	0	0	0	0	0
4f234722e5011840e4f72bf4cc055083	d__Bacteria; p__Firmicutes; c__Clostridia; o__Oscillospirales; f__Ruminococcaceae; g__Incertae_Sedis	0	17	0	0	0	0	0	0	0	0	0	0	0	0	0	0	0	0	0	0	0	0	0	11	0	0	0	0	0	0	0	0	0	0	0	0	0	0	0	0	0	0	0	0	0	0	0	0
4f5efd25dacb5d639316e7291ff6ff8b	d__Bacteria; p__Proteobacteria; c__Gammaproteobacteria; o__Burkholderiales; f__Neisseriaceae; g__Neisseria	0	0	0	0	0	0	0	0	38	0	0	0	0	0	0	0	0	0	0	0	0	0	0	0	0	0	0	0	0	0	0	0	0	0	0	0	0	0	0	0	0	0	0	0	0	0	0	0
4faf29595872ecd18ec3870d0eab2ce7	d__Bacteria; p__Firmicutes; c__Bacilli; o__RF39; f__RF39; g__RF39; s__unidentified	0	0	0	5	0	0	0	0	0	0	0	0	0	0	0	0	0	0	0	0	0	0	0	126	0	0	0	0	0	0	0	0	0	0	0	0	0	0	0	0	0	0	0	0	0	0	0	0
4fb9dac54d4831a5ecb9c3bc6b50b6cb	d__Bacteria; p__Bacteroidota; c__Bacteroidia; o__Bacteroidales; f__Muribaculaceae; g__Muribaculaceae; s__uncultured_bacterium	0	0	0	0	0	0	0	0	0	0	0	0	0	0	0	0	0	0	0	0	0	0	0	0	0	0	0	0	0	0	0	0	0	0	0	0	0	0	0	0	0	0	0	0	0	0	0	0
501a3e687c65822914e1a727e5f43331	d__Bacteria; p__Firmicutes; c__Clostridia; o__Oscillospirales; f__Ruminococcaceae; g__uncultured; s__uncultured_bacterium	0	0	0	151	26	0	0	0	0	0	0	125	84	0	0	0	0	54	45	57	0	0	0	0	0	0	0	0	119	66	0	0	0	0	0	0	61	93	37	0	0	0	0	169	222	0	0	0
50313555c1a4385e25c85b06a5c8ad42	d__Bacteria; p__Firmicutes; c__Clostridia; o__Lachnospirales; f__Lachnospiraceae	0	0	0	0	0	0	0	6	0	0	0	0	0	0	0	0	0	0	0	0	0	0	0	0	0	0	0	0	9	0	0	0	0	0	0	0	0	4	0	0	0	0	0	9	0	0	0	0
5034cb2174b9b54b2d2fa6217326692a	d__Bacteria; p__Firmicutes; c__Clostridia; o__Lachnospirales; f__Lachnospiraceae; g__Lachnospira	0	0	0	0	0	0	0	0	0	0	0	0	0	0	0	0	0	0	0	0	0	0	0	0	0	0	0	0	0	0	0	0	0	0	0	0	0	0	0	0	0	0	0	0	0	0	0	0
50bd29239dbdf3530acd827467a91f4e	d__Bacteria; p__Firmicutes; c__Clostridia; o__Lachnospirales; f__Lachnospiraceae	0	0	0	0	0	0	0	0	0	0	0	0	0	0	0	0	0	0	0	0	0	0	0	0	0	0	0	0	0	0	0	0	0	0	0	0	0	0	0	0	0	0	0	0	0	0	0	0
50c77a7d7927650d7b1a093e9d2c62de	d__Bacteria; p__Firmicutes; c__Clostridia; o__Lachnospirales; f__Lachnospiraceae; g__Blautia; s__unidentified	0	25	0	64	0	54	233	87	0	0	0	92	85	11	0	0	0	126	78	34	0	0	0	256	0	0	0	8	45	33	0	0	0	0	8	0	38	41	49	0	9	8	112	537	487	0	0	0
50c7a89d1199b9c803f97a2a682f7cca	d__Bacteria; p__Firmicutes; c__Clostridia; o__Lachnospirales; f__Lachnospiraceae	0	0	0	0	0	0	0	0	0	0	0	0	0	0	0	0	0	0	0	0	0	0	0	0	0	0	0	0	0	0	0	0	0	0	0	0	0	0	0	0	0	0	0	0	0	0	0	0
51111e66d97d8fd3f0bdf584d69c7835	d__Bacteria; p__Firmicutes; c__Clostridia; o__Lachnospirales; f__Lachnospiraceae; g__Lachnoclostridium; s__[Clostridium]_scindens	0	0	0	0	0	51	53	0	0	0	0	72	23	41	0	0	0	44	0	51	0	0	0	0	0	0	0	0	0	0	0	0	0	0	0	0	0	0	0	0	0	0	0	0	0	0	0	0
51327b6466282c0c00145b9299f6dad3	d__Bacteria; p__Firmicutes; c__Clostridia; o__Lachnospirales; f__Lachnospiraceae; g__Lachnospiraceae_NK4A136_group; s__Lachnospiraceae	0	0	0	0	0	0	0	0	0	0	0	0	0	0	0	0	0	0	0	0	0	0	0	0	0	0	0	0	0	0	0	0	0	0	0	0	0	0	0	0	0	0	0	0	0	0	0	0
51bd04fd52520332b7482b246f3b24b6	d__Bacteria; p__Acidobacteriota; c__Holophagae; o__Holophagales; f__Holophagaceae; g__uncultured; s__uncultured_bacterium	0	0	0	0	0	0	0	0	0	0	0	0	0	0	0	0	0	0	0	0	0	0	0	0	0	0	0	0	0	0	0	0	0	0	0	0	0	0	0	0	0	0	0	0	0	0	0	0
51f76f98d2280ce152e0f696a74bbfd9	d__Bacteria; p__Bacteroidota; c__Bacteroidia; o__Bacteroidales; f__Muribaculaceae; g__Muribaculaceae; s__uncultured_Bacteroidales	0	0	0	0	0	0	0	0	0	0	0	0	0	0	0	0	0	0	0	0	0	0	0	0	0	0	0	0	40	0	0	0	0	0	0	0	0	0	0	0	0	0	0	0	0	0	0	0
5224b065fa75168efe0846e031b41e0e	d__Bacteria; p__Firmicutes; c__Clostridia; o__Lachnospirales; f__Lachnospiraceae; g__uncultured; s__Clostridium_sp.	0	0	0	0	0	0	0	0	0	0	0	0	0	0	0	0	0	0	0	0	0	0	0	0	0	0	0	0	0	0	0	0	0	0	0	0	0	0	0	0	0	0	0	0	0	0	0	0
5284495840f983847ec0d0b741a9a471	d__Bacteria; p__Firmicutes; c__Clostridia; o__Lachnospirales; f__Lachnospiraceae; g__Lachnospiraceae_NK4A136_group; s__uncultured_bacterium	0	8	0	0	0	0	0	0	0	0	0	0	0	0	0	0	0	0	11	0	0	0	0	0	0	0	0	0	0	0	0	0	0	0	0	0	0	0	0	0	0	0	143	70	0	0	0	0
528533a7f65e4f92f87d46ea64aa0beb	d__Bacteria; p__Verrucomicrobiota; c__Verrucomicrobiae; o__Verrucomicrobiales; f__Akkermansiaceae; g__Akkermansia; s__uncultured_bacterium	0	0	0	0	0	0	0	0	0	0	0	0	0	0	0	0	0	0	0	0	0	0	0	0	0	0	0	0	0	0	0	0	0	0	0	0	0	0	0	0	0	0	0	0	0	0	0	0
5292bd55b0d70d435f4c7d75d6fc805d	d__Bacteria; p__Desulfobacterota; c__Desulfovibrionia; o__Desulfovibrionales; f__Desulfovibrionaceae; g__Desulfovibrio; s__uncultured_bacterium	0	0	0	0	0	0	0	0	0	0	0	0	0	0	0	0	0	0	0	0	0	0	0	0	0	0	0	0	0	0	0	0	0	0	0	0	0	0	0	0	0	0	0	0	0	0	0	0
529fbe248915bf3d8c4286df44bd10bc	d__Bacteria; p__Firmicutes; c__Clostridia; o__Peptostreptococcales-Tissierellales; f__Anaerovoracaceae; g__[Eubacterium]_nodatum_group; s__uncultured_organism	0	0	0	0	0	0	0	0	0	0	0	0	0	0	0	0	0	0	0	0	0	0	0	0	0	0	0	0	0	0	0	0	0	0	0	0	0	0	0	0	0	0	0	0	0	0	0	0
52b28d2fb2130c5c757e646092484a24	d__Bacteria; p__Firmicutes; c__Clostridia; o__Lachnospirales; f__Lachnospiraceae	0	0	0	0	0	0	0	0	0	0	0	0	0	0	0	0	0	0	0	0	0	0	0	0	0	0	0	0	0	0	0	0	0	0	0	0	0	0	0	0	0	0	0	0	0	0	0	0
52dfa958f25c5c199e53f0d487179ff3	d__Bacteria; p__Firmicutes; c__Clostridia; o__Lachnospirales; f__Lachnospiraceae; g__Lachnospiraceae_UCG-006; s__Clostridium_sp.	0	0	0	0	0	0	0	0	0	0	0	0	0	0	0	0	0	0	0	0	0	0	0	0	0	0	0	0	0	0	0	0	0	0	0	0	0	0	0	0	0	0	0	0	0	0	0	0
52e7003cc8a52f797eb78d9ac52017cc	d__Bacteria; p__Bacteroidota; c__Bacteroidia; o__Bacteroidales; f__Rikenellaceae; g__Alistipes; s__uncultured_bacterium	0	0	0	0	0	0	0	0	0	0	0	0	0	0	0	0	0	0	0	0	0	0	0	0	0	0	0	0	0	0	0	0	0	0	0	0	0	0	0	0	0	0	0	0	0	0	0	0
533b6c05a74b2c25a94f884d6fe42f9d	d__Bacteria; p__Firmicutes; c__Bacilli; o__Erysipelotrichales; f__Erysipelatoclostridiaceae; g__Catenibacterium	0	0	0	0	0	0	0	0	0	0	0	0	0	0	0	0	0	0	0	0	0	0	0	0	0	0	0	0	0	0	0	0	0	0	0	0	0	0	0	0	0	0	0	0	0	0	0	0
538add871396bc31fee52b4c6e73542a	d__Bacteria; p__Firmicutes; c__Clostridia; o__Lachnospirales; f__Lachnospiraceae	0	0	0	0	0	0	0	0	0	0	0	0	0	0	0	0	0	0	0	0	0	0	0	0	0	0	0	0	0	0	0	0	0	0	0	0	0	0	0	0	0	0	0	0	0	0	0	0
539be0b9b87829504e2196e2a2abc534	d__Bacteria; p__Firmicutes; c__Bacilli; o__Acholeplasmatales; f__Acholeplasmataceae; g__Anaeroplasma; s__uncultured_bacterium	0	0	0	0	0	0	0	0	0	0	0	0	0	0	0	0	0	0	0	0	0	0	0	0	0	0	0	0	0	0	0	0	0	0	0	0	0	0	0	0	0	0	0	0	0	0	0	0
544bd85f7a7851ba67856013218d7d2c	d__Bacteria; p__Firmicutes; c__Clostridia; o__Lachnospirales; f__Lachnospiraceae; g__GCA-900066575; s__uncultured_bacterium	0	0	0	0	0	0	0	0	0	0	0	0	0	0	0	0	0	0	0	0	0	0	0	0	0	0	0	0	0	0	0	0	0	0	0	0	0	0	0	0	0	0	0	0	0	0	0	0
546839c0c0a853386132645a2da2f74f	d__Bacteria; p__Firmicutes; c__Bacilli; o__Erysipelotrichales; f__Erysipelatoclostridiaceae; g__Erysipelatoclostridium	0	0	0	0	0	0	0	0	0	0	0	0	0	0	0	0	0	0	0	0	0	0	0	0	0	0	0	0	0	0	0	0	0	0	0	0	0	0	0	0	0	0	0	0	0	0	0	0
546b6c41df84273c2b89fb71e0c32738	d__Bacteria; p__Bacteroidota; c__Bacteroidia; o__Bacteroidales; f__Rikenellaceae; g__Rikenellaceae_RC9_gut_group; s__uncultured_bacterium	0	0	0	0	0	0	0	0	0	0	0	0	0	0	0	0	0	0	0	0	0	0	0	0	0	0	0	0	0	0	0	0	0	0	0	0	0	0	0	0	0	0	0	0	0	0	0	0
547c9838a1612f7043e6f4258b8b5304	d__Bacteria; p__Verrucomicrobiota; c__Verrucomicrobiae; o__Verrucomicrobiales; f__Akkermansiaceae; g__Akkermansia	0	0	0	0	0	0	0	0	0	0	0	0	0	0	0	0	0	0	0	0	0	0	0	0	0	0	0	0	0	0	0	0	0	0	0	0	0	0	0	0	0	0	0	0	0	0	0	0
549f013f6a6cccebc490b2781c9be7f3	d__Bacteria; p__Actinobacteriota; c__Coriobacteriia; o__Coriobacteriales; f__Eggerthellaceae; g__Enterorhabdus; s__Adlercreutzia_mucosicola	0	0	0	0	0	0	0	0	0	0	0	0	0	0	0	0	0	0	0	0	0	0	0	0	0	0	0	0	0	0	0	0	0	0	0	0	0	0	0	0	0	0	0	0	0	0	0	0
54a67a54823b984ccd8d0ae7dfefc822	d__Bacteria; p__Proteobacteria; c__Alphaproteobacteria; o__Acetobacterales; f__Acetobacteraceae; g__uncultured	0	0	0	0	0	0	0	0	9	0	0	0	0	0	0	0	0	0	0	0	0	0	0	0	0	0	0	0	0	0	0	0	0	0	0	0	0	0	0	0	0	0	0	0	0	0	0	0
54ab2dec17031c41583323ece15a2b61	d__Bacteria; p__Firmicutes; c__Clostridia; o__Peptostreptococcales-Tissierellales; f__Anaerovoracaceae; g__[Eubacterium]_nodatum_group; s__uncultured_organism	0	0	0	0	0	0	0	0	0	0	0	0	0	0	0	0	0	0	0	0	0	0	0	0	0	0	0	0	0	0	0	0	0	0	0	0	0	0	0	0	0	0	0	0	0	0	0	0
54dcb911e3ab04e9d5b30c3912100b41	d__Bacteria; p__Firmicutes; c__Clostridia; o__Lachnospirales; f__Lachnospiraceae; g__Lachnospiraceae_NK4A136_group	0	681	0	774	2343	899	1446	1621	17	0	0	5075	1792	667	0	0	0	176	192	138	56	0	0	1548	0	32	999	316	736	393	26	0	0	0	62	0	1192	733	701	0	0	0	814	642	1396	25	35	240
5502fab5ea28231060c04e16998f9276	d__Bacteria; p__Actinobacteriota; c__Actinobacteria; o__Corynebacteriales; f__Dietziaceae; g__Dietzia	0	0	0	0	0	0	0	0	0	0	0	0	0	0	0	0	0	0	0	0	0	0	0	0	0	0	0	0	0	0	0	0	0	0	0	0	0	0	0	0	0	0	0	0	0	0	0	0
55ad80bebd415c67ca77a89af8316d01	d__Bacteria; p__Firmicutes; c__Bacilli; o__Erysipelotrichales; f__Erysipelatoclostridiaceae; g__Erysipelatoclostridium	0	0	0	0	0	0	0	0	0	0	0	0	0	0	0	0	0	0	0	0	0	0	0	0	0	0	0	0	0	0	0	0	0	0	0	0	0	0	0	0	0	0	0	0	0	0	0	0
55ca87e6af0d8cfb4854c88c263344a8	d__Bacteria; p__Firmicutes; c__Clostridia; o__Peptostreptococcales-Tissierellales; f__Anaerovoracaceae; g__[Eubacterium]_brachy_group; s__uncultured_bacterium	0	0	0	0	0	0	0	0	0	0	0	0	0	0	0	0	0	0	0	0	0	0	0	0	0	0	0	0	0	0	0	0	0	0	0	0	0	0	0	0	0	0	0	0	0	0	0	0
55e62a37d75f2f867ef4733f85b82a45	d__Bacteria; p__Firmicutes; c__Clostridia; o__Oscillospirales; f__Ruminococcaceae; g__Anaerotruncus; s__uncultured_bacterium	0	0	0	7	0	0	0	0	0	0	0	0	20	13	0	0	0	0	0	15	0	0	0	0	0	0	12	0	0	15	0	0	0	0	0	0	12	0	22	0	0	0	0	22	20	0	0	0
5648dccee530d68ceb3e4d7d22cf8756	d__Bacteria; p__Proteobacteria; c__Gammaproteobacteria; o__Pseudomonadales; f__Pseudomonadaceae; g__Pseudomonas	0	0	0	0	0	0	0	0	0	0	0	0	0	0	0	0	0	0	0	0	0	0	0	0	0	0	0	0	0	0	0	0	0	0	0	0	0	0	0	0	0	0	0	0	0	0	0	0
564b04caae509e17ecafe2aeb2331180	d__Bacteria; p__Bacteroidota; c__Bacteroidia; o__Bacteroidales; f__uncultured; g__uncultured; s__uncultured_bacterium	0	0	0	0	0	0	0	0	0	0	0	0	0	0	0	0	0	0	0	0	0	0	0	0	0	0	0	0	0	0	0	0	0	0	0	0	0	0	0	0	0	0	0	0	0	0	0	0
564b111629b386d011f69b128b3d7f84	d__Bacteria; p__Firmicutes; c__Clostridia; o__Lachnospirales; f__Lachnospiraceae	0	0	0	0	0	0	0	0	0	0	0	0	0	0	0	0	0	0	0	0	0	0	0	0	0	0	0	0	0	0	0	0	0	0	0	0	0	0	0	0	0	0	0	0	0	0	0	0
564b757f99409e9e9b12ea1feb4506de	d__Bacteria; p__Proteobacteria; c__Gammaproteobacteria; o__Oceanospirillales; f__Saccharospirillaceae; g__Saccharospirillum; s__Saccharospirillum_salsuginis	0	0	0	0	0	0	0	0	0	0	0	0	0	0	0	0	0	0	0	0	0	0	0	0	0	0	0	0	0	0	0	0	6	0	0	0	0	0	0	0	0	0	0	0	0	0	0	0
5673ae66819e3bdbbc09461e4959159e	d__Bacteria; p__Proteobacteria; c__Gammaproteobacteria; o__Enterobacterales; f__Erwiniaceae; g__Pantoea	0	0	0	0	0	0	0	0	0	0	0	0	0	0	0	0	0	0	0	0	0	0	0	0	0	0	0	0	0	0	0	0	0	0	0	0	0	0	0	0	0	0	0	0	0	0	0	0
569653b1659271a290facfcedd0de061	d__Bacteria; p__Firmicutes; c__Bacilli; o__Lactobacillales; f__Enterococcaceae; g__Enterococcus	1171	0	1456	0	0	0	0	0	216	477	694	0	0	0	770	580	85	0	0	0	609	465	1546	0	598	0	0	0	0	0	220	958	48	0	0	59	0	0	0	130	215	408	0	0	0	247	116	2834
56dce1639a0b04da81152badbcf1e6a7	d__Bacteria; p__Firmicutes; c__Clostridia; o__Lachnospirales; f__Lachnospiraceae	0	0	0	0	0	2	0	0	0	0	0	0	0	0	0	0	0	0	0	0	0	0	0	0	0	0	0	0	0	0	0	0	0	0	0	0	0	0	0	0	0	0	0	0	0	0	0	0
570d6348ef4f02401b9aa63eb46c71db	d__Bacteria; p__Firmicutes; c__Clostridia; o__Lachnospirales; f__Lachnospiraceae	0	0	0	0	0	0	0	0	0	0	0	0	0	0	0	0	0	0	0	0	0	0	0	0	0	0	0	0	0	0	0	0	0	0	0	0	0	0	0	0	0	0	0	0	0	0	0	0
576de2f97a6615ede13acb6865243a09	d__Bacteria; p__Firmicutes; c__Clostridia; o__Oscillospirales; f__Ruminococcaceae; g__Harryflintia; s__uncultured_bacterium	0	0	0	0	0	0	0	0	0	0	0	0	0	0	0	0	0	0	0	0	0	0	0	0	0	0	0	0	0	0	0	0	0	0	0	0	0	0	0	0	0	0	0	0	0	0	0	0
577951a75fd731eaa66708fda447ca69	d__Bacteria; p__Firmicutes; c__Clostridia; o__Lachnospirales; f__Lachnospiraceae; g__Roseburia	0	0	0	0	0	0	0	0	0	0	0	0	0	0	0	0	0	0	0	0	0	0	0	0	0	0	0	0	0	0	0	0	0	0	0	0	0	0	0	0	0	0	0	0	0	0	0	0
57a53670f8bd904e0e4e9c1eebc23b3b	d__Bacteria; p__Firmicutes; c__Clostridia; o__Lachnospirales; f__Lachnospiraceae	0	0	0	0	0	0	0	0	0	0	0	0	0	0	0	0	0	0	0	0	0	0	0	0	0	0	0	0	0	0	0	0	0	0	0	0	0	0	0	0	0	0	0	0	0	0	0	0
57b6b07e40af9ee07ae05fd0a3aa1fdb	d__Bacteria; p__Firmicutes; c__Clostridia; o__Oscillospirales; f__Oscillospiraceae; g__Colidextribacter; s__uncultured_bacterium	0	0	0	0	0	0	0	0	0	0	0	0	0	0	0	0	0	0	0	0	0	0	0	0	0	0	0	0	0	0	0	0	0	0	0	0	0	0	0	0	0	0	0	0	0	0	0	0
57e11c3559fa2ef79a2702684229e4ba	d__Bacteria; p__Firmicutes; c__Clostridia; o__Lachnospirales; f__Lachnospiraceae; g__Acetatifactor	0	50	0	82	10	29	76	72	0	0	0	298	131	28	0	0	0	124	158	77	0	0	0	90	0	0	0	25	115	0	0	0	0	0	0	0	43	71	28	0	0	0	52	374	186	0	0	0
58077f403dbbb4f6faa1f500a709e07f	d__Bacteria; p__Actinobacteriota; c__Coriobacteriia; o__Coriobacteriales; f__Atopobiaceae; g__Atopobium; s__uncultured_bacterium	0	0	0	0	0	0	0	0	0	0	0	0	0	0	8	0	0	0	0	0	0	0	0	0	0	0	0	0	0	0	0	0	0	0	0	0	0	0	0	0	0	0	0	0	0	0	0	0
5810a546133ce2a9e01ba21225a87263	d__Bacteria; p__Firmicutes; c__Clostridia; o__Clostridia_vadinBB60_group; f__Clostridia_vadinBB60_group; g__Clostridia_vadinBB60_group; s__unidentified	0	0	0	0	0	0	0	0	0	0	0	0	0	0	0	0	0	0	0	0	0	0	0	0	0	0	0	0	0	0	0	0	0	0	20	0	429	586	518	0	140	354	243	139	77	0	0	0
58529dd65c9373ab07909325cc829705	d__Bacteria; p__Bacteroidota; c__Bacteroidia; o__Bacteroidales; f__Prevotellaceae; g__Alloprevotella; s__Prevotellaceae_bacterium	0	0	0	0	0	0	0	0	0	0	0	0	0	0	0	0	0	0	0	0	0	0	0	0	0	0	0	0	0	0	0	0	0	0	0	0	0	0	0	0	0	0	0	0	0	0	0	0
5854e895568b799b35f48cdb94671bbb	d__Bacteria; p__Firmicutes; c__Clostridia; o__Oscillospirales; f__Oscillospiraceae; g__NK4A214_group; s__unidentified	0	0	0	0	0	0	0	0	0	0	0	0	0	0	0	0	0	0	0	0	0	0	0	0	0	0	0	0	0	0	0	0	0	0	0	0	0	0	0	0	0	0	0	0	0	0	0	0
58766b080c1fdf6ed6f8ef17a3734953	d__Bacteria; p__Firmicutes; c__Clostridia; o__Lachnospirales; f__Lachnospiraceae	0	0	0	0	0	0	0	0	0	0	0	0	0	0	0	0	0	0	0	0	0	0	0	0	0	0	0	0	0	0	0	0	0	0	0	0	0	0	0	0	0	0	0	0	0	0	0	0
5905a39101c57c34100f248e8663af35	d__Bacteria; p__Firmicutes; c__Clostridia; o__Clostridia_UCG-014; f__Clostridia_UCG-014; g__Clostridia_UCG-014	0	0	0	248	0	0	0	0	0	0	0	0	0	0	0	0	0	0	0	0	0	0	0	0	0	0	0	0	0	0	0	0	0	0	0	0	0	0	0	0	0	0	0	0	0	0	0	0
5940cb4dd5ebae45d7e4fe387e4e9434	d__Bacteria; p__Firmicutes; c__Clostridia; o__Lachnospirales; f__Lachnospiraceae	0	0	0	0	0	0	0	0	0	0	0	0	0	0	0	0	0	0	0	0	0	0	0	0	0	0	0	0	0	0	0	0	0	0	0	0	0	0	0	0	0	0	0	0	0	0	0	0
59d871b5000f1e8f613515c192cf4260	d__Bacteria; p__Bacteroidota; c__Bacteroidia; o__Bacteroidales; f__Bacteroidaceae; g__Bacteroides	0	0	0	0	0	0	0	0	0	0	0	0	0	0	0	0	0	0	0	0	0	0	0	0	0	0	0	0	0	0	0	0	0	0	0	0	0	0	0	0	0	0	0	0	0	0	0	0
5a0624e1039aedd29b193839d7d5050e	d__Bacteria; p__Firmicutes; c__Clostridia; o__Clostridia_UCG-014; f__Clostridia_UCG-014; g__Clostridia_UCG-014	0	0	0	0	0	0	0	0	0	0	0	0	0	0	0	0	0	0	0	0	0	0	0	0	0	0	0	0	0	0	0	0	0	0	0	0	0	0	0	0	0	0	0	0	0	0	0	0
5a092c94162212525809a8a97d8de5f2	d__Bacteria; p__Firmicutes; c__Clostridia; o__Oscillospirales; f__Ruminococcaceae; g__uncultured; s__uncultured_bacterium	0	0	0	0	0	0	0	0	0	0	0	0	0	0	0	0	0	0	0	0	0	0	0	0	0	0	0	0	0	0	0	0	0	0	0	0	11	0	0	0	0	0	0	0	0	0	0	0
5a23a648dec05c23f2a6149024b2469a	d__Bacteria; p__Firmicutes; c__Clostridia; o__Lachnospirales; f__Lachnospiraceae	0	0	0	0	0	0	0	0	0	0	0	0	0	0	0	0	0	0	0	0	0	0	0	0	0	0	0	0	0	0	0	0	0	0	0	0	0	0	0	0	0	0	0	0	0	0	0	0
5a2550273c66eddaffcf56d6f3b9fb41	d__Bacteria; p__Proteobacteria; c__Gammaproteobacteria; o__Enterobacterales; f__Enterobacteriaceae	0	0	0	0	0	0	0	0	0	0	0	0	0	0	0	734	0	0	0	0	0	0	0	0	0	0	0	0	0	0	0	0	0	0	0	0	0	0	0	0	0	0	0	0	0	0	0	0
5a30adac988f2ad617b4fa545a5f4756	d__Bacteria; p__Firmicutes; c__Clostridia; o__Lachnospirales; f__Lachnospiraceae	0	0	0	0	0	0	0	0	0	0	0	0	0	0	0	0	0	0	0	0	0	0	0	0	0	0	0	0	0	0	0	0	0	0	0	0	0	0	0	0	0	0	0	0	7	0	0	0
5a3de872d95b84ed183a0d0e73378772	d__Bacteria; p__Bacteroidota; c__Bacteroidia; o__Bacteroidales; f__Rikenellaceae; g__Alistipes; s__uncultured_bacterium	0	0	0	0	0	0	0	0	0	0	0	0	0	0	0	0	0	0	0	0	0	0	0	0	0	0	0	0	0	0	0	0	0	0	0	0	0	0	0	0	0	0	0	0	0	0	0	0
5a4158a47fa0fd8c1213c7287ae2bafa	d__Bacteria; p__Firmicutes; c__Clostridia; o__Oscillospirales; f__Oscillospiraceae; g__uncultured	0	0	0	0	0	0	0	0	0	0	0	0	0	0	0	0	0	0	0	0	0	0	0	0	0	0	0	0	0	0	0	0	0	0	0	0	0	0	0	0	0	0	0	0	0	0	0	0
5a497653e293883a1b40a33ea0ca1ce3	d__Bacteria; p__Firmicutes; c__Clostridia; o__Lachnospirales; f__Lachnospiraceae	0	0	0	0	0	0	0	0	0	0	0	0	0	0	0	0	0	0	0	0	0	0	0	0	0	0	0	0	0	0	0	0	0	0	0	0	0	0	0	0	0	0	0	0	0	0	0	0
5a6d45cb20bdbe7699698610e1f5e953	d__Bacteria; p__Firmicutes; c__Bacilli; o__Erysipelotrichales; f__Erysipelotrichaceae; g__Dubosiella; s__uncultured_bacterium	0	0	0	0	0	0	0	0	0	0	0	0	0	0	0	0	0	0	0	0	0	0	0	0	0	0	0	0	0	0	0	0	0	0	0	0	0	0	0	0	0	0	0	0	0	0	0	0
5a9740401807a7fd3519f58fdd3c60cc	d__Bacteria; p__Firmicutes; c__Clostridia; o__Lachnospirales; f__Lachnospiraceae	0	0	0	0	0	0	0	0	0	0	0	0	0	0	0	0	0	0	0	0	0	0	0	0	0	0	0	0	0	0	0	0	0	0	0	0	0	0	0	0	0	0	0	0	0	0	0	0
5a97fb32ec34b65b3f874f4b3b46e8aa	d__Bacteria; p__Actinobacteriota; c__Actinobacteria; o__Micrococcales; f__Microbacteriaceae; g__Microbacterium	0	0	0	0	0	0	0	0	0	0	0	0	0	0	0	0	0	0	0	0	0	0	0	0	0	0	0	0	0	0	0	0	0	0	0	0	0	0	0	0	0	0	0	0	0	0	0	0
5aa3c001e84943440453431a6cd918b2	d__Bacteria; p__Firmicutes; c__Clostridia; o__Lachnospirales; f__Lachnospiraceae; g__Tyzzerella	0	0	0	0	0	0	0	0	0	0	0	0	0	0	0	0	0	0	0	0	0	0	0	0	0	0	0	0	0	0	0	0	0	0	0	0	0	0	0	0	0	0	0	0	0	0	0	0
5ac5a8431e0dfda3663a4634127f9528	d__Bacteria; p__Firmicutes; c__Clostridia; o__Lachnospirales; f__Lachnospiraceae; g__uncultured; s__unidentified	0	0	0	0	0	0	0	0	0	0	0	0	0	0	0	0	0	0	0	0	0	0	0	0	0	0	0	0	0	0	0	0	0	0	0	0	0	0	0	0	0	0	0	0	0	0	0	0
5ad19a8b60683b889eaa9b518166e899	d__Bacteria; p__Firmicutes; c__Clostridia; o__Peptococcales; f__Peptococcaceae; g__uncultured; s__uncultured_bacterium	0	0	0	0	0	0	0	0	0	0	0	0	0	0	0	0	0	0	0	0	0	0	0	0	0	0	0	0	0	0	0	0	0	0	0	0	0	0	0	0	0	0	0	0	0	0	0	0
5b045d9b3f87ab1b69b5f523ea645f11	d__Bacteria; p__Firmicutes; c__Clostridia; o__Clostridia_vadinBB60_group; f__Clostridia_vadinBB60_group; g__Clostridia_vadinBB60_group; s__unidentified	0	0	0	0	0	0	0	0	0	0	0	0	0	0	0	0	0	0	0	0	0	0	0	0	0	0	0	0	0	0	0	0	0	0	0	0	0	0	0	0	0	0	0	0	0	0	0	0
5b060e0952d1da742d914d7d9e7e3a26	d__Bacteria; p__Proteobacteria; c__Gammaproteobacteria; o__Burkholderiales; f__Neisseriaceae	0	0	0	0	0	0	0	0	12	0	0	0	0	0	0	0	0	0	0	0	0	0	0	0	0	0	0	0	0	0	0	0	0	0	0	0	0	0	0	0	0	0	0	0	0	0	0	0
5b72149e5ed0587aa4cbe0931690f690	d__Bacteria; p__Firmicutes; c__Clostridia; o__Oscillospirales; f__UCG-010; g__UCG-010; s__uncultured_organism	0	0	0	0	0	0	0	0	0	0	0	0	0	0	0	0	0	0	0	0	0	0	0	0	0	0	0	0	0	0	0	0	0	0	0	0	0	0	0	0	0	0	0	0	0	0	0	0
5b9305abe9131ab077f971551c108db7	d__Bacteria; p__Firmicutes; c__Clostridia; o__Clostridia_vadinBB60_group; f__Clostridia_vadinBB60_group; g__Clostridia_vadinBB60_group; s__uncultured_Clostridia	0	79	0	24	0	76	16	11	0	0	0	89	0	0	0	0	0	229	29	62	0	0	0	23	0	0	0	67	90	85	19	0	0	0	0	0	18	76	23	0	23	79	39	167	147	0	0	0
5b98c1305b20b9521b16ca91abd75bc6	d__Bacteria; p__Firmicutes; c__Clostridia; o__Lachnospirales; f__Lachnospiraceae	0	0	0	0	0	0	0	0	0	0	0	0	0	0	0	0	0	0	0	0	0	0	0	0	0	0	0	0	0	0	0	0	0	0	0	0	0	0	0	0	0	0	0	0	0	0	0	0
5c4563e3dd7e12dcdf279783af929eaa	d__Bacteria; p__Firmicutes; c__Clostridia; o__Lachnospirales; f__Lachnospiraceae	0	0	0	0	0	0	0	0	0	0	0	0	0	0	0	0	6	0	0	0	0	0	0	0	0	0	0	0	0	0	0	0	0	0	0	0	0	0	0	0	0	0	0	0	0	0	0	0
5d45165f7277acc1c062e794dac8f21c	d__Bacteria; p__Firmicutes; c__Clostridia; o__Peptostreptococcales-Tissierellales; f__Anaerovoracaceae; g__[Eubacterium]_nodatum_group; s__uncultured_organism	0	0	0	0	0	0	0	0	0	0	0	0	0	0	0	0	0	0	0	0	0	0	0	0	0	0	0	0	0	0	0	0	0	0	0	0	0	0	0	0	0	0	0	0	0	0	0	0
5d4e490dd59e34dc4674f3179d485d0a	d__Bacteria; p__Firmicutes; c__Clostridia; o__Lachnospirales; f__Lachnospiraceae; g__Tyzzerella; s__unidentified	0	0	0	0	0	0	0	0	0	0	0	0	0	0	0	0	0	0	0	0	0	0	0	0	0	0	0	0	0	0	0	0	0	0	0	0	0	0	0	0	0	0	0	0	0	0	0	0
5d6d200a9ac1ce63fef95fdd57cd4039	d__Bacteria; p__Firmicutes; c__Clostridia; o__Lachnospirales; f__Lachnospiraceae	0	0	0	0	0	0	0	0	0	0	0	0	0	0	0	0	0	0	0	0	0	0	0	0	0	0	0	0	0	0	0	0	0	0	0	0	0	0	0	0	0	0	0	0	0	0	0	0
5dd96f993f57880532c3d09e7aaddc27	d__Bacteria; p__Firmicutes; c__Clostridia; o__Oscillospirales; f__Oscillospiraceae; g__Colidextribacter	0	0	0	0	0	0	0	0	0	0	0	0	0	0	0	0	0	0	0	0	0	0	0	0	0	0	0	0	0	0	0	0	0	0	0	0	0	0	0	0	0	0	0	0	0	0	0	0
5dec4d926cdeb08e6071ee7616a9b416	d__Bacteria; p__Firmicutes; c__Clostridia; o__Lachnospirales; f__Lachnospiraceae	0	0	0	0	0	0	0	0	0	0	0	0	0	0	0	0	0	0	0	0	0	0	0	0	0	0	0	0	0	0	0	0	0	0	0	0	0	0	0	0	0	0	0	0	0	0	0	0
5e07a59f7fcc78ecfa10c9340835fbf0	d__Bacteria; p__Verrucomicrobiota; c__Verrucomicrobiae; o__Verrucomicrobiales; f__Akkermansiaceae; g__Akkermansia; s__Akkermansia_muciniphila	0	0	0	0	0	0	0	0	0	0	0	0	0	0	0	0	0	0	0	0	0	0	0	0	0	0	0	0	0	0	0	0	0	0	0	0	0	0	0	0	0	0	0	0	0	0	0	0
5e18094f37d33836726fabc09f8e46fc	d__Bacteria; p__Firmicutes; c__Clostridia; o__Clostridia_vadinBB60_group; f__Clostridia_vadinBB60_group; g__Clostridia_vadinBB60_group; s__uncultured_bacterium	0	344	0	587	0	272	89	244	0	0	0	97	533	505	0	0	0	626	269	1050	0	0	0	429	0	0	0	92	156	231	71	0	0	0	23	0	4	132	698	3	4	12	226	172	984	0	0	0
5e296e182bc0b9cd3098620187427b28	d__Bacteria; p__Actinobacteriota; c__Actinobacteria; o__Propionibacteriales; f__Propionibacteriaceae; g__Friedmanniella	0	0	0	0	0	0	0	0	0	0	0	0	0	0	0	0	0	0	0	0	0	0	0	0	0	0	0	0	0	0	0	0	0	0	0	0	0	0	0	0	0	0	0	0	0	0	0	0
5e777667d3a8d66663cdf946c1b5e02c	d__Bacteria; p__Bacteroidota; c__Bacteroidia; o__Bacteroidales; f__Prevotellaceae; g__uncultured	0	0	0	0	0	0	0	0	0	0	0	0	0	0	0	0	0	0	0	0	0	0	0	0	0	0	0	0	0	0	0	0	0	0	0	0	0	0	0	0	0	0	0	0	0	0	0	0
5eaeab6fa2a8efe96eac7a0712c65080	d__Bacteria; p__Firmicutes; c__Clostridia; o__Lachnospirales; f__Lachnospiraceae; g__Blautia; s__Lachnospiraceae_bacterium	0	18	0	24	30	36	25	0	0	0	0	61	14	0	0	0	0	21	13	15	0	0	0	35	0	0	0	0	47	0	0	0	0	0	0	0	79	20	9	0	0	0	17	6	19	0	0	0
5f1f6453ad88dc836876671d27f97f58	d__Bacteria; p__Firmicutes; c__Clostridia; o__Lachnospirales; f__Lachnospiraceae; g__uncultured; s__uncultured_bacterium	0	9	0	20	0	21	12	58	0	0	0	10	8	5	0	0	0	33	37	25	0	0	0	0	0	0	0	85	402	15	0	0	0	0	0	0	7	0	10	0	0	0	0	0	12	0	0	0
5f3017bd215729447cb34494307137d7	d__Bacteria; p__Latescibacterota; c__Latescibacterota; o__Latescibacterota; f__Latescibacterota; g__Latescibacterota; s__uncultured_soil	0	0	0	0	0	0	0	0	0	0	0	0	0	0	0	0	0	0	0	0	0	0	0	0	0	0	0	0	0	0	0	0	0	0	0	0	0	0	0	0	0	0	0	0	0	0	0	0
5fbf02642aa67178b84d734d4f155d88	d__Bacteria; p__Firmicutes; c__Bacilli; o__RF39; f__RF39; g__RF39	0	0	0	0	0	0	0	0	0	0	0	0	0	0	0	0	0	0	0	0	0	0	0	0	0	0	0	0	0	0	0	0	0	0	0	0	0	0	0	0	0	0	4	0	0	0	0	0
5fd82a19562fe519fef44f1931475bc6	d__Bacteria; p__Firmicutes; c__Bacilli; o__Erysipelotrichales; f__Erysipelatoclostridiaceae; g__Erysipelatoclostridium	0	0	0	0	0	0	0	0	0	0	0	0	0	0	0	0	0	0	0	0	0	0	0	0	0	0	0	0	0	0	0	0	0	0	0	0	0	0	0	0	0	0	0	0	0	0	0	0
5fe7368c69e66529f0fe71354cc10fc7	d__Bacteria; p__Firmicutes; c__Clostridia; o__Lachnospirales; f__Lachnospiraceae; g__Lachnoclostridium; s__uncultured_bacterium	0	0	0	0	0	0	0	0	0	0	0	0	0	0	0	0	0	13	15	22	0	0	0	0	0	0	0	0	24	0	0	0	0	0	0	0	0	0	0	0	0	0	0	0	0	0	0	0
5ffdeb79446ecb01177d3cfb12e64799	d__Bacteria; p__Firmicutes; c__Clostridia; o__Lachnospirales; f__Lachnospiraceae; g__Lachnospiraceae_NK4A136_group	0	0	0	0	0	0	0	0	0	0	0	0	0	0	0	0	0	0	0	0	0	0	0	0	0	0	0	0	0	0	0	0	0	0	0	0	0	0	0	0	0	0	0	0	0	0	0	0
601101d33cdf43a40bd674a50711af52	d__Bacteria; p__Firmicutes; c__Clostridia; o__Lachnospirales; f__Lachnospiraceae; g__Roseburia	0	0	0	0	13	0	0	0	0	0	0	0	0	0	0	0	0	0	0	0	0	0	0	0	0	0	0	0	0	0	0	0	0	0	0	0	0	0	0	0	0	0	0	0	0	0	0	0
6064a4fcb6b9cee07e1e6412249bcad5	d__Bacteria; p__Firmicutes; c__Clostridia; o__Oscillospirales; f__Ruminococcaceae; g__Incertae_Sedis	0	0	0	0	0	0	0	0	0	0	0	0	0	0	0	0	0	0	0	0	0	0	0	0	0	0	0	0	0	0	0	0	0	0	0	0	0	0	0	0	0	0	0	0	0	0	0	0
60a2e0a4d6760de56ad66a42a4093dc5	d__Bacteria; p__Firmicutes; c__Clostridia; o__Lachnospirales; f__Lachnospiraceae; g__Lachnoclostridium	0	0	0	0	0	0	0	0	0	0	0	0	0	0	0	0	0	0	0	0	0	0	0	0	0	0	0	0	0	0	0	0	0	0	0	0	0	0	0	0	0	0	0	0	0	0	0	0
60f93fed83d17d00026301844c347826	d__Bacteria; p__Firmicutes; c__Clostridia; o__Oscillospirales; f__[Eubacterium]_coprostanoligenes_group; g__[Eubacterium]_coprostanoligenes_group	0	0	0	0	0	0	0	0	0	0	0	0	0	0	0	0	0	0	0	0	0	0	0	0	0	0	0	0	0	0	0	0	0	0	0	0	0	0	0	0	0	0	0	0	0	0	0	0
6105f15ed66ad6107272ad1373d5c037	d__Bacteria; p__Firmicutes; c__Clostridia; o__Clostridia_UCG-014; f__Clostridia_UCG-014; g__Clostridia_UCG-014; s__uncultured_bacterium	0	0	0	0	0	0	0	0	0	0	0	0	0	0	0	0	0	0	0	0	0	0	0	0	0	0	0	0	0	0	0	0	0	0	0	0	0	0	0	0	0	0	0	0	0	0	0	0
610e39ba1204ff5d54d93f54eddf73fd	d__Bacteria; p__Verrucomicrobiota; c__Verrucomicrobiae; o__Verrucomicrobiales; f__Akkermansiaceae; g__Akkermansia; s__uncultured_bacterium	0	0	0	0	0	0	0	0	0	0	0	0	0	0	0	0	0	0	0	0	0	0	0	0	0	0	0	0	0	0	0	0	0	0	0	0	0	0	0	0	0	0	0	0	0	0	0	0
6116fd7dc95407952dfa6a8cad835556	d__Bacteria; p__Firmicutes; c__Bacilli; o__Erysipelotrichales; f__Erysipelatoclostridiaceae; g__Erysipelatoclostridiaceae; s__uncultured_bacterium	0	0	0	0	0	0	0	0	0	0	0	0	0	0	0	0	0	0	0	12	8	0	0	28	0	0	113	0	0	0	0	0	0	0	0	0	0	8	13	51	136	249	0	11	0	0	0	0
61db0bd527e07336202fd0ff4578c042	d__Bacteria; p__Firmicutes; c__Clostridia; o__Lachnospirales; f__Lachnospiraceae; g__uncultured	0	0	0	41	26	14	17	59	0	0	0	75	67	0	0	0	0	38	55	54	0	0	0	27	0	0	42	14	57	25	0	0	0	0	0	0	87	71	41	0	0	12	8	72	133	0	0	9
61de00abb7a3247a42aa5dbc77c3036f	d__Bacteria; p__Firmicutes; c__Clostridia; o__Lachnospirales; f__Lachnospiraceae; g__uncultured; s__uncultured_bacterium	0	0	0	0	0	0	4	0	0	0	0	0	0	0	0	0	0	0	0	0	0	0	0	0	0	0	0	0	0	0	0	0	0	0	0	0	0	0	0	0	0	0	0	0	0	0	0	0
6221c5fdd3261948567805a099702696	d__Bacteria; p__Bacteroidota; c__Bacteroidia; o__Bacteroidales; f__Rikenellaceae; g__Alistipes; s__uncultured_bacterium	0	0	0	0	0	0	0	0	0	0	0	0	0	0	0	0	0	0	0	0	0	0	0	0	0	0	0	0	0	0	0	0	0	0	0	0	0	0	0	0	0	0	0	0	0	0	0	0
6231b595811a9766cabf4c07cc8f19b1	d__Bacteria; p__Bacteroidota; c__Bacteroidia; o__Bacteroidales; f__Muribaculaceae	0	0	0	0	0	0	0	0	0	0	0	0	0	0	0	0	0	0	0	0	0	0	0	0	0	0	0	0	0	0	0	0	0	0	0	0	0	0	0	0	0	0	0	0	0	0	0	0
624a9bff3d05f5270abf2e9799c78018	d__Bacteria; p__Planctomycetota; c__Phycisphaerae; o__MSBL9; f__SG8-4; g__SG8-4; s__uncultured_bacterium	0	0	0	0	0	0	0	0	0	0	0	0	0	0	0	0	0	0	0	0	0	0	0	0	0	0	0	0	0	0	0	0	0	0	0	0	0	0	0	0	0	0	0	0	0	0	0	0
6261a69fc865ea8f5246c810994fc4da	d__Bacteria; p__Firmicutes; c__Clostridia; o__Peptostreptococcales-Tissierellales; f__Peptostreptococcaceae; g__Romboutsia	0	0	0	0	0	0	0	0	0	0	0	0	0	0	0	0	0	0	0	0	0	0	0	0	0	0	0	0	0	0	0	0	0	0	0	0	0	0	0	0	0	0	0	0	0	0	2	0
62669fe8cbcac323242a062e3c6a3386	d__Bacteria; p__Firmicutes; c__Clostridia; o__Lachnospirales; f__Lachnospiraceae; g__uncultured; s__unidentified	0	0	0	0	0	0	0	0	0	0	0	0	0	0	0	0	0	0	0	0	0	0	0	0	0	0	0	0	0	0	0	0	0	0	0	0	0	0	0	0	0	0	0	0	0	0	0	0
62727dc7f1b9c5878de3da94b2977f05	d__Bacteria; p__Proteobacteria; c__Alphaproteobacteria; o__Rhizobiales; f__Rhizobiaceae; g__Ochrobactrum	0	0	0	0	0	0	0	0	0	0	0	0	0	0	0	0	0	0	0	0	0	0	0	0	0	0	0	0	0	0	0	0	0	0	0	0	0	0	0	0	0	0	0	0	0	0	0	0
62971a5cc9a9d0de37b35ab2cfd045a1	d__Bacteria; p__Verrucomicrobiota; c__Verrucomicrobiae; o__Verrucomicrobiales; f__Akkermansiaceae; g__Akkermansia; s__uncultured_bacterium	0	0	0	0	0	0	0	0	0	0	0	0	0	0	0	0	0	0	0	0	0	0	0	0	0	0	0	0	0	0	0	0	0	0	0	0	0	0	0	0	0	0	0	0	0	0	0	0
62dc76a09326c359be5946507e82e9fa	d__Bacteria; p__Firmicutes; c__Clostridia; o__Peptostreptococcales-Tissierellales; f__Anaerovoracaceae; g__[Eubacterium]_nodatum_group	0	6	0	0	0	3	0	0	0	0	0	11	0	0	0	0	0	15	0	11	0	0	0	12	0	0	18	18	10	0	0	0	0	0	0	0	4	7	11	0	9	9	23	0	0	0	15	379
630d3298d6df053fa8d57ead7cd4df95	d__Bacteria; p__Firmicutes; c__Clostridia; o__Clostridia_vadinBB60_group; f__Clostridia_vadinBB60_group; g__Clostridia_vadinBB60_group; s__uncultured_bacterium	0	15	0	15	0	0	17	26	0	0	0	137	110	39	0	0	0	98	48	29	0	0	0	25	0	0	0	13	66	27	0	0	0	0	0	0	0	0	0	0	0	0	0	0	0	0	0	0
6337b308d49ea78bc68f9100ca6c62b4	d__Bacteria; p__Firmicutes; c__Clostridia; o__Clostridia_vadinBB60_group; f__Clostridia_vadinBB60_group; g__Clostridia_vadinBB60_group; s__uncultured_bacterium	0	47	0	94	0	57	48	354	0	0	0	201	270	92	0	0	0	60	42	84	0	0	0	0	0	17	0	70	475	310	15	0	0	0	0	0	311	368	1040	0	0	0	0	0	13	0	21	71
633f7593104d7147d6ed27952d19edce	d__Bacteria; p__Firmicutes; c__Clostridia; o__Lachnospirales; f__Lachnospiraceae; g__Blautia; s__unidentified	0	0	0	0	0	0	0	0	0	0	0	0	0	0	0	0	0	0	0	0	0	0	0	0	0	0	0	0	0	0	0	0	0	0	0	0	0	0	0	0	0	0	0	0	0	0	0	0
634124a20a8f240326e30d7bd767b878	d__Bacteria; p__Campilobacterota; c__Campylobacteria; o__Campylobacterales; f__Helicobacteraceae; g__Helicobacter	0	0	0	0	0	0	0	0	0	0	0	0	0	0	0	0	0	0	0	0	0	0	0	0	0	0	0	0	0	0	0	0	0	0	0	0	0	0	0	0	0	0	0	0	0	0	0	0
638bea17d459a05ae7083c0d704fcf37	d__Bacteria; p__Proteobacteria; c__Gammaproteobacteria; o__Burkholderiales	0	0	0	0	0	0	0	0	0	0	0	0	0	0	0	0	0	0	0	0	0	0	0	0	0	0	0	0	0	0	0	0	0	0	0	0	0	0	0	0	0	0	0	0	0	0	0	0
6397b20a49248172fe4f03c91a114738	d__Bacteria; p__Bacteroidota; c__Bacteroidia; o__Bacteroidales; f__Muribaculaceae; g__Muribaculaceae; s__uncultured_organism	0	0	0	0	0	0	0	0	0	0	0	0	0	0	0	0	0	0	0	0	0	0	0	0	0	0	0	0	0	0	0	0	0	0	0	0	0	0	0	0	0	0	0	0	0	0	0	0
63b29e63da1224ee92da61b89747ea1f	d__Bacteria; p__Bacteroidota; c__Bacteroidia; o__Bacteroidales; f__Muribaculaceae; g__Muribaculaceae; s__uncultured_bacterium	0	0	0	0	0	0	0	0	0	0	0	0	0	0	0	0	0	0	0	0	0	0	0	0	0	0	0	0	0	0	0	0	0	0	0	0	0	0	0	0	0	0	0	0	0	0	0	0
63c60d88eeb82571751b0a922267f4dc	d__Bacteria; p__Firmicutes; c__Bacilli; o__RF39; f__RF39; g__RF39	0	0	0	0	0	0	0	0	0	0	0	0	0	0	0	0	0	0	0	0	0	0	0	0	0	0	0	0	0	0	0	0	0	0	0	0	0	0	0	0	0	0	0	0	0	0	0	0
63cf778e40c4a1c9576bb2ef691d8f17	d__Bacteria; p__Firmicutes; c__Clostridia; o__Lachnospirales; f__Lachnospiraceae; g__ASF356; s__Clostridium_sp.	0	0	0	0	0	0	0	0	0	0	0	0	0	0	0	0	0	0	0	0	0	0	0	0	0	0	0	0	0	0	0	0	0	0	0	0	0	0	0	0	0	0	0	0	0	0	0	0
63f4c0a2e3b70ea3585ff92c72858bd5	d__Bacteria; p__Firmicutes; c__Clostridia; o__Lachnospirales; f__Lachnospiraceae; g__uncultured; s__Clostridium_sp.	0	0	0	0	0	0	0	0	0	0	0	0	0	0	0	0	0	0	0	0	0	0	0	0	0	0	0	0	0	0	0	0	0	0	0	0	0	0	0	0	0	0	0	0	0	0	0	0
643cdec91da65f94f33949641cc86d57	d__Bacteria; p__Firmicutes; c__Clostridia; o__Clostridia_vadinBB60_group; f__Clostridia_vadinBB60_group; g__Clostridia_vadinBB60_group; s__unidentified	0	0	0	0	0	0	0	0	0	0	0	0	0	0	0	0	0	0	0	0	0	0	0	0	0	0	0	0	0	0	0	0	0	0	0	0	0	0	0	0	0	0	0	0	0	0	0	0
644cba29671be4a3f82b6576082e0602	d__Bacteria; p__Firmicutes; c__Clostridia; o__Lachnospirales; f__Lachnospiraceae	0	0	0	0	0	0	0	0	0	0	0	0	0	0	0	0	0	0	0	0	0	0	0	0	0	0	0	0	0	0	0	0	0	0	0	0	0	0	0	0	0	0	0	0	0	0	0	0
646253f2b8d1ae7a7411170f2b908595	d__Bacteria	0	0	0	0	0	0	0	0	0	0	0	0	0	0	0	0	0	0	0	0	0	0	0	0	0	0	0	0	0	0	0	0	0	0	0	0	0	0	0	0	0	0	0	0	0	0	0	0
65057f7432d10c06a93825a2c04dccde	d__Bacteria; p__Firmicutes; c__Clostridia; o__Peptostreptococcales-Tissierellales; f__Peptostreptococcaceae; g__Romboutsia	0	0	0	0	0	0	0	0	0	0	0	0	0	0	0	0	0	0	0	0	0	0	0	0	0	0	0	0	0	0	0	0	0	0	0	0	0	0	0	0	0	0	0	0	0	0	0	0
650c03e0454477bda6443b11e18a48d7	d__Bacteria; p__Firmicutes; c__Clostridia; o__Lachnospirales; f__Lachnospiraceae	0	0	0	0	0	0	0	0	0	0	0	0	0	0	0	0	0	0	0	0	0	0	0	0	0	0	0	0	0	0	0	0	0	0	0	0	0	0	0	0	0	0	0	0	0	0	0	0
653334c36340a20181971e05d9b4e110	d__Bacteria; p__Proteobacteria; c__Gammaproteobacteria; o__Burkholderiales; f__Comamonadaceae	0	0	0	0	0	0	0	0	8	0	0	0	0	0	0	0	0	0	0	0	0	0	0	0	0	0	0	0	0	0	0	0	0	0	0	0	0	0	0	0	0	0	0	0	0	0	0	0
6536a7bc84c95500ef05185628c9f407	d__Bacteria; p__Firmicutes; c__Clostridia; o__Lachnospirales; f__Lachnospiraceae	0	14	0	0	0	21	24	0	0	0	0	40	25	12	0	0	0	45	0	53	0	0	0	30	0	0	0	0	0	0	0	0	0	0	0	0	22	51	0	0	0	0	12	0	0	0	0	0
6552f5296e9aa6209fe36ceffb22f492	d__Bacteria; p__Firmicutes; c__Clostridia; o__Lachnospirales; f__Lachnospiraceae	0	0	0	0	0	0	0	0	0	0	0	0	0	0	0	0	0	0	0	0	0	0	0	0	0	0	0	0	0	0	0	0	0	0	0	0	0	0	0	0	0	0	0	0	0	0	0	0
65564efafb80060ef155c05105b8ed0b	d__Bacteria; p__Firmicutes; c__Clostridia; o__Lachnospirales; f__Defluviitaleaceae; g__Defluviitaleaceae_UCG-011; s__uncultured_organism	0	0	0	0	0	0	0	0	0	0	0	0	0	0	0	0	0	0	0	0	0	0	0	0	0	0	0	0	0	0	0	0	0	0	0	0	0	0	0	0	0	0	0	0	0	0	0	0
65a8a90a1ceb3a02a71089815b06eb1b	d__Bacteria; p__Patescibacteria; c__Parcubacteria; o__Candidatus_Yanofskybacteria; f__Candidatus_Yanofskybacteria; g__Candidatus_Yanofskybacteria; s__uncultured_bacterium	0	0	0	0	0	0	0	0	0	0	0	0	0	0	0	0	0	0	0	0	0	0	0	0	0	0	0	0	0	0	0	0	0	0	0	0	0	0	0	0	0	0	0	0	0	0	0	0
65b43ef12cd01434a8f7c309eccd229b	d__Bacteria; p__Firmicutes; c__Clostridia; o__Oscillospirales; f__Oscillospiraceae; g__uncultured; s__uncultured_bacterium	0	0	0	0	0	0	0	0	0	0	0	0	0	0	0	0	0	0	0	0	0	0	0	0	0	0	0	0	0	0	0	0	0	0	0	0	0	0	0	0	0	0	0	0	0	0	0	0
65d43491988bfe557da4d86a5ba25dae	d__Bacteria; p__Firmicutes; c__Bacilli; o__Staphylococcales; f__Staphylococcaceae; g__Staphylococcus	0	0	0	0	0	0	0	0	0	0	0	0	0	0	0	0	0	0	0	0	0	0	0	0	0	0	0	0	0	0	0	0	10	0	0	0	0	0	0	4	0	0	0	0	0	0	0	0
66bcdcafe14c6305446b23b2394b64b4	d__Bacteria; p__Firmicutes; c__Clostridia; o__Lachnospirales; f__Lachnospiraceae	0	0	0	0	0	0	0	0	0	0	0	0	0	0	0	0	0	0	0	0	0	0	0	0	0	0	0	0	0	0	0	0	0	0	0	0	0	0	0	0	0	0	0	0	0	0	0	0
673d575673f2d41f61c5038263952477	d__Bacteria; p__Firmicutes; c__Clostridia; o__Oscillospirales; f__Oscillospiraceae; g__Intestinimonas; s__uncultured_Clostridiales	0	0	0	0	0	0	0	0	0	0	0	0	0	0	0	0	0	0	0	0	0	0	0	0	0	0	0	0	0	0	0	0	0	0	0	0	0	0	0	0	0	0	0	0	0	0	0	0
674013af219dd342438790293052e10a	d__Bacteria; p__Firmicutes; c__Clostridia; o__Lachnospirales; f__Lachnospiraceae; g__[Eubacterium]_ventriosum_group; s__uncultured_Clostridiales	0	0	0	0	0	0	0	0	0	0	0	0	0	0	0	0	0	0	0	0	0	0	0	0	0	0	0	0	0	0	0	0	0	0	0	0	0	0	0	0	0	0	0	0	0	0	0	0
675c847bccbc53942ebb7b8cbb4efc4d	d__Bacteria; p__Bacteroidota; c__Bacteroidia; o__Bacteroidales; f__Prevotellaceae; g__Prevotella	0	0	0	18	0	0	0	0	0	0	0	0	0	0	6	0	0	19	0	0	0	0	7	0	0	0	5	0	0	0	0	0	0	0	0	0	0	0	0	0	4	0	0	0	0	0	0	0
67a412f0161d751fc02005335a54b38e	d__Bacteria; p__Proteobacteria; c__Gammaproteobacteria; o__Pseudomonadales; f__Pseudomonadaceae; g__Pseudomonas	0	0	0	0	0	0	0	0	0	0	0	0	0	0	0	0	0	0	0	0	0	0	0	0	0	0	0	0	0	0	0	0	0	0	0	0	0	0	0	0	0	0	0	0	0	0	0	0
67c0eebb75008e654bfb503dbff78e8e	d__Bacteria; p__MBNT15; c__MBNT15; o__MBNT15; f__MBNT15; g__MBNT15; s__uncultured_bacterium	0	0	0	0	0	0	0	0	0	0	0	0	0	0	0	0	0	0	0	0	0	0	0	0	0	0	0	0	0	0	0	0	0	0	0	0	0	0	0	0	0	0	0	0	0	0	0	0
67e94074753db142b8d516846a6d0d4e	d__Bacteria; p__Firmicutes; c__Bacilli; o__Erysipelotrichales; f__Erysipelatoclostridiaceae; g__Erysipelatoclostridium	0	0	0	0	0	0	0	0	0	0	0	0	0	0	0	0	0	0	0	0	0	0	0	5	0	0	0	0	0	0	0	0	0	0	0	0	0	0	0	0	0	0	0	0	0	0	0	0
67f6e2bcee8b319daad40d94f3fe0cec	d__Bacteria; p__Patescibacteria; c__ABY1; o__Candidatus_Uhrbacteria; f__Candidatus_Uhrbacteria; g__Candidatus_Uhrbacteria; s__Candidatus_Uhrbacteria	0	0	0	0	0	0	0	0	0	0	0	0	0	0	0	0	0	0	0	0	0	0	0	0	0	0	0	0	0	0	0	0	0	0	0	0	0	0	0	0	0	0	0	0	0	0	0	0
680b2a1833c5c2699fe4d5dea7cc0960	d__Bacteria; p__Firmicutes; c__Clostridia; o__Oscillospirales; f__Oscillospiraceae; g__Colidextribacter; s__uncultured_bacterium	0	0	0	0	0	0	0	0	0	0	0	0	0	0	0	0	0	0	11	0	0	0	0	0	0	0	0	0	0	0	0	0	0	0	0	0	0	0	0	0	0	0	0	0	0	0	0	0
6826037dc498e6a7caff86595c805c69	d__Bacteria; p__Firmicutes; c__Clostridia; o__Lachnospirales; f__Lachnospiraceae; g__Lachnospiraceae_NK4A136_group	0	0	0	0	0	0	0	0	0	0	0	0	0	0	0	0	0	0	0	0	0	0	0	0	0	0	0	0	0	0	0	0	0	0	0	0	0	0	0	0	0	0	0	0	0	0	0	0
682dde043b6d08cf20021dc1e423446d	d__Bacteria; p__Firmicutes; c__Clostridia; o__Lachnospirales; f__Lachnospiraceae; g__Lachnospiraceae_UCG-006; s__uncultured_bacterium	0	0	0	0	0	0	0	0	0	0	0	0	0	0	0	0	0	0	0	0	0	0	0	0	0	0	0	0	0	0	0	0	0	0	0	0	0	17	0	0	0	0	0	0	0	0	0	0
6897c65207ec0dabca9a82ab08c60d03	d__Bacteria; p__Verrucomicrobiota; c__Verrucomicrobiae; o__Verrucomicrobiales; f__Akkermansiaceae; g__Akkermansia; s__Akkermansia_muciniphila	0	0	0	0	0	0	0	0	0	0	0	0	0	0	0	0	0	0	0	0	0	0	0	0	0	0	0	0	0	0	0	0	0	0	0	0	0	0	0	0	0	0	0	0	0	0	0	0
68c0de23aadf50c215f58758255382b8	d__Bacteria; p__Firmicutes; c__Bacilli; o__Erysipelotrichales; f__Erysipelotrichaceae; g__Dubosiella; s__uncultured_bacterium	0	0	0	0	0	0	0	0	0	0	0	0	0	0	0	0	0	0	0	0	0	0	0	0	0	0	0	0	0	0	0	0	0	0	0	0	0	0	0	0	0	0	0	0	0	0	0	0
68c48e86915977dfdc5b25e716f0ac0e	d__Bacteria; p__Firmicutes; c__Clostridia; o__Lachnospirales; f__Lachnospiraceae; g__Marvinbryantia	0	0	0	0	0	0	0	0	0	0	0	0	0	0	0	0	0	0	0	0	0	0	0	0	0	0	0	0	0	0	0	0	0	0	0	0	0	0	0	0	0	0	0	0	0	0	0	0
6964f9e36df21e0ab3b2b1eeda1c95ff	d__Bacteria; p__Bacteroidota; c__Bacteroidia; o__Bacteroidales; f__Muribaculaceae; g__Muribaculaceae; s__uncultured_bacterium	0	0	0	0	0	0	0	0	0	0	0	0	0	0	0	0	0	0	0	0	0	0	0	0	0	0	0	0	0	0	0	0	0	0	0	0	0	0	0	0	0	0	0	0	0	0	0	0
696a74bdc2c41de30daca13de466cb19	d__Bacteria; p__Bacteroidota; c__Bacteroidia; o__Bacteroidales; f__Muribaculaceae; g__Muribaculaceae; s__uncultured_bacterium	0	0	0	0	0	0	0	0	0	0	0	0	0	0	0	0	0	0	0	0	0	0	0	0	0	0	0	0	0	0	0	0	0	0	0	0	0	0	0	0	0	0	0	0	0	0	0	0
6981dde6e09243bd29692a328da0f5ea	d__Bacteria; p__Firmicutes; c__Clostridia; o__Lachnospirales; f__Lachnospiraceae; g__uncultured	0	0	0	0	0	0	0	0	0	0	0	0	0	0	0	0	0	0	0	0	0	0	0	0	0	0	0	0	0	0	0	0	0	0	0	0	0	0	0	0	0	0	0	0	0	0	0	0
6a37427c02a8b40762235a1c67029316	d__Bacteria; p__Firmicutes; c__Clostridia; o__Lachnospirales; f__Lachnospiraceae; g__Lachnoclostridium	0	0	0	0	0	0	0	0	0	0	0	0	0	0	0	0	0	0	0	0	0	0	0	0	0	0	0	0	0	0	0	0	0	0	0	0	0	0	0	0	0	0	0	0	0	0	0	0
6a7945d99b90c9a35a71ba9d4eacf189	d__Bacteria; p__Firmicutes; c__Clostridia; o__Clostridia_vadinBB60_group; f__Clostridia_vadinBB60_group; g__Clostridia_vadinBB60_group	0	0	0	0	0	0	0	0	0	0	0	0	0	0	0	0	0	0	0	0	0	0	0	0	0	0	0	0	0	0	0	0	0	0	0	0	0	0	0	0	0	0	0	0	0	0	0	0
6a8118b17d1d40cf877db24449ceb616	d__Bacteria; p__Firmicutes; c__Clostridia; o__Oscillospirales; f__Oscillospiraceae; g__Oscillibacter	0	13	0	0	0	0	24	119	0	0	0	0	0	0	0	0	0	0	0	0	0	0	0	0	0	0	0	0	0	0	0	0	0	0	25	0	60	146	0	0	13	5	56	98	38	0	0	0
6aaac37f56d07ffcea4fe9ef1cd00d2f	d__Bacteria; p__Firmicutes; c__Clostridia; o__Lachnospirales; f__Lachnospiraceae; g__Blautia; s__Lachnospiraceae_bacterium	0	0	0	0	0	0	0	0	0	0	0	0	0	0	0	0	0	0	0	0	0	0	0	0	0	0	12	0	0	0	0	0	0	0	0	0	0	0	0	19	142	32	0	0	0	0	12	21
6b08596cd7fa0727c16c28d4e0aacdbd	d__Bacteria; p__Firmicutes; c__Clostridia; o__Oscillospirales; f__Ruminococcaceae; g__Ruminococcus; s__uncultured_Ruminococcus	0	0	0	0	0	0	0	0	0	0	0	0	0	0	0	0	0	0	0	0	0	0	0	0	0	0	0	0	0	0	0	0	0	0	0	0	0	0	0	0	0	0	0	0	0	0	0	0
6b62e0efe067232745f426f09eb062ab	d__Bacteria; p__Firmicutes; c__Clostridia; o__Lachnospirales; f__Lachnospiraceae	0	0	0	0	0	0	0	0	0	0	0	0	0	0	0	0	0	0	0	0	0	0	0	0	0	0	0	0	0	0	0	0	0	0	0	0	0	0	0	0	0	0	0	0	0	0	0	0
6b6806115bc7d2ccc12398e9d874f14b	d__Bacteria; p__Cyanobacteria; c__Cyanobacteriia; o__Cyanobacteriales; f__Cyanobacteriaceae; g__Cyanobacterium_PCC-7202; s__Cyanobacterium_sp.	0	0	0	0	0	0	0	0	4	0	0	0	0	0	0	0	0	0	0	0	0	0	0	0	0	0	0	0	0	0	0	0	0	0	0	0	0	0	0	0	0	0	0	0	0	0	0	0
6b85aec66c0b37a981c18d9284864c6d	d__Bacteria; p__Verrucomicrobiota; c__Verrucomicrobiae; o__Verrucomicrobiales; f__Akkermansiaceae; g__Akkermansia; s__uncultured_bacterium	0	0	0	0	0	0	0	0	0	0	0	0	0	0	0	0	0	0	0	0	0	0	0	0	0	0	0	0	0	0	0	0	0	0	0	0	0	0	0	0	0	0	0	0	0	0	0	0
6bbff26a22040581ff0e24f9b5b40830	d__Bacteria; p__Firmicutes; c__Negativicutes; o__Acidaminococcales; f__Acidaminococcaceae; g__Acidaminococcus; s__uncultured_organism	0	0	0	0	0	0	0	0	0	0	0	0	0	0	0	0	0	0	0	0	0	0	0	0	0	0	0	0	0	0	0	0	0	0	0	0	0	0	0	0	0	0	0	0	0	0	0	0
6c01f58d75feba376178014e173dbccb	d__Bacteria; p__Verrucomicrobiota; c__Verrucomicrobiae; o__Verrucomicrobiales; f__Akkermansiaceae; g__Akkermansia; s__uncultured_bacterium	0	0	0	0	0	0	0	0	0	0	0	0	0	0	0	0	0	0	0	0	0	0	0	0	0	0	0	0	0	0	0	0	0	0	0	0	0	0	0	0	0	0	0	0	0	0	0	0
6c260dc1f3d2e0521b965a39f13343f2	d__Bacteria; p__Proteobacteria; c__Gammaproteobacteria; o__Burkholderiales; f__SC-I-84; g__SC-I-84; s__metagenome	0	0	0	0	0	0	0	0	12	0	0	0	0	0	0	0	0	0	0	0	0	0	0	0	0	0	0	0	0	0	0	0	0	0	0	0	0	0	0	0	0	0	0	0	0	0	0	0
6c4a2b8af632e5e8dd5eb16d2fdca1b8	d__Bacteria; p__Myxococcota; c__bacteriap25; o__bacteriap25; f__bacteriap25; g__bacteriap25	0	0	0	0	0	0	0	0	0	0	0	0	0	0	0	0	0	0	0	0	0	0	0	0	0	0	0	0	0	0	0	0	0	0	0	0	0	0	0	0	0	0	0	0	0	0	0	0
6c921e3ae0af506f54295d074ca071bc	d__Bacteria; p__Firmicutes; c__Clostridia; o__Lachnospirales; f__Lachnospiraceae; g__A2	0	59	0	362	82	23	47	247	0	0	0	133	101	352	0	0	0	45	80	115	0	0	0	129	0	0	0	117	1193	106	0	0	0	0	0	0	1906	244	220	0	0	0	81	169	302	0	0	0
6cec9979c3e76d4316a289bf1792356f	d__Bacteria; p__Proteobacteria; c__Gammaproteobacteria; o__Burkholderiales; f__Sutterellaceae; g__Sutterella; s__Sutterella_sp.	0	0	0	0	10	0	0	0	0	0	0	0	0	0	0	0	0	0	0	0	0	3	0	0	0	0	0	0	0	0	0	0	0	0	0	0	0	0	0	0	0	0	0	0	0	0	0	0
6d0b1a751543d0e9f196464c9a5191b0	d__Bacteria; p__Firmicutes; c__Clostridia; o__Lachnospirales; f__Lachnospiraceae	0	0	0	0	0	0	0	0	0	0	0	0	0	0	0	0	0	0	0	0	0	0	0	0	0	0	0	0	0	0	0	0	0	0	0	0	0	0	0	0	0	0	0	0	0	0	0	0
6d21e2bf4ae74090b5b8f2fc37d0960c	d__Bacteria; p__Firmicutes; c__Clostridia; o__Lachnospirales; f__Lachnospiraceae	0	0	0	0	0	0	0	0	0	0	0	0	0	0	0	0	0	0	0	0	0	0	0	0	0	0	0	0	0	0	0	0	0	0	0	0	0	0	0	0	0	0	0	0	0	0	0	0
6d4ab2107d92228c6751838e7dbbe697	d__Bacteria; p__Firmicutes; c__Clostridia; o__Lachnospirales; f__Lachnospiraceae; g__GCA-900066575; s__uncultured_bacterium	0	106	0	46	11	16	67	13	0	0	0	68	74	128	0	0	0	33	37	77	0	0	0	98	0	0	0	0	45	0	0	0	0	0	0	0	67	143	37	0	0	0	56	84	67	0	0	0
6d603bcbe462d386c023f624b25766f2	d__Bacteria; p__Firmicutes; c__Clostridia; o__Lachnospirales; f__Lachnospiraceae	0	0	0	0	0	0	0	0	0	0	0	0	0	0	0	0	0	0	0	0	0	0	0	0	0	0	0	0	0	0	0	0	0	0	0	0	0	0	0	0	0	0	0	0	0	0	0	0
6df39670cb5b87a3c3684700af36463a	d__Bacteria; p__Firmicutes; c__Clostridia; o__Lachnospirales; f__Lachnospiraceae; g__Acetatifactor; s__uncultured_bacterium	0	0	0	0	0	0	0	0	0	0	0	0	0	0	0	0	0	0	0	0	0	0	0	0	0	0	0	0	0	0	0	0	0	0	0	0	0	0	0	0	0	0	0	0	0	0	0	0
6e13ef77e3a4a9b25e565e550c309c53	d__Bacteria; p__Firmicutes; c__Clostridia; o__Lachnospirales; f__Lachnospiraceae	0	0	0	0	0	0	0	0	0	0	0	0	0	0	0	0	0	0	0	0	0	0	0	0	0	0	0	0	0	0	0	0	0	0	0	0	0	0	0	0	0	0	0	0	0	0	0	0
6e21fc2b68d68334ed72fe68c721a76d	d__Bacteria; p__Firmicutes; c__Clostridia; o__Lachnospirales; f__Lachnospiraceae	0	0	0	0	0	0	0	0	0	0	0	0	0	0	0	0	0	0	0	0	0	0	0	0	0	0	0	0	0	0	0	0	0	0	0	0	0	0	0	0	0	0	0	0	0	0	0	0
6e5be229dd49e819c917d2ae8b72610b	d__Bacteria; p__Firmicutes; c__Clostridia; o__Oscillospirales; f__Ruminococcaceae; g__Incertae_Sedis; s__uncultured_bacterium	0	45	0	20	0	76	31	16	0	0	0	30	14	11	0	0	0	123	41	28	0	0	0	110	0	12	70	15	30	0	0	0	0	0	0	0	103	45	79	0	0	0	39	54	0	0	0	0
6edea04eb0a4edfb95b637bf6d71b397	d__Bacteria; p__Bacteroidota; c__Rhodothermia; o__Balneolales; f__Balneolaceae; g__Aliifodinibius; s__uncultured_bacterium	0	0	0	0	0	0	0	0	0	0	0	0	0	0	0	0	0	0	0	0	0	0	0	0	0	0	0	0	0	0	0	0	0	0	0	0	0	0	0	0	0	0	0	0	0	0	0	0
6ee0067926105f349874d6ee89ac4279	d__Bacteria; p__Actinobacteriota; c__Coriobacteriia; o__Coriobacteriales; f__Eggerthellaceae; g__Enterorhabdus; s__mouse_gut	0	0	0	0	0	0	0	0	0	0	0	0	0	0	0	0	0	0	0	0	0	0	0	0	0	0	0	0	0	0	0	0	0	0	0	0	0	0	0	0	0	0	0	0	0	0	0	0
6f323529bf148ebec9bb5d1149cb95ae	d__Bacteria; p__Firmicutes; c__Clostridia; o__Oscillospirales; f__Ruminococcaceae; g__Subdoligranulum; s__uncultured_bacterium	0	0	0	0	0	0	0	0	4	0	0	0	0	0	0	0	0	0	0	0	0	0	0	0	0	0	0	0	0	0	0	0	0	0	0	0	0	0	0	0	0	0	0	0	0	0	0	0
7002b3f4d1a417ae12d5717b6720fd7b	d__Bacteria; p__Firmicutes; c__Bacilli; o__RF39; f__RF39; g__RF39; s__uncultured_bacterium	0	0	0	0	0	0	0	0	0	0	0	0	0	0	0	0	0	0	0	0	0	0	0	0	0	0	0	0	0	0	0	0	0	0	0	0	0	0	0	0	0	0	0	0	0	0	0	0
70052c992d292e75aef958f6be47fb62	d__Bacteria; p__Bacteroidota; c__Kryptonia; o__Kryptoniales; f__BSV26; g__BSV26; s__uncultured_bacterium	0	0	0	0	0	0	0	0	0	0	0	0	0	0	0	0	0	0	0	0	0	0	0	0	0	0	0	0	0	0	0	0	3	0	0	0	0	0	0	0	0	0	0	0	0	0	0	0
70d9b060e6c0b37c28dd6b1b6073baaa	d__Bacteria; p__Firmicutes; c__Clostridia; o__Lachnospirales; f__Lachnospiraceae; g__Lachnospiraceae_NK4A136_group	0	0	0	0	0	0	0	0	0	0	0	0	0	0	0	0	0	0	0	0	0	0	0	0	0	0	0	0	0	0	0	0	0	0	0	0	0	0	0	0	0	0	0	0	0	0	0	0
71065479825a22d7490248dc5ab86879	d__Bacteria; p__Firmicutes; c__Clostridia; o__Lachnospirales; f__Lachnospiraceae; g__Lachnospiraceae_NK4A136_group; s__Lachnospiraceae	0	0	0	0	0	0	0	0	0	0	0	0	0	0	0	0	0	0	0	0	0	0	0	0	0	0	0	0	0	0	0	0	0	0	0	0	0	0	0	0	0	0	0	0	0	0	0	0
715a5706f5ea5356f6c4772dc98d6430	d__Bacteria; p__Firmicutes; c__Bacilli; o__Erysipelotrichales; f__Erysipelotrichaceae; g__uncultured	0	0	0	0	0	0	0	0	0	0	0	0	0	0	0	0	0	0	0	0	0	0	0	0	0	0	0	0	0	0	0	0	0	0	0	0	0	0	0	0	0	0	0	0	0	0	0	0
71a7c596aafa80a8cf0d1ea8f7cd52fc	d__Bacteria; p__Actinobacteriota; c__Coriobacteriia; o__Coriobacteriales; f__Eggerthellaceae; g__Enterorhabdus; s__uncultured_bacterium	0	0	0	0	0	0	0	0	0	0	0	0	0	0	0	0	0	0	0	0	0	0	0	0	0	0	0	0	0	0	0	0	0	0	0	0	0	0	0	0	0	0	0	0	0	0	0	0
71b9f5f005f7a343d839b2d9fc93d5f8	d__Bacteria; p__Firmicutes; c__Clostridia; o__Lachnospirales; f__Lachnospiraceae; g__Lachnospiraceae_NK4A136_group; s__uncultured_bacterium	0	0	0	0	0	0	0	0	0	0	0	0	0	0	0	0	0	0	0	0	0	0	0	0	0	0	0	0	0	0	0	0	0	0	0	0	0	0	0	0	0	0	0	0	0	0	0	0
72157e01d951b144c7e9174c09766338	d__Bacteria; p__Bacteroidota; c__Bacteroidia; o__Flavobacteriales; f__Weeksellaceae	0	0	0	0	0	0	0	0	0	0	0	0	0	0	0	0	0	0	0	0	0	0	0	0	0	0	0	0	0	0	0	0	0	0	0	0	0	0	0	0	0	0	0	0	0	0	0	0
7215e6796de3e835c8879da79b1b708d	d__Bacteria; p__Firmicutes; c__Clostridia; o__Oscillospirales; f__Oscillospiraceae; g__NK4A214_group; s__unidentified	0	0	0	0	0	0	0	0	0	0	0	0	0	0	0	0	0	0	0	0	0	0	0	0	0	0	0	0	0	0	0	0	0	0	0	0	0	0	0	0	0	0	0	0	0	0	0	0
723ed2c5c2df6affd6b6425bcfa8fad1	d__Bacteria; p__Firmicutes; c__Clostridia; o__Lachnospirales; f__Lachnospiraceae; g__Tuzzerella	0	0	0	0	0	0	0	0	0	0	0	0	0	0	0	0	0	0	0	0	0	0	0	0	0	0	0	0	0	0	0	0	0	0	0	0	0	0	0	0	0	0	0	0	0	0	0	0
727992952afbbf55406b97e29855c9c2	d__Bacteria; p__Actinobacteriota; c__Coriobacteriia; o__Coriobacteriales; f__Eggerthellaceae; g__Enterorhabdus	0	0	0	0	0	0	0	0	0	0	0	0	0	0	0	0	0	0	0	4	0	0	0	0	0	0	0	0	0	0	0	0	0	0	0	0	0	0	0	0	0	0	0	0	0	0	0	0
72d3b05198b56b801c70c1e57432cc17	d__Bacteria; p__Firmicutes; c__Clostridia; o__Lachnospirales; f__Lachnospiraceae	0	0	0	0	0	0	0	0	0	0	0	0	0	0	0	0	0	2	0	0	0	0	0	0	0	0	0	0	0	0	0	0	0	0	0	0	0	0	0	0	0	0	0	0	0	0	0	0
72e530a4206f2e4804d502f4dfca8387	d__Bacteria; p__Bacteroidota; c__Bacteroidia; o__Bacteroidales; f__Muribaculaceae; g__Muribaculaceae; s__uncultured_bacterium	0	0	0	0	0	0	0	0	0	0	0	0	0	0	0	0	0	0	0	0	0	0	0	0	0	0	0	0	0	0	0	0	0	0	0	0	0	0	0	0	0	0	0	0	0	0	0	0
72ff109b019d3fc41c13fcb3f5c88147	d__Bacteria; p__Firmicutes; c__Clostridia; o__Lachnospirales; f__Lachnospiraceae; g__uncultured; s__uncultured_bacterium	0	0	0	0	0	0	0	0	0	0	0	0	0	0	0	0	0	0	0	0	0	0	0	0	0	0	0	0	0	0	0	0	0	0	0	0	0	0	0	0	0	0	0	0	0	0	0	0
730a364f420288a95b9d6feb7ea3674c	d__Bacteria; p__Deinococcota; c__Deinococci; o__Deinococcales; f__Trueperaceae; g__Truepera	0	0	0	0	0	0	0	0	0	0	0	0	0	0	0	0	0	0	0	0	0	0	0	0	0	0	0	0	0	0	0	0	0	0	0	0	0	0	0	0	0	0	0	0	0	0	0	0
730f26887652a2acfe74696391abf259	d__Bacteria; p__Firmicutes	0	0	0	0	0	0	0	0	0	0	0	0	0	0	0	0	0	0	0	0	0	0	0	0	0	0	0	0	0	0	0	0	0	0	0	0	0	0	0	0	0	0	0	0	0	0	0	0
73aa6551f8dbb64866ab32794ea463c9	d__Bacteria; p__Proteobacteria; c__Gammaproteobacteria; o__Legionellales; f__Legionellaceae; g__Legionella; s__uncultured_bacterium	0	0	0	0	0	0	0	0	0	0	0	0	0	0	0	0	0	0	0	0	0	0	0	0	0	0	0	0	0	0	0	0	0	0	0	0	0	0	0	0	0	0	0	0	0	0	0	0
73d49bdaa8cd47665e8848d719295eb5	d__Bacteria; p__Firmicutes; c__Clostridia; o__Oscillospirales; f__Oscillospiraceae; g__uncultured; s__Clostridium_sp.	0	0	0	0	0	0	0	0	0	0	0	0	0	0	0	0	0	0	0	0	0	0	0	0	0	0	0	0	0	0	0	0	0	0	0	0	0	0	0	0	0	0	0	0	0	0	0	0
742e1f191223f58590661de80b9d6e3b	d__Bacteria; p__Bacteroidota; c__Bacteroidia; o__Bacteroidales; f__Rikenellaceae; g__Alistipes	0	0	0	0	0	0	0	0	0	0	0	0	0	0	0	0	0	0	0	0	0	0	0	0	0	0	0	0	0	0	0	0	0	0	0	0	0	0	0	0	0	0	0	0	0	0	4	0
745e6d1efa5eb3fa583eee9c4a5baceb	d__Bacteria; p__Firmicutes; c__Clostridia; o__Lachnospirales; f__Lachnospiraceae; g__uncultured; s__uncultured_bacterium	0	0	0	0	0	0	0	0	0	0	0	0	0	0	0	0	0	0	0	0	0	0	0	0	0	0	0	0	0	0	0	0	0	0	0	0	0	0	0	0	0	0	0	0	0	0	0	0
74b547a50a5e828308fad44a63284c2b	d__Bacteria; p__Firmicutes	0	0	0	0	0	0	0	0	0	0	0	0	0	0	0	0	0	0	0	0	0	0	0	0	0	0	0	0	0	0	0	0	0	0	0	0	0	0	0	0	0	0	0	0	0	0	0	0
7533264cdc2b1decbe22a3b66ea5efee	d__Bacteria; p__Firmicutes; c__Clostridia	0	0	0	0	0	0	0	0	0	0	0	0	0	0	0	0	0	0	0	0	0	0	0	0	0	0	0	0	0	0	0	0	0	0	0	0	0	0	0	0	0	0	0	0	0	0	0	0
759faf0f9a9c25c71cf94c472151a72b	d__Bacteria; p__Bacteroidota; c__Bacteroidia; o__Sphingobacteriales; f__Lentimicrobiaceae; g__Lentimicrobium; s__unidentified	0	0	0	0	0	0	0	0	12	0	0	0	0	0	0	0	0	0	0	0	0	0	0	0	0	0	0	0	0	0	0	0	0	0	0	0	0	0	0	0	0	0	0	0	0	0	0	0
75b30aa66c3d425e229de8ef5f3d8e7a	d__Bacteria; p__Firmicutes; c__Clostridia; o__Lachnospirales; f__Lachnospiraceae	0	0	0	0	0	0	0	0	0	0	0	0	0	0	0	0	0	0	0	0	0	0	0	0	0	0	0	0	0	0	0	0	0	0	0	0	0	0	0	0	0	0	0	0	0	0	0	0
75b5e4c8ec8f3c01f4f54890aa175db6	d__Bacteria; p__Firmicutes; c__Bacilli; o__Erysipelotrichales; f__Erysipelotrichaceae	0	0	0	0	0	0	6	0	0	0	0	0	0	0	0	0	0	0	0	0	0	0	0	0	0	0	0	0	0	0	0	0	0	0	0	0	0	0	0	0	0	0	0	0	0	0	0	0
761856becaf9b1b1f0ee4503e40dd555	d__Bacteria; p__Firmicutes; c__Clostridia; o__Lachnospirales; f__Lachnospiraceae; g__uncultured; s__uncultured_bacterium	0	0	0	0	0	0	0	0	0	0	0	0	0	0	0	0	0	0	0	0	0	0	0	0	0	0	0	0	0	0	0	0	0	0	0	0	0	0	0	0	0	0	0	0	0	0	0	0
762b492fe870e8d03eb3c698fd197616	d__Bacteria; p__Firmicutes; c__Clostridia; o__Lachnospirales; f__Lachnospiraceae	0	0	0	0	0	0	0	0	0	0	0	0	0	0	0	0	0	0	0	0	0	0	0	0	0	0	0	0	0	0	0	0	0	0	0	0	0	0	0	0	0	0	0	0	0	0	0	0
766219c96c8e1cd5e3934f165d0fb3e7	d__Bacteria; p__Firmicutes; c__Clostridia; o__Oscillospirales; f__Oscillospiraceae; g__uncultured; s__uncultured_bacterium	0	0	0	152	0	0	59	0	0	0	0	0	0	0	0	0	0	33	55	99	0	0	0	35	0	0	0	0	0	0	0	0	0	0	0	0	0	0	34	0	0	0	0	0	58	0	7	0
769aa978965aca89c2312f2712465139	d__Bacteria; p__Firmicutes; c__Clostridia; o__Clostridia_vadinBB60_group; f__Clostridia_vadinBB60_group; g__Clostridia_vadinBB60_group; s__uncultured_bacterium	0	0	0	0	0	0	0	0	0	0	0	0	0	0	0	0	0	0	0	0	0	0	0	0	0	0	0	0	0	0	0	0	0	0	0	0	0	0	0	0	6	0	0	0	0	0	0	0
76b39e86c95e0c7dd8b9c57b974f6532	d__Bacteria; p__Bacteroidota; c__Bacteroidia; o__Bacteroidales; f__Bacteroidaceae; g__Bacteroides	0	0	0	0	0	0	0	0	0	0	0	0	0	0	0	0	0	0	0	0	0	0	0	0	0	0	0	0	0	0	0	0	0	0	0	0	0	0	0	0	0	0	0	0	0	0	0	0
76bb9c0876ba019d5b35392e2ad5fd5f	d__Bacteria; p__Firmicutes; c__Clostridia; o__Lachnospirales; f__Lachnospiraceae	0	0	0	0	0	0	0	0	0	0	0	0	0	0	0	0	0	0	0	0	0	0	0	0	0	0	0	0	0	0	0	0	0	0	0	0	0	0	0	0	0	0	0	0	0	0	0	0
76e09a9d6c36ffb348078e843fa0da68	d__Bacteria; p__Bacteroidota; c__Bacteroidia; o__Bacteroidales; f__Muribaculaceae; g__Muribaculaceae; s__uncultured_bacterium	0	0	0	0	0	0	0	0	0	0	0	0	0	0	0	0	0	0	0	0	0	0	0	0	0	0	0	0	0	0	0	0	0	0	0	0	0	0	0	0	0	0	0	0	0	0	0	0
76e2a0fdc2b476ab44acb7647e0a5715	d__Bacteria; p__Firmicutes; c__Clostridia; o__Clostridia_UCG-014; f__Clostridia_UCG-014; g__Clostridia_UCG-014	0	0	0	0	0	0	0	0	0	0	0	0	0	0	0	0	0	0	0	0	0	0	0	0	0	0	0	0	0	0	0	0	0	0	0	0	0	0	0	0	0	0	0	0	0	0	0	0
76fd9f9c8790bdda753eccb9fb0bdd44	d__Bacteria; p__Bacteroidota; c__Bacteroidia; o__Bacteroidales; f__Prevotellaceae; g__Prevotella	7	0	0	0	0	0	0	0	0	0	0	0	0	0	0	0	0	0	0	0	0	0	0	0	0	0	0	0	0	0	0	0	0	0	0	0	0	0	0	0	0	0	0	0	0	0	0	0
7742e97e2f024186ccafafad306dd1a2	d__Bacteria; p__Bacteroidota; c__Bacteroidia; o__Bacteroidales; f__Muribaculaceae; g__Muribaculaceae; s__uncultured_bacterium	0	0	0	0	0	0	0	0	0	0	0	0	0	0	0	0	0	0	0	0	0	0	0	0	0	0	0	0	0	0	0	0	0	0	0	0	0	0	0	0	0	0	0	0	0	0	0	0
7799200040e84123975fe96a93db4500	d__Bacteria; p__Firmicutes; c__Clostridia; o__Lachnospirales; f__Lachnospiraceae; g__Tyzzerella; s__unidentified	0	0	0	0	0	0	0	0	0	0	0	0	0	0	0	0	0	0	0	0	0	0	0	0	0	0	0	0	0	0	0	0	0	0	0	0	0	0	0	0	0	0	0	0	0	0	0	0
77f352b310dc941a969edf6536c2e820	d__Bacteria; p__Firmicutes; c__Clostridia; o__Peptostreptococcales-Tissierellales; f__Anaerovoracaceae; g__[Eubacterium]_brachy_group; s__uncultured_bacterium	0	0	0	10	0	0	0	0	0	0	0	0	0	0	0	0	0	0	0	3	0	0	0	0	0	0	0	0	0	0	0	0	0	0	0	0	0	0	0	0	0	0	0	0	0	0	0	0
7807a7c66b7e44dcda14bb67b2e6a4b4	d__Bacteria; p__Firmicutes; c__Clostridia; o__Oscillospirales; f__Oscillospiraceae; g__Colidextribacter	0	0	0	0	0	0	0	0	0	0	0	0	0	0	0	0	0	0	0	0	0	0	0	0	0	0	0	0	0	0	0	0	0	0	0	0	0	0	0	0	0	0	0	0	0	0	0	0
781dc004a8c33e591b1ceac985609095	d__Bacteria; p__Firmicutes; c__Clostridia; o__Oscillospirales; f__Oscillospiraceae; g__Oscillibacter	0	0	0	0	0	0	0	0	0	0	0	0	0	0	0	0	0	0	0	0	0	0	0	0	0	0	0	0	0	0	0	0	0	0	0	0	0	0	0	0	0	0	0	0	0	0	0	0
7892657cf7d33b0b63ddfdf151ab1e53	d__Bacteria; p__Firmicutes; c__Clostridia; o__Oscillospirales; f__Oscillospiraceae; g__Oscillibacter; s__[Clostridium]_leptum	0	0	0	0	0	0	0	0	0	0	0	0	0	0	0	0	0	0	0	0	0	0	0	0	0	0	0	0	0	0	0	0	0	0	0	0	0	0	0	0	0	0	0	0	0	0	0	0
78c09d9085de3929d00b1226f029617f	d__Bacteria; p__Verrucomicrobiota; c__Verrucomicrobiae; o__Verrucomicrobiales; f__Akkermansiaceae; g__Akkermansia	0	0	0	0	0	0	0	0	0	0	0	0	0	0	0	0	0	0	0	0	0	0	0	0	0	0	0	0	0	0	0	0	0	0	0	0	0	0	0	0	0	0	0	0	0	0	0	0
792f99b9aaa4c39f3d29490d0751f13f	d__Bacteria; p__Firmicutes; c__Clostridia; o__Lachnospirales; f__Lachnospiraceae	0	0	0	0	0	0	0	0	0	0	0	0	0	0	0	0	0	0	0	0	0	0	0	0	0	0	0	0	0	0	0	0	0	0	0	0	0	0	0	0	0	0	0	0	0	0	0	0
7975cd48902586150900903e1f2a9ee4	d__Bacteria; p__Firmicutes; c__Clostridia; o__Oscillospirales; f__Ruminococcaceae; g__Incertae_Sedis; s__uncultured_bacterium	0	0	0	0	0	0	0	0	0	0	0	0	0	0	0	0	0	0	0	0	0	0	0	0	0	0	0	0	0	0	0	0	0	0	0	0	0	0	0	0	0	0	0	0	0	0	0	0
79d3f5b3e703e35f69dd97d00d655456	d__Bacteria; p__Firmicutes; c__Clostridia; o__Oscillospirales; f__Oscillospiraceae	0	0	0	0	0	0	0	0	0	0	0	0	0	0	0	0	0	0	0	0	0	0	0	0	0	0	0	0	0	0	0	0	0	0	0	0	0	0	0	0	0	0	0	0	0	0	0	0
7a015475a44014eb02c7128b45f23376	d__Bacteria; p__Firmicutes; c__Clostridia; o__Clostridia_vadinBB60_group; f__Clostridia_vadinBB60_group; g__Clostridia_vadinBB60_group	0	0	0	0	0	0	0	0	0	0	0	0	0	0	0	0	0	10	0	0	0	0	0	0	0	0	0	0	0	0	0	0	0	0	0	0	0	0	0	0	0	0	0	0	0	0	0	0
7a18535170a0bf7e67f9f30a2cad546e	d__Bacteria; p__Actinobacteriota; c__Acidimicrobiia; o__Microtrichales; f__uncultured; g__uncultured	0	0	0	0	0	0	0	0	0	0	0	0	0	0	0	0	0	0	0	0	0	0	0	0	0	0	0	0	0	0	0	0	0	0	0	0	0	0	0	0	0	0	0	0	0	0	0	0
7a320ed2584567059a70004802556b32	d__Bacteria; p__Firmicutes; c__Clostridia; o__Lachnospirales; f__Lachnospiraceae	0	0	0	0	0	0	0	0	0	0	0	0	0	0	0	0	0	0	0	0	0	0	0	0	0	0	0	0	0	0	0	0	0	0	0	0	0	0	0	0	0	0	0	0	0	0	0	0
7a825e8e8405303ef66207bc57eafae3	d__Bacteria; p__Firmicutes; c__Clostridia; o__Lachnospirales; f__Lachnospiraceae; g__Tuzzerella	0	0	0	0	0	0	0	0	0	0	0	0	0	0	0	0	0	0	0	0	0	0	0	0	0	0	0	0	0	0	0	0	0	0	0	0	0	0	0	0	0	0	0	0	0	0	0	0
7b28c20e72c6c95b3e604f0849245770	d__Bacteria; p__Verrucomicrobiota; c__Verrucomicrobiae; o__Verrucomicrobiales; f__Akkermansiaceae; g__Akkermansia; s__uncultured_bacterium	40	274	1155	3154	454	2695	297	159	13	30	0	1689	22	87	0	0	0	1979	54	653	0	3	0	1992	51	15	550	1517	827	332	1647	57	0	31	180	0	787	2761	494	238	3308	6136	1021	200	338	219	140	1465
7b40497d8b864cfab56bd6245f28502b	d__Bacteria; p__Firmicutes; c__Clostridia; o__Lachnospirales; f__Lachnospiraceae; g__Lachnospiraceae_NK4A136_group	0	0	0	0	0	0	0	0	0	0	0	0	0	0	0	0	0	0	0	0	0	0	0	0	0	0	0	0	0	0	0	0	0	0	0	0	0	0	0	0	0	0	0	0	0	0	0	0
7b8c7172b894064b9f9d790cc9e9c80d	d__Bacteria; p__Firmicutes; c__Clostridia; o__Lachnospirales; f__Lachnospiraceae; g__uncultured; s__uncultured_bacterium	0	0	0	0	0	0	0	0	0	0	0	0	0	0	0	0	0	0	0	0	0	0	0	0	0	0	0	0	0	0	0	0	0	0	0	0	0	0	0	0	0	0	0	0	0	0	0	0
7bc6cc2999dd106ca9d1577d7f2c1b23	d__Bacteria; p__Proteobacteria; c__Gammaproteobacteria; o__Pseudomonadales; f__Pseudomonadaceae; g__Pseudomonas	0	0	0	0	0	0	0	0	0	0	0	0	0	0	0	0	0	0	0	0	0	0	0	0	0	0	0	0	0	0	0	0	0	0	0	0	0	0	0	0	0	0	0	0	0	0	0	0
7bd6e9712827628c9fa2226a74fbb8b6	d__Bacteria; p__Firmicutes; c__Clostridia; o__Oscillospirales; f__Oscillospiraceae; g__Oscillibacter; s__[Clostridium]_leptum	0	0	0	0	0	0	0	0	0	0	0	0	0	0	0	0	0	0	0	0	0	0	0	0	0	0	0	0	0	0	0	0	0	0	0	0	0	0	0	0	0	0	0	0	0	0	0	0
7c201816b034a55f6b26d1e9c14280bf	d__Bacteria; p__Firmicutes; c__Bacilli; o__Erysipelotrichales; f__Erysipelotrichaceae; g__uncultured; s__unidentified	0	0	0	0	0	0	0	0	0	0	0	0	0	0	0	0	0	0	0	0	0	0	0	0	0	0	0	0	0	0	0	0	0	0	0	0	0	0	0	0	0	0	0	0	0	0	0	0
7c3d7711fd15460714ece118b35c0576	d__Bacteria; p__Firmicutes; c__Clostridia; o__Oscillospirales; f__Ruminococcaceae; g__Anaerotruncus; s__uncultured_organism	0	0	9	0	35	0	0	0	0	0	0	0	0	0	0	0	0	0	0	0	193	0	0	6	0	0	10	0	0	0	22	0	0	0	0	0	0	0	0	158	222	49	0	0	0	40	23	61
7cabbeed2464e8fe1946e71e0224876b	d__Bacteria; p__Firmicutes; c__Clostridia; o__Lachnospirales; f__Lachnospiraceae; g__Lachnospiraceae_UCG-008; s__uncultured_bacterium	0	0	0	0	0	0	0	0	0	0	0	0	0	0	0	0	0	0	0	0	0	0	0	0	0	0	0	0	0	0	0	0	0	0	0	0	0	0	0	0	0	0	0	0	0	0	0	0
7cd8f9746ccaeadd620010a0c31161db	d__Bacteria; p__Firmicutes; c__Clostridia; o__Oscillospirales; f__Oscillospiraceae; g__uncultured; s__uncultured_bacterium	0	0	0	0	0	0	0	0	0	0	0	0	0	0	0	0	0	0	0	0	0	0	0	0	0	0	0	0	0	0	0	0	0	0	0	0	0	0	0	0	0	0	0	0	0	0	0	0
7d518e827d9d6a525a3c1d4b64bdc73c	d__Bacteria; p__Firmicutes; c__Clostridia; o__Oscillospirales; f__Oscillospiraceae; g__uncultured; s__unidentified	0	0	0	0	0	0	14	0	0	0	0	0	0	0	0	0	0	0	0	0	0	0	0	11	0	0	0	0	0	0	0	0	0	0	0	0	0	0	0	0	0	0	0	0	0	0	0	0
7d778ad679a7e22769f032c56e881c28	d__Bacteria; p__Bacteroidota; c__Bacteroidia; o__Bacteroidales; f__Muribaculaceae; g__Muribaculaceae; s__uncultured_bacterium	0	0	0	0	0	0	0	0	0	0	0	0	0	0	0	0	0	0	0	0	0	0	0	0	0	0	0	0	0	0	0	0	0	0	0	0	0	0	0	0	0	0	0	0	0	0	0	0
7d78ed99b08bd1723065fdd795d17e9c	d__Bacteria; p__Actinobacteriota; c__Actinobacteria; o__Corynebacteriales; f__Corynebacteriaceae; g__Corynebacterium	0	0	0	0	0	0	0	0	0	0	0	0	0	0	0	0	0	0	0	0	0	0	0	0	0	0	0	0	0	0	0	0	0	0	0	0	0	0	0	0	0	0	0	0	0	0	0	0
7d8d9b50936f65e4695184f3d6cb4c2f	d__Bacteria; p__Firmicutes; c__Clostridia; o__Lachnospirales; f__Lachnospiraceae; g__Lachnospiraceae_NK4A136_group; s__uncultured_bacterium	0	0	0	0	0	0	0	0	0	0	0	0	0	0	0	0	0	0	0	0	0	0	0	0	0	0	0	0	0	0	0	0	0	0	0	0	0	0	0	0	0	0	0	0	0	0	0	0
7db75964eabf0e461c0e501d110ad6e9	d__Bacteria; p__Proteobacteria; c__Gammaproteobacteria; o__Alteromonadales; f__Pseudoalteromonadaceae; g__Pseudoalteromonas	0	0	0	0	0	0	0	0	7	0	0	0	0	0	0	0	0	0	0	0	0	0	0	0	0	0	0	0	0	0	0	0	0	0	0	0	0	0	0	0	0	0	0	0	0	0	0	0
7dcabbcf1ceceea9f8f948a94f7e4162	d__Bacteria; p__Firmicutes; c__Bacilli; o__Erysipelotrichales; f__Erysipelotrichaceae; g__Erysipelotrichaceae; s__uncultured_bacterium	0	0	0	0	0	0	0	0	0	0	0	0	0	0	0	0	0	0	0	0	0	0	0	0	0	0	0	0	0	0	0	0	0	0	0	0	0	0	0	0	0	0	0	0	0	0	0	0
7ddcd22897a5562be437ac72c7de8830	d__Bacteria; p__Firmicutes; c__Clostridia; o__Oscillospirales; f__Oscillospiraceae	0	0	0	0	0	0	0	0	0	0	0	0	0	0	0	0	0	0	0	0	0	0	0	0	0	0	0	0	0	0	0	0	0	0	0	0	0	0	0	0	0	0	0	0	0	0	0	0
7df83ccaffda3d274015ead0d601ca3d	d__Bacteria; p__Firmicutes; c__Clostridia; o__Oscillospirales; f__Oscillospiraceae	0	0	0	0	0	0	0	0	0	0	0	0	0	0	0	0	0	0	0	0	0	0	0	0	0	0	0	0	0	0	0	0	0	0	0	0	0	0	0	0	0	0	0	0	0	0	0	0
7e3b8b7b0d15a65eafaf2c871d55906b	d__Bacteria; p__Firmicutes; c__Clostridia; o__Oscillospirales; f__[Eubacterium]_coprostanoligenes_group; g__[Eubacterium]_coprostanoligenes_group; s__gut_metagenome	0	0	0	0	0	0	0	0	0	0	0	0	0	0	0	0	0	0	0	0	0	0	0	0	0	0	0	0	0	0	0	0	0	0	0	0	0	0	0	0	0	0	0	0	0	0	0	0
7e5d16e120ba4ccacef0662a8de9d20e	d__Bacteria; p__Bacteroidota; c__Bacteroidia; o__Cytophagales; f__Spirosomaceae; g__Dyadobacter	0	0	0	0	0	0	0	0	0	0	0	0	0	0	2	0	0	0	0	0	0	0	0	0	0	0	0	0	0	0	0	0	0	0	0	0	0	0	0	0	0	0	0	0	0	0	0	0
7e8d4aa8fe2e2253d3aba3e515ca2c51	d__Bacteria; p__Proteobacteria; c__Alphaproteobacteria; o__Rhizobiales; f__Rhizobiaceae; g__Allorhizobium-Neorhizobium-Pararhizobium-Rhizobium	0	0	0	0	0	0	0	0	0	0	0	0	0	0	2	0	0	0	0	0	0	0	0	0	0	0	0	0	0	0	0	0	0	0	0	0	0	0	0	0	0	0	0	0	0	0	0	0
7ecac1537478f3678c560c156913bbd0	d__Bacteria; p__Firmicutes; c__Clostridia; o__Lachnospirales; f__Lachnospiraceae; g__Lachnoclostridium	0	0	0	0	0	0	0	0	0	0	0	0	0	0	0	0	0	0	0	0	0	0	0	0	0	0	0	0	0	0	0	0	0	0	0	0	0	0	0	0	0	0	0	0	0	0	0	0
7ed1a08ed0edfe8faf22a99be48c24b1	d__Bacteria; p__Bacteroidota; c__Bacteroidia; o__Bacteroidales; f__Muribaculaceae; g__Muribaculaceae	0	0	0	0	0	0	0	0	0	0	0	0	0	0	0	0	0	0	0	0	0	0	0	0	0	0	0	0	0	0	0	0	0	0	0	0	0	0	0	0	0	0	0	0	0	0	0	0
7f415c06acade6f37c15b548aa56dfb3	d__Bacteria; p__Firmicutes; c__Clostridia; o__Lachnospirales; f__Lachnospiraceae; g__uncultured	0	0	0	0	0	0	0	0	0	0	0	0	0	0	0	0	0	0	0	0	0	0	0	0	0	0	0	0	0	0	0	0	0	0	0	0	0	0	0	0	0	0	0	0	0	0	0	0
807b48fd90ba8ea36e8abe39abf556d5	d__Bacteria; p__Firmicutes; c__Bacilli; o__Lactobacillales; f__Lactobacillaceae; g__Lactobacillus	0	0	0	0	0	0	0	0	0	0	0	0	0	0	0	0	0	0	0	0	0	0	0	0	0	0	0	0	0	0	0	0	0	0	0	0	0	0	0	0	0	0	0	0	0	0	0	0
808e07185fe7d595efdea5732edf9450	d__Bacteria; p__Firmicutes; c__Clostridia; o__Oscillospirales; f__Oscillospiraceae; g__uncultured; s__Clostridiales_bacterium	0	0	0	0	0	0	0	0	0	0	0	0	0	0	0	0	0	0	0	0	0	0	0	0	0	0	0	0	0	0	0	0	0	0	0	0	0	0	0	0	0	0	0	0	0	0	0	0
809ffe242388aa6fef852d909735dd24	d__Bacteria; p__Firmicutes	0	0	0	0	0	0	0	0	0	0	0	0	0	0	0	0	0	0	0	0	0	0	0	0	0	0	0	0	0	0	0	0	0	0	0	0	0	0	0	0	0	0	0	0	0	0	0	0
80aedd2582d1207c0d051d25ce06452b	d__Bacteria; p__Firmicutes; c__Clostridia; o__Oscillospirales; f__Oscillospiraceae; g__uncultured; s__Clostridiales_bacterium	0	0	0	0	0	0	0	0	0	0	0	0	0	0	0	0	0	0	0	0	0	0	0	0	0	0	0	0	0	0	0	0	0	0	0	0	0	0	0	0	0	0	0	0	0	0	0	0
80dd71f0135ba7b0b937f699b90d18d8	d__Bacteria; p__Firmicutes; c__Clostridia; o__Lachnospirales; f__Lachnospiraceae	0	0	0	0	0	0	0	0	0	0	0	0	0	0	0	0	0	0	0	0	0	0	0	0	0	0	0	0	0	0	0	0	0	0	0	0	0	0	0	0	0	0	0	0	0	0	0	0
811f358e4e89eecbd75298ffce878cba	d__Bacteria; p__Firmicutes; c__Clostridia; o__Lachnospirales; f__Lachnospiraceae; g__Lachnospiraceae_FCS020_group; s__uncultured_bacterium	0	150	0	0	91	322	268	0	0	0	0	1448	1267	46	0	0	0	1087	517	509	0	0	0	0	0	50	0	46	115	0	0	0	0	0	41	0	218	273	31	31	323	116	79	0	0	0	0	64
8135beec331a8d558070c38b580e4b8e	d__Bacteria; p__Firmicutes; c__Clostridia; o__Oscillospirales; f__Ruminococcaceae; g__CAG-352; s__uncultured_bacterium	0	0	0	0	0	0	0	0	0	0	0	0	0	0	0	0	0	0	0	0	0	0	0	0	0	0	0	0	0	0	0	0	0	0	0	0	0	0	0	5	0	0	0	0	0	0	0	0
8136655935c38e53b83ab3fb727d7123	d__Bacteria; p__Firmicutes; c__Clostridia; o__Lachnospirales; f__Lachnospiraceae	0	0	0	0	0	0	0	0	0	0	0	0	0	0	0	0	0	0	0	0	0	0	0	0	0	0	0	0	0	0	0	0	0	0	0	0	0	0	0	0	0	0	0	0	0	0	0	0
8159a9e173c5fd1afdad6c3ed8e91e23	d__Bacteria; p__Nitrospirota; c__Nitrospiria; o__Nitrospirales; f__Nitrospiraceae; g__Nitrospira; s__uncultured_Green	0	0	0	0	0	0	0	0	0	0	0	0	0	0	0	0	0	0	0	0	0	0	0	0	0	0	0	0	0	0	0	0	0	0	0	0	0	0	0	0	0	0	0	0	0	0	0	0
816c0e2fbf78d1cad73377068a9aae09	d__Bacteria; p__Firmicutes; c__Clostridia; o__Lachnospirales; f__Lachnospiraceae; g__[Ruminococcus]_gnavus_group	0	0	0	0	0	0	0	0	0	0	0	0	0	0	7	0	0	0	0	0	0	0	0	0	0	0	0	0	0	0	0	0	0	0	0	0	0	0	0	0	0	0	0	0	0	0	0	0
81a7febcb6bd88e7929850be793e7ee2	d__Bacteria; p__Verrucomicrobiota; c__Verrucomicrobiae; o__Verrucomicrobiales; f__Akkermansiaceae; g__Akkermansia; s__uncultured_bacterium	0	0	0	0	0	0	0	0	0	0	0	0	0	0	0	0	0	0	0	0	0	0	0	0	0	0	0	0	0	0	0	0	0	0	0	0	0	0	0	0	0	0	0	0	0	0	0	0
820f6693f569e339f183638cd73a7fe6	d__Bacteria; p__Actinobacteriota; c__Actinobacteria; o__Corynebacteriales; f__Corynebacteriaceae; g__Lawsonella; s__uncultured_bacterium	0	0	0	0	0	0	0	0	0	0	0	0	0	0	0	0	0	0	0	0	0	0	0	0	0	0	0	0	0	0	0	0	6	0	0	0	0	0	0	0	0	0	0	0	0	0	0	0
8212472385df0dc1b6527a764d613b7d	d__Bacteria; p__Firmicutes; c__Clostridia; o__Lachnospirales; f__Lachnospiraceae; g__Acetatifactor; s__uncultured_bacterium	0	0	0	0	0	0	0	0	0	0	0	0	0	0	0	0	0	0	0	0	0	0	0	0	0	0	0	0	0	0	0	0	0	0	0	0	0	0	0	0	0	0	0	0	0	0	0	0
82241d284d522ba4b0f85baee458b112	d__Bacteria; p__Firmicutes; c__Clostridia; o__Lachnospirales; f__Lachnospiraceae	0	0	0	0	0	0	0	0	0	0	0	0	0	0	0	0	0	0	0	0	0	0	0	0	0	0	0	0	0	0	0	0	0	0	0	0	0	0	0	0	0	0	0	0	0	0	0	0
824b9c5e131ccef5ab3286cfde31640c	d__Bacteria; p__Bacteroidota; c__Bacteroidia; o__Bacteroidales; f__Bacteroidaceae; g__Bacteroides	0	0	0	0	55	0	0	0	0	0	0	0	0	0	0	0	0	0	0	0	0	0	0	0	0	0	0	0	0	0	0	0	0	0	0	0	0	0	0	0	0	0	0	0	0	0	0	0
82999f22fb037fed4704f9002b13b926	d__Bacteria; p__Firmicutes; c__Clostridia; o__Peptostreptococcales-Tissierellales; f__Anaerovoracaceae; g__[Eubacterium]_brachy_group; s__uncultured_bacterium	0	0	0	0	0	0	0	0	0	0	0	0	0	0	0	0	0	0	0	0	0	0	0	0	0	0	0	0	0	0	0	0	0	0	0	0	0	0	0	0	0	0	0	0	0	0	0	0
82da4d8c6de5a4cb2c9e31e0a5fe12bd	d__Bacteria; p__Proteobacteria; c__Gammaproteobacteria; o__Enterobacterales; f__Enterobacteriaceae; g__Escherichia-Shigella	0	0	0	0	0	0	0	0	0	0	0	0	0	0	0	0	0	0	0	0	0	0	0	0	0	0	0	0	0	0	0	0	0	0	0	0	0	0	0	0	0	0	0	0	0	0	0	0
83675d30639c20d61e9f59c2b956ee5b	d__Bacteria; p__Firmicutes; c__Clostridia; o__Lachnospirales; f__Lachnospiraceae	0	0	0	0	0	0	0	0	0	0	0	0	0	0	0	0	0	0	0	0	0	0	0	0	0	0	0	0	0	0	0	0	0	0	0	0	0	0	0	0	0	0	0	0	0	0	0	0
836cd5ea357ad392c00a7e48d921be1d	d__Bacteria; p__Bacteroidota; c__Bacteroidia; o__Bacteroidales; f__Bacteroidaceae; g__Bacteroides	0	0	0	0	0	0	0	0	0	0	0	0	0	0	0	0	0	0	0	0	0	0	0	0	0	0	0	0	0	8	0	0	0	0	0	0	0	0	0	0	0	0	0	0	0	0	0	0
83a15b7e89306737616bb95ec89736e4	d__Bacteria; p__Verrucomicrobiota; c__Omnitrophia; o__Omnitrophales; f__Omnitrophaceae; g__Candidatus_Omnitrophus; s__uncultured_bacterium	0	0	0	0	0	0	0	0	0	0	0	0	0	0	0	0	0	0	0	0	0	0	0	0	0	0	0	0	0	0	0	0	0	0	0	0	0	0	0	0	0	0	0	0	0	0	0	0
840320d7f6d7e9149a050f538af0f1f2	d__Bacteria; p__Firmicutes; c__Clostridia; o__Oscillospirales; f__Oscillospiraceae; g__Intestinimonas	0	0	0	0	0	0	0	0	0	0	0	0	0	0	0	0	0	0	0	0	0	0	0	0	0	0	0	0	0	0	0	0	0	0	0	0	0	0	0	0	32	0	0	0	0	0	0	0
8409279ecfe6b0e299b38ef878da5905	d__Bacteria; p__Bacteroidota; c__Bacteroidia; o__Bacteroidales; f__Muribaculaceae; g__Muribaculaceae; s__uncultured_bacterium	0	0	0	0	0	0	0	0	0	0	0	0	0	0	0	0	0	0	0	0	0	0	0	0	0	0	0	0	0	0	0	0	0	0	0	0	0	0	0	0	0	0	0	0	0	0	0	0
846b27bf8494eaee5d41df72284105c4	d__Bacteria; p__Firmicutes; c__Clostridia; o__Lachnospirales; f__Lachnospiraceae	0	0	0	0	0	0	0	0	0	0	0	0	0	0	0	0	0	0	0	0	0	0	0	0	0	0	0	0	0	0	0	0	0	0	0	0	0	0	0	0	0	0	0	0	0	0	0	0
84707790790bbe24629388ff47fdb467	d__Bacteria; p__Firmicutes; c__Clostridia; o__Clostridia_vadinBB60_group; f__Clostridia_vadinBB60_group; g__Clostridia_vadinBB60_group; s__unidentified	0	0	0	0	0	0	0	0	0	0	0	0	0	0	0	0	0	0	0	0	0	0	0	0	0	0	0	0	0	0	0	0	0	0	0	0	0	0	0	0	0	0	0	0	0	0	0	0
84977ba94188c5d008f9861e3e14d0a5	d__Bacteria; p__Firmicutes; c__Clostridia; o__Lachnospirales; f__Lachnospiraceae	0	0	0	0	0	0	0	0	0	0	0	0	0	0	0	0	0	0	0	0	0	0	0	0	0	0	0	0	0	0	0	0	0	0	0	0	0	0	0	0	0	0	0	0	0	0	0	0
84a6bc89a9a99a090a7bbc83e14af996	d__Bacteria; p__Verrucomicrobiota; c__Verrucomicrobiae; o__Verrucomicrobiales; f__Akkermansiaceae; g__Akkermansia	0	0	0	0	0	0	0	0	0	0	0	0	0	0	0	0	0	0	0	0	0	0	0	0	0	0	0	0	0	0	0	0	0	0	0	0	0	0	0	0	0	0	0	0	0	0	0	0
84f9cf6d08ccc7adb4e945c4fd8be494	d__Bacteria; p__Firmicutes; c__Clostridia; o__Oscillospirales; f__Oscillospiraceae; g__UCG-002	0	0	0	0	0	0	0	0	0	0	0	0	0	0	0	0	0	0	0	0	0	0	0	0	0	0	0	0	0	0	0	0	0	0	0	0	0	0	0	0	0	0	0	0	0	0	0	0
8507fc860e2fe4ca324151f993451b22	d__Bacteria; p__Firmicutes; c__Clostridia; o__Oscillospirales; f__Ruminococcaceae; g__Incertae_Sedis; s__uncultured_bacterium	0	0	0	0	0	0	0	0	0	0	0	0	0	0	0	0	0	0	0	0	0	0	0	0	0	0	0	0	0	0	0	0	0	0	0	0	0	0	0	0	0	0	0	0	0	0	0	0
851bd80d021dcf4e9f3f11e95310927c	d__Bacteria; p__Firmicutes; c__Clostridia; o__Oscillospirales; f__Oscillospiraceae; g__uncultured; s__uncultured_bacterium	0	36	0	46	17	37	0	18	0	0	0	74	25	0	0	0	0	52	0	33	0	0	0	34	0	0	0	26	142	0	0	0	0	0	0	0	50	39	22	0	13	11	82	88	65	0	0	11
85781f76fdd51f1cea0eab36c8b76a12	d__Bacteria; p__Firmicutes; c__Bacilli; o__Erysipelotrichales; f__Erysipelotrichaceae	0	0	0	0	0	18	0	5	0	0	0	10	0	14	0	0	0	27	7	79	0	0	0	0	0	0	0	9	54	0	0	0	0	0	0	0	10	0	0	0	0	0	0	0	0	0	0	0
85a3e769a721c55ca2b9880a56a43373	d__Bacteria; p__Firmicutes; c__Clostridia; o__Lachnospirales; f__Lachnospiraceae; g__uncultured; s__uncultured_bacterium	0	0	0	0	0	0	0	0	0	0	0	0	0	0	0	0	0	0	0	0	0	0	0	0	0	0	0	0	0	0	0	0	0	0	0	0	0	0	0	0	0	0	0	0	0	0	0	0
85a9b5daefb6d43e74c440019b828e13	d__Bacteria; p__Firmicutes; c__Clostridia; o__Lachnospirales; f__Lachnospiraceae; g__Lachnoclostridium	0	0	0	0	0	16	0	0	0	0	0	0	0	0	0	0	0	0	0	0	0	0	0	0	0	0	0	0	0	0	0	0	0	0	0	0	0	0	0	0	0	0	0	0	0	0	0	0
85ad3838de9cd515fe87a67ecc1e8637	d__Bacteria; p__Firmicutes; c__Clostridia; o__Oscillospirales; f__Ruminococcaceae; g__uncultured	0	0	0	0	0	0	0	0	0	0	0	22	13	0	0	0	0	0	0	0	0	0	0	0	0	0	0	0	0	0	0	0	0	0	0	0	0	0	0	0	0	0	32	25	0	0	0	0
85c44c83eddc5d3028261a1000b7d0e1	d__Bacteria; p__Firmicutes; c__Bacilli; o__Staphylococcales; f__Gemellaceae; g__Gemella	0	0	0	0	0	0	0	0	0	0	0	0	0	0	0	0	0	0	0	0	0	0	0	0	0	0	0	0	0	0	0	0	3	0	0	0	0	0	0	0	0	0	0	0	0	0	0	0
85cf3de27b6aa89fb2056f772c674c31	d__Bacteria; p__Proteobacteria; c__Alphaproteobacteria; o__Caulobacterales; f__Caulobacteraceae; g__Phenylobacterium	0	0	0	0	0	0	0	0	0	0	0	0	0	0	0	0	0	0	0	0	0	0	0	0	0	0	0	0	0	0	0	0	0	0	0	0	0	0	0	0	0	0	0	0	0	0	0	0
85db0d60e8985f5dd02b1b3c10e2c371	d__Bacteria; p__Firmicutes; c__Clostridia; o__Lachnospirales; f__Lachnospiraceae; g__ASF356; s__uncultured_bacterium	0	0	0	27	129	0	0	0	0	0	0	124	117	94	0	0	0	40	51	202	72	0	0	54	95	0	167	7	23	31	0	0	0	0	0	0	94	49	93	68	71	249	26	65	186	0	19	618
85df773c75b820046812e94e92f889af	d__Bacteria; p__Proteobacteria; c__Alphaproteobacteria; o__Rickettsiales	0	0	0	0	0	0	0	0	0	0	0	0	0	0	0	0	0	0	0	0	0	0	0	0	0	0	0	0	0	0	0	0	0	0	0	0	0	0	0	0	0	0	0	0	0	0	0	0
85f5c20c97868570d0f25c34b8988584	d__Bacteria; p__Firmicutes; c__Clostridia; o__Lachnospirales; f__Lachnospiraceae; g__Roseburia	0	0	0	0	0	0	0	0	0	0	0	0	0	0	0	0	0	0	0	0	0	0	0	0	0	0	0	0	0	0	0	0	0	0	0	0	0	0	0	0	0	0	0	0	0	0	0	0
8647868fbd7dd14914f8201809e4d673	d__Bacteria; p__Firmicutes; c__Clostridia; o__Lachnospirales; f__Lachnospiraceae; g__uncultured	0	0	0	0	0	0	0	0	0	0	0	0	0	0	0	0	0	0	0	0	0	0	0	0	0	0	0	0	0	0	0	0	0	0	0	0	0	21	0	0	0	0	0	18	0	0	0	0
864f8d57cb5adf428c9d3e5ecc176cb0	d__Bacteria; p__Verrucomicrobiota; c__Verrucomicrobiae; o__Verrucomicrobiales; f__Akkermansiaceae; g__Akkermansia; s__uncultured_bacterium	0	0	0	0	0	0	0	0	0	0	0	0	0	0	0	0	0	0	0	0	0	0	0	0	0	0	0	0	0	0	0	0	0	0	0	0	0	0	0	0	0	0	0	0	0	0	0	0
86555947ddfc576c1bb9c42deb3998df	d__Bacteria; p__Firmicutes; c__Clostridia; o__Oscillospirales; f__Oscillospiraceae; g__uncultured; s__uncultured_bacterium	0	0	0	9	0	16	0	0	0	0	0	16	0	0	0	0	0	7	0	0	0	0	0	0	0	0	0	0	0	0	0	0	0	0	0	0	0	0	0	0	0	0	0	0	0	0	0	0
866c829f762472ea3e9b8dcb0a1e03f3	d__Bacteria; p__Firmicutes; c__Clostridia; o__Oscillospirales; f__Ruminococcaceae; g__Anaerotruncus; s__[Clostridium]_leptum	0	0	0	0	0	0	0	0	0	0	0	0	0	0	0	0	0	0	0	0	0	0	0	0	0	0	0	0	0	0	0	0	0	0	0	0	0	0	0	0	0	0	0	0	0	0	0	0
866f0215b1e8f54a5d98179cae8d913b	d__Bacteria; p__Firmicutes; c__Clostridia; o__Lachnospirales; f__Lachnospiraceae; g__[Eubacterium]_xylanophilum_group	0	0	0	0	0	0	0	0	0	0	0	256	198	60	0	0	0	0	0	0	0	0	0	0	0	0	0	0	157	0	0	0	0	0	0	0	0	0	0	0	0	0	0	0	0	0	0	0
8674dcf0cfe35939037fa9a5b986866f	d__Bacteria; p__Fusobacteriota; c__Fusobacteriia; o__Fusobacteriales; f__Fusobacteriaceae; g__Fusobacterium	0	0	0	0	0	0	0	0	0	0	0	0	0	0	5	0	0	0	0	0	0	0	0	0	0	0	0	0	0	0	0	0	0	0	0	0	0	0	0	0	0	0	0	0	0	0	0	0
8696c9224da6cae523a180d0814a06ee	d__Bacteria; p__Bacteroidota; c__Bacteroidia; o__Bacteroidales; f__Rikenellaceae; g__Alistipes; s__uncultured_bacterium	0	0	0	12	0	31	0	0	0	0	0	0	0	0	0	0	0	0	0	0	0	0	0	0	0	0	0	21	20	22	0	0	0	0	0	0	0	22	0	0	0	0	0	0	0	0	0	0
86c43bba4699877476c925f6fce16cc6	d__Bacteria; p__Firmicutes; c__Clostridia; o__Lachnospirales; f__Lachnospiraceae	0	0	0	0	0	0	0	0	0	0	0	0	0	0	0	0	0	0	0	0	0	0	0	0	0	0	0	0	0	0	0	0	0	0	0	0	0	0	0	0	0	0	0	0	0	0	0	0
86e5b149e1957220e13d1cd716ac84a5	d__Bacteria; p__Firmicutes; c__Clostridia; o__Oscillospirales; f__Ruminococcaceae	0	0	0	0	0	0	0	0	0	0	0	0	0	0	0	0	0	0	0	0	0	0	0	0	0	0	0	0	0	0	0	0	0	0	0	0	0	0	0	0	0	0	0	0	0	0	0	0
87001d6316ba30028c615ff888013c58	d__Bacteria; p__Firmicutes; c__Clostridia; o__Lachnospirales; f__Lachnospiraceae	0	0	0	0	0	0	0	0	0	0	0	0	0	0	0	0	0	0	0	0	0	0	0	0	0	0	0	0	0	0	0	0	0	0	0	0	0	0	0	0	0	0	0	0	0	0	0	0
870c2e3e8ebeb830c2d64ee56078f58b	d__Bacteria; p__Firmicutes; c__Clostridia; o__Oscillospirales; f__Oscillospiraceae; g__UCG-005	0	0	0	0	0	0	0	0	0	0	0	0	0	0	0	0	0	0	0	0	0	0	0	0	0	0	0	0	0	0	0	0	0	0	0	0	0	0	0	0	0	0	0	0	0	0	0	0
87dbc9b289e34fa6566052d451f14155	d__Bacteria; p__Firmicutes; c__Clostridia; o__Lachnospirales; f__Lachnospiraceae; g__Lachnospiraceae_NK4A136_group; s__uncultured_bacterium	0	0	0	0	0	0	0	0	0	0	0	0	0	0	0	0	0	0	0	0	0	0	0	0	0	0	0	0	0	0	0	0	0	0	0	0	0	0	0	0	0	0	0	0	0	0	0	0
883d6d109991dd58a599983041223d02	d__Bacteria; p__Firmicutes; c__Clostridia; o__Oscillospirales; f__Ruminococcaceae; g__Incertae_Sedis	0	0	0	0	0	0	0	0	0	0	0	0	0	0	0	0	0	0	0	0	0	0	0	0	0	0	0	0	0	0	0	0	0	0	0	0	0	0	0	0	0	0	0	0	0	0	0	0
88433a11d70536fe5ec763e9b77fe2b0	d__Bacteria; p__Firmicutes; c__Clostridia	0	0	0	0	0	0	0	0	0	0	0	0	0	0	0	0	0	0	0	0	0	0	0	0	0	0	0	0	0	0	0	0	0	0	0	0	0	0	0	0	0	0	0	2	0	0	0	0
88570f61c9dfae36fe24cdebf991a0e3	d__Archaea; p__Nanoarchaeota; c__Nanoarchaeia; o__Woesearchaeales; f__Woesearchaeales; g__Woesearchaeales	0	0	0	0	0	0	0	0	0	0	0	0	0	0	0	0	0	0	0	0	0	0	0	0	0	0	0	0	0	0	0	0	0	0	0	0	0	0	0	0	0	0	0	0	0	0	0	0
885af48524af5ccac2ffcff5abf6c1f9	d__Bacteria; p__Firmicutes; c__Clostridia; o__Oscillospirales; f__Oscillospiraceae; g__uncultured; s__uncultured_bacterium	0	34	0	22	0	17	51	94	23	0	0	68	42	0	0	0	0	111	81	287	0	0	0	13	0	0	12	0	28	0	0	0	0	0	21	0	0	0	0	0	0	0	91	0	0	0	0	0
8860dc1896fd3ee245152f88280e1b11	d__Bacteria; p__Firmicutes; c__Bacilli; o__Lactobacillales; f__Enterococcaceae; g__Enterococcus	0	0	0	0	0	0	0	0	0	0	0	0	0	0	0	0	0	0	0	0	0	0	6	0	0	0	0	0	0	0	0	0	0	0	0	0	0	0	0	0	0	0	0	0	0	0	0	0
88683e5cc1fefc9bbf5274f3ec58ebc7	d__Bacteria; p__Firmicutes; c__Clostridia; o__Lachnospirales; f__Lachnospiraceae	0	0	0	0	0	0	0	0	0	0	0	0	0	0	0	0	0	0	0	0	0	0	0	0	0	0	0	0	0	0	0	0	0	0	0	0	0	0	0	0	0	0	0	0	0	0	0	0
88a607b6dfeddc8fb5b89bc2ce51623a	d__Bacteria; p__Bacteroidota; c__Bacteroidia; o__Flavobacteriales; f__Flavobacteriaceae; g__Flavobacterium; s__metagenome	0	0	0	0	0	0	0	0	0	0	0	0	0	0	0	0	0	0	0	0	0	0	5	0	0	0	0	0	0	0	0	0	0	0	0	0	0	0	0	0	0	0	0	0	0	0	0	0
88add264b5bd968224a2be012b86d626	d__Bacteria; p__Firmicutes; c__Bacilli; o__Erysipelotrichales; f__Erysipelotrichaceae; g__uncultured; s__unidentified	0	0	0	0	0	0	0	0	0	0	0	0	0	0	0	0	0	0	0	0	0	0	0	0	0	0	0	0	0	0	0	0	0	0	0	0	0	0	0	0	0	0	0	0	0	0	0	0
88e31a86086137d3cb67ae405bf72114	d__Bacteria; p__Firmicutes; c__Clostridia; o__Clostridia_UCG-014; f__Clostridia_UCG-014; g__Clostridia_UCG-014	0	0	0	0	0	0	0	0	0	0	0	0	0	0	0	0	0	0	0	0	0	0	0	0	0	0	0	0	0	0	0	0	0	0	0	0	0	0	0	0	0	0	0	0	0	0	0	0
88f26ecc2ec180f68cd2485fbd87d155	d__Bacteria; p__Firmicutes; c__Clostridia; o__Lachnospirales; f__Lachnospiraceae	0	0	0	0	0	0	0	0	0	0	0	0	0	0	0	0	0	0	0	0	0	0	0	0	0	0	0	0	0	0	0	0	0	0	0	0	0	0	0	0	0	0	0	0	0	0	0	0
89302d70f4c9b08f2a1256659b534d10	d__Bacteria; p__Bacteroidota; c__Bacteroidia; o__Bacteroidales; f__Muribaculaceae; g__Muribaculaceae; s__uncultured_bacterium	0	0	0	0	0	0	0	0	0	0	0	0	0	0	0	0	0	0	0	0	0	0	0	0	0	0	0	0	0	0	0	0	0	0	0	0	0	0	0	0	0	0	0	0	0	0	0	0
898885db07eeea06ea252545508e73e6	d__Bacteria; p__Firmicutes; c__Clostridia; o__Peptostreptococcales-Tissierellales; f__Anaerovoracaceae; g__[Eubacterium]_brachy_group; s__uncultured_bacterium	0	0	0	0	0	0	0	0	0	0	0	0	0	0	0	0	0	0	0	0	0	0	0	0	0	0	0	0	0	0	0	0	0	0	0	0	0	0	0	0	0	0	0	0	0	0	0	0
898c6f8e74b793a8c13767e75dc76fc9	d__Bacteria; p__Verrucomicrobiota; c__Verrucomicrobiae; o__Verrucomicrobiales; f__Akkermansiaceae; g__Akkermansia; s__uncultured_bacterium	0	0	0	0	0	0	0	0	0	0	0	0	0	0	0	0	0	0	0	0	0	0	0	0	0	0	0	0	0	0	0	0	0	0	0	0	0	0	0	0	0	0	0	0	0	0	0	0
898eb92ef2d1ef893f7d0c383527b44d	d__Bacteria; p__Firmicutes; c__Clostridia; o__Lachnospirales; f__Lachnospiraceae; g__Lachnospiraceae_UCG-006; s__uncultured_bacterium	0	11	0	0	0	0	0	0	0	0	0	43	25	29	0	0	0	21	14	19	0	0	0	0	0	0	0	0	0	0	0	0	0	0	0	0	0	0	0	0	0	0	0	0	0	0	0	11
89f674017946c15cdbc275264e3f47e4	d__Bacteria; p__Firmicutes; c__Clostridia; o__Oscillospirales; f__Oscillospiraceae; g__Colidextribacter; s__uncultured_bacterium	0	0	0	0	0	0	0	0	0	0	0	0	0	0	0	0	0	0	0	0	0	0	0	0	0	0	0	0	0	0	0	0	0	0	0	0	0	0	0	0	0	0	0	0	0	0	0	0
8a7c11ce2f6e71267e5dd3bb8069bcd0	d__Bacteria; p__Firmicutes; c__Clostridia; o__Lachnospirales; f__Lachnospiraceae	0	0	0	0	0	0	0	0	0	0	0	0	0	0	0	0	0	0	0	0	0	0	0	0	0	0	0	0	0	0	0	0	0	0	0	0	0	0	0	0	0	0	0	0	0	0	0	0
8aad18808ddd23266f9024500b8f4933	d__Bacteria; p__Firmicutes; c__Clostridia; o__Peptostreptococcales-Tissierellales; f__Peptostreptococcaceae; g__Intestinibacter	0	0	0	0	0	0	0	0	0	0	0	0	0	0	0	0	0	0	0	0	0	0	0	0	0	0	0	0	0	0	0	0	3	0	0	0	0	0	0	0	0	0	0	0	0	0	0	0
8adadd953ff6f3831d8492aaecdbe713	d__Bacteria; p__Proteobacteria; c__Gammaproteobacteria; o__Aeromonadales; f__Succinivibrionaceae; g__Succinivibrio; s__uncultured_rumen	0	0	6	7	0	0	0	0	0	0	0	0	0	0	0	0	0	0	0	0	0	0	0	0	0	0	0	0	0	0	0	0	0	0	0	0	0	4	0	0	0	0	0	0	0	0	0	0
8b112a3d78d318b40b46b3880a5ac5ce	d__Bacteria; p__Firmicutes; c__Clostridia; o__Clostridia_vadinBB60_group; f__Clostridia_vadinBB60_group; g__Clostridia_vadinBB60_group; s__uncultured_bacterium	0	0	0	0	0	0	0	0	0	0	0	0	0	0	0	0	0	0	0	0	0	0	0	0	0	0	0	0	0	0	0	0	0	0	0	0	17	120	166	0	5	0	0	55	82	0	0	6
8b58ffad40bec52ae07717d487f22633	d__Bacteria; p__Firmicutes; c__Clostridia; o__Oscillospirales; f__Oscillospiraceae; g__Colidextribacter	0	0	0	0	0	0	0	0	0	0	0	0	0	0	0	0	0	0	0	0	0	0	0	0	0	0	0	0	0	0	0	0	0	0	0	0	0	0	0	0	0	0	0	0	0	0	0	0
8c65d91e013525d1c8606fab40e0a88b	d__Bacteria; p__Firmicutes; c__Clostridia; o__Lachnospirales; f__Lachnospiraceae; g__Roseburia; s__uncultured_bacterium	0	107	0	337	0	99	132	591	0	0	0	509	528	526	0	0	0	164	205	192	0	0	0	85	0	0	0	192	3511	210	0	0	0	0	11	0	368	91	31	0	0	0	115	298	275	0	0	0
8d0c82b03dba5bb29934c0852754388c	d__Bacteria; p__Firmicutes; c__Clostridia; o__Oscillospirales; f__Oscillospiraceae; g__Oscillibacter; s__uncultured_bacterium	0	0	0	0	0	0	0	0	0	0	0	0	0	0	0	0	0	0	0	0	0	0	0	0	0	0	0	0	0	0	0	0	0	0	0	0	0	0	0	0	0	0	0	0	0	0	0	0
8d0f4716434ed8bea1ff3d6dc3cad215	d__Bacteria; p__Firmicutes; c__Clostridia; o__Lachnospirales; f__Lachnospiraceae; g__Tyzzerella; s__unidentified	0	0	0	0	0	0	0	0	0	0	0	0	0	0	0	0	0	0	0	0	0	0	0	0	0	0	0	0	0	0	0	0	0	0	0	0	0	0	0	0	0	0	0	0	0	0	0	0
8d285f20c373b48b4e80c0f84937935b	d__Bacteria; p__Verrucomicrobiota; c__Lentisphaeria; o__Victivallales; f__vadinBE97; g__vadinBE97; s__uncultured_bacterium	0	0	0	0	0	0	0	0	0	0	0	0	0	0	0	0	0	0	0	0	0	0	0	0	0	0	0	0	0	0	0	0	0	0	0	0	0	0	0	0	0	0	0	0	0	0	0	0
8d558a4909fff03f985294401a3952c3	d__Bacteria; p__Bacteroidota; c__Bacteroidia; o__Bacteroidales; f__Rikenellaceae; g__Alistipes; s__uncultured_bacterium	0	0	0	0	0	0	0	0	0	0	0	0	0	0	0	0	0	0	0	0	0	0	0	0	0	0	0	0	0	0	0	0	0	0	0	0	0	0	0	0	0	0	0	0	0	0	0	0
8da18b476b64f6f053647455b6890f80	d__Bacteria; p__Firmicutes; c__Clostridia; o__Oscillospirales; f__Oscillospiraceae; g__Oscillibacter; s__unidentified	0	175	8	378	307	221	112	150	0	0	0	278	90	58	0	0	0	345	282	696	0	0	0	106	0	4	132	93	290	114	0	0	0	0	47	0	85	87	84	24	48	14	135	112	110	15	15	13
8da43022712de369b04c648da520530c	d__Bacteria; p__Firmicutes; c__Clostridia; o__Oscillospirales; f__Oscillospiraceae; g__Oscillibacter	0	0	0	0	5	0	0	0	0	0	0	0	0	0	0	0	0	0	0	0	0	0	0	0	0	0	0	0	0	0	0	0	0	0	0	0	0	0	0	0	0	0	0	0	0	0	0	0
8de06d73097918d53a46142917ea17a9	d__Bacteria; p__Bacteroidota; c__Bacteroidia; o__Bacteroidales; f__Muribaculaceae; g__Muribaculaceae; s__uncultured_bacterium	0	0	0	0	0	0	0	0	0	0	0	0	0	0	0	0	0	0	0	0	0	0	0	0	0	0	0	0	0	0	0	0	0	0	0	0	0	0	0	0	0	0	0	0	0	0	0	0
8e2f9c974aa882029f0fb688b81043d5	d__Bacteria; p__Firmicutes; c__Clostridia; o__Oscillospirales; f__Oscillospiraceae; g__Oscillibacter; s__[Clostridium]_leptum	0	0	0	0	0	0	0	0	0	0	0	0	0	0	0	0	0	0	0	0	0	0	0	0	0	0	0	0	0	0	0	0	0	0	0	0	0	0	0	0	0	0	0	0	0	0	0	0
8e61e10503fc2be07f3d4bc666331b74	d__Bacteria; p__Firmicutes; c__Clostridia; o__Lachnospirales; f__Lachnospiraceae	0	0	0	0	0	0	0	0	0	0	0	0	0	0	0	0	0	0	0	0	0	0	0	0	0	0	0	0	0	0	0	0	0	0	0	0	0	0	0	0	0	0	0	0	0	0	0	0
8e6f1849d93723676dff6cb1962941a8	d__Bacteria; p__Firmicutes; c__Clostridia; o__Lachnospirales; f__Lachnospiraceae	0	368	0	1114	0	359	779	228	0	0	0	1254	550	446	0	0	0	2117	881	1286	0	0	0	961	0	36	0	196	655	435	0	4	0	0	59	0	998	1020	666	0	18	92	961	2348	1908	0	0	9
8e74f6f63a5f9a304aeb8284be71fd23	d__Bacteria; p__Firmicutes; c__Clostridia; o__Lachnospirales; f__Lachnospiraceae; g__GCA-900066575; s__uncultured_bacterium	0	199	0	108	27	30	64	17	0	0	0	67	96	78	0	0	0	64	65	176	0	0	0	215	0	0	0	0	91	0	0	0	0	0	0	0	50	74	17	0	39	0	148	217	171	0	0	0
8ea5afb47540df64e35cc0fbe351875e	d__Bacteria; p__Verrucomicrobiota; c__Verrucomicrobiae; o__Verrucomicrobiales; f__Akkermansiaceae; g__Akkermansia	0	0	0	0	0	0	0	0	0	0	0	0	0	0	0	0	0	0	0	0	0	0	0	0	0	0	0	0	0	0	0	0	0	0	0	0	0	0	0	0	0	0	0	0	0	0	0	0
8eb7d1acec7581cbe5dd736bd3ab2ca1	d__Bacteria; p__Firmicutes; c__Clostridia; o__Lachnospirales; f__Lachnospiraceae	0	0	0	0	0	0	0	0	0	0	0	0	0	0	0	0	0	0	0	0	0	0	0	0	0	0	0	0	0	0	0	0	0	0	0	0	0	0	0	0	0	0	0	0	0	0	0	0
8f0619e90a27f87b9527e389f3120238	d__Bacteria; p__Verrucomicrobiota; c__Verrucomicrobiae; o__Verrucomicrobiales; f__Akkermansiaceae; g__Akkermansia; s__Akkermansia_muciniphila	0	0	0	0	0	0	0	0	0	0	0	0	0	0	0	0	0	0	0	0	0	0	0	0	0	0	0	0	0	0	0	0	0	0	0	0	0	0	0	0	0	0	0	0	0	0	0	0
8f20fdfbae879cbce85fb733c71c27e1	d__Bacteria; p__Bacteroidota; c__Bacteroidia; o__Bacteroidales; f__Muribaculaceae; g__Muribaculaceae; s__uncultured_bacterium	0	0	0	0	0	0	0	0	0	0	0	0	0	0	0	0	0	0	0	0	0	0	0	0	0	0	0	0	0	0	0	0	0	0	0	0	0	0	0	0	0	0	0	0	0	0	0	0
8f23b4eb028e97da673b11e79ed271f9	d__Bacteria; p__Proteobacteria; c__Gammaproteobacteria; o__Pseudomonadales; f__Pseudomonadaceae	0	0	0	0	0	0	0	0	0	0	0	0	0	0	0	0	0	0	0	0	0	0	0	0	0	0	0	0	0	0	0	0	0	0	0	0	0	0	0	0	0	0	0	0	0	0	0	0
8f61e4e7b8b40f475646005ddae7feab	d__Bacteria; p__Firmicutes; c__Clostridia; o__Lachnospirales; f__Lachnospiraceae; g__[Eubacterium]_ventriosum_group; s__uncultured_Clostridiales	0	0	0	0	0	0	0	0	0	0	0	0	0	0	0	0	0	0	0	0	0	0	0	0	0	0	0	0	0	0	0	0	0	0	0	0	0	0	0	0	0	0	0	0	0	0	0	0
8f6267401833f5e35754575c6a14a713	d__Bacteria; p__Firmicutes; c__Bacilli; o__Acholeplasmatales; f__Acholeplasmataceae; g__Anaeroplasma; s__uncultured_bacterium	0	0	0	0	0	0	0	0	0	0	0	0	0	0	0	0	0	0	0	0	0	0	0	0	0	0	0	0	0	0	0	0	0	0	0	0	0	0	0	0	0	0	0	0	0	0	0	0
901c9973bde010c1a5c49023e63cc252	d__Bacteria; p__Firmicutes; c__Clostridia; o__Lachnospirales; f__Lachnospiraceae; g__Lachnospiraceae_UCG-004	0	0	0	14	101	10	0	0	0	0	0	0	18	12	0	0	0	24	0	0	0	0	0	12	0	0	201	35	0	0	0	0	0	0	0	0	52	84	16	10	28	11	0	45	66	0	0	0
90341c9ce791289cc32e350b44807ffb	d__Bacteria; p__Actinobacteriota; c__Coriobacteriia; o__Coriobacteriales; f__Eggerthellaceae; g__Enterorhabdus; s__mouse_gut	0	0	0	0	0	0	0	0	0	0	0	0	0	0	0	0	0	0	0	0	0	0	0	0	0	0	0	0	0	0	0	0	0	0	0	0	0	0	0	0	0	0	0	0	0	0	0	0
903dcad65e251a452660e66ceae6cabd	d__Bacteria; p__Firmicutes; c__Clostridia; o__Oscillospirales; f__Oscillospiraceae; g__UCG-005; s__uncultured_organism	0	0	0	0	0	0	0	0	0	0	0	0	0	0	0	0	0	0	0	0	0	0	0	0	0	0	0	0	0	0	0	0	0	0	0	0	0	0	0	0	0	0	0	0	0	0	0	0
90609b3b94b4f1640ed04ea604288652	d__Bacteria; p__Desulfobacterota; c__Desulfovibrionia; o__Desulfovibrionales; f__Desulfovibrionaceae; g__uncultured; s__uncultured_Desulfovibrionales	0	0	0	0	0	0	0	0	0	0	0	0	0	0	0	0	0	0	0	0	0	0	0	0	0	0	0	0	0	0	0	0	0	0	0	0	0	0	0	0	0	0	0	0	0	0	0	0
90b6b4931eb21f65a482ee562013a776	d__Bacteria; p__Bacteroidota; c__Bacteroidia; o__Bacteroidales; f__Muribaculaceae; g__Muribaculaceae; s__uncultured_bacterium	0	0	0	0	0	0	0	0	0	0	0	0	0	0	0	0	0	0	0	0	0	0	0	0	0	0	0	0	0	0	0	0	0	0	0	0	0	0	0	0	0	0	0	0	0	0	0	0
90c54a11740ecab3db9e20948466863d	d__Bacteria; p__Bacteroidota; c__Bacteroidia; o__Bacteroidales; f__Muribaculaceae; g__Muribaculaceae; s__uncultured_bacterium	0	0	0	0	0	0	0	0	0	0	0	0	0	0	0	0	0	0	0	0	0	0	0	0	0	0	0	0	0	0	0	0	0	0	0	0	0	0	0	0	0	0	0	0	0	0	0	0
912487364b4fda5993a03f47d60111e9	d__Bacteria; p__Firmicutes; c__Clostridia; o__Oscillospirales; f__Oscillospiraceae; g__Oscillibacter; s__uncultured_bacterium	0	0	0	35	27	20	12	16	0	0	0	12	20	0	0	0	0	9	60	40	0	0	0	23	0	0	0	0	22	12	0	0	0	0	0	0	23	29	32	0	7	0	12	58	54	0	0	0
9129a83558e80b03a9a3ff04d6f61f19	d__Bacteria; p__Firmicutes; c__Clostridia; o__Lachnospirales; f__Lachnospiraceae	0	0	0	0	0	0	0	0	0	0	0	0	0	0	0	0	0	0	0	0	0	0	0	0	0	0	0	0	0	0	0	0	0	0	7	0	30	14	27	0	0	0	34	111	41	0	0	0
914cd932c40f857f5730b165792e560d	d__Bacteria; p__Firmicutes; c__Clostridia; o__Oscillospirales; f__Ruminococcaceae; g__uncultured; s__metagenome	0	0	0	0	0	23	58	0	0	0	0	47	0	0	0	0	0	0	0	0	0	0	0	0	0	0	0	15	13	0	0	0	0	0	0	0	14	37	20	0	0	0	26	63	0	0	0	0
919bd0fd79a93e6db9f14bc1b8f14203	d__Bacteria; p__Firmicutes; c__Clostridia; o__Lachnospirales; f__Lachnospiraceae; g__Tyzzerella; s__unidentified	0	0	0	0	0	0	0	0	0	0	0	0	0	0	0	0	0	0	0	0	0	0	0	0	0	0	0	0	0	0	0	0	0	0	0	0	0	0	0	0	0	0	0	0	0	0	0	0
91a093473cad95da81d9ebb47d5ef0c5	d__Bacteria; p__Firmicutes; c__Clostridia; o__Lachnospirales; f__Lachnospiraceae	0	0	0	43	0	32	46	76	0	0	0	0	0	0	0	0	0	254	159	108	0	0	0	35	0	12	0	25	254	31	0	0	0	0	0	0	0	0	0	0	0	0	102	91	0	0	0	0
91ce80e60d44c8fa26bf3f556134d17e	d__Bacteria; p__Firmicutes	0	0	0	0	0	0	0	0	0	0	0	0	0	0	0	0	0	0	0	0	0	0	0	0	0	0	0	0	0	0	0	0	0	0	0	0	0	0	0	0	0	0	0	0	0	0	0	0
920586f278c9fd29f14ad6b8d7b13589	d__Bacteria; p__Firmicutes; c__Bacilli; o__Erysipelotrichales; f__Erysipelotrichaceae; g__Erysipelotrichaceae; s__uncultured_bacterium	0	0	0	0	0	0	0	0	0	0	0	0	0	0	0	0	0	0	0	0	0	0	0	0	0	0	0	0	0	0	0	0	0	0	0	0	0	0	0	0	0	0	0	0	0	0	0	0
922d33a2963d3e87a3d4df6b82371235	d__Bacteria; p__Firmicutes; c__Bacilli; o__Staphylococcales; f__Staphylococcaceae; g__Staphylococcus	0	0	0	0	0	0	0	0	0	0	0	0	0	0	52	0	0	0	0	0	0	0	0	0	0	0	0	0	0	0	6	14	0	0	0	0	0	0	0	0	0	0	0	0	0	0	0	0
923f521b9cf313f1f95c9367e09bbc1c	d__Bacteria; p__Firmicutes; c__Negativicutes; o__Veillonellales-Selenomonadales; f__Veillonellaceae; g__Veillonella	0	0	0	0	0	0	0	0	0	0	0	0	0	0	0	0	0	0	0	0	0	0	0	0	0	0	0	0	0	0	0	0	4	0	0	0	0	0	0	0	0	0	0	0	0	0	0	0
924668f542df9de35c2226e4a6cf09bd	d__Bacteria; p__Firmicutes; c__Clostridia; o__Lachnospirales; f__Lachnospiraceae; g__Lachnospiraceae_NK4A136_group	0	23	0	74	0	43	35	57	34	0	0	104	71	32	0	0	0	0	33	39	0	0	0	75	0	0	0	29	82	24	0	0	0	0	0	0	397	344	240	0	0	0	36	49	454	0	29	0
924ab5cb47309a83e71d60320378d194	d__Bacteria; p__Firmicutes; c__Clostridia; o__Oscillospirales; f__Oscillospiraceae; g__uncultured; s__uncultured_bacterium	0	0	0	0	0	0	0	0	0	0	0	0	0	0	0	0	0	0	0	0	0	0	0	0	0	0	0	0	0	0	0	0	0	0	0	0	0	0	0	0	0	0	0	0	0	0	0	0
929fb944d15712575d02009c174266f5	d__Bacteria; p__Verrucomicrobiota; c__Verrucomicrobiae; o__Verrucomicrobiales; f__Akkermansiaceae; g__Akkermansia; s__uncultured_bacterium	0	0	0	0	0	0	0	0	0	0	0	0	0	0	0	0	0	0	0	0	0	0	0	0	0	0	0	0	0	0	0	0	0	0	0	0	0	0	0	0	0	0	0	0	0	0	0	0
92cc8e9732f5e3e5d1afbaa142f9bd90	d__Bacteria; p__Bacteroidota; c__Bacteroidia; o__Bacteroidales; f__Rikenellaceae; g__Alistipes; s__uncultured_bacterium	0	0	0	0	0	0	0	0	0	0	0	0	0	0	0	0	0	0	0	0	0	0	0	0	0	0	0	0	0	0	0	0	0	0	0	0	0	0	0	0	0	0	0	0	0	0	0	0
92e8516939a5a65c94adc44a863bb519	d__Bacteria; p__Actinobacteriota; c__Thermoleophilia; o__Gaiellales; f__Gaiellaceae; g__Gaiella	0	0	0	0	0	0	0	0	0	0	0	0	0	0	0	0	0	0	0	0	0	0	0	0	0	0	0	0	0	0	0	0	0	0	0	0	0	0	0	0	0	0	0	0	0	0	0	0
932373984a784b5b4e50cc231bf0adc4	d__Bacteria; p__Proteobacteria; c__Gammaproteobacteria; o__Enterobacterales; f__Enterobacteriaceae	0	0	0	0	0	0	0	0	0	0	0	0	0	0	0	0	0	0	0	0	0	0	0	0	0	0	0	0	0	0	6	0	0	0	0	0	0	0	0	0	0	0	0	0	0	0	0	0
9358c8cebfe073e092d41ce332c79994	d__Bacteria; p__Firmicutes; c__Clostridia; o__Oscillospirales; f__Ruminococcaceae; g__Anaerotruncus; s__Anaerotruncus_sp.	0	0	0	0	0	0	0	0	0	0	0	0	0	0	0	0	0	0	0	0	0	0	0	0	0	0	0	0	0	0	0	0	0	0	0	0	0	0	0	0	0	0	0	0	0	0	0	0
9359fd6106b7ad0a39d7334df43e576a	d__Bacteria; p__Firmicutes; c__Bacilli; o__Erysipelotrichales; f__Erysipelotrichaceae; g__Erysipelotrichaceae; s__uncultured_bacterium	0	0	0	0	0	0	0	0	0	0	0	0	0	0	0	0	0	0	0	0	0	0	0	0	0	0	0	0	0	0	0	0	0	0	0	0	0	0	0	0	0	0	0	0	0	0	0	0
938fbbe51af86d1d7ebd6817a0f0bd24	d__Bacteria; p__Bacteroidota; c__Bacteroidia; o__Bacteroidales; f__Bacteroidaceae; g__Bacteroides	0	0	0	0	0	0	0	0	0	0	0	0	0	0	0	0	0	0	0	0	0	0	0	0	0	0	0	0	0	0	0	0	0	0	0	0	0	0	0	0	0	0	0	0	0	0	0	0
93903335cacfaa5c02dd14b79739578b	d__Bacteria; p__Proteobacteria; c__Gammaproteobacteria; o__Oceanospirillales; f__Saccharospirillaceae; g__Saccharospirillum; s__Saccharospirillum_salsuginis	0	0	0	0	0	0	0	0	17	0	0	0	0	0	0	0	0	0	0	0	0	0	0	0	0	0	0	0	0	0	0	0	0	0	0	0	0	0	0	0	0	0	0	0	0	0	0	0
93adb3714d28256915a0d1d8af44c3c5	d__Bacteria; p__Firmicutes; c__Clostridia; o__Lachnospirales; f__Lachnospiraceae; g__uncultured	0	0	0	0	0	0	0	0	0	0	0	0	0	0	0	0	0	0	0	0	0	0	0	0	0	0	0	0	0	0	0	0	0	0	0	0	0	0	0	0	0	0	0	0	0	0	0	0
93c6935a3dc2f3941e34e966420d7977	d__Bacteria; p__Firmicutes; c__Bacilli; o__Lactobacillales; f__Streptococcaceae; g__Lactococcus	0	0	0	0	0	0	0	0	0	0	0	0	0	0	0	0	0	0	0	0	0	0	0	0	0	0	0	0	0	0	0	0	0	0	0	0	0	0	0	0	0	0	0	0	0	0	0	0
93d8878e2d6467c595194a7b1657ed94	d__Bacteria; p__Actinobacteriota; c__Coriobacteriia; o__OPB41; f__OPB41; g__OPB41	0	0	0	0	0	0	0	0	0	0	0	0	0	0	0	0	0	0	0	0	0	0	0	0	0	0	0	0	0	0	0	0	0	0	0	0	0	0	0	0	0	0	0	0	0	0	0	0
940c5c7f5d291961c87dd25da8580e29	d__Bacteria; p__Firmicutes; c__Bacilli; o__Erysipelotrichales; f__Erysipelotrichaceae; g__Faecalibaculum; s__uncultured_bacterium	0	0	0	0	0	0	0	0	0	0	0	0	0	0	0	0	0	0	0	0	0	0	0	0	0	0	0	0	0	0	0	0	0	0	0	0	0	0	0	0	0	0	0	0	0	0	0	0
941e8c48a16ad7d48c343538ef921633	d__Bacteria; p__Firmicutes; c__Clostridia; o__Lachnospirales; f__Lachnospiraceae	0	0	0	0	0	0	0	0	0	0	0	0	0	0	0	0	0	0	0	0	0	0	0	0	0	0	0	0	0	0	0	0	0	0	0	0	0	0	0	0	0	0	0	0	0	0	0	0
9441ebd7d976e935bd4f3f85ad6b9cd5	d__Bacteria; p__Bacteroidota; c__Bacteroidia; o__Bacteroidales; f__Prevotellaceae; g__uncultured; s__uncultured_bacterium	0	0	0	0	7	0	0	0	0	0	0	0	0	0	0	0	0	0	0	0	0	0	0	0	0	0	0	0	0	0	0	0	0	0	0	0	0	0	0	0	0	0	0	0	0	0	0	0
945184b6386c192c0066e0a98a154780	d__Bacteria; p__Proteobacteria; c__Gammaproteobacteria; o__Enterobacterales; f__Enterobacteriaceae	0	0	0	0	0	0	0	0	0	0	0	0	0	0	0	0	0	0	0	0	0	0	0	0	0	0	0	0	0	0	0	0	0	0	0	0	0	0	0	0	0	0	0	0	0	0	0	0
9499bdfce983f8e180b2f8edd9fe8811	d__Bacteria; p__Firmicutes; c__Clostridia; o__Lachnospirales; f__Lachnospiraceae	0	0	0	0	0	0	0	0	0	0	0	0	0	0	0	0	0	0	0	0	0	0	0	0	0	0	0	0	0	0	0	0	0	0	0	0	0	0	0	0	0	0	0	0	0	0	0	0
94c7e5826c7ab70f86891601cfa1021f	d__Bacteria; p__Firmicutes; c__Clostridia; o__Lachnospirales; f__Lachnospiraceae	0	0	0	0	0	0	0	0	0	0	0	0	0	0	0	0	0	0	0	0	0	0	0	0	0	0	0	0	0	0	0	0	0	0	0	0	0	0	0	0	0	0	0	0	0	0	0	0
94d7865e8d5c609a415543ca8e9b595c	d__Bacteria	0	0	0	0	0	0	0	0	0	0	0	0	0	0	0	0	0	0	0	0	0	0	0	0	0	0	0	0	0	0	0	0	0	0	0	0	0	0	0	0	0	0	0	0	0	0	0	0
94d89b2b260786389b78730060c82cf3	d__Bacteria; p__Firmicutes; c__Clostridia; o__Oscillospirales; f__Oscillospiraceae; g__Oscillibacter	0	0	0	0	0	0	0	0	0	0	0	0	0	0	0	0	0	0	0	0	0	0	0	0	0	0	0	0	0	0	0	0	0	0	0	0	0	0	0	0	0	0	0	0	0	0	0	0
9507a68929990849375142432c68a526	d__Bacteria; p__Bacteroidota; c__Bacteroidia; o__Bacteroidales; f__Muribaculaceae; g__Muribaculaceae; s__uncultured_bacterium	0	0	0	0	0	0	0	0	0	0	0	0	0	0	0	0	0	0	0	0	0	0	0	0	0	0	0	0	0	0	0	0	0	0	0	0	0	0	0	0	0	0	0	0	0	0	0	0
9571b789d208778856030fdcc8fbf700	d__Bacteria; p__Firmicutes; c__Clostridia; o__Peptococcales; f__Peptococcaceae; g__uncultured; s__uncultured_bacterium	0	0	0	0	0	0	0	0	0	0	0	0	0	0	0	0	0	0	0	0	0	0	0	0	0	0	0	0	0	0	0	0	0	0	0	0	0	0	0	0	0	6	0	0	0	0	0	0
958d78a02bef69a795806f97adb117ea	d__Bacteria; p__Firmicutes; c__Clostridia; o__Oscillospirales; f__Oscillospiraceae; g__Colidextribacter	0	56	0	458	150	154	185	204	0	0	0	592	171	49	0	0	0	189	137	144	0	0	0	54	0	8	210	77	181	94	0	0	0	0	60	0	302	248	422	58	210	55	189	582	221	0	17	0
959b9a53f413963f0de2b48bc4ceaece	d__Bacteria; p__Firmicutes; c__Clostridia; o__Lachnospirales; f__Lachnospiraceae; g__GCA-900066575; s__uncultured_bacterium	0	0	0	0	0	0	0	0	0	0	0	0	0	0	0	0	0	0	0	0	0	0	0	0	0	0	0	7	0	0	0	0	0	0	0	0	0	0	0	0	0	0	0	0	0	0	0	0
95a18a952af84c759508c5ba6ac769c6	d__Bacteria; p__Firmicutes; c__Bacilli; o__Erysipelotrichales; f__Erysipelatoclostridiaceae; g__Erysipelatoclostridium	0	0	0	0	0	0	0	0	0	0	0	0	0	0	0	0	0	0	0	0	0	0	0	0	0	0	0	0	0	0	0	0	0	0	0	0	0	0	0	0	0	0	0	0	0	0	0	0
95fdd816723ca482a5caba10bea171c8	d__Bacteria; p__Firmicutes; c__Bacilli; o__Lactobacillales; f__Lactobacillaceae; g__Lactobacillus	0	0	0	0	0	0	0	0	12	0	0	0	0	0	0	0	0	0	0	0	0	0	0	0	0	0	0	0	0	0	0	0	0	2326	5	81	866	107	113	1651	4555	9739	697	882	105	6706	4532	8504
9666c2d74da8cbeed8f8ede89f0caf6d	d__Bacteria; p__Bacteroidota; c__Bacteroidia; o__Bacteroidales; f__Rikenellaceae; g__Alistipes; s__uncultured_bacterium	0	0	0	0	0	0	0	0	0	0	0	0	0	0	0	0	0	0	0	0	0	0	0	0	0	0	0	0	0	0	0	0	0	0	0	0	0	0	0	0	0	0	0	0	0	0	0	0
96aa8812056cf57226fffc3601021703	d__Bacteria; p__Firmicutes; c__Bacilli; o__Lactobacillales; f__Enterococcaceae; g__Enterococcus	291	0	428	0	0	0	0	0	0	153	207	0	0	0	209	119	0	0	0	0	145	127	462	0	0	0	0	0	0	0	0	285	0	0	0	0	0	0	0	0	0	102	0	0	0	74	0	810
9758a49205d88e12191455e15969ff7c	d__Bacteria; p__Proteobacteria; c__Alphaproteobacteria; o__Sphingomonadales; f__Sphingomonadaceae	0	0	0	0	0	0	0	0	0	0	0	0	0	0	0	0	0	0	0	0	0	0	0	0	0	0	0	0	0	0	0	0	0	0	0	0	0	0	0	0	0	0	0	0	0	0	0	0
975aa5c886989b5d915be8945a42cb54	d__Bacteria; p__Firmicutes; c__Clostridia; o__Lachnospirales; f__Lachnospiraceae; g__A2; s__uncultured_bacterium	0	0	0	0	0	0	0	0	0	0	0	116	0	48	0	0	0	91	0	0	0	0	0	0	0	0	0	0	0	0	0	0	0	0	0	0	0	0	0	0	0	0	0	0	0	0	0	0
97b7fb28622b68dccf69dc53ab1756c9	d__Bacteria; p__Firmicutes; c__Clostridia; o__Lachnospirales; f__Lachnospiraceae; g__GCA-900066575; s__uncultured_bacterium	0	0	0	0	0	0	0	0	0	0	0	0	0	0	0	0	0	0	0	0	0	0	0	0	0	0	0	0	0	0	0	0	0	0	0	0	0	0	0	0	0	0	0	0	0	0	0	0
97d033725a3fcb0e6b0f9554365d4e0f	d__Bacteria; p__Firmicutes; c__Bacilli; o__Erysipelotrichales; f__Erysipelotrichaceae; g__Erysipelotrichaceae; s__uncultured_bacterium	0	15	0	28	0	22	16	0	0	0	0	15	0	23	0	0	0	7	0	51	21	0	0	99	0	0	0	0	5	10	0	0	0	0	0	0	0	23	13	0	0	9	12	5	13	0	0	0
98063b5163ea2e630cf0c0c474fab37a	d__Bacteria; p__Firmicutes; c__Clostridia; o__Oscillospirales; f__Ruminococcaceae; g__uncultured; s__uncultured_Clostridium	0	0	0	16	0	0	0	0	0	0	0	0	0	0	0	0	0	0	0	0	0	0	0	0	0	0	0	0	0	0	0	0	0	0	0	0	0	0	0	0	0	0	0	0	0	0	0	0
984a3c84b12c257d46246aab45f72f60	d__Bacteria; p__Firmicutes; c__Clostridia; o__Lachnospirales; f__Lachnospiraceae; g__[Eubacterium]_xylanophilum_group; s__uncultured_bacterium	0	0	0	0	0	0	0	0	0	0	0	0	0	0	0	0	0	0	0	0	0	0	0	0	0	0	0	0	0	0	0	0	0	0	0	0	0	0	0	0	0	0	0	0	0	0	0	0
9898aafa2545667f0ab0ccf148f7745d	d__Bacteria; p__Firmicutes; c__Clostridia; o__Oscillospirales; f__Oscillospiraceae; g__Oscillibacter; s__[Clostridium]_leptum	0	0	0	0	0	0	0	0	0	0	0	0	0	0	0	0	0	0	0	0	0	0	0	0	0	0	0	0	0	0	0	0	0	0	0	0	0	0	0	0	0	0	0	0	0	0	0	0
9908fffab7ed4f3bec44cda2f5084d49	d__Bacteria; p__Firmicutes; c__Bacilli; o__Lactobacillales; f__Enterococcaceae; g__Enterococcus	215	0	0	0	278	0	0	0	1594	0	0	0	0	0	136	0	0	18	0	24	761	0	544	0	13112	0	69	0	0	0	56	297	0	21	0	0	0	0	0	51	0	46	0	0	0	0	195	0
9957f6b6e724350578eae54ad8105055	d__Bacteria; p__Verrucomicrobiota; c__Verrucomicrobiae; o__Verrucomicrobiales; f__Akkermansiaceae; g__Akkermansia; s__uncultured_bacterium	0	0	0	0	0	0	0	0	0	0	0	0	0	0	0	0	0	0	0	0	0	0	0	0	0	0	0	0	0	0	0	0	0	0	0	0	0	0	0	0	0	0	0	0	0	0	0	0
99a992c7c3c4c518181385b817e70669	d__Bacteria; p__Bacteroidota; c__Bacteroidia; o__Bacteroidales; f__Rikenellaceae; g__Alistipes; s__uncultured_bacterium	0	0	0	0	0	0	0	0	0	0	0	0	0	0	0	0	0	0	0	0	0	0	0	0	0	0	0	0	0	0	0	0	0	0	0	0	0	0	0	0	0	0	0	0	0	0	0	0
99d99f26c5fa87f4bde6d276739e8cf6	d__Bacteria; p__Firmicutes; c__Clostridia; o__Clostridiales; f__Clostridiaceae; g__Clostridium_sensu_stricto_1	0	0	0	0	0	0	0	0	0	0	0	0	0	0	0	0	0	0	0	0	0	0	0	0	0	0	0	0	0	0	0	0	0	0	0	0	0	0	0	0	0	0	0	0	0	0	0	0
99deb3c5ecb022ec05609ebd1112a557	d__Bacteria; p__Bacteroidota; c__Bacteroidia; o__Bacteroidales; f__Bacteroidaceae; g__Bacteroides; s__Bacteroides_vulgatus	0	0	0	0	103	0	0	0	0	0	0	0	0	0	0	0	0	0	0	0	0	0	0	0	0	0	0	0	0	0	0	0	0	0	0	0	0	14	0	87	0	0	0	0	0	0	0	0
99e5e96a6a19e13b33f7320383788d11	d__Bacteria; p__Firmicutes; c__Clostridia; o__Lachnospirales; f__Lachnospiraceae; g__uncultured; s__Clostridiales_bacterium	0	0	0	0	0	0	0	0	0	0	0	0	0	0	0	0	0	0	0	0	0	0	0	0	0	0	0	0	0	0	0	0	0	0	0	0	0	0	0	0	0	0	0	0	0	0	0	0
99ee92e36a3bfda54437f2370facd8c8	d__Bacteria; p__Firmicutes; c__Clostridia; o__Oscillospirales; f__Butyricicoccaceae; g__Butyricicoccus; s__uncultured_bacterium	0	0	0	0	0	0	0	0	0	0	0	0	0	0	0	0	0	0	0	0	0	0	0	0	0	0	0	0	0	0	0	0	0	0	0	0	0	0	0	0	0	0	0	0	0	0	0	0
9a13cbb8e1b12468bf22d6a05aafb0c0	d__Bacteria; p__Bacteroidota; c__Bacteroidia; o__Bacteroidales; f__Rikenellaceae; g__Alistipes; s__uncultured_bacterium	50	10339	540	13574	1061	22518	9111	4837	103	175	1005	1698	568	700	176	30	19	109	14	85	6471	27	14126	16403	210	614	959	6964	11216	9002	2697	588	52	10	327	0	8970	22502	11497	1210	6921	5820	2193	7531	14533	160	559	14287
9a3392a382d17c93132aa6f38881992d	d__Bacteria; p__Firmicutes; c__Bacilli; o__Erysipelotrichales; f__Erysipelotrichaceae; g__uncultured; s__unidentified	0	0	0	0	0	0	0	0	0	0	0	0	0	0	0	0	0	0	0	0	0	0	0	0	0	0	0	0	0	0	0	0	0	0	0	0	0	0	0	0	0	0	0	0	0	0	0	0
9a8167192e6c8cc9fb96234ab85cd035	d__Bacteria; p__Firmicutes; c__Clostridia; o__Lachnospirales; f__Lachnospiraceae; g__uncultured; s__unidentified	0	0	0	0	0	0	0	0	0	0	0	0	0	0	0	0	0	0	0	0	0	0	0	0	0	0	0	0	0	0	0	0	0	0	0	0	0	0	0	0	0	0	0	0	0	0	0	0
9a92252929786c074be90a2a4e119b13	d__Bacteria; p__Firmicutes; c__Clostridia; o__Lachnospirales; f__Lachnospiraceae; g__[Eubacterium]_ventriosum_group; s__uncultured_Clostridiales	0	0	0	0	0	0	0	0	0	0	0	0	0	0	0	0	0	0	0	0	0	0	0	0	0	0	0	0	0	0	0	0	0	0	0	0	0	0	0	0	0	0	0	0	0	0	0	0
9ab797e94767ee9b705f8c131fcfbd23	d__Bacteria; p__Firmicutes; c__Clostridia; o__Oscillospirales; f__Oscillospiraceae; g__uncultured	0	0	0	0	0	0	0	0	0	0	0	0	0	0	0	0	0	0	0	0	0	0	0	0	0	0	0	0	0	0	0	0	0	0	0	0	0	0	0	0	0	0	0	0	0	0	0	0
9ac3bb1d7dedb08a012692a6f536b5af	d__Bacteria; p__Proteobacteria; c__Alphaproteobacteria; o__Sphingomonadales; f__Sphingomonadaceae; g__Sphingomonas	0	0	0	0	0	0	0	0	0	0	0	0	0	0	0	0	0	0	0	0	0	0	0	0	0	0	0	0	0	0	0	0	0	0	0	0	0	0	0	0	0	0	0	0	0	0	0	0
9aeeb4533734aea7f8d9497ca07f039b	d__Bacteria; p__Bacteroidota; c__Bacteroidia; o__Bacteroidales; f__Rikenellaceae; g__Alistipes; s__uncultured_bacterium	0	0	0	0	0	0	0	0	0	0	0	0	0	0	0	0	0	0	0	0	0	0	0	0	0	0	0	0	0	0	0	0	0	0	0	0	0	0	0	0	0	0	0	0	0	0	0	0
9af3467db68cf6063627304cecd46a65	d__Bacteria; p__Proteobacteria; c__Gammaproteobacteria; o__Pseudomonadales; f__Pseudomonadaceae; g__Pseudomonas	0	0	0	0	0	0	0	0	0	0	0	0	0	0	0	0	0	0	0	0	0	0	0	0	0	0	0	0	0	0	0	0	0	0	0	0	0	0	0	0	0	0	0	0	0	0	0	0
9b3c08940e3f2a5ace78fe9a6703b907	d__Bacteria; p__Firmicutes; c__Clostridia; o__Oscillospirales; f__[Eubacterium]_coprostanoligenes_group; g__[Eubacterium]_coprostanoligenes_group	0	0	0	0	0	0	0	0	0	0	0	0	0	0	0	0	0	0	0	0	0	0	0	0	0	0	0	0	0	0	0	0	0	0	0	0	0	0	0	0	0	0	0	0	0	0	0	0
9b4036adb487adfe4ca484346b5b9a7b	d__Bacteria; p__Firmicutes; c__Clostridia; o__Lachnospirales; f__Lachnospiraceae; g__Lachnospiraceae_NK4A136_group	0	675	0	0	0	156	480	675	0	0	0	1245	761	0	0	0	0	1472	928	405	0	0	0	536	0	89	0	220	169	0	0	0	0	0	81	0	0	0	0	0	0	0	339	0	153	0	0	0
9b73c9e7f6f004278e8251e072f74b59	d__Bacteria; p__Firmicutes; c__Clostridia; o__Monoglobales; f__Monoglobaceae; g__Monoglobus	0	0	0	0	0	0	0	0	0	0	0	0	0	0	0	0	0	0	0	0	0	0	0	0	0	0	0	0	0	0	0	0	0	0	0	0	0	0	0	0	0	0	0	0	0	0	0	0
9b89b811be9292552e327f16a217ee6f	d__Bacteria; p__Firmicutes; c__Clostridia; o__Lachnospirales; f__Lachnospiraceae; g__GCA-900066575; s__uncultured_bacterium	0	0	0	0	0	0	0	0	0	0	0	0	0	0	0	0	0	0	0	0	0	0	0	0	0	0	0	0	0	0	0	0	0	0	0	0	0	0	0	0	0	0	0	0	0	0	0	0
9b9cae88c72488dc9c3b550c90bb79f3	d__Bacteria	0	0	0	0	0	0	0	0	0	0	0	0	0	0	0	0	0	0	0	0	0	0	0	0	0	0	0	0	0	0	0	0	0	0	0	0	0	0	0	0	0	0	0	0	0	0	0	0
9bc4c47ad1968329bb27730247972592	d__Bacteria; p__Bacteroidota; c__Bacteroidia; o__Bacteroidales; f__Muribaculaceae; g__Muribaculaceae; s__uncultured_bacterium	0	0	0	0	0	0	0	0	0	0	0	0	0	0	0	0	0	0	0	0	0	0	0	0	0	0	0	0	0	0	0	0	0	0	0	0	0	0	0	0	0	0	0	0	0	0	0	0
9c1a9f39a8d85aa5ab3e3364005ee38f	d__Bacteria; p__Firmicutes; c__Clostridia; o__Lachnospirales; f__Lachnospiraceae	0	0	0	0	0	0	0	0	0	0	0	0	0	0	0	0	0	0	0	0	0	0	0	0	0	0	0	0	0	0	0	0	0	0	0	0	0	0	0	0	0	0	0	0	0	0	0	0
9c1e5f50472299dffc6218f02f368528	d__Bacteria; p__Firmicutes; c__Clostridia; o__Lachnospirales; f__Lachnospiraceae; g__uncultured; s__uncultured_bacterium	0	0	0	0	0	0	0	0	0	0	0	0	0	0	0	0	0	0	0	0	0	0	0	0	0	0	0	0	0	0	0	0	0	0	0	0	0	0	0	0	0	0	0	0	0	0	0	0
9c6688b479e664fa9d070647653e49ed	d__Bacteria; p__Firmicutes; c__Clostridia; o__Lachnospirales; f__Lachnospiraceae; g__Lachnospiraceae_NK4A136_group	0	0	0	0	0	0	0	0	0	0	0	0	0	0	0	0	0	0	0	0	0	0	0	0	0	0	0	0	0	0	0	0	0	0	0	0	0	0	0	0	0	0	0	0	0	0	0	0
9c82dc0e66fc6eab8bbfc7ce9536ed42	d__Bacteria; p__Bacteroidota; c__Bacteroidia; o__Bacteroidales; f__Muribaculaceae; g__Muribaculaceae; s__uncultured_bacterium	0	0	0	0	0	0	0	0	0	0	0	0	0	0	0	0	0	0	0	0	0	0	0	0	0	0	0	0	0	0	0	0	0	0	0	0	0	0	0	0	0	0	0	0	0	0	0	0
9cf3ece63fb5e5d8a14a81d6ec6f2b7b	d__Bacteria; p__Firmicutes; c__Clostridia; o__Clostridiales; f__Clostridiaceae; g__Candidatus_Arthromitus; s__uncultured_bacterium	0	0	0	0	0	0	0	0	0	0	0	0	0	0	0	0	0	0	0	0	0	0	0	0	0	0	0	0	0	0	0	0	0	0	0	0	0	0	0	0	0	0	0	0	0	0	0	0
9d0aebb039be946bbd42475a36bd3868	d__Bacteria; p__Cyanobacteria; c__Sericytochromatia; o__Sericytochromatia; f__Sericytochromatia; g__Sericytochromatia; s__uncultured_prokaryote	0	0	0	0	0	0	0	0	0	0	0	0	0	0	0	0	0	0	0	0	0	0	0	0	0	0	0	0	0	0	0	0	0	0	0	0	0	0	0	0	0	0	0	0	0	0	0	0
9d222670ccd28099650beae8588a4ad5	d__Bacteria; p__Firmicutes; c__Clostridia; o__Oscillospirales; f__Oscillospiraceae; g__uncultured; s__uncultured_bacterium	0	0	0	0	0	0	0	0	0	0	0	0	0	0	0	0	0	0	0	0	0	0	0	0	0	0	0	0	0	0	0	0	0	0	0	0	0	0	0	0	0	0	0	0	0	0	0	0
9d394d89dfb641bd7e3bb11f06934b39	d__Bacteria; p__Firmicutes; c__Clostridia; o__Lachnospirales; f__Lachnospiraceae; g__Roseburia	0	0	0	0	0	0	0	0	16	0	0	0	0	0	0	0	0	0	0	0	0	0	0	0	0	0	0	0	0	0	0	0	0	0	0	0	0	0	0	0	0	0	0	0	0	0	0	0
9d5054752ed33d6a22bd0f96b5618b1c	d__Bacteria; p__Bacteroidota; c__Bacteroidia; o__Bacteroidales; f__Bacteroidaceae; g__Bacteroides	0	0	0	0	0	0	0	0	0	0	0	0	0	0	0	0	0	0	0	0	0	0	0	0	0	0	0	0	0	0	0	0	0	0	0	0	0	0	0	16	0	0	0	0	0	0	0	0
9d57a0b80b9637bc8c445abce4393a7c	d__Bacteria; p__Firmicutes; c__Clostridia; o__Clostridia_vadinBB60_group; f__Clostridia_vadinBB60_group; g__Clostridia_vadinBB60_group	0	0	0	0	0	0	0	0	0	0	0	0	0	0	0	0	0	0	0	0	0	0	0	0	0	0	0	0	0	0	0	0	0	0	0	0	0	0	0	0	0	0	0	0	0	0	0	0
9d5a0046dba315204af63e6ea2c2b9fe	d__Bacteria; p__Firmicutes; c__Clostridia; o__Lachnospirales; f__Lachnospiraceae; g__Lachnospiraceae_NK4A136_group; s__Lachnospiraceae	0	0	0	0	0	0	0	0	0	0	0	0	0	0	0	0	0	0	0	0	0	0	0	0	0	0	0	0	0	0	0	0	0	0	0	0	0	0	0	0	0	0	0	0	0	0	0	0
9db6065dfa5f306778c1a370f3267d73	d__Bacteria; p__Bacteroidota; c__Bacteroidia; o__Bacteroidales; f__Bacteroidaceae; g__Bacteroides; s__Bacteroides_plebeius	0	0	0	0	34	0	0	0	0	0	0	0	0	0	0	0	0	0	0	0	0	0	0	0	0	0	0	0	0	0	0	0	0	0	0	0	0	0	0	0	0	0	0	0	0	0	0	0
9df69766f7197d7afe2e6ec446143bfe	d__Bacteria; p__Firmicutes; c__Clostridia; o__Lachnospirales; f__Lachnospiraceae	0	0	0	0	0	0	0	0	0	0	0	0	0	0	0	0	0	0	0	0	0	0	0	0	0	0	0	0	0	0	0	0	0	0	0	0	0	0	0	0	0	0	0	0	0	0	0	0
9e03237c179b9de3702961e9016bcd84	d__Bacteria; p__Proteobacteria; c__Gammaproteobacteria; o__Pseudomonadales; f__Moraxellaceae; g__Acinetobacter	0	0	0	0	0	0	0	0	0	0	0	0	0	0	0	0	0	0	0	0	0	0	0	0	0	0	0	0	0	0	0	0	0	0	0	0	0	0	0	0	0	0	0	0	0	0	0	0
9e2c917c6a23d945285c33a77ae291a1	d__Bacteria; p__Firmicutes; c__Clostridia; o__Lachnospirales; f__Lachnospiraceae	0	0	0	0	0	0	0	0	0	0	0	0	0	0	0	0	0	0	0	0	0	0	0	0	0	0	0	0	0	0	0	0	0	0	0	0	0	0	0	0	0	0	0	0	0	0	0	0
9e2e4c867168b068d94eb110dce64676	d__Bacteria; p__Firmicutes; c__Negativicutes; o__Veillonellales-Selenomonadales; f__Selenomonadaceae; g__Mitsuokella; s__uncultured_bacterium	0	0	0	0	0	0	0	0	0	0	0	0	0	0	0	0	0	0	0	0	0	0	0	0	0	0	0	0	0	0	0	0	0	0	0	0	0	0	0	0	0	0	0	0	0	0	0	0
9e31424bebb25a100572229efc973274	d__Bacteria; p__Firmicutes; c__Clostridia; o__Lachnospirales; f__Lachnospiraceae; g__Acetatifactor	0	41	0	81	0	28	0	0	0	0	0	286	0	0	0	0	0	267	258	64	0	0	0	130	0	0	0	0	12	0	0	0	0	0	0	0	0	0	0	0	0	0	48	52	24	0	0	0
9e3b0ce9bb690b78f97f20c102089c55	d__Bacteria; p__Firmicutes; c__Clostridia; o__Lachnospirales; f__Lachnospiraceae	0	98	0	253	561	30	74	24	0	0	0	297	153	69	0	0	0	197	344	307	0	0	0	37	0	0	331	7	45	40	18	0	0	0	0	0	11	0	29	11	50	49	24	143	251	0	9	25
9e7be5732bd6e476e88494f12378ee63	d__Bacteria; p__Bacteroidota; c__Bacteroidia; o__Bacteroidales; f__Rikenellaceae; g__Alistipes	0	0	0	0	0	0	0	0	0	0	0	0	0	0	0	0	0	0	0	0	0	0	0	0	0	0	0	0	0	0	0	0	0	0	0	0	0	0	0	0	0	0	0	0	0	0	0	0
9e9a1d0b80c0d0fd810a4373f5673994	d__Bacteria; p__Firmicutes; c__Clostridia; o__Clostridia_UCG-014; f__Clostridia_UCG-014; g__Clostridia_UCG-014	0	0	0	68	0	18	0	0	0	0	0	0	0	0	0	0	0	81	0	35	0	0	0	0	0	0	0	95	107	0	0	0	0	0	46	0	13	33	0	0	0	0	0	0	0	0	0	0
9e9c4270966cf507485654eb33a69880	d__Bacteria; p__Firmicutes; c__Bacilli; o__Lactobacillales; f__Leuconostocaceae; g__Weissella	0	0	0	0	0	0	0	0	0	0	0	0	0	0	0	0	0	0	0	0	0	0	0	0	0	0	0	0	0	0	0	0	0	0	0	0	0	0	0	0	0	0	0	0	0	0	0	0
9ecb011b73b151660fc0f8650ef1da00	d__Bacteria; p__Firmicutes; c__Clostridia; o__Lachnospirales; f__Lachnospiraceae; g__GCA-900066575; s__uncultured_bacterium	0	0	0	0	0	0	0	0	0	0	0	0	0	0	0	0	0	0	0	0	0	0	0	0	0	0	0	0	0	0	0	0	0	0	0	0	0	0	0	0	0	0	0	0	0	0	0	0
9eeec3147855f1546331d71e61f1f6a8	d__Bacteria; p__Firmicutes; c__Bacilli; o__Lactobacillales; f__Lactobacillaceae; g__Lactobacillus	0	0	0	0	0	0	0	0	0	0	0	0	0	0	0	0	0	0	0	0	0	0	0	0	0	0	0	0	0	0	0	0	0	0	0	0	0	0	0	0	0	0	0	0	0	0	0	0
9f3ae9f6096976f00cd7c13a4717ff1c	d__Bacteria; p__Firmicutes; c__Clostridia; o__Lachnospirales; f__Lachnospiraceae	0	27	0	11	0	110	53	0	0	0	0	632	407	135	0	0	0	519	490	894	0	0	0	219	0	0	0	40	327	67	0	0	0	0	11	0	790	998	117	0	0	12	90	427	193	0	0	0
9f4373f8c06d8d3224c4a427ef0d8b24	d__Bacteria; p__Firmicutes; c__Clostridia; o__Oscillospirales; f__Ruminococcaceae; g__Incertae_Sedis	0	0	0	0	0	0	0	0	0	0	0	0	0	0	0	0	0	0	0	0	0	0	0	0	0	0	0	0	0	0	0	0	0	0	0	0	0	0	0	0	0	0	0	0	0	0	0	0
9f86ed1b9e772ba8f5e41384d9e48b07	d__Bacteria; p__Firmicutes; c__Clostridia; o__Lachnospirales; f__Lachnospiraceae	0	0	0	0	0	0	0	0	0	0	0	0	0	0	0	0	0	0	0	0	0	0	0	0	0	0	0	0	0	0	0	0	0	0	0	0	0	0	0	0	0	0	0	0	0	0	0	0
9f9dffc5a15ecb5eb479d2adacec21bc	d__Bacteria; p__Firmicutes; c__Clostridia; o__Lachnospirales; f__Lachnospiraceae	0	0	0	0	0	0	0	0	0	0	0	0	0	0	0	0	0	0	0	0	0	0	0	0	0	0	0	0	0	0	0	0	0	0	0	0	0	0	0	0	0	0	0	0	0	0	0	0
9fa75a16f80a573f6bab7f5d45cf88e5	d__Bacteria; p__Firmicutes; c__Bacilli; o__Erysipelotrichales; f__Erysipelatoclostridiaceae; g__Erysipelatoclostridium	0	0	0	0	0	0	0	0	0	0	0	0	0	0	0	0	0	0	0	0	0	0	0	0	0	0	0	0	0	0	0	0	0	0	0	0	0	0	0	0	0	0	0	0	0	0	0	0
9fca749ef99a258fd5d75478a17bd8fe	d__Bacteria; p__Firmicutes; c__Clostridia; o__Oscillospirales; f__Ruminococcaceae	0	0	0	0	0	0	0	0	0	0	0	0	0	0	0	0	0	0	0	0	0	0	0	0	0	2	0	0	0	0	0	0	0	0	0	0	0	0	0	0	0	0	0	0	0	0	0	0
9fd2ab2f88f10ef6d386289b4ce9b85d	d__Bacteria; p__Bacteroidota; c__Bacteroidia; o__Bacteroidales; f__Prevotellaceae; g__Prevotellaceae_UCG-001; s__uncultured_bacterium	0	0	0	0	0	0	0	0	0	0	0	0	0	0	0	0	0	0	0	0	0	0	0	0	0	0	0	0	0	0	0	0	0	0	0	0	0	0	0	0	0	0	0	0	0	0	0	0
9fec7bdd6bd88e710bd69b15692e54a0	d__Bacteria; p__Firmicutes; c__Bacilli; o__Lactobacillales; f__Streptococcaceae; g__Streptococcus	0	0	0	0	0	0	0	0	79	0	0	0	0	0	0	0	0	0	0	0	0	0	0	0	0	0	0	0	0	0	0	0	0	0	0	0	0	0	0	0	0	0	0	0	0	0	0	0
a026a3a57768a9fd0de6c08a0575d8c2	d__Bacteria; p__Firmicutes; c__Clostridia; o__Lachnospirales; f__Lachnospiraceae	0	0	0	0	0	0	0	0	0	0	0	0	0	0	0	0	0	0	0	0	0	0	0	0	0	0	0	0	0	0	0	0	0	0	0	0	0	0	0	0	0	0	0	0	0	0	0	0
a03a7f6597f90caae9ad17488dd7b63e	d__Bacteria; p__Firmicutes; c__Clostridia; o__Lachnospirales; f__Lachnospiraceae; g__uncultured; s__unidentified	0	0	0	0	0	0	0	0	0	0	0	0	0	0	0	0	0	0	0	0	0	0	0	0	0	0	0	0	0	0	0	0	0	0	0	0	0	0	0	0	0	0	0	0	0	0	0	0
a0549dcad8c5222a671ff797853f6720	d__Bacteria; p__Desulfobacterota; c__Desulfovibrionia; o__Desulfovibrionales; f__Desulfovibrionaceae; g__Desulfovibrio; s__uncultured_bacterium	0	0	0	0	0	0	0	0	0	0	0	0	0	0	0	0	0	0	0	0	0	0	0	0	0	0	0	0	0	0	0	0	0	0	0	0	0	0	0	0	0	0	0	0	0	0	0	0
a08e028e952d23166b1e7380f41ccca1	d__Bacteria; p__Firmicutes; c__Clostridia; o__Peptostreptococcales-Tissierellales; f__Peptostreptococcaceae; g__Romboutsia	0	0	0	0	0	0	0	0	21	0	0	0	0	0	0	0	0	0	0	0	0	0	0	0	0	0	0	0	0	0	0	0	0	0	0	0	0	0	0	0	0	0	0	0	0	0	0	0
a093edceec40a621153b57d411166fbe	d__Bacteria; p__Firmicutes; c__Clostridia; o__Oscillospirales; f__Oscillospiraceae	0	0	0	0	0	0	0	0	0	0	0	0	0	0	0	0	0	0	0	0	0	0	0	0	0	0	0	0	0	0	0	0	0	0	0	0	0	0	0	0	0	0	0	0	0	0	0	0
a0e056efb3bea3bb38b698d4918fec03	d__Bacteria; p__Proteobacteria; c__Gammaproteobacteria; o__Pseudomonadales; f__Moraxellaceae; g__Acinetobacter	0	0	0	0	0	0	0	0	0	0	0	0	0	0	0	0	0	0	0	0	0	0	0	0	0	0	0	0	0	0	0	0	0	0	0	0	0	0	0	0	0	0	0	0	0	0	0	0
a18c0c17fce3d52dc60506e8730bc996	d__Bacteria; p__Firmicutes; c__Clostridia; o__Oscillospirales; f__Butyricicoccaceae; g__Butyricicoccus	0	0	0	0	2	0	0	0	0	0	0	0	0	0	0	0	0	0	0	0	0	0	0	0	0	0	0	0	0	0	0	0	0	0	0	0	0	0	0	0	0	0	0	0	0	0	0	0
a19b08a11cf54ce18ec465d7f5b9bd5c	d__Bacteria; p__Firmicutes; c__Clostridia; o__Clostridia_UCG-014; f__Clostridia_UCG-014; g__Clostridia_UCG-014	0	0	0	3	0	0	0	0	0	0	0	0	0	0	0	0	0	0	0	0	0	0	0	0	0	0	0	0	0	0	0	0	0	0	0	0	0	0	0	0	0	0	0	0	0	0	0	0
a1fe1f45720a7ea7649cbaff45fa34e3	d__Bacteria; p__Firmicutes; c__Clostridia; o__Lachnospirales; f__Lachnospiraceae; g__Marvinbryantia; s__uncultured_bacterium	0	0	0	0	0	0	0	0	0	0	0	0	0	10	0	0	0	0	0	0	0	0	0	0	0	0	0	0	0	0	8	0	0	0	0	0	0	0	0	0	0	0	0	0	0	0	0	0
a22d6bb1059250afcd7aee568ed9656b	d__Bacteria; p__Nitrospirota; c__4-29-1; o__4-29-1; f__4-29-1; g__4-29-1; s__uncultured_Myxococcales	0	0	0	0	0	0	0	0	0	0	0	0	0	0	0	0	0	0	0	0	0	0	0	0	0	0	0	0	0	0	0	0	0	0	0	0	0	0	0	0	0	0	0	0	0	0	0	0
a263a58b7415f5662ab933a9c9128156	d__Bacteria; p__Firmicutes; c__Clostridia; o__Lachnospirales; f__Lachnospiraceae	0	0	0	0	0	0	0	0	0	0	0	0	0	0	0	0	0	0	0	0	0	0	0	0	0	0	0	0	0	0	0	0	0	0	0	0	0	0	0	0	0	0	0	0	0	0	0	0
a29785bc22ca46020877c752feb30819	d__Bacteria; p__Bacteroidota; c__Bacteroidia; o__Bacteroidales; f__Muribaculaceae; g__Muribaculaceae; s__uncultured_bacterium	0	0	0	0	0	0	0	0	0	0	0	0	0	0	0	0	0	0	0	0	0	0	0	0	0	0	0	0	0	0	0	0	0	0	0	0	0	0	0	0	0	0	0	0	0	0	0	0
a29e500704f253e528aa4aae62ae74b2	d__Archaea; p__Halobacterota; c__Methanosarcinia; o__Methanosarciniales; f__Methanosarcinaceae; g__Methanohalophilus	0	0	0	0	0	0	0	0	6	0	0	0	0	0	0	0	0	0	0	0	0	0	0	0	0	0	0	0	0	0	0	0	0	0	0	0	0	0	0	0	0	0	0	0	0	0	0	0
a2e87b376b9e1c301585f963e762761a	d__Bacteria; p__Firmicutes; c__Clostridia; o__Lachnospirales; f__Lachnospiraceae; g__Lachnoclostridium	0	0	0	0	0	0	0	0	0	0	0	0	0	0	0	0	0	0	0	0	0	0	0	0	0	0	0	0	0	0	0	0	0	0	0	0	0	0	0	0	0	0	0	0	0	0	0	0
a2ed5d5b89e82d3e6289e05cbbdf31a8	d__Bacteria; p__Firmicutes; c__Clostridia; o__Oscillospirales; f__Oscillospiraceae; g__UCG-005	0	0	0	0	0	0	0	0	0	0	0	0	0	0	0	0	0	0	0	0	0	0	0	0	0	0	0	0	0	0	0	0	0	0	0	0	0	0	0	0	0	0	0	0	0	0	0	0
a3110ffc9d50e0900878cb00081e299f	d__Bacteria; p__Firmicutes; c__Clostridia; o__Monoglobales; f__Monoglobaceae; g__Monoglobus; s__uncultured_bacterium	0	0	0	0	0	0	0	0	0	0	0	0	0	0	0	0	0	0	0	0	0	0	0	0	0	0	0	0	0	0	0	0	0	0	0	0	0	0	0	0	0	0	0	0	0	0	0	0
a313f5348f3cc93b021940cc0e8cdd4f	d__Bacteria; p__Bacteroidota; c__Bacteroidia; o__Bacteroidales; f__Muribaculaceae; g__Muribaculaceae; s__uncultured_bacterium	0	0	0	0	0	0	0	0	0	0	0	0	0	0	0	0	0	0	0	0	0	0	0	0	0	0	0	0	0	0	0	0	0	0	0	0	0	0	0	0	0	0	0	0	0	0	0	0
a41e21b87bd4253e9adfa7695a5baf04	d__Bacteria; p__Firmicutes; c__Clostridia; o__Lachnospirales; f__Lachnospiraceae	0	0	0	0	0	0	0	0	0	0	0	0	0	0	0	0	0	0	0	0	0	0	0	0	0	0	0	0	0	0	0	0	0	0	0	0	0	0	0	0	0	0	0	0	0	0	0	0
a452acdd4133942f4427f17e596c9a80	d__Bacteria; p__Firmicutes; c__Clostridia; o__Lachnospirales; f__Lachnospiraceae; g__Lachnospiraceae_NK4A136_group; s__uncultured_bacterium	0	0	0	0	0	0	0	0	0	0	0	0	36	0	0	0	0	0	52	43	0	0	0	0	0	0	0	0	0	0	0	0	0	0	0	0	0	0	0	0	0	9	0	28	154	0	0	0
a542ecfa7cc800c53cc9b50c8760c902	d__Bacteria; p__Firmicutes; c__Clostridia; o__Lachnospirales; f__Lachnospiraceae; g__Lachnospiraceae_UCG-001	0	0	0	0	0	0	0	0	0	0	0	0	0	0	0	0	0	0	0	0	0	0	0	0	0	0	0	0	0	0	0	0	0	0	0	0	0	0	0	0	0	0	0	0	0	0	0	0
a5a7486c3e60ff3d6cc20e9e6359e7ea	d__Bacteria; p__Firmicutes; c__Clostridia; o__Lachnospirales; f__Lachnospiraceae	0	25	0	86	146	28	17	30	0	0	0	66	43	66	0	0	0	170	61	151	0	0	0	35	0	0	83	19	41	22	0	0	0	0	0	0	0	0	0	0	0	0	0	0	0	0	0	0
a5aea9af5154a537c668801a8af742f4	d__Bacteria; p__Firmicutes; c__Clostridia; o__Lachnospirales; f__Lachnospiraceae; g__uncultured; s__Clostridiales_bacterium	0	0	0	0	0	0	0	0	0	0	0	0	0	0	0	0	0	0	0	0	0	0	0	0	0	0	0	0	0	0	0	0	0	0	0	0	0	0	0	0	0	0	0	0	0	0	0	0
a5d1ba24213c76c89cb0e97ba8f0bfa7	d__Bacteria; p__Firmicutes; c__Clostridia; o__Lachnospirales; f__Lachnospiraceae; g__[Eubacterium]_oxidoreducens_group; s__uncultured_bacterium	0	0	0	0	0	0	0	0	0	0	0	0	0	0	0	0	0	0	0	0	0	0	0	0	0	0	0	0	0	0	0	0	0	0	0	0	0	0	0	0	0	0	0	0	0	0	0	0
a6065de7c2c0f43b87535b6bec6aa13d	d__Bacteria; p__Firmicutes; c__Clostridia; o__Oscillospirales; f__UCG-010; g__UCG-010; s__uncultured_organism	0	0	0	0	0	0	0	0	0	0	0	0	0	0	0	0	0	0	0	0	0	0	0	0	0	0	0	0	0	0	0	0	0	0	0	0	0	0	0	0	0	0	0	0	0	0	0	0
a657a882be05b95993cd836e0bc8505b	d__Bacteria; p__Firmicutes; c__Clostridia; o__Lachnospirales; f__Lachnospiraceae; g__GCA-900066575	0	0	0	0	0	0	0	0	0	0	0	0	0	0	0	0	0	0	0	0	0	0	0	0	0	0	0	0	0	0	0	0	0	0	0	0	0	0	0	0	0	0	0	0	0	0	0	0
a65f29d3a695f7f8309037487708d486	d__Bacteria; p__Bacteroidota; c__Bacteroidia; o__Bacteroidales; f__Rikenellaceae; g__Alistipes; s__uncultured_bacterium	0	0	0	0	0	0	0	0	0	0	0	0	0	0	0	0	0	0	0	0	0	0	0	0	0	0	0	0	0	0	0	0	0	0	0	0	0	0	0	0	0	0	0	0	0	0	0	0
a6794f072437be339afa96a073864215	d__Bacteria; p__Latescibacterota; c__Latescibacterota; o__Latescibacterota; f__Latescibacterota; g__Latescibacterota; s__uncultured_bacterium	0	0	0	0	0	0	0	0	0	0	0	0	0	0	0	0	0	0	0	0	0	0	0	0	0	0	0	0	0	0	0	0	0	0	0	0	0	0	0	0	0	0	0	0	0	0	0	0
a6b9ed56240becddcb9a384cce5d256d	d__Bacteria; p__Bdellovibrionota; c__Bdellovibrionia; o__Bacteriovoracales; f__Bacteriovoracaceae; g__Peredibacter; s__uncultured_delta	0	0	0	0	0	0	0	0	0	0	0	0	0	0	0	0	0	0	0	0	0	0	0	0	0	0	0	0	0	0	0	0	0	0	0	0	0	0	0	0	0	0	0	0	0	0	0	0
a6bfdb3176b2fc52c2e55ef46213f792	d__Bacteria; p__Bacteroidota; c__Bacteroidia; o__Bacteroidales; f__Rikenellaceae; g__Rikenellaceae_RC9_gut_group	0	0	0	0	0	0	0	0	0	0	0	0	0	0	0	0	0	0	0	0	0	0	0	0	0	0	0	0	0	0	0	0	0	0	0	0	0	0	0	0	0	0	0	0	0	0	0	0
a728a1dce17d5afb4677e6cc919c2391	d__Bacteria; p__Firmicutes; c__Clostridia; o__Lachnospirales; f__Lachnospiraceae	0	37	0	0	0	40	0	0	0	0	0	109	20	0	0	0	0	24	19	7	0	0	0	11	0	0	24	9	35	0	0	0	0	0	5	0	18	0	4	0	0	0	42	7	10	0	5	0
a730ef0685ea600be854be1842a6b362	d__Bacteria; p__Bacteroidota; c__Bacteroidia; o__Bacteroidales; f__Marinifilaceae; g__Odoribacter	0	0	0	0	4	0	0	0	0	0	0	0	0	0	0	0	0	0	0	0	0	0	0	0	0	0	0	0	0	0	0	0	0	0	0	0	0	0	0	0	0	0	0	0	0	0	0	0
a7c50a891c05ded310c5375d8b5e5429	d__Bacteria; p__Firmicutes; c__Clostridia; o__Lachnospirales; f__Lachnospiraceae	0	0	0	0	0	0	0	0	0	0	0	0	0	0	0	0	0	0	0	0	0	0	0	0	0	0	0	0	0	0	0	0	0	0	0	0	0	0	0	0	0	0	0	0	0	0	0	0
a80466eb93811bc792e1524c6afc316a	d__Bacteria; p__Firmicutes; c__Clostridia; o__Lachnospirales; f__Lachnospiraceae; g__Roseburia; s__uncultured_bacterium	0	0	0	0	0	0	0	0	0	0	0	0	0	0	0	0	0	0	0	0	0	0	0	0	0	0	0	0	0	0	0	0	0	0	19	0	381	139	222	0	0	11	208	274	795	0	0	0
a839bc34eb492c0de92b8f3f3eae029f	d__Bacteria; p__Firmicutes; c__Clostridia; o__Peptostreptococcales-Tissierellales; f__Anaerovoracaceae; g__[Eubacterium]_nodatum_group	0	0	0	0	0	0	0	0	0	0	0	0	0	0	0	0	0	0	0	0	0	0	0	0	0	0	0	0	0	0	0	0	0	0	0	0	0	0	0	0	0	0	0	0	0	0	0	0
a864a1a074400ee85d0fce7bb7e04c8b	d__Bacteria; p__Firmicutes; c__Clostridia; o__Lachnospirales; f__Lachnospiraceae; g__uncultured; s__uncultured_bacterium	0	0	0	0	0	0	0	0	0	0	0	0	0	0	0	0	0	0	0	0	0	0	0	0	0	0	0	0	0	0	0	0	0	0	0	0	0	0	0	0	0	0	0	0	0	0	0	0
a868201429067d69e423117dcd041d33	d__Bacteria; p__Bacteroidota; c__Bacteroidia; o__Bacteroidales; f__Prevotellaceae; g__Prevotella; s__gut_metagenome	0	0	0	0	0	0	0	0	0	0	0	0	0	0	0	0	0	0	0	0	0	0	0	0	0	0	0	0	0	0	0	0	0	0	0	0	0	0	0	0	0	0	0	0	0	0	0	0
a87bd8ac533c1cef07ee9d6d4bcf12d5	d__Bacteria; p__Proteobacteria; c__Alphaproteobacteria; o__Sneathiellales; f__Sneathiellaceae; g__uncultured; s__uncultured_bacterium	0	0	0	0	0	0	0	0	0	0	0	0	0	0	0	0	0	0	0	0	0	0	0	0	0	0	0	0	0	0	0	0	0	0	0	0	0	0	0	0	0	0	0	0	0	0	0	0
a8e7345f5d8e9fa0d6043889fba51d8a	d__Bacteria; p__Firmicutes; c__Clostridia; o__Lachnospirales; f__Lachnospiraceae	0	0	0	0	0	0	0	0	0	0	0	0	0	0	0	0	0	0	0	0	0	0	0	0	0	0	0	0	0	0	0	0	0	0	0	0	0	0	0	0	0	0	0	0	0	0	0	0
a91efa05cc9a022975b73a8ea346c913	d__Bacteria; p__Chloroflexi; c__OLB14; o__OLB14; f__OLB14; g__OLB14; s__uncultured_bacterium	0	0	0	0	0	0	0	0	0	0	0	0	0	0	0	0	0	0	0	0	0	0	0	0	0	0	0	0	0	0	0	0	0	0	0	0	0	0	0	0	0	0	0	0	0	0	0	0
a9241ac1841b7463ed03c02216f5e93d	d__Bacteria; p__Firmicutes; c__Clostridia; o__Lachnospirales; f__Lachnospiraceae	0	66	0	66	861	0	0	0	0	0	0	88	68	0	0	0	0	0	0	138	0	0	0	0	0	0	233	26	51	0	0	0	0	0	0	0	60	93	0	78	236	229	0	0	0	0	0	0
a93780af2e54c4e6e3970ebeb5021540	d__Bacteria; p__Firmicutes; c__Clostridia; o__Lachnospirales; f__Lachnospiraceae	0	0	0	0	0	0	0	0	0	0	0	0	0	0	0	0	0	0	0	0	0	0	0	0	0	0	0	0	0	0	0	0	0	0	0	0	0	0	0	0	0	0	0	0	0	0	0	0
a96807a2b5f9491b0b2b932cbd63674f	d__Bacteria; p__Proteobacteria; c__Gammaproteobacteria; o__Enterobacterales; f__Enterobacteriaceae; g__Kosakonia	0	0	0	0	0	0	0	0	0	0	0	0	0	0	0	0	0	0	0	0	0	0	0	0	0	0	0	0	0	0	0	0	0	0	0	0	0	0	0	0	0	0	0	0	0	0	0	0
a9a4152e27d5ae74231e7ba17c5893a0	d__Bacteria; p__Firmicutes; c__Clostridia; o__Oscillospirales; f__Oscillospiraceae; g__Oscillibacter; s__Oscillibacter_sp.	0	0	0	0	0	0	0	0	0	0	0	0	0	0	0	0	0	0	0	0	0	0	0	0	0	0	0	0	0	0	0	0	0	0	0	0	0	0	0	0	0	0	0	0	0	0	0	0
a9b24370bdb02a8ee91855de7b8b2813	d__Bacteria; p__Actinobacteriota; c__Actinobacteria; o__Bifidobacteriales; f__Bifidobacteriaceae; g__Bifidobacterium	0	0	0	0	0	0	0	0	19	0	0	0	0	0	0	0	0	0	0	0	0	0	0	0	0	0	0	0	0	0	0	0	0	0	0	0	0	0	0	0	0	0	0	0	0	0	0	0
a9cdace376f468b22ea7bac7de7e029c	d__Bacteria; p__MBNT15; c__MBNT15; o__MBNT15; f__MBNT15; g__MBNT15; s__uncultured_prokaryote	0	0	0	0	0	0	0	0	0	0	0	0	0	0	0	0	0	0	0	0	0	0	0	0	0	0	0	0	0	0	0	0	0	0	0	0	0	0	0	0	0	0	0	0	0	0	0	0
a9fa77fde69f69499b9e8a7567be8836	d__Bacteria; p__Firmicutes; c__Clostridia; o__Clostridia_UCG-014; f__Clostridia_UCG-014; g__Clostridia_UCG-014	0	0	0	0	0	0	0	0	0	0	0	0	0	0	0	0	0	0	0	0	0	0	0	0	0	0	0	0	0	0	0	0	0	0	0	0	0	0	0	0	0	0	0	0	0	0	0	0
aa19b65fa066defdc12ae4b7f2f00066	d__Bacteria; p__Firmicutes; c__Clostridia; o__Lachnospirales; f__Lachnospiraceae; g__GCA-900066575; s__uncultured_bacterium	0	8	0	0	0	4	0	0	0	0	0	17	0	0	0	0	0	13	0	4	0	0	0	6	0	0	0	0	11	0	0	0	0	0	0	0	0	11	8	0	0	0	0	0	5	0	0	0
aa276a3a05cd7d41984b5e816fa73433	d__Bacteria; p__Bacteroidota; c__Bacteroidia; o__Bacteroidales; f__Muribaculaceae; g__Muribaculaceae; s__uncultured_bacterium	0	0	0	0	0	0	0	0	0	0	0	0	0	0	0	0	0	0	0	0	0	0	0	0	0	0	0	0	0	0	0	0	0	0	0	0	0	0	0	0	0	0	0	0	0	0	0	0
aa61a146ee120abce54f9517834d49e1	d__Bacteria; p__Firmicutes; c__Clostridia; o__Oscillospirales; f__Ruminococcaceae; g__uncultured; s__metagenome	0	0	0	0	0	0	0	0	0	0	0	0	0	0	0	0	0	0	0	0	0	0	0	0	0	0	0	0	0	0	0	0	0	0	0	0	0	0	0	0	10	0	0	0	0	0	0	0
aa6448e438506d914ac8ea8abf15c608	d__Bacteria; p__Firmicutes; c__Clostridia; o__Lachnospirales; f__Lachnospiraceae	0	0	0	0	0	0	0	0	0	0	0	0	0	0	0	0	0	0	0	0	0	0	0	0	0	0	0	0	0	0	0	0	0	0	0	0	0	0	0	0	0	0	0	0	0	0	0	0
ab04f615eee344ff4d658ea33100b876	d__Bacteria; p__Bacteroidota; c__Bacteroidia; o__Bacteroidales; f__Rikenellaceae; g__Alistipes; s__uncultured_bacterium	0	0	0	19	0	0	0	0	0	0	0	0	0	0	0	0	0	0	0	0	0	0	0	0	0	0	0	0	0	0	0	0	0	0	0	0	0	0	0	0	0	0	0	0	0	0	0	0
ab2842489206ced58fc69409494bf497	d__Bacteria; p__Firmicutes; c__Clostridia; o__Lachnospirales; f__Lachnospiraceae; g__uncultured; s__uncultured_bacterium	0	22	0	0	0	0	26	0	0	0	0	60	32	0	0	0	0	97	78	30	0	0	0	46	0	0	0	0	0	0	0	0	0	0	0	0	40	0	0	0	0	0	0	0	0	0	0	0
ab2f141bc139e72ab8239d9ea525f3d6	d__Bacteria; p__Bacteroidota; c__Bacteroidia; o__Bacteroidales; f__Rikenellaceae; g__Alistipes; s__uncultured_bacterium	0	0	0	0	0	0	0	0	0	0	0	0	0	0	0	0	0	0	0	0	0	0	0	0	0	0	0	0	0	0	0	0	0	0	0	0	0	0	0	0	0	0	0	0	0	0	0	0
ab620840ec71573b9d4fd3816bc52d02	d__Bacteria; p__Firmicutes; c__Clostridia; o__Oscillospirales; f__Ruminococcaceae; g__uncultured; s__uncultured_bacterium	0	0	0	0	0	0	17	0	0	0	0	0	0	0	0	0	0	0	21	14	0	0	0	9	0	0	0	0	0	0	0	0	0	0	5	0	0	0	0	35	68	45	15	34	15	0	0	0
ab6b7b90747341ce39f82d0a22a1d37d	d__Bacteria; p__Proteobacteria; c__Alphaproteobacteria; o__Rhizobiales; f__Beijerinckiaceae; g__Methylobacterium-Methylorubrum	0	0	0	0	0	0	0	0	0	0	0	0	0	0	0	0	0	0	0	0	0	0	0	0	0	0	0	0	0	0	0	0	0	0	0	0	0	0	0	0	0	0	0	0	0	0	0	0
ab873ec5f642bf4fd65050fd89c0dbd7	d__Bacteria; p__Proteobacteria; c__Gammaproteobacteria; o__Burkholderiales; f__Comamonadaceae	0	0	0	0	0	0	0	0	0	0	0	0	0	0	0	0	0	0	0	0	0	0	0	0	0	0	0	0	0	0	0	0	0	0	0	0	0	0	0	0	0	0	0	0	0	0	2	0
ab914f5a6fbb7c3ddb309c8094b2b88c	d__Bacteria; p__Firmicutes; c__Clostridia; o__Oscillospirales; f__Oscillospiraceae; g__Oscillibacter; s__[Clostridium]_leptum	0	0	0	0	0	0	0	0	0	0	0	0	0	0	0	0	0	0	0	0	0	0	0	0	0	0	0	0	0	0	0	0	0	0	0	0	0	0	0	0	0	0	0	0	0	0	0	0
ac130fedaec2a466fa0514777712d1d7	d__Bacteria; p__Firmicutes; c__Clostridia; o__Lachnospirales; f__Lachnospiraceae; g__Lachnospiraceae_UCG-001	0	58	0	0	0	187	180	0	0	0	0	0	0	0	0	0	0	432	364	165	0	0	0	0	0	0	0	139	984	0	0	0	0	0	0	0	0	0	0	0	0	0	181	240	0	0	0	0
ac2b9649807bd548f90b68cfb10e9ecd	d__Bacteria; p__Bacteroidota; c__Bacteroidia; o__Bacteroidales; f__Muribaculaceae; g__Muribaculaceae; s__uncultured_bacterium	0	0	0	0	0	0	0	0	0	0	0	0	0	0	0	0	0	0	0	0	0	0	0	0	0	0	0	0	0	0	0	0	0	0	0	0	0	0	0	0	0	0	0	0	0	0	0	0
ac3a77d9f1ce61ab3262dae2e775c192	d__Bacteria; p__Firmicutes; c__Bacilli; o__Erysipelotrichales; f__Erysipelatoclostridiaceae; g__Erysipelatoclostridium	0	0	0	0	0	0	0	0	0	0	0	0	0	0	0	0	0	0	0	0	0	0	0	0	0	0	0	0	0	0	0	0	0	0	0	0	0	0	0	0	0	0	0	0	0	0	0	0
ac4ea96e13a7bc2d0bf7146021a67a45	d__Bacteria; p__Proteobacteria; c__Gammaproteobacteria; o__Alteromonadales; f__Marinobacteraceae; g__Marinobacter	0	0	0	0	0	0	0	0	0	0	0	0	0	0	0	0	0	0	0	0	0	0	0	0	0	0	0	0	0	0	0	4	0	0	0	0	0	0	0	0	0	0	0	0	0	0	0	0
ac5d0eadce4d7ef7cf4a2504e2c9c6b4	d__Bacteria; p__Firmicutes; c__Clostridia; o__Oscillospirales; f__Ruminococcaceae; g__Incertae_Sedis; s__uncultured_bacterium	0	0	0	0	0	0	0	0	0	0	0	0	0	0	0	0	0	0	0	0	0	0	0	0	0	0	0	0	0	0	0	0	0	0	0	0	0	0	0	0	0	0	0	0	0	0	0	0
ac82a6ba34a8fdea0101010beaae6960	d__Bacteria; p__Firmicutes; c__Clostridia; o__Clostridia_UCG-014; f__Clostridia_UCG-014; g__Clostridia_UCG-014	0	0	0	0	0	0	0	0	0	0	0	0	0	0	0	0	0	0	0	0	0	0	0	0	0	0	0	0	0	0	0	0	0	0	0	0	0	0	0	0	0	0	0	0	0	0	0	0
ac9961961fe44c639980ba7fcc090dac	d__Bacteria; p__Firmicutes; c__Clostridia; o__Monoglobales; f__Monoglobaceae; g__Monoglobus; s__uncultured_rumen	0	0	0	0	0	0	0	0	0	0	0	0	0	0	0	0	0	0	0	0	0	0	0	0	0	0	0	0	0	0	0	0	0	0	0	0	0	0	0	0	0	0	0	0	0	0	0	0
acd50d08fbe07e604210a68bd4a92a6e	d__Bacteria; p__Bacteroidota; c__Bacteroidia; o__Bacteroidales; f__Rikenellaceae; g__Alistipes; s__uncultured_bacterium	0	0	0	0	0	0	0	0	0	0	0	0	0	0	0	0	0	0	0	0	0	0	0	0	0	0	0	0	0	0	0	0	0	0	0	0	0	0	0	0	0	0	0	0	0	0	0	0
ace81db7f0593cd8089375c647cc0a27	d__Bacteria; p__Firmicutes; c__Clostridia; o__Lachnospirales; f__Lachnospiraceae; g__Lachnospiraceae_NK4A136_group	0	0	0	0	0	0	0	0	0	0	0	0	0	0	0	0	0	0	0	0	0	0	0	0	0	0	0	0	0	0	0	0	0	0	0	0	0	0	0	0	0	0	0	0	0	0	0	0
ad145b5c8b7c9b7ffb1c647fa0da640d	d__Bacteria; p__Acidobacteriota; c__Vicinamibacteria; o__Vicinamibacterales; f__uncultured; g__uncultured; s__uncultured_bacterium	0	0	0	0	0	0	0	0	0	0	0	0	0	0	0	0	0	0	0	0	0	0	0	0	0	0	0	0	0	0	0	0	0	0	0	0	0	0	0	0	0	0	0	0	0	0	0	0
ad31dc2c45cbc0a8d35fe184c65b3c0f	d__Bacteria; p__Firmicutes; c__Clostridia; o__Lachnospirales; f__Lachnospiraceae	0	0	0	0	0	0	0	0	0	0	0	0	0	0	0	0	0	0	0	0	0	0	0	0	0	0	0	0	0	0	0	0	0	0	0	0	0	0	0	0	0	0	0	0	0	0	0	0
ad4b6889b2799ded92b2af6bb5513634	d__Bacteria; p__Firmicutes; c__Clostridia; o__Lachnospirales; f__Lachnospiraceae; g__Lachnoclostridium	0	0	0	0	0	0	0	0	0	0	0	0	0	0	0	0	0	0	0	0	0	0	0	0	0	0	0	0	0	0	0	0	0	0	0	0	0	0	0	0	0	0	0	0	0	0	0	0
ad69ec3eafa5109ead215111d38f297a	d__Bacteria; p__Firmicutes; c__Bacilli; o__RF39; f__RF39; g__RF39; s__uncultured_Lachnospiraceae	0	0	0	0	0	0	0	0	0	0	0	0	0	0	0	0	0	0	0	0	0	0	0	0	0	0	0	0	0	0	0	0	0	0	0	0	0	0	0	0	0	0	0	0	0	0	0	0
ad78036871dfba13e5f6e8b3bedf6e61	d__Bacteria; p__Proteobacteria; c__Alphaproteobacteria; o__Rhizobiales; f__Labraceae; g__Labrys; s__metagenome	0	0	0	0	0	0	0	0	0	0	0	0	0	0	0	0	0	0	0	0	0	0	0	0	0	0	0	0	0	0	0	0	0	0	0	0	0	0	0	0	0	0	0	0	0	0	0	0
ad967928a73ab98e764eee29f69d81ee	d__Bacteria; p__Firmicutes; c__Clostridia; o__Lachnospirales; f__Lachnospiraceae; g__uncultured; s__unidentified	0	94	0	62	0	91	163	100	0	0	0	430	186	0	0	0	0	133	194	283	0	0	0	409	0	0	0	0	0	0	0	0	0	0	0	0	137	191	95	0	0	0	103	204	121	0	10	0
ad99d067e8e85beee625ea2faf7bbd4c	d__Bacteria; p__Bacteroidota; c__Bacteroidia; o__Bacteroidales; f__Muribaculaceae; g__Muribaculaceae; s__uncultured_bacterium	0	0	0	0	0	0	0	0	0	0	0	0	0	0	0	0	0	0	0	0	0	0	0	0	0	0	0	0	0	0	0	0	0	0	0	0	0	0	0	0	0	0	0	0	0	0	0	0
adcab977c7d5d72136d9a9772e2c6ff1	d__Bacteria; p__Bacteroidota; c__Bacteroidia; o__Bacteroidales; f__Muribaculaceae; g__Muribaculaceae; s__uncultured_bacterium	0	0	0	0	0	0	0	0	0	0	0	0	0	0	0	0	0	0	0	0	0	0	0	0	0	0	0	0	0	0	0	0	0	0	0	0	0	0	0	0	0	0	0	0	0	0	0	0
ae474489e27e4dfa304536e51e6654b4	d__Bacteria; p__Firmicutes; c__Clostridia; o__Lachnospirales; f__Lachnospiraceae	0	0	0	0	0	0	0	0	0	0	0	0	0	0	0	0	0	0	0	0	0	0	0	0	0	0	0	0	0	0	0	0	0	0	0	0	0	0	0	0	0	0	0	0	0	0	0	0
ae499472ca78d78855bb06abae8edc73	d__Bacteria; p__Firmicutes; c__Clostridia; o__Lachnospirales; f__Lachnospiraceae	0	0	0	0	0	0	0	0	0	0	0	0	0	0	0	0	0	0	0	0	0	0	0	0	0	0	0	0	0	0	0	0	0	0	0	0	0	0	0	0	0	0	0	0	0	0	0	0
ae56f854ea8f4a95b7950e1c3a9c4051	d__Bacteria; p__Firmicutes; c__Clostridia; o__Lachnospirales; f__Lachnospiraceae; g__Roseburia; s__uncultured_bacterium	0	0	0	0	0	0	0	0	0	0	0	0	0	0	0	0	0	0	0	0	0	0	0	0	0	0	0	0	0	0	0	0	0	0	0	0	0	0	0	0	0	0	0	0	0	0	0	0
ae656e4f3c742ae49b493122b33ed267	d__Bacteria; p__Firmicutes; c__Clostridia; o__Lachnospirales; f__Lachnospiraceae; g__Lachnoclostridium	0	0	0	0	0	0	0	0	0	0	0	0	0	0	0	0	0	0	0	0	0	0	0	0	0	0	0	0	0	0	0	0	0	0	0	0	0	0	0	0	0	0	0	0	0	0	0	0
ae68baa4e626c4495523ab31ac136194	d__Bacteria; p__Firmicutes; c__Clostridia; o__Lachnospirales; f__Lachnospiraceae; g__Lachnospiraceae_UCG-001; s__unidentified	0	0	0	0	0	0	0	0	0	0	0	0	0	0	0	0	0	305	265	120	0	0	0	0	0	0	0	0	0	0	0	0	0	0	0	0	0	0	0	0	0	0	0	0	0	0	0	0
aecf0607572e5ff027c05a9a11fa45ca	d__Bacteria; p__Verrucomicrobiota; c__Verrucomicrobiae; o__Verrucomicrobiales; f__Akkermansiaceae; g__Akkermansia	0	0	0	0	0	0	0	0	0	0	0	0	0	0	0	0	0	0	0	0	0	0	0	0	0	0	0	0	0	0	0	0	0	0	0	0	0	0	0	0	0	0	0	0	0	0	0	0
aee2e0217d069bff8acb779498a1baa1	d__Bacteria; p__Bacteroidota; c__Bacteroidia; o__Bacteroidales; f__Rikenellaceae; g__Alistipes; s__uncultured_bacterium	0	0	0	0	0	0	0	0	0	0	0	0	0	0	0	0	0	0	0	0	0	0	0	0	0	0	0	0	0	0	0	0	0	0	0	0	0	0	0	0	0	0	0	0	0	0	0	0
aeebcd6fed6a28fb646b2118cc6674e2	d__Bacteria; p__Firmicutes; c__Clostridia; o__Oscillospirales; f__Butyricicoccaceae	0	0	0	0	0	0	0	0	0	0	0	0	0	0	0	0	0	0	0	0	0	0	0	0	0	0	0	0	0	0	0	0	0	0	0	0	0	0	0	0	0	0	0	0	0	0	0	0
af140e3881d1c74ce8b17a5c8979dfa5	d__Bacteria; p__Firmicutes; c__Clostridia; o__Lachnospirales; f__Lachnospiraceae; g__uncultured; s__uncultured_bacterium	0	0	0	37	0	38	12	23	0	0	0	246	134	22	0	0	0	59	35	32	0	0	0	0	0	0	0	11	54	4	0	0	0	0	0	0	86	11	49	0	5	0	27	79	52	0	0	0
af3b29eb5f78242880f3c988278991d4	d__Bacteria; p__Firmicutes; c__Clostridia; o__Lachnospirales; f__Lachnospiraceae; g__[Eubacterium]_oxidoreducens_group; s__uncultured_bacterium	0	0	0	0	0	0	0	0	0	0	0	0	0	0	0	0	0	0	0	0	0	0	0	0	0	0	0	0	0	0	0	0	0	0	0	0	0	0	0	0	0	0	0	0	0	0	0	0
af702a0c8bb313567e06504faf80942f	d__Bacteria; p__Firmicutes; c__Clostridia; o__Lachnospirales; f__Lachnospiraceae	0	0	0	0	0	0	0	0	0	0	0	0	0	0	0	0	0	0	0	0	0	0	0	0	0	0	0	0	0	0	0	0	0	0	0	0	0	0	0	0	0	0	0	0	0	0	0	0
afe0ac6de2751fbddc2451d9c23dd457	d__Bacteria; p__Firmicutes; c__Clostridia; o__Clostridia_UCG-014; f__Clostridia_UCG-014; g__Clostridia_UCG-014	0	0	0	0	0	0	0	0	0	0	0	0	0	0	0	0	0	0	0	0	0	0	0	0	0	0	0	0	0	0	0	0	0	0	0	0	0	22	0	0	0	0	0	0	0	0	0	0
b0393e75df8338f8224463cb1b34efbd	d__Bacteria; p__Firmicutes; c__Bacilli; o__Erysipelotrichales; f__Erysipelotrichaceae; g__uncultured; s__unidentified	0	41	0	0	0	0	0	0	0	0	0	22	67	90	0	0	0	30	32	353	0	0	0	130	0	0	6	4	11	0	0	0	0	0	0	0	0	0	16	0	0	8	0	0	0	0	0	0
b03c6b1b9605b21f1ccef79b4aaaff0c	d__Bacteria; p__Firmicutes; c__Bacilli; o__RF39; f__RF39; g__RF39; s__uncultured_bacterium	0	0	0	0	0	0	0	0	0	0	0	0	0	0	0	0	0	0	0	0	0	0	0	0	0	0	0	0	0	0	0	0	0	0	0	0	0	0	0	0	0	0	0	0	0	0	0	0
b03d85b3314f469624408509be24e87f	d__Bacteria; p__Verrucomicrobiota; c__Verrucomicrobiae; o__Verrucomicrobiales; f__Akkermansiaceae; g__Akkermansia	0	0	0	0	0	0	0	0	0	0	0	0	0	0	0	0	0	0	0	0	0	0	0	0	0	0	0	0	0	0	0	0	0	0	0	0	0	0	0	0	0	0	0	0	0	0	0	0
b04f8ba768c39082c5277ebbb9c0f06d	d__Bacteria; p__Firmicutes; c__Clostridia; o__Lachnospirales; f__Lachnospiraceae; g__Lachnospiraceae_NK4A136_group; s__uncultured_bacterium	0	0	0	0	0	0	0	0	0	0	0	0	0	0	0	0	0	0	0	0	0	0	0	0	0	0	0	0	0	0	0	0	0	0	0	0	0	0	0	0	0	0	0	0	0	0	0	0
b0b74b38be682b780d586cf44ac2bfff	d__Bacteria; p__Firmicutes; c__Clostridia; o__Lachnospirales; f__Lachnospiraceae	0	0	0	0	0	0	0	0	0	0	0	0	0	0	0	0	0	0	0	0	0	0	0	0	0	0	0	0	0	0	0	0	0	0	0	0	0	0	0	0	0	0	0	0	0	0	0	0
b0c1b6a04dabb78238e83eb43473908e	d__Bacteria; p__Firmicutes; c__Clostridia; o__Lachnospirales; f__Lachnospiraceae; g__Lachnospiraceae_NK4A136_group; s__uncultured_bacterium	0	0	0	0	0	0	0	0	0	0	0	0	0	0	0	0	0	0	0	0	0	0	0	0	0	0	0	0	0	0	0	0	0	0	0	0	0	0	0	0	0	0	0	0	0	0	0	0
b0f809cbabf3ac99182581ec095868b2	d__Bacteria; p__Firmicutes; c__Clostridia; o__Lachnospirales; f__Lachnospiraceae; g__Roseburia; s__uncultured_bacterium	0	45	0	255	0	51	97	79	0	0	0	732	285	120	0	0	0	272	155	372	0	0	0	53	0	0	0	127	616	53	0	0	0	0	4	0	516	28	100	0	0	0	57	91	158	0	10	0
b15193fce14759d1c06728933e044af6	d__Bacteria; p__Bacteroidota; c__Bacteroidia; o__Bacteroidales; f__Bacteroidaceae; g__Bacteroides	0	0	0	0	0	0	0	0	0	0	0	0	0	0	0	0	0	0	0	0	0	0	0	0	0	0	0	0	0	0	0	0	0	0	0	0	0	0	0	78	0	0	0	0	0	0	0	0
b158e11983c29f0a3bc6776ea5590604	d__Bacteria; p__Bacteroidota; c__Bacteroidia; o__Bacteroidales; f__Rikenellaceae; g__Alistipes	0	0	0	0	0	0	0	0	0	0	0	0	0	0	0	0	0	0	0	0	0	0	0	0	0	0	0	0	0	0	0	0	0	0	0	0	0	0	0	0	0	0	0	0	0	0	0	0
b1652dc664d4e8ce2d123d26687d1204	d__Bacteria; p__Firmicutes; c__Clostridia; o__Lachnospirales; f__Lachnospiraceae; g__[Eubacterium]_xylanophilum_group; s__uncultured_bacterium	0	0	0	0	0	0	0	0	0	0	0	0	0	0	0	0	0	0	0	0	0	0	0	0	0	0	0	0	0	0	0	0	0	0	0	0	0	0	0	0	0	0	0	0	0	0	0	0
b18037a224663cf99b188ff37ab195d4	d__Bacteria; p__Actinobacteriota; c__Coriobacteriia; o__Coriobacteriales; f__Eggerthellaceae; g__Enterorhabdus; s__uncultured_bacterium	0	0	0	0	0	0	0	0	0	0	0	0	0	0	0	0	0	0	0	0	0	0	0	0	0	0	0	0	0	0	0	0	0	0	0	0	0	0	0	0	0	0	0	0	3	0	0	0
b19c47dd742fb299e8f521deb798df05	d__Bacteria; p__Firmicutes; c__Clostridia; o__Lachnospirales; f__Lachnospiraceae; g__Roseburia; s__uncultured_bacterium	0	0	0	0	0	0	0	0	0	0	0	0	0	0	0	0	0	0	0	0	0	0	0	0	0	0	0	0	0	0	0	0	0	0	0	0	0	0	0	0	0	0	0	0	0	0	0	0
b1afa9b13033b7477dd967dce75a4c11	d__Bacteria; p__Firmicutes; c__Clostridia; o__Lachnospirales; f__Lachnospiraceae; g__ASF356; s__uncultured_Clostridiales	0	0	0	0	0	0	0	0	0	0	0	0	0	0	0	0	0	0	0	0	0	0	0	0	0	0	0	0	0	0	0	0	0	0	0	0	0	0	0	0	0	0	0	0	0	0	0	0
b1bfb449da653570d723d75ae7a5565e	d__Bacteria; p__Bacteroidota; c__Bacteroidia; o__Bacteroidales; f__Rikenellaceae; g__Alistipes; s__uncultured_bacterium	0	0	0	26	0	0	0	0	0	0	0	14	0	0	0	0	0	0	0	0	15	0	0	36	0	0	0	30	0	0	0	0	0	0	0	0	0	27	0	0	0	0	0	0	34	0	0	14
b1d43843b2c8c8eea861d5b2317dc33f	d__Bacteria; p__Firmicutes; c__Clostridia; o__Lachnospirales; f__Lachnospiraceae; g__uncultured; s__uncultured_bacterium	0	0	0	0	0	0	0	0	0	0	0	0	0	0	0	0	0	0	0	0	0	0	0	0	0	0	0	0	0	0	0	0	0	0	0	0	0	0	0	0	0	0	0	0	0	0	0	0
b2057ae5e39970c344a33135de3e662a	d__Bacteria; p__Firmicutes; c__Clostridia; o__Lachnospirales; f__Lachnospiraceae; g__uncultured	0	0	0	0	0	0	0	0	0	0	0	0	0	0	0	0	0	0	0	0	0	0	0	0	0	0	0	0	0	0	0	0	0	0	0	0	0	0	0	0	0	0	0	0	0	0	0	0
b2097d12843899152a99e4faeb92e3e6	d__Bacteria; p__Firmicutes; c__Clostridia; o__Oscillospirales; f__Ruminococcaceae; g__uncultured; s__uncultured_bacterium	0	0	0	204	0	82	67	205	0	0	0	198	100	51	0	0	0	0	0	0	0	0	0	176	0	0	0	0	80	94	0	0	0	0	0	0	0	0	0	0	0	0	86	188	132	0	0	0
b2224d09fb56fffb7949a37935a5b572	d__Bacteria; p__Firmicutes; c__Clostridia; o__Peptostreptococcales-Tissierellales; f__Anaerovoracaceae; g__Family_XIII_AD3011_group	0	0	0	0	0	0	0	0	0	0	0	0	0	0	0	0	0	0	0	0	0	0	0	0	0	0	0	0	0	0	66	0	0	0	0	0	0	0	0	0	0	0	0	0	0	0	0	0
b23fcd848c4cad01b9791a8c705a5daf	d__Bacteria; p__Bacteroidota; c__Rhodothermia; o__Balneolales; f__Balneolaceae; g__Aliifodinibius; s__uncultured_bacterium	0	0	0	0	0	0	0	0	0	0	0	0	0	0	0	0	0	0	0	0	0	0	0	0	0	0	0	0	0	0	0	0	0	0	0	0	0	0	0	0	0	0	0	0	0	0	0	2
b27ac53e9978f11fd31aa9050c2643e5	d__Bacteria; p__Firmicutes; c__Clostridia; o__Oscillospirales; f__Oscillospiraceae; g__Oscillibacter	0	0	0	0	0	0	0	0	0	0	0	0	0	0	0	0	0	0	0	0	0	0	0	0	0	0	0	0	0	0	0	0	0	0	0	0	0	0	0	0	0	0	0	0	0	0	0	0
b301115074f6e3de36efa48b692c7f8b	d__Bacteria; p__Firmicutes; c__Clostridia; o__Lachnospirales; f__Lachnospiraceae; g__uncultured	0	0	0	34	39	41	26	35	0	0	0	0	0	0	0	0	0	0	0	0	0	0	0	0	0	0	0	17	36	0	0	0	0	0	0	0	147	67	257	0	14	26	64	168	274	0	0	0
b310236a69032ef47e5c274f5256115a	d__Bacteria; p__Firmicutes; c__Clostridia; o__Lachnospirales; f__Lachnospiraceae; g__Lachnospiraceae_NK4A136_group	0	346	0	1168	0	0	141	690	0	0	0	2660	725	474	0	0	0	1961	980	825	0	0	0	64	0	131	0	200	400	16	0	0	0	0	36	0	1632	2439	1437	0	20	0	855	1879	45	0	0	0
b358d76cf51dad99d526470074e5f31c	d__Bacteria; p__Firmicutes; c__Clostridia; o__Lachnospirales; f__Lachnospiraceae; g__Lachnospiraceae_NK4A136_group	0	0	0	0	0	0	0	0	0	0	0	0	0	0	0	0	0	0	0	0	0	0	0	0	0	0	0	0	0	0	0	0	0	0	0	0	0	0	0	0	0	0	0	0	0	0	0	0
b3b9843bbbe0fbf712a588255088fd4c	d__Bacteria; p__Firmicutes; c__Clostridia; o__Lachnospirales; f__Lachnospiraceae; g__Dorea	0	0	0	0	0	0	0	0	0	0	0	0	0	0	0	0	0	0	0	0	0	0	0	0	0	0	0	0	0	0	0	0	0	0	0	0	0	0	0	0	0	0	0	0	0	0	0	0
b3c276374248ed92ad9eac3f249fa10d	d__Bacteria; p__Firmicutes; c__Clostridia; o__Lachnospirales; f__Lachnospiraceae	0	0	0	0	0	0	0	0	0	0	0	0	0	0	0	0	0	0	0	0	0	0	0	0	0	0	0	0	0	0	0	0	0	0	0	0	0	0	0	0	0	0	0	0	0	0	0	0
b3d2cc3b9f0184830bec2ef73bcc6166	d__Bacteria; p__Firmicutes; c__Bacilli; o__Lactobacillales; f__Streptococcaceae; g__Lactococcus; s__Lactococcus_garvieae	0	0	0	0	0	0	0	0	35	0	0	0	0	0	0	0	0	0	0	0	0	0	0	0	0	0	0	0	0	0	0	0	0	0	0	0	0	0	0	0	0	0	0	0	0	0	0	0
b3f313414767373b384da62bd1d11d3d	d__Bacteria; p__Firmicutes; c__Bacilli; o__Erysipelotrichales; f__Erysipelotrichaceae; g__uncultured; s__unidentified	0	0	0	0	0	0	0	0	0	0	0	0	0	0	0	0	0	0	0	0	0	0	0	0	0	0	0	0	0	0	0	0	0	0	0	0	0	0	0	0	0	0	0	0	0	0	0	0
b436b3975e65e813343a4db72ed05009	d__Bacteria; p__Firmicutes; c__Clostridia; o__Lachnospirales; f__Lachnospiraceae; g__uncultured; s__uncultured_bacterium	0	0	0	0	0	0	0	0	0	0	0	0	0	0	0	0	0	0	0	0	0	0	0	0	0	0	0	0	0	0	0	0	0	0	2	0	0	0	0	0	0	0	0	0	0	0	0	0
b454c56ae7923cac07b03196d8b77304	d__Bacteria; p__Firmicutes; c__Clostridia; o__Oscillospirales; f__Oscillospiraceae; g__uncultured; s__uncultured_bacterium	0	8	0	140	0	0	0	10	0	0	0	12	17	0	0	0	0	0	12	51	0	0	0	0	0	0	0	7	31	0	0	0	0	0	0	0	0	0	0	0	0	0	0	0	0	0	0	0
b5937de56286e858680c6afd7e593651	d__Bacteria; p__Firmicutes; c__Clostridia; o__Lachnospirales; f__Lachnospiraceae	0	0	0	0	0	0	0	0	0	0	0	0	0	0	0	0	0	0	0	0	0	0	0	0	0	0	0	0	0	0	0	0	0	0	0	0	0	0	0	0	0	0	0	0	0	0	0	0
b5a69fb7a66fdb2bf437bd286b439706	d__Bacteria; p__Bacteroidota; c__Bacteroidia; o__Bacteroidales; f__Rikenellaceae; g__Alistipes; s__uncultured_organism	0	0	0	0	0	0	0	0	0	0	0	0	0	0	0	0	0	0	0	0	0	0	0	0	0	0	0	0	0	0	0	0	0	0	0	0	0	0	0	0	0	0	0	0	0	0	0	0
b5c39e3b7f911d8b3c2d75e090987d6e	d__Bacteria; p__Firmicutes; c__Clostridia; o__Oscillospirales; f__Oscillospiraceae; g__uncultured; s__uncultured_bacterium	0	0	0	0	0	0	0	0	0	0	0	0	0	0	0	0	0	0	0	0	0	0	0	0	0	0	0	0	0	0	0	0	0	0	0	0	0	0	0	0	0	0	0	0	0	0	0	0
b5e6d073ba80b055fa84cb7c17917c16	d__Bacteria; p__Proteobacteria; c__Alphaproteobacteria; o__Sphingomonadales; f__Sphingomonadaceae; g__Sphingobium	0	0	0	0	0	0	0	0	0	0	0	0	0	0	0	0	0	0	0	0	0	0	0	0	0	0	0	0	0	0	0	0	0	0	0	0	0	0	0	0	0	0	0	0	0	0	0	0
b65410081c87ed629211d7fb136ec45f	d__Bacteria; p__Firmicutes; c__Clostridia; o__Lachnospirales; f__Lachnospiraceae; g__uncultured; s__unidentified	0	38	0	0	0	68	5	0	0	0	0	44	0	0	0	0	0	110	25	0	0	0	0	52	0	3	12	0	0	0	0	0	0	0	0	0	0	0	0	4	0	0	5	0	0	0	0	0
b67320d3d3b59ef7223a68ce692e8b11	d__Bacteria; p__Firmicutes; c__Clostridia; o__Lachnospirales; f__Lachnospiraceae	0	0	0	0	0	0	0	0	0	0	0	0	0	0	0	0	0	0	0	0	0	0	0	0	0	0	0	0	0	0	0	0	0	0	0	0	0	0	0	0	0	0	0	0	0	0	0	0
b6e1431baeab6338fd73f1fa21c37191	d__Bacteria; p__Bacteroidota; c__Bacteroidia; o__Bacteroidales; f__Muribaculaceae; g__Muribaculaceae; s__uncultured_bacterium	0	0	0	0	0	0	0	0	0	0	0	0	0	0	0	0	0	0	0	0	0	0	0	0	0	0	0	0	0	0	0	0	0	0	0	0	0	0	0	0	0	0	0	0	0	0	0	0
b6e3a3972973de3cd089d097b8823c92	d__Bacteria; p__Gemmatimonadota; c__BD2-11_terrestrial_group; o__BD2-11_terrestrial_group; f__BD2-11_terrestrial_group; g__BD2-11_terrestrial_group; s__uncultured_soil	0	0	0	0	0	0	0	0	0	0	0	0	0	0	0	0	0	0	0	0	0	0	0	0	0	0	0	0	0	0	0	0	0	0	0	0	0	0	0	0	0	0	0	0	0	0	0	0
b6e4148e383a925ab16ae3dc77f950ec	d__Bacteria; p__Firmicutes; c__Clostridia; o__Lachnospirales; f__Lachnospiraceae	0	0	0	0	0	0	0	0	0	0	0	0	0	0	0	0	0	0	0	0	0	0	0	0	0	0	0	0	0	0	0	0	0	0	0	0	0	0	0	0	0	0	0	0	0	0	0	0
b6e54c9674b7fbbc55adf26b092c3411	d__Bacteria; p__Firmicutes; c__Bacilli; o__Erysipelotrichales; f__Erysipelatoclostridiaceae; g__Erysipelatoclostridium	0	0	0	0	0	0	0	0	0	0	0	0	0	0	0	0	0	0	0	0	0	0	0	0	0	0	0	0	0	0	0	0	0	0	0	0	0	0	0	0	0	0	0	0	0	0	0	0
b71d7643b16123f88e68279b0c518409	d__Bacteria; p__Verrucomicrobiota; c__Omnitrophia; o__Omnitrophales; f__Omnitrophaceae; g__Candidatus_Omnitrophus; s__uncultured_Banisveld	0	0	0	0	0	0	0	0	0	0	0	0	0	0	0	0	0	0	0	0	0	0	0	0	0	0	0	0	0	0	0	0	0	0	0	0	0	0	0	0	0	0	0	0	0	0	0	0
b73dacf77bae01c1ac830493658b9900	d__Bacteria; p__Proteobacteria; c__Gammaproteobacteria; o__Enterobacterales; f__Enterobacteriaceae	0	0	0	0	0	0	0	0	0	0	0	0	0	0	0	0	0	0	0	0	0	0	0	0	0	0	0	0	0	0	0	0	0	0	0	0	0	0	0	0	0	0	0	0	0	0	0	0
b73db7c1a5939b8c802be654c5ce2af2	d__Bacteria; p__Firmicutes; c__Clostridia; o__Lachnospirales; f__Lachnospiraceae	0	0	0	0	0	0	0	0	0	0	0	0	0	0	0	0	0	0	0	0	0	0	0	0	0	0	0	0	0	0	0	0	0	0	0	0	0	0	0	0	0	0	0	0	0	0	0	0
b74d80002e43e1d0dcf819a1c01c9178	d__Bacteria; p__Firmicutes; c__Clostridia; o__Oscillospirales; f__[Eubacterium]_coprostanoligenes_group; g__[Eubacterium]_coprostanoligenes_group; s__uncultured_bacterium	0	0	0	0	0	0	0	0	0	0	0	0	0	0	0	0	0	0	0	0	0	0	0	0	0	0	0	0	0	0	0	0	0	0	0	0	0	0	0	0	0	0	0	0	0	0	0	0
b7e411e912c851db35178ee931ce8419	d__Bacteria; p__Firmicutes; c__Clostridia; o__Clostridia_vadinBB60_group; f__Clostridia_vadinBB60_group; g__Clostridia_vadinBB60_group; s__uncultured_bacterium	0	0	0	0	0	0	0	0	0	0	0	0	0	0	0	0	0	0	0	0	0	0	0	0	0	0	0	0	0	0	0	0	0	0	0	0	0	0	0	0	0	0	0	0	0	0	0	0
b8455681fc92d051fdd023aa62417fb3	d__Bacteria; p__Firmicutes; c__Clostridia; o__Lachnospirales; f__Lachnospiraceae; g__Lachnospiraceae_UCG-001; s__uncultured_bacterium	0	0	0	0	0	0	0	0	0	0	0	0	0	0	0	0	0	0	0	0	0	0	0	0	0	49	0	0	0	0	0	0	0	0	0	0	2293	76	0	0	0	0	16	0	0	0	0	0
b883a1197e61a04961fcddd8aceb08c0	d__Bacteria; p__Firmicutes; c__Clostridia; o__Lachnospirales; f__Lachnospiraceae	0	0	0	0	0	0	0	0	0	0	0	0	0	0	0	0	0	0	0	0	0	0	0	0	0	0	0	0	0	0	0	0	0	0	0	0	0	0	0	0	0	0	0	0	0	0	0	0
b8b2bbcac5a9d3f68d7cb791a95cb1c3	d__Bacteria; p__Actinobacteriota; c__Actinobacteria; o__Frankiales; f__Geodermatophilaceae; g__Blastococcus	0	0	0	0	0	0	0	0	0	0	0	0	0	0	0	0	0	0	0	0	0	0	0	0	0	0	0	0	0	0	0	0	0	0	0	0	0	0	0	0	0	0	0	0	0	0	0	0
b8cd8bdfb9f24acdc936b524a9d81d57	d__Bacteria; p__Firmicutes; c__Clostridia; o__Lachnospirales; f__Lachnospiraceae; g__uncultured	0	0	0	0	0	0	0	0	0	0	0	0	0	0	0	0	0	0	0	0	0	0	0	0	0	0	0	0	0	0	0	0	0	0	0	0	0	0	0	0	0	0	0	0	0	0	0	0
b8dac75d455f9b33b1142c6b1142b33c	d__Bacteria; p__Firmicutes; c__Clostridia; o__Lachnospirales; f__Lachnospiraceae	0	0	0	0	0	0	0	0	0	0	0	0	0	0	0	0	0	0	0	0	0	0	0	0	0	0	0	0	0	0	0	0	0	0	0	0	0	0	0	0	0	0	0	0	0	0	0	0
b903ed20aa37f577ec93e0cbe29588aa	d__Bacteria; p__Firmicutes; c__Clostridia; o__Lachnospirales; f__Lachnospiraceae; g__Tuzzerella; s__uncultured_organism	0	0	0	0	0	0	0	0	0	0	0	0	0	0	0	0	0	0	0	0	0	0	0	0	0	0	0	0	0	0	0	0	0	0	0	0	0	0	0	0	0	0	0	0	0	0	0	0
b99156ca841e99c7dc23bb92689252ea	d__Bacteria; p__Firmicutes; c__Clostridia; o__Oscillospirales; f__Ruminococcaceae; g__Harryflintia; s__uncultured_bacterium	0	0	0	21	0	10	17	10	0	0	0	85	18	0	0	0	0	17	11	0	0	0	0	0	0	0	19	0	8	0	0	0	0	0	0	0	0	0	13	0	26	13	0	26	9	0	0	0
b9c58dee683ee38b08e83a0dac2a5b1b	d__Bacteria; p__Firmicutes; c__Clostridia; o__Lachnospirales; f__Lachnospiraceae	0	0	0	0	0	0	0	0	0	0	0	0	0	0	0	0	0	0	0	0	0	0	0	0	0	0	0	0	0	0	0	0	0	0	0	0	0	0	0	0	0	0	0	0	0	0	0	0
b9ca720bedb7da2effb825b63fb10fb3	d__Bacteria; p__Firmicutes; c__Clostridia; o__Lachnospirales; f__Lachnospiraceae	0	0	0	0	0	0	0	0	0	0	0	0	0	0	0	0	0	0	0	0	0	0	0	0	0	0	0	0	0	0	0	0	0	0	0	0	0	0	0	0	0	0	0	0	0	0	0	0
b9ea0d5b3cceea4f58539af6613f404e	d__Bacteria; p__Proteobacteria; c__Gammaproteobacteria; o__Pseudomonadales; f__Pseudomonadaceae; g__Pseudomonas	0	0	0	0	0	0	0	0	0	0	0	0	0	0	0	0	0	0	0	0	0	0	0	0	0	0	0	0	0	0	0	0	0	0	0	0	0	0	0	0	0	0	0	0	0	0	0	0
b9ed1a2c86edb972db7742981e6901da	d__Bacteria; p__Firmicutes; c__Clostridia; o__Oscillospirales; f__Ruminococcaceae; g__uncultured; s__[Clostridium]_leptum	0	13	0	166	0	69	210	65	0	0	0	100	30	42	0	0	0	79	92	78	0	0	0	69	0	0	0	55	189	26	0	0	0	0	0	0	43	166	492	0	0	0	34	76	97	0	0	0
ba19eb8193a715ebfc3d44d03ec4a608	d__Bacteria; p__Firmicutes; c__Clostridia; o__Lachnospirales; f__Lachnospiraceae; g__GCA-900066575; s__uncultured_bacterium	0	0	0	0	0	0	0	0	0	0	0	0	0	0	0	0	0	0	0	0	0	0	0	0	0	0	0	0	0	0	0	0	0	0	0	0	0	0	0	0	0	0	0	0	0	0	0	0
ba22e5f32225c6f99a66fba6587daefd	d__Bacteria; p__Bacteroidota; c__Bacteroidia; o__Bacteroidales; f__Muribaculaceae; g__Muribaculaceae; s__uncultured_bacterium	0	0	0	0	0	0	0	0	0	0	0	0	0	0	0	0	0	0	0	0	0	0	0	0	0	0	0	0	0	0	0	0	0	0	0	0	0	0	0	0	0	0	0	0	0	0	0	0
ba90aa1b69537c980e92a22e80d21b8e	d__Bacteria; p__Proteobacteria; c__Alphaproteobacteria; o__Acetobacterales; f__Acetobacteraceae; g__Roseomonas; s__Roseomonas_wooponensis	0	0	0	0	0	0	0	0	0	0	0	0	0	0	0	0	0	0	0	0	0	0	0	0	0	0	0	0	0	0	0	0	0	0	0	0	0	0	0	0	0	0	0	0	0	0	0	0
baabfbb252def48a72b6fe6bbf907801	d__Bacteria; p__Bacteroidota; c__Bacteroidia; o__Bacteroidales; f__Prevotellaceae; g__Prevotellaceae_NK3B31_group; s__uncultured_bacterium	0	0	0	0	0	0	0	0	0	0	0	0	0	0	0	0	0	0	0	0	0	0	0	0	0	0	0	0	0	0	0	0	0	0	0	0	0	0	0	0	0	0	0	0	0	0	0	0
bb90f01f64d8bd152fb0da64f467acae	d__Bacteria; p__Firmicutes; c__Bacilli; o__Lactobacillales; f__Lactobacillaceae; g__Lactobacillus	0	0	0	0	0	0	0	0	0	0	0	0	0	0	0	0	0	0	0	0	0	0	0	0	0	0	0	0	0	0	0	0	0	0	0	0	0	0	0	0	0	0	0	0	0	0	0	0
bbc2bc36c756cc8b1509b77eba2ac381	d__Bacteria; p__Firmicutes; c__Clostridia; o__Lachnospirales; f__Lachnospiraceae; g__Acetatifactor; s__uncultured_bacterium	0	0	0	0	0	0	0	0	0	0	0	104	0	0	0	0	0	116	106	0	0	0	0	67	0	0	0	0	0	0	0	0	0	0	0	0	0	0	0	0	0	0	0	0	0	0	0	0
bbc6a214626b3f3c4b8b1d953beeff7c	d__Bacteria; p__Firmicutes; c__Clostridia; o__Lachnospirales; f__Lachnospiraceae; g__uncultured; s__uncultured_bacterium	0	0	0	0	0	0	0	0	0	0	0	0	0	0	0	0	0	0	0	0	0	0	0	0	0	0	0	0	0	7	0	0	0	0	0	0	0	0	0	0	0	0	0	0	0	0	0	0
bbee9f3d2ff7eae779b70c7ac2c971e4	d__Bacteria; p__Bacteroidota; c__Bacteroidia; o__Bacteroidales; f__Muribaculaceae; g__Muribaculaceae; s__uncultured_bacterium	0	0	0	0	0	0	0	0	0	0	0	0	0	0	0	0	0	0	0	0	0	0	0	0	0	0	0	0	0	0	0	0	0	0	0	0	0	0	0	0	0	0	0	0	0	0	0	0
bc181f279efebefc47b0a154312ec90c	d__Bacteria; p__Firmicutes; c__Clostridia; o__Lachnospirales; f__Lachnospiraceae	0	0	0	0	0	0	0	0	0	0	0	0	0	0	0	0	0	0	0	0	0	0	0	0	0	0	0	0	0	0	0	0	0	0	0	0	0	0	0	0	0	0	0	0	0	0	0	0
bc370c5848fcf461b6f8f8aed786c36a	d__Bacteria; p__Firmicutes; c__Clostridia; o__Oscillospirales; f__Oscillospiraceae; g__Oscillibacter; s__[Clostridium]_leptum	0	0	0	0	0	0	0	0	0	0	0	0	0	0	0	0	0	0	0	0	0	0	0	0	0	0	0	0	0	0	0	0	0	0	0	0	0	0	0	0	0	0	0	0	0	0	0	0
bc3e4ca7243ff8efcd680ec67beaee36	d__Bacteria; p__Chloroflexi; c__Dehalococcoidia; o__Dehalococcoidales; f__uncultured; g__uncultured; s__microbial_mat	0	0	0	0	0	0	0	0	0	0	0	0	0	0	0	0	0	0	0	0	0	0	0	0	0	0	0	0	0	0	0	0	0	0	0	0	0	0	0	0	0	0	0	0	0	0	0	0
bc593dab5ee34d95826627b7aaf7641f	d__Bacteria; p__Firmicutes; c__Clostridia; o__Lachnospirales; f__Lachnospiraceae; g__GCA-900066575; s__uncultured_bacterium	0	0	0	0	0	0	0	0	0	0	0	0	0	0	0	0	0	0	0	0	0	0	0	0	0	0	0	0	0	0	0	0	0	0	0	0	0	0	0	0	0	0	0	0	0	0	0	0
bc621ec11bc73b903c9d4fc3ea328c67	d__Bacteria; p__Bacteroidota; c__Bacteroidia; o__Bacteroidales; f__Rikenellaceae; g__Alistipes; s__uncultured_bacterium	0	0	0	0	0	0	0	0	0	0	0	0	0	0	0	0	0	0	0	0	0	0	0	0	0	0	0	0	0	0	0	0	0	0	0	0	0	0	0	0	0	0	0	0	0	0	0	0
bc8a1408d949285696da8be493c0b98c	d__Bacteria; p__Firmicutes; c__Clostridia; o__Peptostreptococcales-Tissierellales; f__Anaerovoracaceae; g__Family_XIII_AD3011_group; s__uncultured_bacterium	0	0	0	0	0	0	0	0	0	0	0	0	0	0	0	0	0	0	0	0	0	0	0	0	0	0	0	0	0	0	0	0	0	0	0	0	0	0	0	0	0	0	0	0	0	0	0	0
bca5c1a06b898d38f765e223ab881d3c	d__Bacteria; p__Firmicutes; c__Clostridia; o__Lachnospirales; f__Lachnospiraceae; g__Lachnospiraceae_NK4A136_group; s__Lachnospiraceae	0	0	0	0	0	0	0	0	0	0	0	0	0	0	0	0	0	0	0	0	0	0	0	0	0	0	0	0	0	0	0	0	0	0	0	0	0	0	0	0	0	0	0	0	0	0	0	0
bd632962d88d3422ca939e00a9a3af3a	d__Bacteria; p__Proteobacteria; c__Gammaproteobacteria; o__Enterobacterales; f__Enterobacteriaceae	0	0	0	0	0	0	0	0	0	0	0	0	0	0	0	0	0	0	0	0	0	0	0	0	0	0	0	0	0	0	0	0	0	0	0	0	0	0	0	0	0	0	0	0	0	0	0	0
bd6fb6a1b50c80e46ad935c106347167	d__Bacteria; p__Verrucomicrobiota; c__Verrucomicrobiae; o__Verrucomicrobiales; f__Akkermansiaceae; g__Akkermansia; s__Akkermansia_muciniphila	0	0	0	0	0	0	0	0	0	0	0	0	0	0	0	0	0	0	0	0	0	0	0	0	0	0	0	0	0	0	0	0	0	0	0	0	0	0	0	0	0	0	0	0	0	0	0	0
bdf27bf0597da52d63064583bb957834	d__Bacteria; p__Firmicutes; c__Clostridia; o__Lachnospirales; f__Lachnospiraceae; g__Lachnoclostridium	0	0	0	0	0	0	0	0	0	0	0	0	0	0	0	0	0	0	0	0	0	0	0	0	0	0	0	0	0	0	0	0	0	0	0	0	0	0	0	0	0	0	0	0	0	0	0	0
be22632d5e3f6175707a3213d7a90ad2	d__Bacteria; p__Firmicutes; c__Negativicutes; o__Veillonellales-Selenomonadales; f__Veillonellaceae; g__Dialister; s__uncultured_bacterium	0	0	0	0	0	0	0	0	0	0	0	0	0	0	0	0	0	0	0	0	0	0	0	0	0	0	0	0	0	0	0	0	0	0	0	0	0	0	0	0	0	0	0	0	0	0	0	0
be9579d63a43b79342101811b731fee9	d__Bacteria; p__Firmicutes; c__Bacilli; o__Erysipelotrichales; f__Erysipelotrichaceae; g__Erysipelotrichaceae; s__uncultured_bacterium	0	0	0	0	0	0	0	0	0	0	0	0	0	0	0	0	0	0	0	0	0	0	0	0	0	0	0	0	0	0	0	0	0	0	0	0	0	0	0	0	0	0	0	0	0	0	0	0
be9fba1d8a0bb6ae64314b75df948712	d__Bacteria; p__Proteobacteria; c__Alphaproteobacteria; o__Rhizobiales; f__Xanthobacteraceae; g__uncultured	0	0	0	0	0	0	0	0	0	0	0	0	0	0	0	0	0	0	0	0	0	0	0	0	0	0	0	0	0	0	0	0	0	0	0	0	0	0	0	0	0	0	0	0	0	0	0	0
bf26da93b7948c0f71e10989e6608cb4	d__Bacteria; p__Firmicutes; c__Clostridia; o__Lachnospirales; f__Lachnospiraceae	0	0	0	0	0	0	0	0	0	0	0	0	0	0	0	0	0	0	0	0	0	0	0	0	0	0	0	0	0	0	0	0	0	0	0	0	0	0	0	0	0	0	0	0	0	0	0	0
bf34422106e5974ddf75216e2c05273c	d__Bacteria; p__Firmicutes; c__Clostridia; o__Oscillospirales; f__Oscillospiraceae; g__uncultured; s__uncultured_bacterium	0	131	0	724	0	199	388	282	0	0	0	378	78	55	0	0	0	0	0	82	0	0	0	0	0	10	0	251	735	74	0	0	0	0	0	0	191	90	0	0	0	0	509	1962	135	0	0	0
bf611493002f5918a68778bde2def567	d__Bacteria; p__Bacteroidota; c__Bacteroidia; o__Bacteroidales; f__Bacteroidaceae; g__Bacteroides	0	0	0	0	112	0	0	0	0	0	0	0	0	0	0	0	0	0	0	0	0	0	0	0	0	0	0	0	0	0	0	0	0	0	0	0	0	0	0	0	0	0	0	0	0	0	0	0
bfa3561ca0d31bca54be08e2d9f7937f	d__Bacteria; p__Firmicutes; c__Clostridia; o__Lachnospirales; f__Lachnospiraceae; g__Lachnoclostridium	0	44	16	119	2680	176	137	172	0	0	0	543	331	486	0	0	0	430	147	200	0	0	0	47	0	7	260	181	799	90	17	0	0	0	0	0	162	193	147	203	562	628	52	256	447	40	23	41
bfbb5a235407c3161b297e59776c997e	d__Bacteria; p__Firmicutes; c__Clostridia; o__Peptostreptococcales-Tissierellales; f__Anaerovoracaceae; g__Family_XIII_AD3011_group	0	0	0	0	0	0	0	0	0	0	0	0	0	0	0	0	0	0	0	0	0	0	0	0	0	0	0	0	0	0	0	0	0	0	0	0	0	0	0	0	0	0	0	0	0	0	0	0
bfcee8b63a878e132f609de57f89619f	d__Bacteria; p__Firmicutes; c__Clostridia; o__Lachnospirales; f__Lachnospiraceae; g__[Eubacterium]_xylanophilum_group; s__uncultured_organism	0	0	0	0	0	0	0	0	0	0	0	0	0	0	0	0	0	0	0	0	0	0	0	0	0	0	0	0	0	0	0	0	0	0	0	0	0	0	0	0	0	0	0	0	0	0	0	0
c06ccd1f7d57566ef669942328b1a946	d__Bacteria; p__Proteobacteria; c__Gammaproteobacteria; o__Pseudomonadales; f__Pseudomonadaceae; g__Pseudomonas	5	0	0	0	0	0	0	0	0	0	0	0	0	0	0	0	0	0	0	0	0	0	0	0	0	0	0	0	0	0	0	0	0	0	0	0	0	0	0	0	0	0	0	0	0	0	0	0
c164efeff9be728b52e09d24dd08838d	d__Bacteria; p__Firmicutes; c__Clostridia; o__Clostridia_UCG-014; f__Clostridia_UCG-014; g__Clostridia_UCG-014	0	0	0	0	0	0	0	0	0	0	0	0	0	0	0	0	0	0	0	0	0	0	0	0	0	0	0	0	0	0	0	0	0	0	0	0	0	0	0	0	0	0	0	0	0	0	0	0
c1c9ee535f168969da60d1c944841603	d__Bacteria; p__Firmicutes; c__Clostridia; o__Oscillospirales; f__Oscillospiraceae; g__Colidextribacter	0	0	0	0	0	0	0	0	0	0	0	0	0	0	0	0	0	0	0	0	0	0	0	0	0	0	0	0	0	0	0	0	0	0	0	0	0	0	0	0	0	0	0	0	0	0	0	0
c1d9eada909d2d5dbe078f25f1038508	d__Bacteria; p__Proteobacteria; c__Gammaproteobacteria; o__Burkholderiales; f__Comamonadaceae	0	0	0	0	0	0	0	0	0	0	0	0	0	0	0	0	0	0	0	0	0	0	0	0	0	0	0	0	0	0	0	0	0	0	0	0	0	0	0	0	0	0	0	0	0	0	0	0
c1fb523690f4db6515ed0ab146d1ab8c	d__Bacteria; p__Firmicutes; c__Clostridia; o__Lachnospirales; f__Lachnospiraceae	0	20	0	26	0	14	14	0	0	0	0	91	24	13	0	0	0	39	22	0	0	0	0	28	0	0	0	16	72	27	0	0	0	0	0	0	17	28	0	0	0	0	17	38	18	0	0	0
c220411c349b8a75624ff17ef6fd3923	d__Bacteria; p__Firmicutes; c__Clostridia; o__Lachnospirales; f__Lachnospiraceae; g__Roseburia	0	10	0	0	0	0	0	0	0	0	0	0	8	0	0	0	0	444	60	25	0	0	0	0	0	0	0	14	0	0	0	0	0	0	0	0	0	0	0	0	0	0	0	0	0	0	0	0
c2236727ffae6d3d4521989084fcbe7b	d__Bacteria; p__Firmicutes; c__Clostridia; o__Clostridia_vadinBB60_group; f__Clostridia_vadinBB60_group; g__Clostridia_vadinBB60_group; s__uncultured_bacterium	0	0	0	0	0	0	0	0	0	0	0	0	0	0	0	0	0	0	0	0	0	0	0	0	0	0	0	0	0	0	0	0	0	0	0	0	0	0	0	0	0	0	0	0	0	0	0	0
c22b16cc6108c04f29fea3b6d4c81571	d__Bacteria; p__Proteobacteria; c__Gammaproteobacteria; o__Pseudomonadales; f__Moraxellaceae; g__Acinetobacter	0	0	0	0	0	0	0	0	0	0	0	0	0	0	0	0	0	0	0	0	0	0	0	0	0	0	0	0	0	0	0	0	0	0	0	0	0	0	0	0	0	0	0	0	0	0	0	0
c24e0e391aa836b5eae25567c7eb89ee	d__Bacteria; p__Firmicutes; c__Clostridia; o__Lachnospirales; f__Lachnospiraceae; g__[Ruminococcus]_gnavus_group	0	0	0	0	0	0	0	0	18	0	0	0	0	0	0	0	0	0	0	0	0	0	0	0	0	0	0	0	0	0	0	0	0	0	0	0	0	0	0	0	0	0	0	0	0	0	0	0
c26884f89cde11dc35fa6b0c09cce4a4	d__Bacteria; p__Firmicutes; c__Clostridia; o__Lachnospirales; f__Lachnospiraceae	0	0	0	0	0	0	0	0	0	0	0	0	0	0	0	0	0	0	0	0	0	0	0	0	0	0	0	0	0	0	0	0	0	0	0	0	0	0	0	0	0	0	0	0	0	0	0	0
c285ba7f569344796631442929c8775e	d__Bacteria; p__Firmicutes; c__Clostridia; o__Lachnospirales; f__Lachnospiraceae; g__[Eubacterium]_xylanophilum_group; s__uncultured_bacterium	0	0	0	0	0	0	0	0	0	0	0	0	0	0	0	0	0	0	0	0	0	0	0	0	0	0	0	0	0	0	0	0	0	0	0	0	0	0	0	0	0	0	0	0	0	0	0	0
c2a787cf867ebfdce216002bcc8a94e1	d__Bacteria; p__Proteobacteria; c__Alphaproteobacteria; o__Rhizobiales; f__Rhizobiaceae; g__Allorhizobium-Neorhizobium-Pararhizobium-Rhizobium	0	0	0	0	0	0	0	0	0	0	0	0	0	0	0	0	0	0	0	0	0	0	0	0	0	0	0	0	0	0	0	0	0	0	0	0	0	0	0	0	0	0	0	0	0	0	0	0
c2aab21300bacfee62ff06f5e09df2b5	d__Bacteria; p__Firmicutes; c__Clostridia; o__Lachnospirales; f__Lachnospiraceae; g__uncultured; s__uncultured_bacterium	0	0	0	0	0	0	0	0	0	0	0	0	0	0	0	0	0	0	0	0	0	0	0	0	0	0	0	0	0	0	0	0	0	0	0	0	0	0	0	0	0	0	0	0	0	0	0	0
c2ad34addc26f871b36e062f6816d89f	d__Bacteria; p__Firmicutes; c__Clostridia; o__Lachnospirales; f__Lachnospiraceae; g__Lachnospiraceae_NK4A136_group	0	0	0	0	0	0	0	0	0	0	0	0	0	0	0	0	0	0	0	0	0	0	0	0	0	0	0	0	0	0	0	0	0	0	0	0	0	0	0	0	0	0	0	0	0	0	0	0
c2c03088d38918a020912b6b2852a084	d__Bacteria; p__Desulfobacterota; c__Desulfuromonadia; o__Geobacterales; f__Geobacteraceae; g__Geotalea; s__uncultured_bacterium	0	0	0	0	0	0	0	0	5	0	0	0	0	0	0	0	0	0	0	0	0	0	0	0	0	0	0	0	0	0	0	0	0	0	0	0	0	0	0	0	0	0	0	0	0	0	0	0
c2cd6f99655915682fbe061583f8b578	d__Bacteria; p__Firmicutes; c__Clostridia; o__Oscillospirales; f__Oscillospiraceae; g__Oscillibacter; s__uncultured_bacterium	0	0	0	0	0	0	0	0	0	0	0	0	0	0	0	0	0	0	0	0	0	0	0	0	0	0	0	0	0	0	0	0	0	0	0	0	0	0	0	0	0	0	0	0	0	0	0	0
c2d5b1fe7e78d3d6f19b77c071c5c0f8	d__Bacteria; p__Proteobacteria; c__Gammaproteobacteria; o__Xanthomonadales; f__Xanthomonadaceae; g__Xanthomonas	0	0	0	0	0	0	0	0	0	0	0	0	0	0	0	0	0	0	0	0	0	0	0	0	0	0	0	0	0	0	0	0	0	0	0	0	0	0	0	0	0	0	0	0	0	0	2	0
c31a8652dd26b703c53b5e11ccaadc27	d__Bacteria; p__Chloroflexi; c__KD4-96; o__KD4-96; f__KD4-96; g__KD4-96	0	0	0	0	0	0	0	0	0	0	0	0	0	0	0	0	0	0	0	0	0	0	0	0	0	0	0	0	0	0	0	0	0	0	0	0	0	0	0	0	0	0	0	0	0	0	0	0
c37084705a18422464ad510b67acc7e6	d__Bacteria; p__Planctomycetota; c__BD7-11; o__BD7-11; f__BD7-11; g__BD7-11; s__uncultured_bacterium	0	0	0	0	0	0	0	0	0	0	0	0	0	0	0	0	0	0	0	0	0	0	0	0	0	0	0	0	0	0	0	0	0	0	0	0	2	0	0	0	0	0	0	0	0	0	0	0
c3808af19dd5fef9d7fa7255ba51693e	d__Bacteria; p__Bacteroidota; c__Bacteroidia; o__Bacteroidales; f__Muribaculaceae; g__Muribaculaceae; s__uncultured_bacterium	0	0	0	2	0	0	0	0	0	0	0	0	0	0	0	0	0	0	0	0	0	0	0	0	0	0	0	0	0	0	0	0	0	0	0	0	0	0	0	0	0	0	0	0	0	0	0	0
c381358aab81b8d649a2575850a7020f	d__Bacteria; p__Firmicutes; c__Clostridia; o__Oscillospirales; f__Oscillospiraceae	0	0	0	0	0	0	0	0	0	0	0	0	0	0	0	0	0	0	0	0	0	0	0	0	0	0	0	0	0	0	0	0	0	0	0	0	0	0	0	0	0	0	0	0	0	0	0	0
c3d4b58fe1f20b718bffce1c0f193134	d__Bacteria; p__Proteobacteria; c__Alphaproteobacteria; o__Rhodobacterales; f__Rhodobacteraceae; g__Paracoccus	0	0	0	0	0	0	0	0	0	0	0	0	0	0	0	0	0	0	0	0	0	0	0	0	0	0	0	0	0	0	0	0	0	0	0	0	0	0	0	0	0	0	0	0	0	0	0	0
c3ff4c29778c6c86865687a4061a3382	d__Bacteria; p__Firmicutes; c__Clostridia; o__Lachnospirales; f__Lachnospiraceae	0	71	0	63	41	35	43	17	0	0	0	129	91	34	0	0	0	118	78	59	0	0	0	140	0	12	0	61	310	29	0	0	0	0	0	0	50	13	16	0	0	0	30	0	0	0	0	0
c40e59d33f201e36f224b5d9fb399a7b	d__Bacteria; p__Firmicutes; c__Clostridia; o__Lachnospirales; f__Lachnospiraceae; g__Blautia; s__Lachnospiraceae_bacterium	0	0	0	0	0	0	0	0	0	0	0	0	0	0	0	0	0	0	0	0	0	0	0	0	0	0	0	0	0	0	0	0	0	0	0	0	0	0	0	0	0	0	0	0	0	0	0	0
c4170fd31c9aceb042c699e6c8b0f486	d__Bacteria; p__Firmicutes; c__Clostridia; o__Clostridia_vadinBB60_group; f__Clostridia_vadinBB60_group; g__Clostridia_vadinBB60_group; s__unidentified	0	0	0	0	0	0	0	0	0	0	0	0	0	0	0	0	0	0	0	0	0	0	0	0	0	0	0	0	0	0	0	0	0	0	0	0	0	0	0	0	0	0	0	0	0	0	0	0
c48070f3061b086b60ff32f77e0002fa	d__Bacteria; p__Firmicutes; c__Clostridia; o__Oscillospirales; f__Ruminococcaceae; g__Subdoligranulum	0	0	0	0	0	0	0	0	0	0	0	0	0	0	0	0	0	0	0	0	0	0	0	0	0	0	0	0	0	0	0	0	0	0	0	0	0	0	0	0	0	0	0	0	0	0	0	0
c4ca9059ca386a7cc7b580d04449e622	d__Bacteria; p__Proteobacteria; c__Gammaproteobacteria; o__Pasteurellales; f__Pasteurellaceae	0	0	0	0	0	2	0	0	0	0	0	0	0	0	0	0	0	0	0	0	0	0	0	0	0	0	0	0	0	0	0	0	0	0	0	0	0	0	0	0	0	0	0	0	0	0	0	0
c5aad5ebe154556c8422b669638c0745	d__Bacteria; p__Firmicutes; c__Clostridia; o__Oscillospirales; f__Oscillospiraceae; g__uncultured	0	0	0	0	0	0	0	0	0	0	0	0	0	0	0	0	0	0	0	0	0	0	0	0	0	0	0	0	0	0	0	0	0	0	0	0	0	36	55	44	15	0	0	0	0	0	0	0
c5ac442963f406a1abdc844848eb3829	d__Bacteria; p__Firmicutes; c__Clostridia; o__Lachnospirales; f__Lachnospiraceae	0	0	0	0	0	0	0	0	0	0	0	0	0	0	0	0	0	0	0	0	0	0	0	0	0	0	0	0	0	0	0	0	0	0	0	0	0	0	0	0	0	0	0	0	0	0	0	0
c5c41dd96f8a3b828bb292bfb0fed3d0	d__Bacteria; p__Firmicutes; c__Clostridia; o__Oscillospirales; f__Oscillospiraceae	0	0	0	0	0	0	0	0	0	0	0	0	0	0	0	0	0	0	0	0	0	0	0	0	0	0	0	0	0	0	0	0	0	0	0	0	0	0	0	0	0	0	0	0	0	0	0	0
c5e5fd5c9af649aec207b86dee76d5f3	d__Bacteria; p__Firmicutes; c__Clostridia; o__Clostridia_UCG-014; f__Clostridia_UCG-014; g__Clostridia_UCG-014	0	0	0	56	0	0	0	8	0	0	0	0	0	0	0	0	0	0	0	0	0	0	0	0	0	0	0	13	31	15	0	0	0	0	0	0	0	0	0	0	0	0	0	0	0	0	0	0
c5f5374532ddc764e98b73226b207f1b	d__Bacteria; p__Firmicutes; c__Clostridia; o__Lachnospirales; f__Lachnospiraceae; g__Lachnospiraceae_NK4A136_group; s__uncultured_bacterium	0	0	0	0	0	0	0	0	0	0	0	0	0	0	0	0	0	0	0	0	0	0	0	0	0	0	0	0	0	0	0	0	0	0	0	0	0	0	0	0	0	0	0	0	0	0	0	0
c633132b0ff3a4df69ac331c8f739cbe	d__Bacteria; p__Firmicutes; c__Bacilli; o__Lactobacillales; f__Lactobacillaceae; g__Lactobacillus	0	0	0	0	0	0	0	0	0	0	0	0	0	0	0	0	0	0	0	0	0	0	0	0	0	0	0	0	0	0	0	0	0	0	0	0	0	0	0	0	0	0	0	0	0	0	0	0
c64777327858662849537211cf2a79ec	d__Bacteria; p__Firmicutes; c__Clostridia; o__Oscillospirales; f__Oscillospiraceae; g__Oscillibacter; s__[Clostridium]_leptum	0	0	0	0	0	0	0	0	0	0	0	0	0	0	0	0	0	0	0	0	0	0	0	0	0	0	0	0	0	0	0	0	0	0	0	0	0	0	0	0	0	0	0	0	0	0	0	0
c6739f9a5414c861594d3dea398b34a0	d__Bacteria; p__Bacteroidota; c__Bacteroidia; o__Bacteroidales; f__Muribaculaceae; g__Muribaculaceae; s__uncultured_bacterium	0	0	0	0	0	0	0	0	0	0	0	0	0	0	0	0	0	0	0	0	0	0	0	0	0	0	0	0	0	0	0	0	0	0	0	0	0	0	0	0	0	0	0	0	0	0	0	0
c67805e12dc927c5b3ba6b192381ecf7	d__Bacteria; p__Firmicutes; c__Clostridia; o__Lachnospirales; f__Lachnospiraceae; g__A2; s__uncultured_bacterium	0	0	0	0	0	0	0	0	0	0	0	0	0	0	0	0	0	0	0	0	0	0	0	0	0	0	0	0	374	0	0	0	0	0	0	0	2183	0	122	0	0	0	0	0	0	0	19	0
c6c4b5ce7a8a576fe5abae3399a653c6	d__Bacteria; p__Firmicutes; c__Clostridia; o__Clostridia_UCG-014; f__Clostridia_UCG-014; g__Clostridia_UCG-014; s__uncultured_bacterium	0	230	0	0	0	129	171	0	0	0	0	74	0	0	0	0	0	136	18	0	0	0	0	206	0	7	0	0	0	0	0	0	0	0	0	0	0	0	0	0	0	0	33	0	0	0	0	0
c6cba10883b80144c0492ae96a8aeaaf	d__Bacteria; p__Firmicutes; c__Clostridia; o__Lachnospirales; f__Lachnospiraceae; g__Acetatifactor	0	0	0	0	0	0	0	0	0	0	0	101	0	0	0	0	0	0	0	0	0	0	0	0	0	0	0	0	0	31	0	0	0	0	0	0	0	0	0	0	0	0	0	70	0	0	0	0
c6cd17a02e13bc30569a87f4da0f5e8d	d__Bacteria; p__Firmicutes; c__Clostridia; o__Oscillospirales; f__Ruminococcaceae; g__Incertae_Sedis	0	0	0	0	0	0	0	0	0	0	0	0	0	0	0	0	0	0	0	0	0	0	0	0	0	0	0	0	0	0	0	0	0	0	0	0	0	0	0	0	0	0	0	0	0	0	0	0
c6ec911d276da6d62663cfbad4e11139	d__Bacteria; p__Firmicutes; c__Clostridia; o__Lachnospirales; f__Lachnospiraceae	0	0	0	0	0	0	0	0	0	0	0	0	0	0	0	0	0	0	0	0	0	0	0	0	0	0	0	0	0	0	0	0	0	0	0	0	0	0	0	0	0	0	0	0	0	0	0	0
c6f5c4d8343f60687af5d72396766263	d__Bacteria; p__Firmicutes; c__Clostridia; o__Clostridia_UCG-014; f__Clostridia_UCG-014; g__Clostridia_UCG-014	0	0	0	0	0	0	0	0	0	0	0	0	0	0	0	0	0	0	0	0	0	0	0	0	0	0	0	0	0	0	0	0	0	0	0	0	0	0	0	0	0	0	0	0	0	0	0	0
c7205100c08de2585db74f670a36edf9	d__Bacteria; p__Firmicutes; c__Clostridia; o__Lachnospirales; f__Lachnospiraceae; g__Blautia; s__Lachnospiraceae_bacterium	0	0	0	46	0	179	44	0	0	0	0	134	21	46	0	0	0	161	37	84	0	0	0	39	0	0	0	0	0	0	0	0	0	0	0	0	0	0	17	0	0	0	0	0	0	0	0	0
c75ae6008025d80134bd14e9712f9d5c	d__Bacteria; p__Firmicutes; c__Clostridia; o__Lachnospirales; f__Lachnospiraceae; g__GCA-900066575; s__uncultured_bacterium	0	73	0	146	0	0	89	46	0	0	0	94	30	0	0	0	0	54	19	65	0	0	0	88	0	0	0	47	258	78	0	0	0	0	15	0	0	102	0	0	0	0	66	134	84	0	0	0
c8216461fb5c01e02be199ae015e5276	d__Bacteria; p__Proteobacteria; c__Gammaproteobacteria; o__Enterobacterales; f__Enterobacteriaceae	0	0	0	0	0	0	0	0	0	0	0	0	0	0	0	0	0	0	0	0	0	0	0	0	0	0	0	0	0	0	0	0	0	0	0	0	0	0	0	0	0	0	0	0	0	0	0	0
c8347ad78a69f9285cb18411e17bde00	d__Bacteria; p__Firmicutes; c__Bacilli; o__Erysipelotrichales; f__Erysipelatoclostridiaceae; g__Erysipelatoclostridium	0	0	0	0	0	0	0	0	0	0	0	0	0	0	0	0	0	0	0	0	0	0	0	0	0	0	0	0	0	0	0	0	0	0	0	0	0	0	0	0	0	0	0	0	0	0	0	0
c8738b09261f9ea1f3414e16667fac02	d__Bacteria; p__Firmicutes; c__Clostridia; o__Lachnospirales; f__Lachnospiraceae	0	0	0	28	0	0	0	0	0	0	0	0	0	18	0	0	0	0	0	0	0	0	0	0	0	0	0	0	0	0	0	0	0	0	0	0	0	0	0	0	0	0	0	0	0	0	0	0
c896f367a5c23024c72079c9c3090e06	d__Bacteria; p__Proteobacteria; c__Gammaproteobacteria; o__Enterobacterales; f__Enterobacteriaceae	0	0	0	0	0	0	0	0	0	0	0	0	0	0	0	0	0	0	0	0	0	0	0	0	0	0	0	0	0	0	0	0	0	0	0	0	0	0	0	0	0	0	0	0	0	0	0	0
c8a0cf80415a0879c7751dd38d711067	d__Bacteria; p__Firmicutes; c__Clostridia; o__Lachnospirales; f__Lachnospiraceae; g__Lachnospiraceae_NK4A136_group	0	0	0	0	0	0	0	0	0	0	0	0	0	0	0	0	0	0	0	0	0	0	0	0	0	0	0	0	0	0	0	0	0	0	0	0	0	0	0	0	0	0	0	0	0	0	0	0
c8b083900b198e4ef44434ba13f937d7	d__Bacteria; p__Firmicutes; c__Clostridia; o__Oscillospirales; f__Oscillospiraceae; g__uncultured	0	0	0	0	0	0	0	0	0	0	0	0	0	0	0	0	0	0	0	0	0	0	0	0	0	0	0	0	0	0	0	0	0	0	0	0	0	0	0	0	0	0	0	0	0	0	0	0
c8c236eb0ab1b2ebb5d941b672f0a6e4	d__Bacteria; p__Firmicutes; c__Clostridia; o__Lachnospirales; f__Lachnospiraceae; g__Lachnospiraceae_UCG-004; s__uncultured_bacterium	0	0	0	0	0	0	0	0	0	0	0	0	0	0	0	0	0	0	0	0	0	0	0	0	0	0	0	0	0	0	0	0	0	0	0	0	0	0	0	0	4	0	0	0	0	0	0	0
c8e34bb10306cd8cc72e42eb1313b7c8	d__Bacteria; p__Firmicutes; c__Clostridia; o__Clostridia_UCG-014; f__Clostridia_UCG-014; g__Clostridia_UCG-014; s__unidentified	0	124	0	295	0	112	26	0	0	0	0	110	0	0	0	0	0	0	0	0	0	0	0	71	0	0	0	22	34	9	0	0	0	0	36	0	7	147	7	0	0	0	100	76	0	0	0	0
c93101875d93b905e62fc1d29ba2a939	d__Bacteria; p__Firmicutes; c__Clostridia; o__Lachnospirales; f__Lachnospiraceae; g__[Eubacterium]_ventriosum_group	0	0	0	0	0	0	0	0	0	0	0	0	0	0	0	0	0	0	0	0	0	0	0	0	0	0	0	0	0	0	0	0	0	0	0	0	0	0	0	0	0	0	0	0	0	0	0	0
c939ee112ba982665e012437dae05c1e	d__Bacteria; p__Proteobacteria; c__Gammaproteobacteria; o__Enterobacterales; f__Enterobacteriaceae	0	0	0	0	0	0	0	0	0	0	0	0	0	0	0	0	0	0	0	0	0	0	0	0	0	0	0	0	0	0	0	0	0	0	0	0	0	0	0	0	0	0	0	0	0	0	0	0
c97a0a2887f26828e7d701ba60dcf196	d__Bacteria; p__Firmicutes; c__Clostridia; o__Oscillospirales; f__Ruminococcaceae; g__uncultured; s__uncultured_bacterium	0	0	0	0	0	0	0	0	0	0	0	0	0	0	0	0	0	0	0	0	0	0	0	0	0	0	0	0	0	0	0	0	0	0	0	0	0	0	0	0	0	0	0	0	0	0	0	0
c982470b2a0c52e8606b0898f3616f42	d__Bacteria; p__Firmicutes; c__Clostridia; o__Lachnospirales; f__Lachnospiraceae	0	0	0	0	0	0	0	0	0	0	0	0	0	0	0	0	0	0	0	0	0	0	0	0	0	0	0	0	0	0	0	0	0	0	0	0	13	34	101	0	0	19	12	45	93	0	0	0
c994a2772a648316e21e664e3a878e80	d__Bacteria; p__Bacteroidota; c__Bacteroidia; o__Bacteroidales; f__Prevotellaceae; g__Prevotella; s__Prevotellaceae_bacterium	0	0	0	0	0	0	0	0	0	0	0	0	0	0	0	0	0	0	0	0	0	0	0	0	0	0	0	0	0	0	0	0	0	0	0	0	0	0	0	0	0	0	0	0	0	0	0	0
c9a17c07eac5604747220621abb9c232	d__Bacteria; p__Firmicutes; c__Clostridia; o__Lachnospirales; f__Lachnospiraceae	0	0	0	0	0	0	0	0	0	0	0	0	0	0	0	0	0	0	0	0	0	0	0	0	0	0	0	0	0	0	0	0	0	0	0	0	0	0	0	0	0	0	0	0	0	0	0	0
c9b42dc93fcec2b9db5573c8faae1ae5	d__Bacteria; p__Firmicutes; c__Clostridia; o__Christensenellales; f__Christensenellaceae; g__Christensenellaceae_R-7_group	0	0	0	0	0	0	0	0	0	0	0	0	0	0	0	0	0	0	0	0	0	0	0	0	0	0	0	0	0	0	0	0	0	0	0	0	0	0	0	0	0	0	0	0	0	0	0	0
c9dac1b01afbcbb851165547387c3f11	d__Bacteria; p__Verrucomicrobiota; c__Verrucomicrobiae; o__Pedosphaerales; f__Pedosphaeraceae; g__uncultured; s__metagenome	0	0	0	0	0	0	0	0	0	0	0	0	0	0	0	0	0	0	0	0	0	0	0	0	0	0	0	0	0	0	0	0	0	0	0	0	0	0	0	0	0	0	0	0	0	0	0	0
ca9d017237eaf1342efa2a717317504d	d__Bacteria; p__Firmicutes; c__Clostridia; o__Lachnospirales; f__Lachnospiraceae; g__Lachnospiraceae_NK4A136_group	0	0	0	0	0	0	0	0	0	0	0	0	0	0	0	0	0	0	0	0	0	0	0	0	0	0	0	0	0	0	0	0	0	0	0	0	0	0	0	0	0	0	0	0	0	0	0	0
caf041c915186795f34e8f471f784838	d__Bacteria; p__Acidobacteriota; c__Blastocatellia; o__Blastocatellales; f__Blastocatellaceae; g__JGI_0001001-H03; s__uncultured_bacterium	0	0	0	0	0	0	0	0	0	0	0	0	0	0	0	0	0	0	0	0	0	0	0	0	0	0	0	0	0	0	0	0	0	0	0	0	0	0	0	0	0	0	0	0	0	0	0	0
cb22ab6fb8c1da15a2f76a784cafd49c	d__Bacteria; p__Firmicutes; c__Clostridia; o__Oscillospirales; f__Oscillospiraceae; g__uncultured; s__uncultured_bacterium	0	0	0	0	0	0	0	0	0	0	0	0	0	0	0	0	0	0	0	0	0	0	0	0	0	0	0	0	0	0	0	0	0	0	0	0	0	0	0	2	0	0	0	0	0	0	0	0
cb65d73af4dd6809e90e0411071cae03	d__Bacteria; p__Firmicutes; c__Clostridia; o__Peptococcales; f__Peptococcaceae; g__uncultured; s__uncultured_bacterium	0	0	0	0	0	0	0	0	0	0	0	0	0	0	0	0	0	0	0	0	0	0	0	0	0	0	0	0	0	0	0	0	0	0	0	0	0	0	0	0	0	0	0	0	0	0	0	0
cb6835b8a3d147b216a4d16949aea74f	d__Bacteria; p__Firmicutes; c__Bacilli; o__Erysipelotrichales; f__Erysipelotrichaceae; g__Turicibacter; s__uncultured_bacterium	0	0	0	0	0	0	0	0	0	0	0	0	0	0	0	0	0	0	0	0	0	0	0	0	0	0	0	0	0	0	0	0	0	0	0	0	0	0	0	0	0	0	0	0	0	0	0	0
cbdc0f4fcc7b1e56aacc302c2b9b870c	d__Bacteria; p__Firmicutes; c__Clostridia; o__Lachnospirales; f__Lachnospiraceae	0	0	0	0	0	0	0	0	0	0	0	0	0	0	0	0	0	0	0	0	0	0	0	0	0	0	0	0	0	0	0	0	0	0	0	0	0	0	0	0	0	0	0	0	0	0	0	0
cc0326183597968e934ff50b3efd1d65	d__Bacteria; p__Bacteroidota; c__Bacteroidia; o__Bacteroidales; f__Muribaculaceae; g__Muribaculaceae; s__uncultured_bacterium	0	0	0	0	0	0	0	0	0	0	0	0	0	0	0	0	0	0	0	0	0	0	0	0	0	0	0	0	0	0	0	0	0	0	0	0	0	0	0	0	0	0	0	0	0	0	0	0
cc246b85b65b580177f5f8655c0b7f71	d__Bacteria; p__Firmicutes; c__Clostridia; o__Oscillospirales; f__Ruminococcaceae; g__Incertae_Sedis	0	0	0	39	0	6	0	0	0	0	0	0	0	8	0	0	0	0	0	0	0	0	0	0	0	0	15	6	6	17	38	0	0	4	4	0	0	41	14	15	68	70	3	0	0	0	0	19
cc80f24512dc3dfab214f8259e3681ed	d__Bacteria; p__Firmicutes; c__Clostridia; o__Lachnospirales; f__Lachnospiraceae	0	0	0	0	0	0	0	0	0	0	0	0	0	0	0	0	0	0	0	0	0	0	0	0	0	0	0	0	0	0	0	0	0	0	0	0	0	0	0	0	0	0	0	0	0	0	0	0
cc82a5a0b284dea47583c8afa5a99755	d__Bacteria; p__Firmicutes; c__Clostridia; o__Oscillospirales; f__Oscillospiraceae; g__Intestinimonas; s__uncultured_bacterium	0	31	0	0	389	20	21	22	0	0	0	54	31	0	0	0	0	65	43	57	4	0	0	17	0	0	61	10	23	0	0	0	0	0	0	0	0	0	0	0	0	0	62	0	0	0	0	0
cc8e1142005e4d17c538cc17cf7a8b14	d__Bacteria; p__Firmicutes; c__Clostridia; o__Lachnospirales; f__Lachnospiraceae	0	0	0	0	0	21	17	0	0	0	0	0	0	0	0	0	0	0	0	0	0	0	0	0	0	0	0	0	0	0	0	0	0	0	0	0	0	0	0	0	14	14	15	0	0	0	0	0
ccd8a45b74648971400ba5c2f10d8919	d__Bacteria; p__Firmicutes; c__Clostridia; o__Lachnospirales; f__Lachnospiraceae; g__ASF356; s__uncultured_Clostridiales	0	0	0	0	0	0	0	0	0	0	0	0	0	0	0	0	0	0	0	0	0	0	0	0	0	0	0	0	0	0	0	0	0	0	0	0	0	0	0	0	0	0	0	0	0	0	0	0
ccec87516871a54242f40692d105f483	d__Bacteria; p__Firmicutes; c__Clostridia; o__Lachnospirales; f__Lachnospiraceae; g__uncultured; s__uncultured_bacterium	0	0	0	0	0	0	0	0	0	0	0	0	0	0	0	0	0	0	0	0	0	0	0	0	0	0	0	0	0	0	0	0	0	0	0	0	0	0	0	0	0	0	0	0	0	0	0	0
ccf0018e57e853bfaf00af1ac7bfaa65	d__Bacteria; p__Firmicutes; c__Clostridia; o__Lachnospirales; f__Lachnospiraceae; g__[Eubacterium]_xylanophilum_group; s__uncultured_bacterium	0	0	0	0	0	0	0	0	0	0	0	0	0	0	0	0	0	0	0	0	0	0	0	0	0	0	0	0	0	0	0	0	0	0	0	0	0	0	0	0	0	0	0	0	0	0	0	0
cd24a0915f66d42f295b507570c0c4b1	d__Bacteria; p__Firmicutes; c__Bacilli; o__Staphylococcales; f__Staphylococcaceae; g__Staphylococcus	0	0	0	0	0	0	0	0	0	0	0	0	0	0	0	0	0	0	0	0	0	0	0	0	0	0	0	0	0	0	0	0	0	0	0	0	0	0	0	0	0	0	0	0	0	0	0	0
cd2706f9d481c2dfd08a0b5e167b169d	d__Bacteria; p__Bacteroidota; c__Bacteroidia; o__Bacteroidales; f__Muribaculaceae; g__Muribaculaceae; s__uncultured_bacterium	0	0	0	0	0	0	0	0	0	0	0	0	0	0	0	0	0	0	0	0	0	0	0	0	0	0	0	0	0	0	0	0	0	0	0	0	0	0	0	0	0	0	0	0	0	0	0	0
cd8d2ddb88bbe44dfa61a34dfd244b0b	d__Bacteria; p__Firmicutes; c__Clostridia; o__Oscillospirales; f__Ruminococcaceae	0	0	0	61	0	22	47	47	0	0	0	114	78	15	0	0	0	31	78	61	0	0	0	27	0	0	22	23	71	17	0	0	0	0	0	0	0	0	0	0	0	0	0	0	0	0	0	0
cdb79eecfa38ac58e99bfdef45fabfce	d__Bacteria; p__Firmicutes; c__Clostridia; o__Lachnospirales; f__Lachnospiraceae; g__Lachnospiraceae_NK4A136_group	0	0	0	0	0	0	0	0	0	0	0	0	0	0	0	0	0	0	0	0	0	0	0	0	0	0	0	0	0	0	0	0	0	0	0	0	0	0	0	0	0	0	0	0	0	0	0	0
ce0fd2cf90c42ae9233134dfbd75a46b	d__Bacteria; p__Firmicutes; c__Clostridia; o__Lachnospirales; f__Lachnospiraceae; g__Lachnospiraceae_NK4A136_group; s__uncultured_bacterium	0	0	0	0	0	0	0	0	0	0	0	0	0	0	0	0	0	0	0	0	0	0	0	0	0	0	0	0	0	0	0	0	0	0	0	0	0	0	0	0	0	0	0	0	0	0	0	0
ce40f273a2b6e2ca6c9a07d963892f67	d__Bacteria; p__Firmicutes; c__Clostridia; o__Lachnospirales; f__Lachnospiraceae; g__A2; s__uncultured_bacterium	0	45	0	121	0	96	118	151	0	0	0	328	213	165	0	0	0	405	98	104	0	0	0	101	0	0	0	32	161	18	0	0	0	0	16	0	129	33	73	0	0	0	132	117	12	0	0	0
ce40f82b1f1237ca810b7abb26162543	d__Bacteria; p__Firmicutes; c__Bacilli; o__Lactobacillales; f__Enterococcaceae	0	0	0	0	0	0	0	0	0	0	0	0	0	0	0	0	0	0	0	0	0	0	0	0	0	0	0	0	0	0	0	0	0	0	0	0	0	0	0	0	0	0	0	0	0	0	0	0
ce72009c0c36b5ff547b9a0c89f669ce	d__Bacteria; p__Firmicutes; c__Bacilli; o__RF39; f__RF39; g__RF39	0	3496	0	14	0	19	181	717	0	0	0	0	0	0	0	0	0	20	6	188	0	0	0	974	0	0	0	956	650	33	0	0	0	0	22	0	0	0	0	0	0	0	2182	285	5	0	0	0
ce78414357068359ddae6a47b6592a08	d__Bacteria; p__Firmicutes; c__Clostridia; o__Oscillospirales; f__Oscillospiraceae; g__uncultured; s__uncultured_bacterium	0	41	0	91	77	110	98	63	0	0	0	401	106	31	0	0	0	237	37	165	0	0	0	76	0	5	0	54	122	15	6	0	0	0	13	0	83	130	75	0	49	15	83	85	26	0	22	20
cec5e5df7a59c2790a15dd800ef2a404	d__Bacteria; p__Firmicutes; c__Bacilli; o__Erysipelotrichales; f__Erysipelotrichaceae; g__Erysipelotrichaceae; s__uncultured_bacterium	0	0	0	0	0	0	0	0	0	0	0	0	0	0	0	0	0	0	0	0	0	0	0	0	0	0	0	0	0	0	0	0	0	0	0	0	0	0	0	0	0	0	0	0	0	0	0	0
cf29ae01cf60a83e3775f17a550a89b5	d__Bacteria; p__Firmicutes; c__Clostridia; o__Christensenellales; f__Christensenellaceae; g__Christensenellaceae_R-7_group	0	0	0	0	0	0	0	0	0	0	0	0	0	0	0	0	0	0	0	0	0	0	0	0	0	0	0	0	0	0	0	0	0	0	0	0	0	0	0	0	0	0	0	0	0	0	0	0
cf323d35d80216d199463c57acb17dee	d__Bacteria; p__Desulfobacterota; c__Syntrophia; o__Syntrophales; f__Syntrophaceae; g__Syntrophus; s__uncultured_Syntrophaceae	0	0	0	0	0	0	0	0	0	0	0	0	0	0	0	0	0	0	0	0	0	0	0	0	0	0	0	0	0	0	0	0	0	0	0	0	0	0	0	0	0	0	0	0	0	0	0	0
cf32cc7926beac520a289fe2690aa66c	d__Bacteria; p__Firmicutes; c__Clostridia; o__Lachnospirales; f__Lachnospiraceae; g__Lachnospiraceae_NK4A136_group; s__uncultured_bacterium	0	0	0	0	0	0	0	0	0	0	0	0	0	0	0	0	0	0	0	0	0	0	0	0	0	0	0	0	0	0	0	0	0	0	0	0	0	0	0	0	0	0	0	0	0	0	0	0
cf3f52398b25608a6bb043d26e532ea2	d__Bacteria; p__Bacteroidota; c__Bacteroidia; o__Bacteroidales; f__Rikenellaceae; g__Alistipes; s__uncultured_bacterium	0	0	0	0	0	0	0	0	0	0	0	0	0	0	0	0	0	0	0	0	0	0	0	0	0	0	0	0	0	0	0	0	0	0	0	0	0	0	0	0	0	0	0	0	0	0	0	0
cf875aa5375131a1cd5c9fb01cca5f1e	d__Bacteria; p__Firmicutes; c__Clostridia; o__Lachnospirales; f__Lachnospiraceae; g__Lachnoclostridium	0	30	0	46	23	0	0	0	0	0	0	0	0	0	0	0	0	0	0	0	0	0	0	46	0	0	0	19	87	27	0	0	0	0	0	0	27	39	46	0	0	0	26	21	28	0	0	0
cfa8096207ff72cf3a08c0f34d2bda66	d__Bacteria; p__Bacteroidota; c__Bacteroidia; o__Bacteroidales; f__Muribaculaceae; g__Muribaculaceae; s__uncultured_bacterium	0	0	0	0	0	0	0	0	0	0	0	0	0	0	0	0	0	0	0	0	0	0	0	0	0	0	0	0	0	0	0	0	0	0	0	0	0	0	0	0	0	0	0	0	0	0	0	0
cfb47b9196eb1274f3473344b8f3860c	d__Bacteria; p__Firmicutes; c__Clostridia; o__Lachnospirales; f__Lachnospiraceae; g__Lachnospiraceae_NK4A136_group; s__uncultured_bacterium	0	0	0	0	0	0	0	0	0	0	0	0	0	0	0	0	0	1079	356	256	0	0	0	0	0	0	0	0	0	0	0	0	0	0	0	0	0	0	0	0	0	0	333	906	601	0	0	0
cfda4479ee7b787220c8f7fb99198f04	d__Bacteria; p__Firmicutes; c__Bacilli; o__Erysipelotrichales; f__Erysipelatoclostridiaceae; g__Erysipelatoclostridium	0	0	0	0	0	0	0	0	0	0	0	0	0	0	0	0	0	0	0	0	0	0	0	0	0	0	0	0	0	0	0	3	0	0	0	0	0	0	0	0	0	0	0	0	0	0	0	0
cfdf39cd6545fb6a7ddb747c3393c225	d__Bacteria; p__Firmicutes; c__Clostridia; o__Lachnospirales; f__Lachnospiraceae; g__Lachnospiraceae_NK4A136_group; s__uncultured_bacterium	0	810	0	1063	48	134	853	2655	0	0	0	513	1396	243	0	0	0	850	2033	1152	0	0	0	149	0	60	0	447	843	586	0	7	0	0	175	0	0	29	0	0	0	0	1788	58	960	0	35	24
cff60bed359051dd65fe850fd0bd07e1	d__Bacteria; p__Actinobacteriota; c__Actinobacteria; o__Corynebacteriales; f__Nocardiaceae; g__Rhodococcus	0	0	0	0	0	0	0	0	0	0	0	0	0	0	0	0	0	0	0	0	0	0	0	0	0	0	0	0	0	0	0	0	0	0	0	0	0	0	0	0	0	0	0	0	0	0	0	0
d01be30263822ebab52debd680e0d349	d__Bacteria; p__Firmicutes; c__Clostridia; o__Lachnospirales; f__Lachnospiraceae; g__Roseburia	0	0	0	0	0	0	0	0	0	0	0	0	0	0	0	0	0	0	0	0	0	0	0	0	0	0	0	0	0	0	0	0	0	0	0	0	0	0	0	0	0	0	0	0	0	0	0	0
d040358e75e20b678a107f8ce18f4259	d__Bacteria; p__Firmicutes; c__Clostridia; o__Lachnospirales; f__Lachnospiraceae; g__A2	0	6	0	88	0	12	30	11	0	0	0	80	39	12	0	0	0	67	35	33	0	0	0	17	0	0	0	0	0	0	0	0	0	0	0	0	0	0	0	0	0	0	0	0	0	0	0	0
d084b32d5ad7ee012fef1f2de8889355	d__Bacteria; p__Firmicutes; c__Clostridia; o__Lachnospirales; f__Lachnospiraceae; g__[Eubacterium]_ventriosum_group; s__uncultured_Clostridiales	0	0	0	0	0	0	0	0	0	0	0	0	0	0	0	0	0	0	0	0	0	0	0	0	0	0	0	0	0	0	0	0	0	0	0	0	0	0	0	0	0	0	0	0	0	0	0	0
d0a2dd595e3b470546bea4f140bba3c8	d__Bacteria; p__Firmicutes; c__Clostridia; o__Lachnospirales; f__Lachnospiraceae	0	0	0	0	0	0	0	0	0	0	0	0	0	0	0	0	0	0	0	0	0	0	0	0	0	0	0	0	0	0	0	0	0	0	0	0	0	0	0	0	0	0	0	0	4	0	0	0
d0bd24da551a53d14c2d0c7ac2e00d04	d__Bacteria; p__Actinobacteriota; c__Actinobacteria; o__Kineosporiales; f__Kineosporiaceae; g__Kineosporia	0	0	0	0	0	0	0	0	0	0	0	0	0	0	0	0	0	0	0	0	0	0	0	0	0	0	0	0	0	0	0	0	0	0	0	0	0	0	0	0	0	0	0	0	0	0	6	0
d0fb833cb3d12f63a22e8f82d8ded106	d__Bacteria; p__Firmicutes; c__Clostridia; o__Lachnospirales; f__Lachnospiraceae; g__uncultured; s__uncultured_bacterium	0	0	0	0	0	0	0	0	0	0	0	0	0	0	0	0	0	0	0	0	0	0	0	0	0	0	0	0	0	0	0	0	0	0	0	0	0	91	0	0	0	0	0	0	0	0	0	0
d114fb4c335125128be28401522dd41a	d__Bacteria; p__Firmicutes; c__Bacilli; o__Lactobacillales; f__Streptococcaceae; g__Lactococcus; s__Lactococcus_lactis	0	0	0	0	0	0	0	0	0	0	0	0	0	0	0	0	0	0	0	0	0	0	0	0	0	0	0	0	0	0	0	0	0	0	0	0	0	0	0	0	0	0	0	0	0	0	0	0
d126e0d4ad04f572345a077ec3b070e7	d__Bacteria; p__Bacteroidota; c__Bacteroidia; o__Bacteroidales; f__Muribaculaceae; g__Muribaculaceae; s__uncultured_bacterium	0	0	0	0	0	0	0	0	0	0	0	0	0	0	0	0	0	0	0	0	0	0	0	0	0	0	0	0	0	0	0	0	0	0	0	0	0	0	0	0	0	0	0	0	0	0	0	0
d14b30c6a7a6388c90bfce539967b497	d__Bacteria; p__Firmicutes; c__Clostridia; o__Lachnospirales; f__Lachnospiraceae	0	0	0	0	0	0	0	0	0	0	0	0	0	0	0	0	0	0	0	0	0	0	0	0	0	0	0	0	0	0	0	0	0	0	0	0	0	0	0	0	0	0	0	0	0	0	0	0
d15bc449222795a9ff230013aa633686	d__Bacteria; p__Proteobacteria; c__Gammaproteobacteria; o__Pseudomonadales; f__Moraxellaceae; g__Acinetobacter	0	0	0	0	0	0	0	0	0	0	0	0	0	0	0	0	0	0	0	0	0	0	0	0	0	0	0	0	0	0	0	0	0	0	0	0	0	0	0	0	0	0	0	0	0	0	0	0
d176eb8bae369dec52df2b4a9709f160	d__Bacteria; p__Bacteroidota; c__Bacteroidia; o__Bacteroidales; f__Muribaculaceae; g__Muribaculaceae; s__uncultured_bacterium	0	0	0	0	0	0	0	0	0	0	0	0	0	0	0	0	0	0	0	0	0	0	0	0	0	0	0	0	0	0	0	0	0	0	0	0	0	0	0	0	0	0	0	0	0	0	0	0
d1d7a4c2fbfbd7aa6c641c477bcf40ab	d__Bacteria; p__Firmicutes; c__Clostridia; o__Oscillospirales; f__Ruminococcaceae; g__uncultured; s__uncultured_bacterium	0	0	0	0	0	0	0	0	0	0	0	0	0	0	0	0	0	0	0	0	0	0	0	0	0	0	0	0	0	0	0	0	0	0	0	0	0	0	0	0	0	0	0	0	0	0	0	0
d220c9df3148c7fe679a047a01bf3c46	d__Bacteria; p__Firmicutes; c__Clostridia; o__Lachnospirales; f__Lachnospiraceae; g__[Eubacterium]_xylanophilum_group; s__uncultured_bacterium	0	0	0	0	0	0	0	0	0	0	0	0	0	0	0	0	0	0	0	0	0	0	0	0	0	0	0	0	0	0	0	0	0	0	0	0	0	0	0	0	0	0	0	0	0	0	0	0
d22ffffdc5de9a753ffbf6d99ee839e6	d__Bacteria; p__Bacteroidota; c__Bacteroidia; o__Bacteroidales; f__Rikenellaceae; g__Alistipes; s__uncultured_bacterium	0	0	0	0	0	0	0	0	0	0	0	0	0	0	0	0	0	0	0	0	0	0	0	0	0	0	0	0	0	0	0	0	0	0	0	0	0	0	0	0	0	0	0	0	0	0	0	0
d25adcd097a53199b014b1513aa24f7b	d__Bacteria; p__Firmicutes; c__Clostridia; o__Lachnospirales; f__Lachnospiraceae	0	0	0	0	0	0	0	0	0	0	0	0	0	0	0	0	0	0	0	0	0	0	0	0	0	0	0	0	0	0	0	0	0	0	0	0	0	0	0	0	0	0	0	0	0	0	0	0
d2824d42a1455dca9c5b707a8ae2a54c	d__Bacteria; p__Verrucomicrobiota; c__Verrucomicrobiae; o__Verrucomicrobiales; f__Akkermansiaceae; g__Akkermansia; s__Akkermansia_muciniphila	0	0	0	0	0	0	0	0	0	0	0	0	0	0	0	0	0	0	0	0	0	0	0	0	0	0	0	0	0	0	0	0	0	0	0	0	0	0	0	0	0	0	0	0	0	0	0	0
d28b0b13636bb3c1efa0e9f22f653b06	d__Bacteria; p__Verrucomicrobiota; c__Verrucomicrobiae; o__Verrucomicrobiales; f__Akkermansiaceae; g__Akkermansia; s__uncultured_bacterium	0	0	0	0	0	0	0	0	0	0	0	0	0	0	0	0	0	0	0	0	0	0	0	0	0	0	0	0	0	0	0	0	0	0	0	0	0	0	0	0	0	0	0	0	0	0	0	0
d29292eb87d2b76cb2efc0e467aba210	d__Bacteria; p__Firmicutes; c__Clostridia; o__Lachnospirales; f__Lachnospiraceae	0	0	0	0	0	0	0	0	0	0	0	0	0	0	0	0	0	0	0	0	0	0	0	0	0	0	0	0	0	0	0	0	0	0	0	0	0	0	0	0	0	0	0	0	0	0	0	0
d2bb0d24f189d62182883e6109328eef	d__Bacteria; p__Firmicutes; c__Clostridia; o__Lachnospirales; f__Lachnospiraceae; g__uncultured; s__uncultured_bacterium	0	0	0	0	0	0	0	0	0	0	0	0	0	0	0	0	0	0	0	0	0	0	0	0	0	0	0	0	0	0	0	0	0	0	0	0	0	0	0	0	0	0	0	0	0	0	0	0
d2be1254f5e7eb97bd42ec342d9cb11d	d__Bacteria; p__Firmicutes; c__Clostridia; o__Lachnospirales; f__Lachnospiraceae; g__uncultured	0	0	0	0	0	0	0	10	0	0	0	0	0	0	0	0	0	0	0	0	0	0	0	0	0	0	0	0	0	9	0	0	0	0	0	0	0	0	0	0	0	0	0	0	0	0	0	0
d2d95a70652d4575fa27a665cf0841bc	d__Bacteria; p__Firmicutes; c__Clostridia; o__Peptostreptococcales-Tissierellales; f__Anaerovoracaceae; g__Family_XIII_AD3011_group	0	0	0	0	0	0	0	0	0	0	0	0	0	0	0	0	0	0	0	0	0	0	0	0	0	0	0	0	0	0	0	0	0	0	0	0	0	0	0	0	0	0	0	0	0	0	0	0
d353e9904b93946980a2361ad325bae5	d__Bacteria; p__Proteobacteria; c__Gammaproteobacteria; o__Enterobacterales; f__Enterobacteriaceae	0	0	0	0	0	0	0	0	0	0	0	0	0	0	0	0	0	0	0	0	0	0	0	0	0	0	0	0	0	0	0	0	0	0	0	0	0	0	0	0	0	0	0	0	0	0	0	0
d39fa87da9d50509eaf6c1a8beedda78	d__Bacteria; p__Firmicutes; c__Clostridia; o__Lachnospirales; f__Lachnospiraceae	0	0	0	0	0	0	0	0	0	0	0	0	0	0	0	0	0	0	0	0	0	0	0	0	0	0	0	0	0	0	0	0	0	0	0	0	0	0	0	0	0	0	0	0	0	0	0	0
d3bc4097ff8c34129a770b0dff088d36	d__Bacteria; p__Bacteroidota; c__Bacteroidia; o__Bacteroidales; f__Muribaculaceae; g__Muribaculaceae; s__uncultured_bacterium	0	0	0	0	0	0	0	0	0	0	0	0	0	0	0	0	0	0	0	0	0	0	0	0	0	0	0	0	0	0	0	0	0	0	0	0	0	0	0	0	0	0	0	0	0	0	0	0
d3d5f57b1c8aafeca61afdb1627d2990	d__Bacteria; p__Firmicutes; c__Clostridia; o__Lachnospirales; f__Lachnospiraceae; g__Roseburia	0	0	0	0	238	0	0	0	0	0	0	2283	625	83	0	0	0	180	133	63	0	0	0	0	0	0	0	0	0	0	0	0	0	0	0	0	358	43	0	0	0	0	0	0	0	0	29	0
d3e33fdf63940a2f9355766d3b8d7c98	d__Bacteria; p__Proteobacteria; c__Gammaproteobacteria; o__Pseudomonadales; f__Pseudomonadaceae; g__Pseudomonas	0	0	0	0	0	0	0	0	0	0	0	0	0	0	0	0	0	0	0	0	0	0	0	0	0	0	0	0	0	0	0	0	0	0	0	0	0	0	0	0	0	0	0	0	0	0	0	0
d3f9eb5ff95b95aa8d7674579d8a09a6	d__Bacteria; p__Firmicutes; c__Bacilli; o__Acholeplasmatales; f__Acholeplasmataceae; g__Anaeroplasma; s__uncultured_bacterium	0	0	0	0	0	0	0	0	0	0	0	0	0	0	0	0	0	0	0	0	0	0	0	0	0	0	0	0	0	0	0	0	0	0	0	0	0	0	0	0	0	0	0	0	0	0	0	0
d40c834830372a595ee38111ed277c4b	d__Bacteria; p__Firmicutes; c__Clostridia; o__Lachnospirales; f__Lachnospiraceae	0	0	0	0	0	0	0	0	0	0	0	0	0	0	0	0	0	0	0	0	0	0	0	0	0	0	0	0	0	0	0	0	0	0	0	0	0	0	0	0	0	0	0	0	0	0	0	0
d42d41e1d5810d990be375bc518a3a92	d__Bacteria; p__Firmicutes; c__Clostridia; o__Lachnospirales; f__Lachnospiraceae	0	0	0	0	0	0	0	0	0	0	0	0	0	0	0	0	0	0	0	0	0	0	0	0	0	0	0	0	0	0	0	0	0	0	0	0	0	0	0	0	0	0	0	0	0	0	0	0
d46e2205f0c6ecf67b51f83d111c509c	d__Bacteria; p__Proteobacteria; c__Gammaproteobacteria; o__Enterobacterales; f__Enterobacteriaceae; g__Escherichia-Shigella	0	0	0	0	0	0	0	0	0	0	0	0	0	0	0	0	0	0	0	0	0	0	0	0	0	0	0	0	0	0	0	0	0	0	0	0	0	0	0	0	0	0	0	0	0	0	0	0
d494ef8a7870508f9e03ee3486019dd6	d__Bacteria; p__Firmicutes; c__Clostridia; o__Lachnospirales; f__Lachnospiraceae	0	0	0	0	0	0	0	0	0	0	0	0	0	0	0	0	0	0	0	0	0	0	0	0	0	0	0	0	0	0	0	0	0	0	0	0	0	0	0	0	0	0	0	0	0	0	0	0
d4ccc0b79b684f7c9ae884fb5c04e24c	d__Bacteria; p__Firmicutes; c__Bacilli; o__Lactobacillales; f__Lactobacillaceae; g__Lactobacillus	0	0	0	0	0	0	0	0	0	0	0	0	0	0	0	0	0	0	0	0	0	0	0	0	0	0	0	0	0	0	0	0	0	0	0	0	0	0	0	0	0	0	0	0	0	0	0	0
d50ab1ff1bc4949ae3f1c8700b4fefc9	d__Bacteria	0	0	0	0	0	0	0	0	0	0	0	0	0	0	0	0	0	0	0	0	0	0	0	0	0	0	0	0	0	0	0	0	0	0	0	0	0	0	0	0	0	0	0	0	0	0	0	0
d5236a48b673317e43d49e33ff532c0d	d__Bacteria; p__Firmicutes; c__Clostridia; o__Lachnospirales; f__Lachnospiraceae; g__uncultured; s__uncultured_bacterium	0	0	0	0	0	0	0	0	0	0	0	0	0	0	0	0	0	0	0	0	0	0	0	0	0	0	0	0	0	0	0	0	0	0	0	0	0	0	0	0	0	0	0	0	0	0	0	0
d57069882681f1890c1a60e8a00a0df2	d__Bacteria; p__Firmicutes; c__Clostridia; o__Clostridia_vadinBB60_group; f__Clostridia_vadinBB60_group; g__Clostridia_vadinBB60_group; s__uncultured_bacterium	0	0	0	0	0	0	0	0	0	0	0	0	0	0	0	0	0	0	0	0	0	0	0	0	0	0	0	0	0	0	0	0	0	0	0	0	0	0	14	0	0	0	9	19	22	0	0	0
d5e14803f8c474b1517b128e3a799829	d__Bacteria; p__Campilobacterota; c__Campylobacteria; o__Campylobacterales; f__Campylobacteraceae; g__Campylobacter	0	0	0	0	0	0	0	0	8	0	0	0	0	0	0	0	0	0	0	0	0	0	0	0	0	0	0	0	0	0	0	0	0	0	0	0	0	0	0	0	0	0	0	0	0	0	0	0
d5ecf6e2f96ba234253ad413b4429e18	d__Bacteria; p__Firmicutes; c__Clostridia; o__Oscillospirales; f__Oscillospiraceae	0	0	0	0	0	0	0	0	0	0	0	0	0	0	0	0	0	0	0	0	0	0	0	0	0	0	0	0	0	0	0	0	0	0	0	0	0	0	0	0	0	0	0	0	0	0	0	0
d60f301b7a949b89d4ab416fd6023373	d__Bacteria; p__Firmicutes; c__Clostridia; o__Clostridia_UCG-014; f__Clostridia_UCG-014; g__Clostridia_UCG-014; s__unidentified	0	0	0	0	0	0	0	0	0	0	0	0	0	0	0	0	0	0	0	0	0	0	0	139	0	0	0	372	294	17	0	0	0	0	0	0	0	0	0	0	0	0	0	0	0	0	0	0
d619ef29768380b14c5a738db5943aee	d__Bacteria; p__Firmicutes; c__Clostridia; o__Lachnospirales; f__Lachnospiraceae; g__ASF356; s__uncultured_Clostridiales	0	0	0	0	0	0	0	0	0	0	0	0	0	0	0	0	0	0	0	0	0	0	0	0	0	0	0	0	0	0	0	0	0	0	0	0	0	0	0	0	0	0	0	0	0	0	0	0
d639e9434c8f50838a4a89f78f19998f	d__Bacteria; p__Bacteroidota; c__Bacteroidia; o__Bacteroidales; f__Porphyromonadaceae; g__Porphyromonas; s__uncultured_microorganism	0	0	0	0	0	0	0	0	0	0	0	0	0	0	0	0	0	0	0	0	0	0	0	0	0	0	0	0	0	0	0	0	0	0	0	0	0	0	0	0	0	0	0	0	0	0	0	0
d6443ae1b639b169177263669b3256d9	d__Bacteria; p__Firmicutes; c__Clostridia; o__Lachnospirales; f__Lachnospiraceae; g__A2; s__uncultured_bacterium	0	0	0	0	0	16	70	86	0	0	0	62	82	0	0	0	0	0	26	14	0	0	0	0	0	0	0	20	0	0	0	0	0	0	0	0	0	0	0	0	0	0	61	26	0	0	0	0
d689ef6419a482e84132e00d66548aa2	d__Bacteria; p__Firmicutes; c__Clostridia; o__Lachnospirales; f__Lachnospiraceae; g__Lachnospiraceae_UCG-001; s__uncultured_bacterium	0	0	0	0	0	0	0	0	0	0	0	0	0	0	0	0	0	0	0	0	0	0	0	0	0	0	0	0	0	0	0	0	0	0	0	0	774	0	0	0	0	0	0	0	0	0	0	0
d68ea0b947ff7c2e4dfd824debfde94c	d__Bacteria; p__Verrucomicrobiota; c__Lentisphaeria; o__Victivallales; f__Victivallaceae; g__Victivallaceae; s__uncultured_organism	0	0	0	0	0	0	0	0	0	0	0	0	0	0	0	0	0	0	0	0	0	0	0	0	0	0	0	0	0	0	0	0	0	0	0	0	0	0	0	0	0	0	0	0	0	0	0	0
d6a526b572996ed919a3e009473bc860	d__Bacteria; p__Firmicutes; c__Bacilli; o__Lactobacillales; f__Lactobacillaceae; g__Lactobacillus	0	0	0	0	0	0	0	0	0	0	0	0	0	0	0	0	0	0	0	0	0	0	0	0	0	0	0	0	0	0	0	0	0	0	0	0	0	0	0	0	0	0	0	0	0	0	0	0
d6fc1079ae2db72bd40510a88fa2ac70	d__Bacteria; p__Firmicutes; c__Clostridia; o__Clostridia_vadinBB60_group; f__Clostridia_vadinBB60_group; g__Clostridia_vadinBB60_group; s__uncultured_bacterium	0	0	0	0	0	0	0	0	0	0	0	0	0	0	0	0	0	0	0	0	0	0	0	0	0	0	0	0	0	0	0	0	0	0	0	0	0	0	0	0	0	0	0	0	0	0	0	0
d712924c91eabb794e944bcf26ab7c25	d__Bacteria; p__Chloroflexi; c__Anaerolineae; o__RBG-13-54-9; f__RBG-13-54-9; g__RBG-13-54-9	0	0	0	0	0	0	0	0	0	0	0	0	0	0	0	0	0	0	0	0	0	0	0	0	0	0	0	0	0	0	0	0	0	0	0	0	0	0	0	0	0	0	0	0	0	0	0	0
d76d59ec71de0e3b22da0c9cd564d41a	d__Bacteria; p__Firmicutes; c__Clostridia; o__Lachnospirales; f__Lachnospiraceae; g__Fusicatenibacter	0	0	0	0	7	0	0	0	0	0	0	0	0	0	0	0	0	0	0	0	0	0	0	0	0	0	0	0	0	0	0	0	0	0	0	0	0	0	0	0	0	0	0	0	0	0	0	0
d7ef89fbe0b04fbcfcd1261bbba40170	d__Bacteria; p__Firmicutes; c__Clostridia; o__Oscillospirales; f__Ruminococcaceae; g__Incertae_Sedis; s__Clostridium_sp.	0	0	0	0	0	0	0	0	0	0	0	0	0	0	0	0	0	0	0	0	0	0	0	0	0	0	0	0	0	0	0	0	0	0	0	0	0	0	0	0	0	0	0	0	0	0	0	0
d80a7337f5b24c90a8cc2dd4d9896e61	d__Bacteria; p__Firmicutes; c__Clostridia; o__Lachnospirales; f__Lachnospiraceae; g__Marvinbryantia; s__uncultured_bacterium	0	0	0	23	0	0	0	0	0	0	0	0	0	0	0	0	0	0	0	21	0	0	0	0	0	0	0	0	0	0	0	0	0	0	0	0	0	0	0	0	0	0	6	0	0	0	0	0
d85f7c80c1ad16d5903ce9d78ade5916	d__Bacteria; p__Firmicutes; c__Clostridia; o__Oscillospirales; f__Ruminococcaceae; g__uncultured; s__uncultured_bacterium	0	125	0	0	0	0	118	0	0	0	0	0	0	0	0	0	0	112	76	117	0	0	0	0	0	0	0	0	0	0	0	0	0	0	0	0	0	0	0	0	0	0	0	0	0	0	0	12
d87638081bc13b86162c3762d3635e8f	d__Bacteria; p__Firmicutes; c__Clostridia; o__Oscillospirales; f__Ruminococcaceae; g__Ruminococcus	0	0	0	0	0	0	0	0	0	0	0	0	0	0	0	0	0	0	0	0	0	0	0	0	0	0	0	0	0	0	0	0	0	0	0	0	0	0	0	0	0	0	0	0	0	0	0	0
d8b99f5dc2e2cd63a13fb6b72fef035f	d__Bacteria; p__Bacteroidota; c__Bacteroidia; o__Bacteroidales; f__Muribaculaceae; g__Muribaculaceae; s__uncultured_bacterium	0	0	0	0	0	0	0	0	0	0	0	0	0	0	0	0	0	0	0	0	0	0	0	0	0	0	0	0	0	0	0	0	0	0	0	0	0	0	0	0	0	0	0	0	0	0	0	0
d8e7f9181e4d5a4a6453e9ca9996a43f	d__Bacteria; p__Bacteroidota; c__Bacteroidia; o__Bacteroidales; f__Tannerellaceae; g__Parabacteroides; s__Parabacteroides_merdae	0	0	0	0	0	0	0	0	0	0	0	0	0	0	0	0	0	0	0	0	0	0	0	0	0	0	0	0	0	3	0	0	0	0	0	0	0	0	0	8	0	0	0	0	0	0	0	0
d8ec7b2ecaad1a73575a299e176ff5eb	d__Bacteria; p__Bacteroidota; c__Bacteroidia; o__Bacteroidales	0	0	0	0	0	0	0	0	0	0	0	0	0	0	0	0	0	0	0	0	0	0	0	0	0	0	0	0	0	0	0	0	0	0	0	0	0	0	0	0	0	0	0	0	0	0	0	0
d8fe2b6673fad663c2f39edb4d8fd076	d__Bacteria; p__Firmicutes; c__Clostridia; o__Lachnospirales; f__Lachnospiraceae; g__uncultured; s__uncultured_bacterium	0	0	0	0	0	0	0	0	0	0	0	0	0	0	0	0	0	0	0	0	0	0	0	0	0	0	0	0	0	0	0	0	0	0	0	0	0	0	0	0	0	0	0	0	0	0	0	0
d900eb33f6b4bc449aab64df16ae18b2	d__Bacteria; p__Bacteroidota; c__Bacteroidia; o__Bacteroidales; f__Bacteroidaceae; g__Bacteroides; s__Bacteroides_stercoris	0	0	0	0	12	0	0	0	0	0	0	0	0	0	0	0	0	0	0	0	0	0	0	0	0	0	0	0	0	0	0	0	0	0	0	0	0	0	0	0	0	0	0	0	0	0	0	0
d90d44dd3e10c40f9534b4269d41e4ee	d__Bacteria; p__Verrucomicrobiota; c__Verrucomicrobiae; o__Verrucomicrobiales; f__Akkermansiaceae; g__Akkermansia; s__Akkermansia_muciniphila	0	0	0	0	0	0	0	0	0	0	0	0	0	0	0	0	0	0	0	0	0	0	0	0	0	0	0	0	0	0	0	0	0	0	0	0	0	0	0	0	0	0	0	0	0	0	0	0
d925f54f2129619db22eb998d6021440	d__Bacteria; p__Firmicutes; c__Clostridia; o__Oscillospirales; f__Ruminococcaceae; g__Anaerotruncus; s__uncultured_bacterium	0	0	0	0	0	0	0	0	0	0	0	0	0	0	0	0	0	0	0	0	0	0	0	0	0	0	0	0	0	0	0	0	0	0	0	0	11	0	0	0	0	0	0	34	85	0	0	0
d92d53b67f4b4a2516ca359494db4c24	d__Bacteria; p__Firmicutes; c__Clostridia; o__Oscillospirales; f__Oscillospiraceae; g__Oscillibacter	0	17	0	26	0	0	21	10	0	0	0	16	21	10	0	0	0	0	0	29	0	0	0	0	0	0	0	0	36	0	0	0	0	0	0	0	51	54	17	0	0	0	24	77	302	0	0	0
d93a3ef54cd04d16c30a94e15287caf4	d__Bacteria; p__Firmicutes; c__Clostridia; o__Lachnospirales; f__Lachnospiraceae; g__Lachnospiraceae_UCG-001	0	0	0	0	0	0	0	0	0	0	0	0	0	0	0	0	0	0	0	0	0	0	0	0	0	0	0	0	0	0	0	0	0	0	0	0	0	0	0	0	0	0	0	0	0	0	0	0
d954333fb67b9bb2d12ad695e14be50a	d__Bacteria; p__Firmicutes; c__Clostridia; o__Lachnospirales; f__Lachnospiraceae	0	0	0	0	0	0	0	0	0	0	0	0	0	0	0	0	0	0	0	0	0	0	0	0	0	0	0	0	0	0	0	0	0	0	0	0	0	0	0	0	0	0	0	0	0	0	0	0
d9ad93ca6f52290864cbb56470aafdfb	d__Bacteria; p__Firmicutes; c__Bacilli; o__Erysipelotrichales; f__Erysipelotrichaceae; g__uncultured; s__unidentified	0	0	0	0	0	0	0	0	0	0	0	0	0	0	0	0	0	0	0	0	0	0	0	0	0	0	0	0	0	0	0	0	0	0	0	0	0	0	0	0	0	0	0	0	0	0	0	0
d9e54b87d0d52345951c97ffce223744	d__Bacteria; p__Actinobacteriota; c__Actinobacteria; o__Micrococcales; f__Micrococcaceae; g__Micrococcus	0	0	0	0	0	0	0	0	0	0	0	0	0	0	0	0	0	0	0	0	0	0	0	0	0	0	0	0	0	0	0	0	0	0	0	0	0	0	0	0	0	0	0	0	0	0	0	0
d9f870f2673aa7deb1fecc0906beaada	d__Bacteria; p__Proteobacteria; c__Gammaproteobacteria; o__Enterobacterales; f__Enterobacteriaceae	539	0	157	0	184	0	0	0	343	391	199	0	0	0	596	942	0	0	0	0	205	896	417	0	567	0	221	0	0	0	373	632	0	177	0	0	0	0	0	522	155	256	0	0	0	290	398	287
da47a7f676f9a37da03e64a99251fd78	d__Bacteria; p__Firmicutes; c__Bacilli; o__Erysipelotrichales; f__Erysipelotrichaceae; g__Dubosiella; s__uncultured_bacterium	0	0	0	0	0	0	0	0	0	0	0	0	0	0	0	0	0	0	0	0	0	0	0	0	0	0	0	0	0	0	0	0	0	0	0	0	0	0	0	0	0	0	0	0	0	0	0	0
da6a7cba87e0895b9cbe6037b9bd8b3b	d__Bacteria; p__Bacteroidota; c__Bacteroidia; o__Bacteroidales; f__Prevotellaceae; g__Prevotella	0	0	0	0	0	0	0	0	0	0	0	0	0	0	0	0	0	0	0	0	0	0	0	0	0	0	0	0	9	0	0	0	0	0	0	0	0	0	0	0	0	0	0	0	0	0	0	0
da80080e21386ab9c99491bf11e04e34	d__Bacteria; p__Firmicutes; c__Clostridia; o__Clostridia_vadinBB60_group; f__Clostridia_vadinBB60_group; g__Clostridia_vadinBB60_group	0	0	0	0	0	0	0	0	0	0	0	0	0	0	0	0	0	4	0	0	0	0	0	0	0	0	0	0	0	0	0	0	0	0	0	0	0	0	0	0	0	0	0	0	0	0	0	0
da8b30b7bc28ae1a9861ac78fb4901fe	d__Bacteria; p__Bacteroidota; c__Bacteroidia; o__Bacteroidales; f__Rikenellaceae; g__Alistipes; s__uncultured_bacterium	0	0	0	0	0	0	0	0	0	0	0	0	0	0	0	0	0	0	0	0	0	0	0	0	0	0	0	0	0	0	0	0	0	0	0	0	0	0	0	0	0	0	0	0	0	0	0	0
daae43be6cf06991f62a085ba8bff3b6	d__Bacteria; p__Bacteroidota; c__Bacteroidia; o__Bacteroidales; f__Muribaculaceae; g__Muribaculaceae; s__uncultured_bacterium	0	0	0	3539	835	1190	0	0	0	0	0	3099	0	0	0	0	0	2491	0	1602	1055	0	0	1992	16	0	1891	2039	1083	0	1290	0	0	0	0	0	0	1990	0	0	1843	2153	1317	2305	3502	0	0	1186
daf471369c8df7afa7849741660d855b	d__Bacteria; p__Firmicutes; c__Clostridia; o__Lachnospirales; f__Lachnospiraceae; g__A2	0	0	0	0	0	0	0	0	0	0	0	0	0	0	0	0	0	0	0	0	0	0	0	0	0	0	0	0	0	0	0	0	0	0	0	0	0	0	0	0	0	0	0	0	0	0	44	0
dafa9e64b59eff7067d069abcba07f66	d__Bacteria; p__Proteobacteria; c__Alphaproteobacteria; o__Acetobacterales; f__Acetobacteraceae; g__Roseomonas	0	0	0	0	0	0	0	0	10	0	0	0	0	0	0	0	0	0	0	0	0	0	0	0	0	0	0	0	0	0	0	0	0	0	0	0	0	0	0	0	0	0	0	0	0	0	0	0
db2351aeb84f6da8432cc7ee49153db4	d__Bacteria; p__Firmicutes; c__Clostridia; o__Oscillospirales; f__Oscillospiraceae; g__Oscillibacter	0	0	0	0	0	0	0	0	0	0	0	0	0	0	0	0	0	0	0	0	0	0	0	0	0	0	0	0	0	0	0	0	0	0	0	0	0	0	0	0	0	0	0	0	0	0	0	0
db4d857822a52844bc9d5bf285c212db	d__Bacteria; p__Firmicutes; c__Clostridia; o__Lachnospirales; f__Lachnospiraceae; g__uncultured; s__uncultured_bacterium	0	0	0	0	0	0	0	0	0	0	0	0	0	0	0	0	0	0	0	0	0	0	0	0	0	0	0	0	0	0	0	0	0	0	0	0	0	0	0	0	0	0	0	0	0	0	0	0
db869ea119995b0604f6d043dfe602a5	d__Bacteria; p__Firmicutes; c__Clostridia; o__Oscillospirales; f__Oscillospiraceae; g__Oscillibacter; s__uncultured_Clostridiales	0	0	0	0	0	0	0	0	0	0	0	0	0	0	0	0	0	0	0	0	0	0	0	0	0	0	0	0	0	0	0	0	0	0	0	0	0	0	0	0	0	0	0	0	0	0	0	0
dbc650d0dac173e21eed2f5eb9e6431f	d__Bacteria; p__Firmicutes; c__Clostridia; o__Lachnospirales; f__Lachnospiraceae; g__Lachnospiraceae_UCG-008; s__uncultured_bacterium	0	0	0	0	0	0	0	0	0	0	0	0	0	0	0	0	0	0	0	0	0	0	0	0	0	0	0	0	0	0	0	0	0	0	0	0	0	0	0	0	0	0	0	0	0	0	0	0
dc6238760f7fb47db3501252a3751840	d__Bacteria; p__Firmicutes; c__Bacilli; o__RF39; f__RF39; g__RF39	0	25	0	0	0	0	0	0	0	0	0	0	0	0	0	0	0	0	0	31	0	0	0	60	0	0	0	19	31	16	0	0	0	0	0	0	0	33	0	0	0	0	0	0	0	0	0	0
dca5bc29c8ae92cee48c6ec73347a13b	d__Bacteria; p__Firmicutes; c__Clostridia; o__Monoglobales; f__Monoglobaceae; g__Monoglobus	0	0	0	0	0	0	0	0	0	0	0	0	0	0	0	0	0	0	0	0	0	0	0	0	0	0	0	0	0	0	0	0	0	0	0	0	0	0	0	0	0	0	0	0	0	0	0	0
dcbe4606f719694e38d7cc95147a4eba	d__Bacteria; p__Bacteroidota; c__Bacteroidia; o__Bacteroidales; f__Rikenellaceae; g__Alistipes; s__uncultured_bacterium	0	0	0	0	0	33	18	0	0	0	0	0	0	0	0	0	0	0	0	0	0	0	0	0	0	0	0	0	20	27	0	0	0	0	0	0	0	42	0	0	0	0	0	0	0	0	0	0
[truncated: 203 more rows]
[truncated: 189 more columns]

## Sheet: SILVA_taxonomy (138-99-515-806)
asv_id	taxa
00009a05c552f3249f75031c1f3382bb	d__Bacteria; p__Firmicutes; c__Clostridia; o__Lachnospirales; f__Lachnospiraceae; g__uncultured; s__uncultured_bacterium
[truncated: 15,757 more rows]

## Sheet: Lipocalin-2_data
sample_id	round	cage	mouse	day	treatment	mouse_id	log_pg_ml	upper_limit_4	lower_limit_5	dilution_factor	pg_ml_7	upper_limit_8	lower_limit_9
[truncated: 17 more rows]
