# Supplementary material for: Gut microbiota carbon and sulfur metabolisms support Salmonella infections
Source: ISME J. 2024 Oct 15;18(1):wrae187. doi: 10.1093/ismejo/wrae187 (PMC11482014; doi:10.1093/ismejo/wrae187)
Supplement: Supplemental_dataS2_formerS1_MAG_wrae187 [file supplemental_datas2_formers1_mag_wrae187.xlsx]

## Sheet: MAG_Mapping
Geneid	Chr	fasta	alt_bin_id	Start	End	Strand	Length	I10_day8	I8_day8	5_14_3_day8	I9_day8	I1_day11	I4_day11	I5_day11
CBAJDB_469_scaffold_1852_1	CBAJDB_469_scaffold_1852	CBAJDB_469	LP_bin.71	1	288	-	288	0	0	0	0	0	0	0
CBAJDB_469_scaffold_1852_2	CBAJDB_469_scaffold_1852	CBAJDB_469	LP_bin.71	709	948	-	240	0	0	0	0	0	0	0
CBAJDB_469_scaffold_1852_3	CBAJDB_469_scaffold_1852	CBAJDB_469	LP_bin.71	1206	1349	-	144	0	0	0	0	0	0	0
CBAJDB_469_scaffold_1852_4	CBAJDB_469_scaffold_1852	CBAJDB_469	LP_bin.71	1381	1737	-	357	0	0	0	0	0	0	0
CBAJDB_469_scaffold_1852_5	CBAJDB_469_scaffold_1852	CBAJDB_469	LP_bin.71	1810	3168	-	1359	0	0	0	0	0	0	0
CBAJDB_469_scaffold_1852_6	CBAJDB_469_scaffold_1852	CBAJDB_469	LP_bin.71	3300	3578	-	279	0	0	0	0	0	0	0
CBAJDB_469_scaffold_1852_7	CBAJDB_469_scaffold_1852	CBAJDB_469	LP_bin.71	3568	4953	-	1386	0	0	0	0	0	0	10
CBAJDB_469_scaffold_1852_8	CBAJDB_469_scaffold_1852	CBAJDB_469	LP_bin.71	5030	5257	-	228	0	0	0	0	0	0	2
CBAJDB_469_scaffold_1852_9	CBAJDB_469_scaffold_1852	CBAJDB_469	LP_bin.71	5297	5836	-	540	0	0	0	0	0	0	0
CBAJDB_469_scaffold_1852_10	CBAJDB_469_scaffold_1852	CBAJDB_469	LP_bin.71	5864	6118	-	255	0	0	0	0	0	0	3
CBAJDB_469_scaffold_1852_11	CBAJDB_469_scaffold_1852	CBAJDB_469	LP_bin.71	6121	7689	-	1569	0	0	0	0	0	0	7
CBAJDB_469_scaffold_1852_12	CBAJDB_469_scaffold_1852	CBAJDB_469	LP_bin.71	7704	8237	-	534	0	0	0	0	0	0	1
CBAJDB_469_scaffold_1852_13	CBAJDB_469_scaffold_1852	CBAJDB_469	LP_bin.71	8297	10087	-	1791	0	0	0	0	0	0	14
CBAJDB_469_scaffold_1852_14	CBAJDB_469_scaffold_1852	CBAJDB_469	LP_bin.71	10114	10749	-	636	0	0	0	0	0	0	4
CBAJDB_469_scaffold_1852_15	CBAJDB_469_scaffold_1852	CBAJDB_469	LP_bin.71	10826	11089	-	264	0	0	0	0	0	0	0
CBAJDB_469_scaffold_1852_16	CBAJDB_469_scaffold_1852	CBAJDB_469	LP_bin.71	11100	11465	-	366	0	0	0	0	0	0	0
CBAJDB_469_scaffold_1852_17	CBAJDB_469_scaffold_1852	CBAJDB_469	LP_bin.71	11509	11784	-	276	0	0	0	0	0	0	0
CBAJDB_469_scaffold_1852_18	CBAJDB_469_scaffold_1852	CBAJDB_469	LP_bin.71	11794	12309	-	516	0	0	0	0	0	0	0
CBAJDB_469_scaffold_1852_19	CBAJDB_469_scaffold_1852	CBAJDB_469	LP_bin.71	12306	12608	-	303	0	0	0	0	0	0	0
CBAJDB_469_scaffold_1852_20	CBAJDB_469_scaffold_1852	CBAJDB_469	LP_bin.71	13222	13431	+	210	0	0	0	0	0	0	0
CBAJDB_469_scaffold_1852_21	CBAJDB_469_scaffold_1852	CBAJDB_469	LP_bin.71	13431	13661	+	231	0	0	0	0	0	0	0
CBAJDB_469_scaffold_1852_22	CBAJDB_469_scaffold_1852	CBAJDB_469	LP_bin.71	14052	14399	-	348	0	0	0	0	0	0	0
CBAJDB_469_scaffold_1852_23	CBAJDB_469_scaffold_1852	CBAJDB_469	LP_bin.71	14507	15448	+	942	0	0	0	0	0	0	0
CBAJDB_469_scaffold_1852_24	CBAJDB_469_scaffold_1852	CBAJDB_469	LP_bin.71	15725	16738	-	1014	0	0	0	0	0	0	3
CBAJDB_469_scaffold_1852_25	CBAJDB_469_scaffold_1852	CBAJDB_469	LP_bin.71	16754	18328	-	1575	0	0	0	0	0	0	10
CBAJDB_469_scaffold_1852_26	CBAJDB_469_scaffold_1852	CBAJDB_469	LP_bin.71	18472	19638	-	1167	0	0	0	0	0	0	2
CBAJDB_469_scaffold_1852_27	CBAJDB_469_scaffold_1852	CBAJDB_469	LP_bin.71	19760	20164	-	405	0	0	0	0	0	0	2
CBAJDB_469_scaffold_1852_28	CBAJDB_469_scaffold_1852	CBAJDB_469	LP_bin.71	20176	20445	-	270	0	0	0	0	0	0	3
CBAJDB_469_scaffold_1852_29	CBAJDB_469_scaffold_1852	CBAJDB_469	LP_bin.71	20480	21016	-	537	0	0	0	0	0	0	1
CBAJDB_469_scaffold_1852_30	CBAJDB_469_scaffold_1852	CBAJDB_469	LP_bin.71	21077	21547	-	471	0	0	0	0	0	0	2
CBAJDB_469_scaffold_1852_31	CBAJDB_469_scaffold_1852	CBAJDB_469	LP_bin.71	21814	22476	-	663	0	0	0	0	0	0	2
CBAJDB_469_scaffold_1852_32	CBAJDB_469_scaffold_1852	CBAJDB_469	LP_bin.71	22473	23576	-	1104	0	0	0	0	0	0	4
CBAJDB_469_scaffold_1852_33	CBAJDB_469_scaffold_1852	CBAJDB_469	LP_bin.71	23647	23922	-	276	0	0	0	0	0	0	1
CBAJDB_469_scaffold_1852_34	CBAJDB_469_scaffold_1852	CBAJDB_469	LP_bin.71	23906	24493	-	588	0	0	0	0	0	0	9
CBAJDB_469_scaffold_15998_1	CBAJDB_469_scaffold_15998	CBAJDB_469	LP_bin.71	245	754	-	510	0	0	0	0	0	0	0
CBAJDB_469_scaffold_15998_2	CBAJDB_469_scaffold_15998	CBAJDB_469	LP_bin.71	823	2679	-	1857	0	0	0	0	0	0	0
CBAJDB_469_scaffold_15998_3	CBAJDB_469_scaffold_15998	CBAJDB_469	LP_bin.71	2640	3836	-	1197	0	0	0	0	0	0	13
CBAJDB_469_scaffold_1772_1	CBAJDB_469_scaffold_1772	CBAJDB_469	LP_bin.71	1	225	-	225	0	0	0	0	0	0	3
CBAJDB_469_scaffold_1772_2	CBAJDB_469_scaffold_1772	CBAJDB_469	LP_bin.71	308	985	-	678	0	0	0	0	0	0	6
CBAJDB_469_scaffold_1772_3	CBAJDB_469_scaffold_1772	CBAJDB_469	LP_bin.71	1131	1505	-	375	0	0	0	0	0	0	0
CBAJDB_469_scaffold_1772_4	CBAJDB_469_scaffold_1772	CBAJDB_469	LP_bin.71	1527	2486	-	960	0	0	0	0	0	0	7
CBAJDB_469_scaffold_1772_5	CBAJDB_469_scaffold_1772	CBAJDB_469	LP_bin.71	2533	2916	-	384	0	0	0	0	0	0	3
CBAJDB_469_scaffold_1772_6	CBAJDB_469_scaffold_1772	CBAJDB_469	LP_bin.71	2935	3300	-	366	0	0	0	0	0	0	3
CBAJDB_469_scaffold_1772_7	CBAJDB_469_scaffold_1772	CBAJDB_469	LP_bin.71	3320	3433	-	114	0	0	0	0	0	0	0
CBAJDB_469_scaffold_1772_8	CBAJDB_469_scaffold_1772	CBAJDB_469	LP_bin.71	3451	3672	-	222	0	0	0	0	0	0	1
CBAJDB_469_scaffold_1772_9	CBAJDB_469_scaffold_1772	CBAJDB_469	LP_bin.71	3686	4435	-	750	0	0	0	0	0	0	3
CBAJDB_469_scaffold_1772_10	CBAJDB_469_scaffold_1772	CBAJDB_469	LP_bin.71	4438	5082	-	645	0	0	0	0	0	0	0
CBAJDB_469_scaffold_1772_11	CBAJDB_469_scaffold_1772	CBAJDB_469	LP_bin.71	5099	6409	-	1311	0	0	0	0	0	0	4
CBAJDB_469_scaffold_1772_12	CBAJDB_469_scaffold_1772	CBAJDB_469	LP_bin.71	6410	6847	-	438	0	0	0	0	0	0	3
CBAJDB_469_scaffold_1772_13	CBAJDB_469_scaffold_1772	CBAJDB_469	LP_bin.71	6861	7034	-	174	0	0	0	0	0	0	2
CBAJDB_469_scaffold_1772_14	CBAJDB_469_scaffold_1772	CBAJDB_469	LP_bin.71	7040	7555	-	516	0	0	0	0	0	0	1
CBAJDB_469_scaffold_1772_15	CBAJDB_469_scaffold_1772	CBAJDB_469	LP_bin.71	7571	7933	-	363	0	0	0	0	0	0	1
CBAJDB_469_scaffold_1772_16	CBAJDB_469_scaffold_1772	CBAJDB_469	LP_bin.71	7951	8493	-	543	0	0	0	0	0	0	2
CBAJDB_469_scaffold_1772_17	CBAJDB_469_scaffold_1772	CBAJDB_469	LP_bin.71	8529	8921	-	393	0	0	0	0	0	0	1
CBAJDB_469_scaffold_1772_18	CBAJDB_469_scaffold_1772	CBAJDB_469	LP_bin.71	8948	9133	-	186	0	0	0	0	0	0	0
CBAJDB_469_scaffold_1772_19	CBAJDB_469_scaffold_1772	CBAJDB_469	LP_bin.71	9152	9691	-	540	0	0	0	0	0	0	2
CBAJDB_469_scaffold_1772_20	CBAJDB_469_scaffold_1772	CBAJDB_469	LP_bin.71	9705	10046	-	342	0	0	0	0	0	0	3
CBAJDB_469_scaffold_1772_21	CBAJDB_469_scaffold_1772	CBAJDB_469	LP_bin.71	10062	10430	-	369	0	0	0	0	0	0	4
CBAJDB_469_scaffold_1772_22	CBAJDB_469_scaffold_1772	CBAJDB_469	LP_bin.71	10459	10719	-	261	0	0	0	0	0	0	2
CBAJDB_469_scaffold_1772_23	CBAJDB_469_scaffold_1772	CBAJDB_469	LP_bin.71	10731	10991	-	261	0	0	0	0	0	0	1
CBAJDB_469_scaffold_1772_24	CBAJDB_469_scaffold_1772	CBAJDB_469	LP_bin.71	10991	11413	-	423	0	0	0	0	0	0	4
CBAJDB_469_scaffold_1772_25	CBAJDB_469_scaffold_1772	CBAJDB_469	LP_bin.71	11416	12162	-	747	0	0	0	0	0	0	5
CBAJDB_469_scaffold_1772_26	CBAJDB_469_scaffold_1772	CBAJDB_469	LP_bin.71	12175	12516	-	342	0	0	0	0	0	0	1
CBAJDB_469_scaffold_1772_27	CBAJDB_469_scaffold_1772	CBAJDB_469	LP_bin.71	12537	12815	-	279	0	0	0	0	0	0	1
CBAJDB_469_scaffold_1772_28	CBAJDB_469_scaffold_1772	CBAJDB_469	LP_bin.71	12834	13667	-	834	0	0	0	0	0	0	1
CBAJDB_469_scaffold_1772_29	CBAJDB_469_scaffold_1772	CBAJDB_469	LP_bin.71	13688	13975	-	288	0	0	0	0	0	0	2
CBAJDB_469_scaffold_1772_30	CBAJDB_469_scaffold_1772	CBAJDB_469	LP_bin.71	13977	14606	-	630	0	0	0	0	0	0	4
CBAJDB_469_scaffold_1772_31	CBAJDB_469_scaffold_1772	CBAJDB_469	LP_bin.71	14621	15262	-	642	0	0	0	0	0	0	2
CBAJDB_469_scaffold_1772_32	CBAJDB_469_scaffold_1772	CBAJDB_469	LP_bin.71	15297	15602	-	306	0	0	0	0	0	0	4
CBAJDB_469_scaffold_1772_33	CBAJDB_469_scaffold_1772	CBAJDB_469	LP_bin.71	15853	16239	-	387	0	0	0	0	0	0	2
CBAJDB_469_scaffold_1772_34	CBAJDB_469_scaffold_1772	CBAJDB_469	LP_bin.71	16239	20546	-	4308	0	0	0	0	0	0	4
CBAJDB_469_scaffold_1772_35	CBAJDB_469_scaffold_1772	CBAJDB_469	LP_bin.71	20626	25680	-	5055	0	0	0	0	0	0	26
CBAJDB_469_scaffold_3095_1	CBAJDB_469_scaffold_3095	CBAJDB_469	LP_bin.71	1	87	-	87	0	0	0	0	0	0	0
CBAJDB_469_scaffold_3095_2	CBAJDB_469_scaffold_3095	CBAJDB_469	LP_bin.71	360	836	-	477	0	0	0	0	0	1	4
CBAJDB_469_scaffold_3095_3	CBAJDB_469_scaffold_3095	CBAJDB_469	LP_bin.71	806	1384	-	579	0	0	0	0	0	0	2
CBAJDB_469_scaffold_3095_4	CBAJDB_469_scaffold_3095	CBAJDB_469	LP_bin.71	1430	1639	-	210	0	0	0	0	0	0	0
CBAJDB_469_scaffold_3095_5	CBAJDB_469_scaffold_3095	CBAJDB_469	LP_bin.71	1730	2275	-	546	0	0	0	0	0	0	4
CBAJDB_469_scaffold_3095_6	CBAJDB_469_scaffold_3095	CBAJDB_469	LP_bin.71	2285	2695	-	411	0	0	0	0	0	0	2
CBAJDB_469_scaffold_3095_7	CBAJDB_469_scaffold_3095	CBAJDB_469	LP_bin.71	2918	3463	-	546	0	0	0	0	0	0	3
CBAJDB_469_scaffold_3095_8	CBAJDB_469_scaffold_3095	CBAJDB_469	LP_bin.71	3473	4177	-	705	0	0	0	0	0	0	3
CBAJDB_469_scaffold_3095_9	CBAJDB_469_scaffold_3095	CBAJDB_469	LP_bin.71	4275	4457	-	183	0	0	0	0	0	0	2
CBAJDB_469_scaffold_3095_10	CBAJDB_469_scaffold_3095	CBAJDB_469	LP_bin.71	4477	8289	-	3813	0	0	0	0	0	0	16
CBAJDB_469_scaffold_3095_11	CBAJDB_469_scaffold_3095	CBAJDB_469	LP_bin.71	8301	8678	-	378	0	0	0	0	0	0	0
CBAJDB_469_scaffold_3095_12	CBAJDB_469_scaffold_3095	CBAJDB_469	LP_bin.71	8679	10007	-	1329	0	0	0	0	0	0	7
CBAJDB_469_scaffold_3095_13	CBAJDB_469_scaffold_3095	CBAJDB_469	LP_bin.71	10054	11637	-	1584	0	0	0	0	0	0	13
CBAJDB_469_scaffold_3095_14	CBAJDB_469_scaffold_3095	CBAJDB_469	LP_bin.71	11910	13163	-	1254	0	0	0	0	0	0	4
CBAJDB_469_scaffold_3095_15	CBAJDB_469_scaffold_3095	CBAJDB_469	LP_bin.71	13178	14914	-	1737	0	0	0	0	0	0	4
CBAJDB_469_scaffold_592_1	CBAJDB_469_scaffold_592	CBAJDB_469	LP_bin.71	1	2352	-	2352	0	0	0	0	0	0	0
CBAJDB_469_scaffold_592_2	CBAJDB_469_scaffold_592	CBAJDB_469	LP_bin.71	2372	3289	-	918	0	0	0	0	0	0	0
CBAJDB_469_scaffold_592_3	CBAJDB_469_scaffold_592	CBAJDB_469	LP_bin.71	3268	4098	-	831	0	0	0	0	0	0	0
CBAJDB_469_scaffold_592_4	CBAJDB_469_scaffold_592	CBAJDB_469	LP_bin.71	4079	4390	-	312	0	0	0	0	0	0	0
CBAJDB_469_scaffold_592_5	CBAJDB_469_scaffold_592	CBAJDB_469	LP_bin.71	4387	4674	-	288	0	0	0	0	0	0	0
CBAJDB_469_scaffold_592_6	CBAJDB_469_scaffold_592	CBAJDB_469	LP_bin.71	4827	5102	-	276	0	0	0	0	0	0	0
CBAJDB_469_scaffold_592_7	CBAJDB_469_scaffold_592	CBAJDB_469	LP_bin.71	5198	5359	-	162	0	0	0	0	0	0	0
CBAJDB_469_scaffold_592_8	CBAJDB_469_scaffold_592	CBAJDB_469	LP_bin.71	5636	6208	+	573	0	0	0	0	0	0	0
CBAJDB_469_scaffold_592_9	CBAJDB_469_scaffold_592	CBAJDB_469	LP_bin.71	6386	7288	-	903	0	0	0	0	0	0	0
CBAJDB_469_scaffold_592_10	CBAJDB_469_scaffold_592	CBAJDB_469	LP_bin.71	7285	7692	-	408	0	0	0	0	0	0	0
CBAJDB_469_scaffold_592_11	CBAJDB_469_scaffold_592	CBAJDB_469	LP_bin.71	7871	8350	-	480	0	0	0	0	0	0	0
CBAJDB_469_scaffold_592_12	CBAJDB_469_scaffold_592	CBAJDB_469	LP_bin.71	8547	8963	-	417	0	0	0	0	0	0	0
CBAJDB_469_scaffold_592_13	CBAJDB_469_scaffold_592	CBAJDB_469	LP_bin.71	9248	10153	-	906	0	0	0	0	0	0	0
CBAJDB_469_scaffold_592_14	CBAJDB_469_scaffold_592	CBAJDB_469	LP_bin.71	10146	11390	-	1245	0	0	0	0	0	0	1
CBAJDB_469_scaffold_592_15	CBAJDB_469_scaffold_592	CBAJDB_469	LP_bin.71	11387	12619	-	1233	0	0	0	0	0	0	0
CBAJDB_469_scaffold_592_16	CBAJDB_469_scaffold_592	CBAJDB_469	LP_bin.71	12631	14058	-	1428	0	0	0	0	0	0	0
CBAJDB_469_scaffold_592_17	CBAJDB_469_scaffold_592	CBAJDB_469	LP_bin.71	14082	14981	-	900	0	0	0	0	0	0	0
CBAJDB_469_scaffold_592_18	CBAJDB_469_scaffold_592	CBAJDB_469	LP_bin.71	15248	17176	-	1929	0	0	0	0	0	0	0
CBAJDB_469_scaffold_592_19	CBAJDB_469_scaffold_592	CBAJDB_469	LP_bin.71	17973	19328	-	1356	0	0	0	0	0	0	12
CBAJDB_469_scaffold_592_20	CBAJDB_469_scaffold_592	CBAJDB_469	LP_bin.71	19340	20539	-	1200	0	0	0	0	0	0	8
CBAJDB_469_scaffold_592_21	CBAJDB_469_scaffold_592	CBAJDB_469	LP_bin.71	20541	22493	-	1953	0	0	0	0	0	0	13
CBAJDB_469_scaffold_592_22	CBAJDB_469_scaffold_592	CBAJDB_469	LP_bin.71	22651	24162	-	1512	0	0	0	0	0	0	10
CBAJDB_469_scaffold_592_23	CBAJDB_469_scaffold_592	CBAJDB_469	LP_bin.71	24299	25711	+	1413	0	0	0	0	0	0	4
CBAJDB_469_scaffold_592_24	CBAJDB_469_scaffold_592	CBAJDB_469	LP_bin.71	25700	26335	-	636	0	0	0	0	0	0	4
CBAJDB_469_scaffold_592_25	CBAJDB_469_scaffold_592	CBAJDB_469	LP_bin.71	26313	26693	-	381	0	0	0	0	0	0	0
CBAJDB_469_scaffold_592_26	CBAJDB_469_scaffold_592	CBAJDB_469	LP_bin.71	26698	27195	-	498	0	0	0	0	0	0	0
CBAJDB_469_scaffold_592_27	CBAJDB_469_scaffold_592	CBAJDB_469	LP_bin.71	27233	27937	-	705	0	0	0	0	0	0	4
CBAJDB_469_scaffold_592_28	CBAJDB_469_scaffold_592	CBAJDB_469	LP_bin.71	27913	29265	-	1353	0	0	0	0	0	0	4
CBAJDB_469_scaffold_592_29	CBAJDB_469_scaffold_592	CBAJDB_469	LP_bin.71	29262	29999	-	738	0	0	0	0	0	0	3
CBAJDB_469_scaffold_592_30	CBAJDB_469_scaffold_592	CBAJDB_469	LP_bin.71	29981	30625	-	645	0	0	0	0	0	0	2
CBAJDB_469_scaffold_592_31	CBAJDB_469_scaffold_592	CBAJDB_469	LP_bin.71	30697	30987	-	291	0	0	0	0	0	0	1
CBAJDB_469_scaffold_592_32	CBAJDB_469_scaffold_592	CBAJDB_469	LP_bin.71	31076	31918	-	843	0	0	0	0	0	0	6
CBAJDB_469_scaffold_592_33	CBAJDB_469_scaffold_592	CBAJDB_469	LP_bin.71	31957	32895	-	939	0	0	0	0	0	0	4
CBAJDB_469_scaffold_592_34	CBAJDB_469_scaffold_592	CBAJDB_469	LP_bin.71	32867	33022	-	156	0	0	0	0	0	0	2
CBAJDB_469_scaffold_592_35	CBAJDB_469_scaffold_592	CBAJDB_469	LP_bin.71	33873	34400	-	528	0	0	0	0	0	0	1
CBAJDB_469_scaffold_592_36	CBAJDB_469_scaffold_592	CBAJDB_469	LP_bin.71	34488	35120	-	633	0	0	0	0	0	0	1
CBAJDB_469_scaffold_592_37	CBAJDB_469_scaffold_592	CBAJDB_469	LP_bin.71	35117	36055	-	939	0	0	0	0	0	0	6
CBAJDB_469_scaffold_592_38	CBAJDB_469_scaffold_592	CBAJDB_469	LP_bin.71	36135	37001	-	867	0	0	0	0	0	0	1
CBAJDB_469_scaffold_592_39	CBAJDB_469_scaffold_592	CBAJDB_469	LP_bin.71	36988	38472	-	1485	0	0	0	0	0	0	5
CBAJDB_469_scaffold_592_40	CBAJDB_469_scaffold_592	CBAJDB_469	LP_bin.71	38896	39312	-	417	0	0	0	0	0	0	1
CBAJDB_469_scaffold_592_41	CBAJDB_469_scaffold_592	CBAJDB_469	LP_bin.71	39476	39832	-	357	0	0	0	0	0	0	7
CBAJDB_469_scaffold_592_42	CBAJDB_469_scaffold_592	CBAJDB_469	LP_bin.71	39951	40244	-	294	0	0	0	0	0	0	4
CBAJDB_469_scaffold_592_43	CBAJDB_469_scaffold_592	CBAJDB_469	LP_bin.71	40248	41645	-	1398	0	0	0	0	0	0	3
CBAJDB_469_scaffold_592_44	CBAJDB_469_scaffold_592	CBAJDB_469	LP_bin.71	41709	43025	-	1317	0	0	0	0	0	2	11
CBAJDB_469_scaffold_592_45	CBAJDB_469_scaffold_592	CBAJDB_469	LP_bin.71	43087	43587	-	501	0	0	0	0	0	0	1
CBAJDB_469_scaffold_592_46	CBAJDB_469_scaffold_592	CBAJDB_469	LP_bin.71	43677	45008	-	1332	0	0	0	0	0	0	8
CBAJDB_469_scaffold_592_47	CBAJDB_469_scaffold_592	CBAJDB_469	LP_bin.71	45089	45409	-	321	0	0	0	0	0	0	1
CBAJDB_469_scaffold_592_48	CBAJDB_469_scaffold_592	CBAJDB_469	LP_bin.71	45461	45619	-	159	0	0	0	0	0	0	2
CBAJDB_469_scaffold_592_49	CBAJDB_469_scaffold_592	CBAJDB_469	LP_bin.71	45600	45866	-	267	0	0	0	0	0	0	0
CBAJDB_469_scaffold_592_50	CBAJDB_469_scaffold_592	CBAJDB_469	LP_bin.71	45872	46489	-	618	0	0	0	0	0	0	3
CBAJDB_469_scaffold_592_51	CBAJDB_469_scaffold_592	CBAJDB_469	LP_bin.71	46599	47246	-	648	0	0	0	0	0	0	4
CBAJDB_469_scaffold_592_52	CBAJDB_469_scaffold_592	CBAJDB_469	LP_bin.71	47212	47514	-	303	0	0	0	0	0	0	3
CBAJDB_469_scaffold_592_53	CBAJDB_469_scaffold_592	CBAJDB_469	LP_bin.71	47751	47969	-	219	0	0	0	0	0	0	1
CBAJDB_469_scaffold_592_54	CBAJDB_469_scaffold_592	CBAJDB_469	LP_bin.71	47941	48096	-	156	0	0	0	0	0	0	0
CBAJDB_469_scaffold_592_55	CBAJDB_469_scaffold_592	CBAJDB_469	LP_bin.71	48106	50169	-	2064	0	0	0	0	0	0	10
CBAJDB_469_scaffold_592_56	CBAJDB_469_scaffold_592	CBAJDB_469	LP_bin.71	50162	50467	-	306	0	0	0	0	0	0	1
CBAJDB_469_scaffold_592_57	CBAJDB_469_scaffold_592	CBAJDB_469	LP_bin.71	50591	51040	-	450	0	0	0	0	0	0	2
CBAJDB_469_scaffold_592_58	CBAJDB_469_scaffold_592	CBAJDB_469	LP_bin.71	51090	51320	-	231	0	0	0	0	0	0	3
CBAJDB_469_scaffold_592_59	CBAJDB_469_scaffold_592	CBAJDB_469	LP_bin.71	51429	51662	-	234	0	0	0	0	0	0	0
CBAJDB_469_scaffold_592_60	CBAJDB_469_scaffold_592	CBAJDB_469	LP_bin.71	51760	52236	-	477	0	0	0	0	0	0	4
CBAJDB_469_scaffold_592_61	CBAJDB_469_scaffold_592	CBAJDB_469	LP_bin.71	52229	52870	-	642	0	0	0	0	0	0	2
CBAJDB_469_scaffold_592_62	CBAJDB_469_scaffold_592	CBAJDB_469	LP_bin.71	52916	54469	-	1554	0	0	0	0	0	0	7
CBAJDB_469_scaffold_592_63	CBAJDB_469_scaffold_592	CBAJDB_469	LP_bin.71	54487	54669	-	183	0	0	0	0	0	0	0
CBAJDB_469_scaffold_592_64	CBAJDB_469_scaffold_592	CBAJDB_469	LP_bin.71	54680	55447	-	768	0	0	0	0	0	0	4
CBAJDB_469_scaffold_1027_1	CBAJDB_469_scaffold_1027	CBAJDB_469	LP_bin.71	116	931	-	816	0	0	0	0	0	0	3
CBAJDB_469_scaffold_1027_2	CBAJDB_469_scaffold_1027	CBAJDB_469	LP_bin.71	1073	1330	+	258	0	0	0	0	0	0	0
CBAJDB_469_scaffold_1027_3	CBAJDB_469_scaffold_1027	CBAJDB_469	LP_bin.71	1331	1762	+	432	0	0	0	0	0	0	6
CBAJDB_469_scaffold_1027_4	CBAJDB_469_scaffold_1027	CBAJDB_469	LP_bin.71	2029	3510	+	1482	0	0	0	0	0	0	6
CBAJDB_469_scaffold_1027_5	CBAJDB_469_scaffold_1027	CBAJDB_469	LP_bin.71	3519	4121	+	603	0	0	0	0	0	0	7
CBAJDB_469_scaffold_1027_6	CBAJDB_469_scaffold_1027	CBAJDB_469	LP_bin.71	4201	4932	-	732	0	0	0	0	0	0	6
CBAJDB_469_scaffold_1027_7	CBAJDB_469_scaffold_1027	CBAJDB_469	LP_bin.71	4925	5893	-	969	0	0	0	0	0	0	1
CBAJDB_469_scaffold_1027_8	CBAJDB_469_scaffold_1027	CBAJDB_469	LP_bin.71	5886	6746	-	861	0	0	0	0	0	0	4
CBAJDB_469_scaffold_1027_9	CBAJDB_469_scaffold_1027	CBAJDB_469	LP_bin.71	6722	7534	-	813	0	0	0	0	0	0	5
CBAJDB_469_scaffold_1027_10	CBAJDB_469_scaffold_1027	CBAJDB_469	LP_bin.71	7773	8807	-	1035	0	0	0	0	0	0	11
CBAJDB_469_scaffold_1027_11	CBAJDB_469_scaffold_1027	CBAJDB_469	LP_bin.71	8817	9455	-	639	0	0	0	0	1	0	0
CBAJDB_469_scaffold_1027_12	CBAJDB_469_scaffold_1027	CBAJDB_469	LP_bin.71	9514	10383	-	870	0	0	0	0	0	0	5
CBAJDB_469_scaffold_1027_13	CBAJDB_469_scaffold_1027	CBAJDB_469	LP_bin.71	10680	11777	-	1098	0	0	0	0	0	0	5
CBAJDB_469_scaffold_1027_14	CBAJDB_469_scaffold_1027	CBAJDB_469	LP_bin.71	11764	12711	-	948	0	0	0	0	0	0	2
CBAJDB_469_scaffold_1027_15	CBAJDB_469_scaffold_1027	CBAJDB_469	LP_bin.71	12724	13875	-	1152	0	0	0	0	0	0	6
CBAJDB_469_scaffold_1027_16	CBAJDB_469_scaffold_1027	CBAJDB_469	LP_bin.71	13872	14603	-	732	0	0	0	0	0	0	2
CBAJDB_469_scaffold_1027_17	CBAJDB_469_scaffold_1027	CBAJDB_469	LP_bin.71	14600	15460	-	861	0	0	0	0	0	0	4
CBAJDB_469_scaffold_1027_18	CBAJDB_469_scaffold_1027	CBAJDB_469	LP_bin.71	15471	16289	-	819	0	0	0	0	0	0	2
CBAJDB_469_scaffold_1027_19	CBAJDB_469_scaffold_1027	CBAJDB_469	LP_bin.71	16364	19222	-	2859	0	0	0	0	0	0	14
CBAJDB_469_scaffold_1027_20	CBAJDB_469_scaffold_1027	CBAJDB_469	LP_bin.71	19219	21297	-	2079	0	0	0	0	0	0	16
CBAJDB_469_scaffold_1027_21	CBAJDB_469_scaffold_1027	CBAJDB_469	LP_bin.71	21328	22890	-	1563	0	0	0	0	0	0	13
CBAJDB_469_scaffold_1027_22	CBAJDB_469_scaffold_1027	CBAJDB_469	LP_bin.71	22850	27511	-	4662	0	0	0	0	0	0	24
CBAJDB_469_scaffold_1027_23	CBAJDB_469_scaffold_1027	CBAJDB_469	LP_bin.71	27519	30551	-	3033	0	0	0	0	0	0	15
CBAJDB_469_scaffold_1027_24	CBAJDB_469_scaffold_1027	CBAJDB_469	LP_bin.71	30662	31570	-	909	0	0	0	0	0	0	6
CBAJDB_469_scaffold_1027_25	CBAJDB_469_scaffold_1027	CBAJDB_469	LP_bin.71	31585	32604	-	1020	0	0	0	0	0	0	6
CBAJDB_469_scaffold_1027_26	CBAJDB_469_scaffold_1027	CBAJDB_469	LP_bin.71	32618	33844	-	1227	0	0	0	0	0	0	11
CBAJDB_469_scaffold_1027_27	CBAJDB_469_scaffold_1027	CBAJDB_469	LP_bin.71	33860	34651	-	792	0	0	0	0	0	0	10
CBAJDB_469_scaffold_1027_28	CBAJDB_469_scaffold_1027	CBAJDB_469	LP_bin.71	34831	35910	-	1080	0	0	0	0	0	0	9
CBAJDB_469_scaffold_1027_29	CBAJDB_469_scaffold_1027	CBAJDB_469	LP_bin.71	35888	36742	-	855	0	0	0	0	0	0	1
CBAJDB_469_scaffold_1027_30	CBAJDB_469_scaffold_1027	CBAJDB_469	LP_bin.71	36944	37672	-	729	0	0	0	0	0	0	2
CBAJDB_469_scaffold_1027_31	CBAJDB_469_scaffold_1027	CBAJDB_469	LP_bin.71	38172	39524	-	1353	0	0	0	0	0	0	7
CBAJDB_469_scaffold_7939_1	CBAJDB_469_scaffold_7939	CBAJDB_469	LP_bin.71	103	2133	-	2031	0	0	0	0	0	0	17
CBAJDB_469_scaffold_7939_2	CBAJDB_469_scaffold_7939	CBAJDB_469	LP_bin.71	2130	2807	-	678	0	0	0	0	0	0	3
CBAJDB_469_scaffold_7939_3	CBAJDB_469_scaffold_7939	CBAJDB_469	LP_bin.71	2989	3426	+	438	0	0	0	0	0	0	3
CBAJDB_469_scaffold_7939_4	CBAJDB_469_scaffold_7939	CBAJDB_469	LP_bin.71	3443	3841	+	399	0	0	0	0	0	0	3
CBAJDB_469_scaffold_7939_5	CBAJDB_469_scaffold_7939	CBAJDB_469	LP_bin.71	3911	4954	-	1044	0	0	0	0	0	0	2
CBAJDB_469_scaffold_7939_6	CBAJDB_469_scaffold_7939	CBAJDB_469	LP_bin.71	5327	5614	+	288	0	0	0	0	0	0	5
CBAJDB_469_scaffold_1261_1	CBAJDB_469_scaffold_1261	CBAJDB_469	LP_bin.71	103	384	+	282	0	0	0	0	0	0	4
CBAJDB_469_scaffold_1261_2	CBAJDB_469_scaffold_1261	CBAJDB_469	LP_bin.71	500	1255	+	756	0	0	0	0	0	0	7
CBAJDB_469_scaffold_1261_3	CBAJDB_469_scaffold_1261	CBAJDB_469	LP_bin.71	1284	2585	-	1302	0	0	0	0	0	0	10
CBAJDB_469_scaffold_1261_4	CBAJDB_469_scaffold_1261	CBAJDB_469	LP_bin.71	2754	3734	-	981	0	0	0	0	0	0	7
CBAJDB_469_scaffold_1261_5	CBAJDB_469_scaffold_1261	CBAJDB_469	LP_bin.71	3771	4682	-	912	0	0	0	0	0	0	8
CBAJDB_469_scaffold_1261_6	CBAJDB_469_scaffold_1261	CBAJDB_469	LP_bin.71	4684	6162	-	1479	0	0	0	0	0	0	10
CBAJDB_469_scaffold_1261_7	CBAJDB_469_scaffold_1261	CBAJDB_469	LP_bin.71	6188	7144	-	957	0	0	0	0	0	0	2
CBAJDB_469_scaffold_1261_8	CBAJDB_469_scaffold_1261	CBAJDB_469	LP_bin.71	7167	7949	-	783	0	0	0	0	0	0	7
CBAJDB_469_scaffold_1261_9	CBAJDB_469_scaffold_1261	CBAJDB_469	LP_bin.71	7968	9050	-	1083	0	0	0	0	0	0	6
CBAJDB_469_scaffold_1261_10	CBAJDB_469_scaffold_1261	CBAJDB_469	LP_bin.71	9064	10155	-	1092	0	0	0	0	0	0	3
CBAJDB_469_scaffold_1261_11	CBAJDB_469_scaffold_1261	CBAJDB_469	LP_bin.71	10172	11224	-	1053	0	0	0	0	0	0	5
CBAJDB_469_scaffold_1261_12	CBAJDB_469_scaffold_1261	CBAJDB_469	LP_bin.71	11280	12374	-	1095	0	0	0	0	0	0	15
CBAJDB_469_scaffold_1261_13	CBAJDB_469_scaffold_1261	CBAJDB_469	LP_bin.71	12572	13441	+	870	0	0	0	0	0	0	5
CBAJDB_469_scaffold_1261_14	CBAJDB_469_scaffold_1261	CBAJDB_469	LP_bin.71	13429	13932	-	504	0	0	0	0	0	0	3
CBAJDB_469_scaffold_1261_15	CBAJDB_469_scaffold_1261	CBAJDB_469	LP_bin.71	13956	15299	-	1344	0	0	0	0	0	0	11
CBAJDB_469_scaffold_1261_16	CBAJDB_469_scaffold_1261	CBAJDB_469	LP_bin.71	15309	16373	-	1065	0	0	0	0	0	0	5
CBAJDB_469_scaffold_1261_17	CBAJDB_469_scaffold_1261	CBAJDB_469	LP_bin.71	16370	17503	-	1134	0	0	0	0	0	0	5
CBAJDB_469_scaffold_1261_18	CBAJDB_469_scaffold_1261	CBAJDB_469	LP_bin.71	17535	18095	-	561	0	0	0	0	0	0	4
CBAJDB_469_scaffold_1261_19	CBAJDB_469_scaffold_1261	CBAJDB_469	LP_bin.71	18113	19570	-	1458	0	0	0	0	0	0	10
CBAJDB_469_scaffold_1261_20	CBAJDB_469_scaffold_1261	CBAJDB_469	LP_bin.71	19539	20774	-	1236	0	0	0	0	0	0	7
CBAJDB_469_scaffold_1261_21	CBAJDB_469_scaffold_1261	CBAJDB_469	LP_bin.71	20799	20954	-	156	0	0	0	0	0	0	0
CBAJDB_469_scaffold_1261_22	CBAJDB_469_scaffold_1261	CBAJDB_469	LP_bin.71	20905	21132	-	228	0	0	0	0	0	0	0
CBAJDB_469_scaffold_1261_23	CBAJDB_469_scaffold_1261	CBAJDB_469	LP_bin.71	21110	22294	-	1185	0	0	0	0	0	0	5
CBAJDB_469_scaffold_1261_24	CBAJDB_469_scaffold_1261	CBAJDB_469	LP_bin.71	22282	22992	-	711	0	0	0	0	0	0	3
CBAJDB_469_scaffold_1261_25	CBAJDB_469_scaffold_1261	CBAJDB_469	LP_bin.71	23015	24025	-	1011	0	0	0	0	0	0	3
CBAJDB_469_scaffold_1261_26	CBAJDB_469_scaffold_1261	CBAJDB_469	LP_bin.71	24062	25333	-	1272	0	0	0	0	0	0	9
CBAJDB_469_scaffold_1261_27	CBAJDB_469_scaffold_1261	CBAJDB_469	LP_bin.71	25399	26031	-	633	0	0	0	0	0	0	4
CBAJDB_469_scaffold_1261_28	CBAJDB_469_scaffold_1261	CBAJDB_469	LP_bin.71	26018	27052	-	1035	0	0	0	0	0	0	3
CBAJDB_469_scaffold_1261_29	CBAJDB_469_scaffold_1261	CBAJDB_469	LP_bin.71	27079	28203	-	1125	0	0	0	0	0	0	5
CBAJDB_469_scaffold_1261_30	CBAJDB_469_scaffold_1261	CBAJDB_469	LP_bin.71	28208	29368	-	1161	0	0	0	0	0	0	8
CBAJDB_469_scaffold_1261_31	CBAJDB_469_scaffold_1261	CBAJDB_469	LP_bin.71	29371	30012	-	642	0	0	0	0	0	0	3
CBAJDB_469_scaffold_1261_32	CBAJDB_469_scaffold_1261	CBAJDB_469	LP_bin.71	30061	30579	-	519	0	0	0	0	0	0	1
CBAJDB_469_scaffold_1261_33	CBAJDB_469_scaffold_1261	CBAJDB_469	LP_bin.71	30717	32120	-	1404	0	0	0	0	0	0	5
CBAJDB_469_scaffold_1261_34	CBAJDB_469_scaffold_1261	CBAJDB_469	LP_bin.71	32144	32917	-	774	0	0	0	0	0	0	2
CBAJDB_469_scaffold_1261_35	CBAJDB_469_scaffold_1261	CBAJDB_469	LP_bin.71	32930	33757	-	828	0	0	0	0	0	0	3
CBAJDB_469_scaffold_7675_1	CBAJDB_469_scaffold_7675	CBAJDB_469	LP_bin.71	1	87	-	87	0	0	0	0	0	0	0
CBAJDB_469_scaffold_7675_2	CBAJDB_469_scaffold_7675	CBAJDB_469	LP_bin.71	667	1623	+	957	0	0	0	0	0	0	0
CBAJDB_469_scaffold_7675_3	CBAJDB_469_scaffold_7675	CBAJDB_469	LP_bin.71	2458	2820	-	363	0	0	0	0	0	0	0
CBAJDB_469_scaffold_7675_4	CBAJDB_469_scaffold_7675	CBAJDB_469	LP_bin.71	2971	3180	-	210	0	0	0	0	0	0	0
CBAJDB_469_scaffold_7675_5	CBAJDB_469_scaffold_7675	CBAJDB_469	LP_bin.71	3349	5253	-	1905	0	0	0	0	0	0	0
CBAJDB_469_scaffold_7675_6	CBAJDB_469_scaffold_7675	CBAJDB_469	LP_bin.71	5305	6669	-	1365	0	0	0	0	0	0	1
CBAJDB_469_scaffold_5007_1	CBAJDB_469_scaffold_5007	CBAJDB_469	LP_bin.71	120	527	-	408	0	0	0	0	0	0	3
CBAJDB_469_scaffold_5007_2	CBAJDB_469_scaffold_5007	CBAJDB_469	LP_bin.71	568	945	-	378	0	0	0	0	0	0	1
CBAJDB_469_scaffold_5007_3	CBAJDB_469_scaffold_5007	CBAJDB_469	LP_bin.71	1041	1214	-	174	0	0	0	0	0	0	0
CBAJDB_469_scaffold_5007_4	CBAJDB_469_scaffold_5007	CBAJDB_469	LP_bin.71	1428	1874	-	447	0	0	0	0	0	0	4
CBAJDB_469_scaffold_5007_5	CBAJDB_469_scaffold_5007	CBAJDB_469	LP_bin.71	1874	3154	-	1281	0	0	0	0	0	0	13
CBAJDB_469_scaffold_5007_6	CBAJDB_469_scaffold_5007	CBAJDB_469	LP_bin.71	3163	4503	-	1341	0	0	0	0	0	0	8
CBAJDB_469_scaffold_5007_7	CBAJDB_469_scaffold_5007	CBAJDB_469	LP_bin.71	4892	5380	-	489	0	0	0	0	0	0	2
CBAJDB_469_scaffold_5007_8	CBAJDB_469_scaffold_5007	CBAJDB_469	LP_bin.71	5639	5824	-	186	0	0	0	0	0	0	1
CBAJDB_469_scaffold_5007_9	CBAJDB_469_scaffold_5007	CBAJDB_469	LP_bin.71	5858	6370	-	513	0	0	0	0	0	0	1
CBAJDB_469_scaffold_5007_10	CBAJDB_469_scaffold_5007	CBAJDB_469	LP_bin.71	6825	7052	-	228	0	0	0	0	0	0	0
CBAJDB_469_scaffold_5007_11	CBAJDB_469_scaffold_5007	CBAJDB_469	LP_bin.71	7300	7842	-	543	0	0	0	0	0	0	0
CBAJDB_469_scaffold_5007_12	CBAJDB_469_scaffold_5007	CBAJDB_469	LP_bin.71	7830	8516	-	687	0	0	0	0	0	0	0
CBAJDB_469_scaffold_2756_1	CBAJDB_469_scaffold_2756	CBAJDB_469	LP_bin.71	2	3832	+	3831	0	0	0	0	0	0	15
CBAJDB_469_scaffold_2756_2	CBAJDB_469_scaffold_2756	CBAJDB_469	LP_bin.71	3964	5667	+	1704	0	0	0	0	0	0	8
CBAJDB_469_scaffold_2756_3	CBAJDB_469_scaffold_2756	CBAJDB_469	LP_bin.71	5787	7289	+	1503	0	0	0	0	0	0	7
CBAJDB_469_scaffold_2756_4	CBAJDB_469_scaffold_2756	CBAJDB_469	LP_bin.71	7419	8672	-	1254	0	0	0	0	0	0	4
CBAJDB_469_scaffold_2756_5	CBAJDB_469_scaffold_2756	CBAJDB_469	LP_bin.71	8919	10298	+	1380	0	0	0	0	0	0	5
CBAJDB_469_scaffold_2756_6	CBAJDB_469_scaffold_2756	CBAJDB_469	LP_bin.71	10345	10782	+	438	0	0	0	0	0	0	4
CBAJDB_469_scaffold_2756_7	CBAJDB_469_scaffold_2756	CBAJDB_469	LP_bin.71	10779	11306	+	528	0	0	0	0	0	0	1
CBAJDB_469_scaffold_2756_8	CBAJDB_469_scaffold_2756	CBAJDB_469	LP_bin.71	11394	12146	+	753	0	0	0	0	0	0	4
CBAJDB_469_scaffold_2756_9	CBAJDB_469_scaffold_2756	CBAJDB_469	LP_bin.71	12285	13556	+	1272	0	0	0	0	0	0	8
CBAJDB_469_scaffold_2756_10	CBAJDB_469_scaffold_2756	CBAJDB_469	LP_bin.71	13838	14368	+	531	0	0	0	0	0	0	2
CBAJDB_469_scaffold_2756_11	CBAJDB_469_scaffold_2756	CBAJDB_469	LP_bin.71	14331	16439	+	2109	0	0	0	0	0	0	8
CBAJDB_469_scaffold_571_1	CBAJDB_469_scaffold_571	CBAJDB_469	LP_bin.71	1	2481	-	2481	0	0	0	0	0	0	8
CBAJDB_469_scaffold_571_2	CBAJDB_469_scaffold_571	CBAJDB_469	LP_bin.71	2508	3425	-	918	0	0	0	0	0	0	9
CBAJDB_469_scaffold_571_3	CBAJDB_469_scaffold_571	CBAJDB_469	LP_bin.71	3427	3936	-	510	0	0	0	0	0	0	3
CBAJDB_469_scaffold_571_4	CBAJDB_469_scaffold_571	CBAJDB_469	LP_bin.71	3926	4213	-	288	0	0	0	0	0	0	1
CBAJDB_469_scaffold_571_5	CBAJDB_469_scaffold_571	CBAJDB_469	LP_bin.71	4222	4512	-	291	0	0	0	0	0	0	1
CBAJDB_469_scaffold_571_6	CBAJDB_469_scaffold_571	CBAJDB_469	LP_bin.71	4795	6660	-	1866	0	0	0	0	0	0	8
CBAJDB_469_scaffold_571_7	CBAJDB_469_scaffold_571	CBAJDB_469	LP_bin.71	6735	7562	-	828	0	0	0	0	0	0	4
CBAJDB_469_scaffold_571_8	CBAJDB_469_scaffold_571	CBAJDB_469	LP_bin.71	7581	7799	-	219	0	0	0	0	0	0	0
CBAJDB_469_scaffold_571_9	CBAJDB_469_scaffold_571	CBAJDB_469	LP_bin.71	7802	8173	-	372	0	0	0	0	0	0	1
CBAJDB_469_scaffold_571_10	CBAJDB_469_scaffold_571	CBAJDB_469	LP_bin.71	8303	8863	-	561	0	0	0	0	0	0	3
CBAJDB_469_scaffold_571_11	CBAJDB_469_scaffold_571	CBAJDB_469	LP_bin.71	9054	9692	-	639	0	0	0	0	0	0	3
CBAJDB_469_scaffold_571_12	CBAJDB_469_scaffold_571	CBAJDB_469	LP_bin.71	9692	10609	-	918	0	0	0	0	0	0	4
CBAJDB_469_scaffold_571_13	CBAJDB_469_scaffold_571	CBAJDB_469	LP_bin.71	10618	11547	-	930	0	0	0	0	0	0	5
CBAJDB_469_scaffold_571_14	CBAJDB_469_scaffold_571	CBAJDB_469	LP_bin.71	11602	12627	-	1026	0	0	0	0	0	0	9
CBAJDB_469_scaffold_571_15	CBAJDB_469_scaffold_571	CBAJDB_469	LP_bin.71	12776	15148	-	2373	0	0	0	0	0	0	12
CBAJDB_469_scaffold_571_16	CBAJDB_469_scaffold_571	CBAJDB_469	LP_bin.71	15150	16190	-	1041	0	0	0	0	0	0	4
CBAJDB_469_scaffold_571_17	CBAJDB_469_scaffold_571	CBAJDB_469	LP_bin.71	16579	17511	-	933	0	0	0	0	0	0	2
CBAJDB_469_scaffold_571_18	CBAJDB_469_scaffold_571	CBAJDB_469	LP_bin.71	17656	18534	-	879	0	0	0	0	0	0	3
CBAJDB_469_scaffold_571_19	CBAJDB_469_scaffold_571	CBAJDB_469	LP_bin.71	18534	20603	-	2070	0	0	0	0	0	0	16
CBAJDB_469_scaffold_571_20	CBAJDB_469_scaffold_571	CBAJDB_469	LP_bin.71	20607	21704	-	1098	0	0	0	0	0	0	0
CBAJDB_469_scaffold_571_21	CBAJDB_469_scaffold_571	CBAJDB_469	LP_bin.71	21789	22412	+	624	0	0	0	0	0	0	1
CBAJDB_469_scaffold_571_22	CBAJDB_469_scaffold_571	CBAJDB_469	LP_bin.71	22342	22629	-	288	0	0	0	0	0	0	0
CBAJDB_469_scaffold_571_23	CBAJDB_469_scaffold_571	CBAJDB_469	LP_bin.71	22908	23594	-	687	0	0	0	0	0	0	7
CBAJDB_469_scaffold_571_24	CBAJDB_469_scaffold_571	CBAJDB_469	LP_bin.71	23661	23861	-	201	0	0	0	0	0	0	0
CBAJDB_469_scaffold_571_25	CBAJDB_469_scaffold_571	CBAJDB_469	LP_bin.71	23934	24323	-	390	0	0	0	0	0	0	0
CBAJDB_469_scaffold_571_26	CBAJDB_469_scaffold_571	CBAJDB_469	LP_bin.71	24320	25729	-	1410	0	0	0	0	0	0	14
CBAJDB_469_scaffold_571_27	CBAJDB_469_scaffold_571	CBAJDB_469	LP_bin.71	25729	26604	-	876	0	0	0	0	0	0	2
CBAJDB_469_scaffold_571_28	CBAJDB_469_scaffold_571	CBAJDB_469	LP_bin.71	26613	28121	-	1509	0	0	0	0	0	0	4
CBAJDB_469_scaffold_571_29	CBAJDB_469_scaffold_571	CBAJDB_469	LP_bin.71	28136	28654	-	519	0	0	0	0	0	0	1
CBAJDB_469_scaffold_571_30	CBAJDB_469_scaffold_571	CBAJDB_469	LP_bin.71	28654	29205	-	552	0	0	0	0	0	0	1
CBAJDB_469_scaffold_571_31	CBAJDB_469_scaffold_571	CBAJDB_469	LP_bin.71	29246	29527	-	282	0	0	0	0	0	0	0
CBAJDB_469_scaffold_571_32	CBAJDB_469_scaffold_571	CBAJDB_469	LP_bin.71	29539	30231	-	693	0	0	0	0	0	0	0
CBAJDB_469_scaffold_571_33	CBAJDB_469_scaffold_571	CBAJDB_469	LP_bin.71	30231	30653	-	423	0	0	0	0	0	0	1
CBAJDB_469_scaffold_571_34	CBAJDB_469_scaffold_571	CBAJDB_469	LP_bin.71	30625	30867	-	243	0	0	0	0	0	0	1
CBAJDB_469_scaffold_571_35	CBAJDB_469_scaffold_571	CBAJDB_469	LP_bin.71	30867	31490	-	624	0	0	0	0	0	0	2
CBAJDB_469_scaffold_571_36	CBAJDB_469_scaffold_571	CBAJDB_469	LP_bin.71	31487	31936	-	450	0	0	0	0	0	0	1
CBAJDB_469_scaffold_571_37	CBAJDB_469_scaffold_571	CBAJDB_469	LP_bin.71	32097	33650	-	1554	0	0	0	0	0	0	13
CBAJDB_469_scaffold_571_38	CBAJDB_469_scaffold_571	CBAJDB_469	LP_bin.71	33640	35463	-	1824	0	0	0	0	0	0	13
CBAJDB_469_scaffold_571_39	CBAJDB_469_scaffold_571	CBAJDB_469	LP_bin.71	35521	36996	-	1476	0	0	0	0	0	0	3
CBAJDB_469_scaffold_571_40	CBAJDB_469_scaffold_571	CBAJDB_469	LP_bin.71	37122	38672	-	1551	0	0	0	0	0	0	8
CBAJDB_469_scaffold_571_41	CBAJDB_469_scaffold_571	CBAJDB_469	LP_bin.71	38672	39265	-	594	0	0	0	0	0	0	2
CBAJDB_469_scaffold_571_42	CBAJDB_469_scaffold_571	CBAJDB_469	LP_bin.71	39265	39861	-	597	0	0	0	0	0	0	0
CBAJDB_469_scaffold_571_43	CBAJDB_469_scaffold_571	CBAJDB_469	LP_bin.71	39876	41036	-	1161	0	0	0	0	0	0	6
CBAJDB_469_scaffold_571_44	CBAJDB_469_scaffold_571	CBAJDB_469	LP_bin.71	41050	41727	-	678	0	0	0	0	0	0	2
CBAJDB_469_scaffold_571_45	CBAJDB_469_scaffold_571	CBAJDB_469	LP_bin.71	41720	42457	-	738	0	0	0	0	0	0	4
CBAJDB_469_scaffold_571_46	CBAJDB_469_scaffold_571	CBAJDB_469	LP_bin.71	42552	44945	-	2394	0	0	0	0	0	0	13
CBAJDB_469_scaffold_571_47	CBAJDB_469_scaffold_571	CBAJDB_469	LP_bin.71	44981	45838	-	858	0	0	0	0	0	0	6
CBAJDB_469_scaffold_571_48	CBAJDB_469_scaffold_571	CBAJDB_469	LP_bin.71	45853	46869	-	1017	0	0	0	0	0	0	3
CBAJDB_469_scaffold_571_49	CBAJDB_469_scaffold_571	CBAJDB_469	LP_bin.71	46897	47625	-	729	0	0	0	0	0	0	4
CBAJDB_469_scaffold_571_50	CBAJDB_469_scaffold_571	CBAJDB_469	LP_bin.71	47868	48779	+	912	0	0	0	0	0	0	2
CBAJDB_469_scaffold_571_51	CBAJDB_469_scaffold_571	CBAJDB_469	LP_bin.71	48974	49756	+	783	0	0	0	0	0	0	5
CBAJDB_469_scaffold_571_52	CBAJDB_469_scaffold_571	CBAJDB_469	LP_bin.71	49807	50922	-	1116	0	0	0	0	0	0	8
CBAJDB_469_scaffold_571_53	CBAJDB_469_scaffold_571	CBAJDB_469	LP_bin.71	50984	52423	-	1440	0	0	0	0	0	0	5
CBAJDB_469_scaffold_571_54	CBAJDB_469_scaffold_571	CBAJDB_469	LP_bin.71	52693	53271	+	579	0	0	0	0	0	0	7
CBAJDB_469_scaffold_571_55	CBAJDB_469_scaffold_571	CBAJDB_469	LP_bin.71	53268	53837	+	570	0	0	0	0	0	0	2
CBAJDB_469_scaffold_571_56	CBAJDB_469_scaffold_571	CBAJDB_469	LP_bin.71	54259	54612	-	354	0	0	0	0	0	0	3
CBAJDB_469_scaffold_571_57	CBAJDB_469_scaffold_571	CBAJDB_469	LP_bin.71	54683	56104	-	1422	0	0	0	0	0	0	9
CBAJDB_469_scaffold_571_58	CBAJDB_469_scaffold_571	CBAJDB_469	LP_bin.71	56514	56759	-	246	0	0	0	0	0	0	0
CBAJDB_469_scaffold_571_59	CBAJDB_469_scaffold_571	CBAJDB_469	LP_bin.71	56947	57759	-	813	0	0	0	0	0	0	3
CBAJDB_469_scaffold_465_1	CBAJDB_469_scaffold_465	CBAJDB_469	LP_bin.71	3	137	-	135	0	0	0	0	0	0	0
CBAJDB_469_scaffold_465_2	CBAJDB_469_scaffold_465	CBAJDB_469	LP_bin.71	305	1714	-	1410	0	0	0	0	0	0	8
CBAJDB_469_scaffold_465_3	CBAJDB_469_scaffold_465	CBAJDB_469	LP_bin.71	1714	2556	-	843	0	0	0	0	0	0	3
CBAJDB_469_scaffold_465_4	CBAJDB_469_scaffold_465	CBAJDB_469	LP_bin.71	2732	3535	+	804	0	0	0	0	0	0	10
CBAJDB_469_scaffold_465_5	CBAJDB_469_scaffold_465	CBAJDB_469	LP_bin.71	3607	4599	-	993	0	0	0	0	0	0	8
CBAJDB_469_scaffold_465_6	CBAJDB_469_scaffold_465	CBAJDB_469	LP_bin.71	4601	5146	-	546	0	0	0	0	0	0	2
CBAJDB_469_scaffold_465_7	CBAJDB_469_scaffold_465	CBAJDB_469	LP_bin.71	5143	6561	-	1419	0	0	0	0	0	0	5
CBAJDB_469_scaffold_465_8	CBAJDB_469_scaffold_465	CBAJDB_469	LP_bin.71	6558	6824	-	267	0	0	0	0	0	0	1
CBAJDB_469_scaffold_465_9	CBAJDB_469_scaffold_465	CBAJDB_469	LP_bin.71	6817	8082	-	1266	0	0	0	0	0	0	8
CBAJDB_469_scaffold_465_10	CBAJDB_469_scaffold_465	CBAJDB_469	LP_bin.71	8095	9105	-	1011	0	0	0	0	0	0	3
CBAJDB_469_scaffold_465_11	CBAJDB_469_scaffold_465	CBAJDB_469	LP_bin.71	9102	9932	-	831	0	0	0	0	0	0	1
CBAJDB_469_scaffold_465_12	CBAJDB_469_scaffold_465	CBAJDB_469	LP_bin.71	9932	10945	-	1014	0	0	0	0	0	0	4
CBAJDB_469_scaffold_465_13	CBAJDB_469_scaffold_465	CBAJDB_469	LP_bin.71	11143	12381	-	1239	0	0	0	0	0	0	5
CBAJDB_469_scaffold_465_14	CBAJDB_469_scaffold_465	CBAJDB_469	LP_bin.71	12378	13589	-	1212	0	0	0	0	0	0	0
CBAJDB_469_scaffold_465_15	CBAJDB_469_scaffold_465	CBAJDB_469	LP_bin.71	13765	15531	-	1767	0	0	0	0	0	0	9
CBAJDB_469_scaffold_465_16	CBAJDB_469_scaffold_465	CBAJDB_469	LP_bin.71	15524	17272	-	1749	0	0	0	0	0	0	15
CBAJDB_469_scaffold_465_17	CBAJDB_469_scaffold_465	CBAJDB_469	LP_bin.71	17352	18185	-	834	0	0	0	0	0	0	4
CBAJDB_469_scaffold_465_18	CBAJDB_469_scaffold_465	CBAJDB_469	LP_bin.71	18178	18768	-	591	0	0	0	0	0	0	7
CBAJDB_469_scaffold_465_19	CBAJDB_469_scaffold_465	CBAJDB_469	LP_bin.71	18958	22536	-	3579	0	0	0	0	0	0	16
CBAJDB_469_scaffold_465_20	CBAJDB_469_scaffold_465	CBAJDB_469	LP_bin.71	22878	23753	-	876	0	0	0	0	0	0	6
CBAJDB_469_scaffold_465_21	CBAJDB_469_scaffold_465	CBAJDB_469	LP_bin.71	23817	24014	-	198	0	0	0	0	0	0	1
CBAJDB_469_scaffold_465_22	CBAJDB_469_scaffold_465	CBAJDB_469	LP_bin.71	24167	25384	+	1218	0	0	0	0	0	0	7
CBAJDB_469_scaffold_465_23	CBAJDB_469_scaffold_465	CBAJDB_469	LP_bin.71	25409	25840	-	432	0	0	0	0	0	0	2
CBAJDB_469_scaffold_465_24	CBAJDB_469_scaffold_465	CBAJDB_469	LP_bin.71	25908	26237	-	330	0	0	0	0	0	0	2
CBAJDB_469_scaffold_465_25	CBAJDB_469_scaffold_465	CBAJDB_469	LP_bin.71	26293	28125	-	1833	0	0	0	0	0	0	8
CBAJDB_469_scaffold_465_26	CBAJDB_469_scaffold_465	CBAJDB_469	LP_bin.71	28190	29275	-	1086	0	0	0	0	0	0	7
CBAJDB_469_scaffold_465_27	CBAJDB_469_scaffold_465	CBAJDB_469	LP_bin.71	29358	30872	-	1515	0	0	0	0	0	0	3
CBAJDB_469_scaffold_465_28	CBAJDB_469_scaffold_465	CBAJDB_469	LP_bin.71	30983	31807	-	825	0	0	0	0	0	0	2
CBAJDB_469_scaffold_465_29	CBAJDB_469_scaffold_465	CBAJDB_469	LP_bin.71	31807	32844	-	1038	0	0	0	0	0	0	7
CBAJDB_469_scaffold_465_30	CBAJDB_469_scaffold_465	CBAJDB_469	LP_bin.71	33284	33850	-	567	0	0	0	0	0	0	4
CBAJDB_469_scaffold_465_31	CBAJDB_469_scaffold_465	CBAJDB_469	LP_bin.71	33847	35169	-	1323	0	0	0	0	0	0	11
CBAJDB_469_scaffold_465_32	CBAJDB_469_scaffold_465	CBAJDB_469	LP_bin.71	35305	36246	-	942	0	0	0	0	0	0	2
CBAJDB_469_scaffold_465_33	CBAJDB_469_scaffold_465	CBAJDB_469	LP_bin.71	36268	36711	-	444	0	0	0	0	0	0	0
CBAJDB_469_scaffold_465_34	CBAJDB_469_scaffold_465	CBAJDB_469	LP_bin.71	36711	37088	-	378	0	0	0	0	0	0	2
CBAJDB_469_scaffold_465_35	CBAJDB_469_scaffold_465	CBAJDB_469	LP_bin.71	37269	37514	-	246	0	0	0	0	0	0	2
CBAJDB_469_scaffold_465_36	CBAJDB_469_scaffold_465	CBAJDB_469	LP_bin.71	37525	37773	-	249	0	0	0	0	0	0	0
CBAJDB_469_scaffold_465_37	CBAJDB_469_scaffold_465	CBAJDB_469	LP_bin.71	37858	38022	-	165	0	0	0	0	0	0	0
CBAJDB_469_scaffold_465_38	CBAJDB_469_scaffold_465	CBAJDB_469	LP_bin.71	38010	38714	-	705	0	0	0	0	0	0	6
CBAJDB_469_scaffold_465_39	CBAJDB_469_scaffold_465	CBAJDB_469	LP_bin.71	38716	40599	-	1884	0	0	0	0	0	0	16
CBAJDB_469_scaffold_465_40	CBAJDB_469_scaffold_465	CBAJDB_469	LP_bin.71	40676	41002	-	327	0	0	0	0	0	0	2
CBAJDB_469_scaffold_465_41	CBAJDB_469_scaffold_465	CBAJDB_469	LP_bin.71	40995	42224	-	1230	0	0	0	0	0	0	9
CBAJDB_469_scaffold_465_42	CBAJDB_469_scaffold_465	CBAJDB_469	LP_bin.71	42358	44682	-	2325	0	0	0	0	0	0	4
CBAJDB_469_scaffold_465_43	CBAJDB_469_scaffold_465	CBAJDB_469	LP_bin.71	44777	45532	-	756	0	0	0	0	0	0	2
CBAJDB_469_scaffold_465_44	CBAJDB_469_scaffold_465	CBAJDB_469	LP_bin.71	45554	45802	-	249	0	0	0	0	0	0	0
CBAJDB_469_scaffold_465_45	CBAJDB_469_scaffold_465	CBAJDB_469	LP_bin.71	45824	47014	-	1191	0	0	0	0	0	0	5
CBAJDB_469_scaffold_465_46	CBAJDB_469_scaffold_465	CBAJDB_469	LP_bin.71	47398	48486	-	1089	0	0	0	0	0	0	9
CBAJDB_469_scaffold_465_47	CBAJDB_469_scaffold_465	CBAJDB_469	LP_bin.71	48517	51453	-	2937	0	0	0	0	0	0	12
CBAJDB_469_scaffold_465_48	CBAJDB_469_scaffold_465	CBAJDB_469	LP_bin.71	51489	52931	-	1443	0	0	0	0	0	0	9
CBAJDB_469_scaffold_465_49	CBAJDB_469_scaffold_465	CBAJDB_469	LP_bin.71	52931	54112	-	1182	0	0	0	0	0	0	7
CBAJDB_469_scaffold_465_50	CBAJDB_469_scaffold_465	CBAJDB_469	LP_bin.71	54453	55082	-	630	0	0	0	0	0	0	1
CBAJDB_469_scaffold_465_51	CBAJDB_469_scaffold_465	CBAJDB_469	LP_bin.71	55085	55684	-	600	0	0	0	0	0	0	4
CBAJDB_469_scaffold_465_52	CBAJDB_469_scaffold_465	CBAJDB_469	LP_bin.71	55690	56319	-	630	0	0	0	0	0	0	1
CBAJDB_469_scaffold_465_53	CBAJDB_469_scaffold_465	CBAJDB_469	LP_bin.71	56350	57015	-	666	0	0	0	0	0	0	1
CBAJDB_469_scaffold_465_54	CBAJDB_469_scaffold_465	CBAJDB_469	LP_bin.71	57028	57783	-	756	0	0	0	0	0	0	3
CBAJDB_469_scaffold_465_55	CBAJDB_469_scaffold_465	CBAJDB_469	LP_bin.71	57767	58783	-	1017	0	0	0	0	0	0	3
CBAJDB_469_scaffold_465_56	CBAJDB_469_scaffold_465	CBAJDB_469	LP_bin.71	58833	60821	-	1989	0	0	0	0	0	0	10
CBAJDB_469_scaffold_465_57	CBAJDB_469_scaffold_465	CBAJDB_469	LP_bin.71	60888	62504	-	1617	0	0	0	0	0	0	4
CBAJDB_469_scaffold_465_58	CBAJDB_469_scaffold_465	CBAJDB_469	LP_bin.71	62855	63043	+	189	0	0	0	0	0	0	1
CBAJDB_469_scaffold_465_59	CBAJDB_469_scaffold_465	CBAJDB_469	LP_bin.71	63230	65338	-	2109	0	0	0	0	0	0	11
CBAJDB_469_scaffold_1973_1	CBAJDB_469_scaffold_1973	CBAJDB_469	LP_bin.71	424	771	-	348	0	0	0	0	0	0	5
CBAJDB_469_scaffold_1973_2	CBAJDB_469_scaffold_1973	CBAJDB_469	LP_bin.71	780	995	-	216	0	0	0	0	0	0	0
CBAJDB_469_scaffold_1973_3	CBAJDB_469_scaffold_1973	CBAJDB_469	LP_bin.71	995	1384	-	390	0	0	0	0	0	0	3
CBAJDB_469_scaffold_1973_4	CBAJDB_469_scaffold_1973	CBAJDB_469	LP_bin.71	1400	2884	-	1485	0	0	0	0	0	0	6
CBAJDB_469_scaffold_1973_5	CBAJDB_469_scaffold_1973	CBAJDB_469	LP_bin.71	2953	3123	+	171	0	0	0	0	0	0	3
CBAJDB_469_scaffold_1973_6	CBAJDB_469_scaffold_1973	CBAJDB_469	LP_bin.71	3183	3335	+	153	0	0	0	0	0	0	2
CBAJDB_469_scaffold_1973_7	CBAJDB_469_scaffold_1973	CBAJDB_469	LP_bin.71	3378	3965	+	588	0	0	0	0	0	0	1
CBAJDB_469_scaffold_1973_8	CBAJDB_469_scaffold_1973	CBAJDB_469	LP_bin.71	4084	4779	-	696	0	0	0	0	0	0	1
CBAJDB_469_scaffold_1973_9	CBAJDB_469_scaffold_1973	CBAJDB_469	LP_bin.71	4792	5682	-	891	0	0	0	0	0	0	2
CBAJDB_469_scaffold_1973_10	CBAJDB_469_scaffold_1973	CBAJDB_469	LP_bin.71	5777	6034	-	258	0	0	0	0	0	0	0
CBAJDB_469_scaffold_1973_11	CBAJDB_469_scaffold_1973	CBAJDB_469	LP_bin.71	6091	7332	-	1242	0	0	0	0	0	0	6
CBAJDB_469_scaffold_1973_12	CBAJDB_469_scaffold_1973	CBAJDB_469	LP_bin.71	7492	8211	+	720	0	0	0	0	0	0	7
CBAJDB_469_scaffold_1973_13	CBAJDB_469_scaffold_1973	CBAJDB_469	LP_bin.71	8462	9061	+	600	0	0	0	0	0	0	4
CBAJDB_469_scaffold_1973_14	CBAJDB_469_scaffold_1973	CBAJDB_469	LP_bin.71	9119	10096	-	978	0	0	0	0	0	0	2
CBAJDB_469_scaffold_1973_15	CBAJDB_469_scaffold_1973	CBAJDB_469	LP_bin.71	10093	10974	-	882	0	0	0	0	0	0	6
CBAJDB_469_scaffold_1973_16	CBAJDB_469_scaffold_1973	CBAJDB_469	LP_bin.71	10961	11329	-	369	0	0	0	0	0	0	1
CBAJDB_469_scaffold_1973_17	CBAJDB_469_scaffold_1973	CBAJDB_469	LP_bin.71	11441	11800	-	360	0	0	0	0	0	0	1
CBAJDB_469_scaffold_1973_18	CBAJDB_469_scaffold_1973	CBAJDB_469	LP_bin.71	11875	12663	+	789	0	0	0	0	0	0	0
CBAJDB_469_scaffold_1973_19	CBAJDB_469_scaffold_1973	CBAJDB_469	LP_bin.71	12771	14747	-	1977	0	0	0	0	0	0	10
CBAJDB_469_scaffold_1973_20	CBAJDB_469_scaffold_1973	CBAJDB_469	LP_bin.71	14740	15444	-	705	0	0	0	0	0	0	3
CBAJDB_469_scaffold_1973_21	CBAJDB_469_scaffold_1973	CBAJDB_469	LP_bin.71	15522	16244	-	723	0	0	0	0	0	0	2
CBAJDB_469_scaffold_1973_22	CBAJDB_469_scaffold_1973	CBAJDB_469	LP_bin.71	16369	18144	+	1776	0	0	0	0	0	0	9
CBAJDB_469_scaffold_1973_23	CBAJDB_469_scaffold_1973	CBAJDB_469	LP_bin.71	18316	18600	-	285	0	0	0	0	0	0	1
CBAJDB_469_scaffold_1973_24	CBAJDB_469_scaffold_1973	CBAJDB_469	LP_bin.71	20199	20501	+	303	0	0	0	0	0	0	0
CBAJDB_469_scaffold_1973_25	CBAJDB_469_scaffold_1973	CBAJDB_469	LP_bin.71	21352	21846	-	495	0	0	0	0	0	0	0
CBAJDB_469_scaffold_1973_26	CBAJDB_469_scaffold_1973	CBAJDB_469	LP_bin.71	21961	22836	+	876	0	0	0	0	0	0	0
CBAJDB_469_scaffold_1973_27	CBAJDB_469_scaffold_1973	CBAJDB_469	LP_bin.71	22781	23101	+	321	0	0	0	0	0	0	0
CBAJDB_469_scaffold_9342_1	CBAJDB_469_scaffold_9342	CBAJDB_469	LP_bin.71	492	1859	+	1368	0	0	0	0	0	0	6
CBAJDB_469_scaffold_9342_2	CBAJDB_469_scaffold_9342	CBAJDB_469	LP_bin.71	1984	3171	+	1188	0	0	0	0	0	0	2
CBAJDB_469_scaffold_9342_3	CBAJDB_469_scaffold_9342	CBAJDB_469	LP_bin.71	3168	4205	+	1038	0	0	0	0	0	0	1
CBAJDB_469_scaffold_1657_1	CBAJDB_469_scaffold_1657	CBAJDB_469	LP_bin.71	400	936	+	537	0	0	0	0	0	0	3
CBAJDB_469_scaffold_1657_2	CBAJDB_469_scaffold_1657	CBAJDB_469	LP_bin.71	953	1498	+	546	0	0	0	0	0	0	1
CBAJDB_469_scaffold_1657_3	CBAJDB_469_scaffold_1657	CBAJDB_469	LP_bin.71	1588	2850	+	1263	0	0	0	0	0	0	8
CBAJDB_469_scaffold_1657_4	CBAJDB_469_scaffold_1657	CBAJDB_469	LP_bin.71	2967	3236	-	270	0	0	0	0	0	0	1
CBAJDB_469_scaffold_1657_5	CBAJDB_469_scaffold_1657	CBAJDB_469	LP_bin.71	3208	5259	-	2052	0	0	0	0	0	0	9
CBAJDB_469_scaffold_1657_6	CBAJDB_469_scaffold_1657	CBAJDB_469	LP_bin.71	5268	5804	-	537	0	0	0	0	0	0	3
CBAJDB_469_scaffold_1657_7	CBAJDB_469_scaffold_1657	CBAJDB_469	LP_bin.71	5794	7104	-	1311	0	0	0	0	0	0	4
CBAJDB_469_scaffold_1657_8	CBAJDB_469_scaffold_1657	CBAJDB_469	LP_bin.71	7213	9177	-	1965	0	0	0	0	0	1	11
CBAJDB_469_scaffold_1657_9	CBAJDB_469_scaffold_1657	CBAJDB_469	LP_bin.71	9422	10060	+	639	0	0	0	0	0	0	8
CBAJDB_469_scaffold_1657_10	CBAJDB_469_scaffold_1657	CBAJDB_469	LP_bin.71	10268	10888	+	621	0	0	0	0	0	0	3
CBAJDB_469_scaffold_1657_11	CBAJDB_469_scaffold_1657	CBAJDB_469	LP_bin.71	10885	11853	+	969	0	0	0	0	0	0	2
CBAJDB_469_scaffold_1657_12	CBAJDB_469_scaffold_1657	CBAJDB_469	LP_bin.71	11865	12713	+	849	0	0	0	0	0	0	7
CBAJDB_469_scaffold_1657_13	CBAJDB_469_scaffold_1657	CBAJDB_469	LP_bin.71	12694	13428	+	735	0	0	0	0	0	0	2
CBAJDB_469_scaffold_1657_14	CBAJDB_469_scaffold_1657	CBAJDB_469	LP_bin.71	13434	13841	+	408	0	0	0	0	0	0	2
CBAJDB_469_scaffold_1657_15	CBAJDB_469_scaffold_1657	CBAJDB_469	LP_bin.71	13841	14683	+	843	0	0	0	0	0	0	8
CBAJDB_469_scaffold_1657_16	CBAJDB_469_scaffold_1657	CBAJDB_469	LP_bin.71	14700	15260	+	561	0	0	0	0	0	0	1
CBAJDB_469_scaffold_1657_17	CBAJDB_469_scaffold_1657	CBAJDB_469	LP_bin.71	15563	15976	-	414	0	0	0	0	0	0	3
CBAJDB_469_scaffold_1657_18	CBAJDB_469_scaffold_1657	CBAJDB_469	LP_bin.71	16057	16905	-	849	0	0	0	0	0	0	2
CBAJDB_469_scaffold_1657_19	CBAJDB_469_scaffold_1657	CBAJDB_469	LP_bin.71	17202	18026	+	825	0	0	0	0	0	0	4
CBAJDB_469_scaffold_1657_20	CBAJDB_469_scaffold_1657	CBAJDB_469	LP_bin.71	18026	19351	+	1326	0	0	0	0	0	0	5
CBAJDB_469_scaffold_1657_21	CBAJDB_469_scaffold_1657	CBAJDB_469	LP_bin.71	19359	20855	+	1497	0	0	0	0	0	0	10
CBAJDB_469_scaffold_1657_22	CBAJDB_469_scaffold_1657	CBAJDB_469	LP_bin.71	20907	21422	+	516	0	0	0	0	0	0	4
CBAJDB_469_scaffold_1657_23	CBAJDB_469_scaffold_1657	CBAJDB_469	LP_bin.71	21552	22178	+	627	0	0	0	0	0	0	3
CBAJDB_469_scaffold_1657_24	CBAJDB_469_scaffold_1657	CBAJDB_469	LP_bin.71	22230	23471	+	1242	0	0	0	0	0	0	10
CBAJDB_469_scaffold_1657_25	CBAJDB_469_scaffold_1657	CBAJDB_469	LP_bin.71	23551	25461	+	1911	0	0	0	0	0	0	8
CBAJDB_469_scaffold_1657_26	CBAJDB_469_scaffold_1657	CBAJDB_469	LP_bin.71	25463	26344	+	882	0	0	0	0	0	0	1
CBAJDB_469_scaffold_1657_27	CBAJDB_469_scaffold_1657	CBAJDB_469	LP_bin.71	26468	26896	+	429	0	0	0	0	0	0	7
CBAJDB_469_scaffold_22_1	CBAJDB_469_scaffold_22	CBAJDB_469	LP_bin.71	29	238	-	210	0	0	0	0	0	0	0
CBAJDB_469_scaffold_22_2	CBAJDB_469_scaffold_22	CBAJDB_469	LP_bin.71	261	764	-	504	0	0	0	0	0	0	0
CBAJDB_469_scaffold_22_3	CBAJDB_469_scaffold_22	CBAJDB_469	LP_bin.71	767	1105	-	339	0	0	0	0	0	0	0
CBAJDB_469_scaffold_22_4	CBAJDB_469_scaffold_22	CBAJDB_469	LP_bin.71	1102	1656	-	555	0	0	0	0	0	0	0
CBAJDB_469_scaffold_22_5	CBAJDB_469_scaffold_22	CBAJDB_469	LP_bin.71	1613	2002	-	390	0	0	0	0	0	0	3
CBAJDB_469_scaffold_22_6	CBAJDB_469_scaffold_22	CBAJDB_469	LP_bin.71	2004	2177	-	174	0	0	0	0	0	0	0
CBAJDB_469_scaffold_22_7	CBAJDB_469_scaffold_22	CBAJDB_469	LP_bin.71	2184	2351	-	168	0	0	0	0	0	0	0
CBAJDB_469_scaffold_22_8	CBAJDB_469_scaffold_22	CBAJDB_469	LP_bin.71	2360	2626	-	267	0	0	0	0	0	0	0
CBAJDB_469_scaffold_22_9	CBAJDB_469_scaffold_22	CBAJDB_469	LP_bin.71	2643	2924	-	282	0	0	0	0	0	0	0
CBAJDB_469_scaffold_22_10	CBAJDB_469_scaffold_22	CBAJDB_469	LP_bin.71	2914	3753	-	840	0	0	0	0	0	0	0
CBAJDB_469_scaffold_22_11	CBAJDB_469_scaffold_22	CBAJDB_469	LP_bin.71	3750	4025	-	276	0	0	0	0	0	0	0
CBAJDB_469_scaffold_22_12	CBAJDB_469_scaffold_22	CBAJDB_469	LP_bin.71	4035	4865	-	831	0	0	0	0	0	0	0
CBAJDB_469_scaffold_22_13	CBAJDB_469_scaffold_22	CBAJDB_469	LP_bin.71	4858	5490	-	633	0	0	0	0	0	0	0
CBAJDB_469_scaffold_22_14	CBAJDB_469_scaffold_22	CBAJDB_469	LP_bin.71	5494	5820	-	327	0	0	0	0	0	0	0
CBAJDB_469_scaffold_22_15	CBAJDB_469_scaffold_22	CBAJDB_469	LP_bin.71	6086	6424	-	339	0	0	0	0	0	0	0
CBAJDB_469_scaffold_22_16	CBAJDB_469_scaffold_22	CBAJDB_469	LP_bin.71	7573	8148	+	576	0	0	0	0	0	0	0
CBAJDB_469_scaffold_22_17	CBAJDB_469_scaffold_22	CBAJDB_469	LP_bin.71	8249	9187	+	939	0	0	0	0	0	0	0
CBAJDB_469_scaffold_22_18	CBAJDB_469_scaffold_22	CBAJDB_469	LP_bin.71	9481	10875	-	1395	0	0	0	0	0	0	11
CBAJDB_469_scaffold_22_19	CBAJDB_469_scaffold_22	CBAJDB_469	LP_bin.71	10862	11434	-	573	0	0	0	0	0	0	1
CBAJDB_469_scaffold_22_20	CBAJDB_469_scaffold_22	CBAJDB_469	LP_bin.71	11449	12333	-	885	0	0	0	0	0	0	2
CBAJDB_469_scaffold_22_21	CBAJDB_469_scaffold_22	CBAJDB_469	LP_bin.71	12403	13338	-	936	0	0	0	0	0	0	2
CBAJDB_469_scaffold_22_22	CBAJDB_469_scaffold_22	CBAJDB_469	LP_bin.71	13335	14876	-	1542	0	0	0	0	0	0	7
CBAJDB_469_scaffold_22_23	CBAJDB_469_scaffold_22	CBAJDB_469	LP_bin.71	14861	15952	-	1092	0	0	0	0	0	0	3
CBAJDB_469_scaffold_22_24	CBAJDB_469_scaffold_22	CBAJDB_469	LP_bin.71	16025	16813	-	789	0	0	0	0	0	0	2
CBAJDB_469_scaffold_22_25	CBAJDB_469_scaffold_22	CBAJDB_469	LP_bin.71	16817	18100	-	1284	0	0	0	0	0	0	6
CBAJDB_469_scaffold_22_26	CBAJDB_469_scaffold_22	CBAJDB_469	LP_bin.71	18094	18867	-	774	0	0	0	0	0	0	3
CBAJDB_469_scaffold_22_27	CBAJDB_469_scaffold_22	CBAJDB_469	LP_bin.71	19023	19616	+	594	0	0	0	0	0	0	9
CBAJDB_469_scaffold_22_28	CBAJDB_469_scaffold_22	CBAJDB_469	LP_bin.71	19696	20832	-	1137	0	0	0	0	0	0	6
CBAJDB_469_scaffold_22_29	CBAJDB_469_scaffold_22	CBAJDB_469	LP_bin.71	20911	21399	-	489	0	0	0	0	0	0	2
CBAJDB_469_scaffold_22_30	CBAJDB_469_scaffold_22	CBAJDB_469	LP_bin.71	21517	22134	+	618	0	0	0	0	0	0	5
CBAJDB_469_scaffold_22_31	CBAJDB_469_scaffold_22	CBAJDB_469	LP_bin.71	22161	22649	-	489	0	0	0	0	0	0	2
CBAJDB_469_scaffold_22_32	CBAJDB_469_scaffold_22	CBAJDB_469	LP_bin.71	22696	25791	-	3096	0	0	0	0	0	0	12
CBAJDB_469_scaffold_22_33	CBAJDB_469_scaffold_22	CBAJDB_469	LP_bin.71	25797	26237	-	441	0	0	0	0	0	0	0
CBAJDB_469_scaffold_22_34	CBAJDB_469_scaffold_22	CBAJDB_469	LP_bin.71	26218	26802	-	585	0	0	0	0	0	0	0
CBAJDB_469_scaffold_22_35	CBAJDB_469_scaffold_22	CBAJDB_469	LP_bin.71	26890	27297	-	408	0	0	0	0	0	0	1
CBAJDB_469_scaffold_22_36	CBAJDB_469_scaffold_22	CBAJDB_469	LP_bin.71	27371	27850	+	480	0	0	0	0	0	0	2
CBAJDB_469_scaffold_22_37	CBAJDB_469_scaffold_22	CBAJDB_469	LP_bin.71	27874	28116	-	243	0	0	0	0	0	0	0
CBAJDB_469_scaffold_22_38	CBAJDB_469_scaffold_22	CBAJDB_469	LP_bin.71	28158	29165	-	1008	0	0	0	0	0	0	1
CBAJDB_469_scaffold_22_39	CBAJDB_469_scaffold_22	CBAJDB_469	LP_bin.71	29168	30472	-	1305	0	0	0	0	0	0	7
CBAJDB_469_scaffold_22_40	CBAJDB_469_scaffold_22	CBAJDB_469	LP_bin.71	30500	32527	-	2028	0	0	0	0	0	0	11
CBAJDB_469_scaffold_22_41	CBAJDB_469_scaffold_22	CBAJDB_469	LP_bin.71	32585	33283	-	699	0	0	0	0	0	0	1
CBAJDB_469_scaffold_22_42	CBAJDB_469_scaffold_22	CBAJDB_469	LP_bin.71	33470	34588	+	1119	0	0	0	0	0	0	4
CBAJDB_469_scaffold_22_43	CBAJDB_469_scaffold_22	CBAJDB_469	LP_bin.71	34585	35088	-	504	0	0	0	0	0	0	3
CBAJDB_469_scaffold_22_44	CBAJDB_469_scaffold_22	CBAJDB_469	LP_bin.71	35075	35656	-	582	0	0	0	0	0	0	2
CBAJDB_469_scaffold_22_45	CBAJDB_469_scaffold_22	CBAJDB_469	LP_bin.71	35755	37119	+	1365	0	0	0	0	0	0	6
CBAJDB_469_scaffold_22_46	CBAJDB_469_scaffold_22	CBAJDB_469	LP_bin.71	37175	39262	-	2088	0	0	0	0	0	0	13
CBAJDB_469_scaffold_22_47	CBAJDB_469_scaffold_22	CBAJDB_469	LP_bin.71	39443	41584	-	2142	0	0	0	0	0	0	11
CBAJDB_469_scaffold_22_48	CBAJDB_469_scaffold_22	CBAJDB_469	LP_bin.71	41617	43023	-	1407	0	0	0	0	0	0	9
CBAJDB_469_scaffold_22_49	CBAJDB_469_scaffold_22	CBAJDB_469	LP_bin.71	43025	44209	-	1185	0	0	0	0	0	0	5
CBAJDB_469_scaffold_22_50	CBAJDB_469_scaffold_22	CBAJDB_469	LP_bin.71	44214	46010	-	1797	0	0	0	0	0	0	7
CBAJDB_469_scaffold_22_51	CBAJDB_469_scaffold_22	CBAJDB_469	LP_bin.71	46035	47414	-	1380	0	0	0	0	0	0	4
CBAJDB_469_scaffold_22_52	CBAJDB_469_scaffold_22	CBAJDB_469	LP_bin.71	47684	48196	+	513	0	0	0	0	0	0	1
CBAJDB_469_scaffold_22_53	CBAJDB_469_scaffold_22	CBAJDB_469	LP_bin.71	48251	49201	-	951	0	0	0	0	0	0	3
CBAJDB_469_scaffold_22_54	CBAJDB_469_scaffold_22	CBAJDB_469	LP_bin.71	49358	50476	-	1119	0	0	0	0	0	0	5
CBAJDB_469_scaffold_22_55	CBAJDB_469_scaffold_22	CBAJDB_469	LP_bin.71	50473	51336	-	864	0	0	0	0	0	0	1
CBAJDB_469_scaffold_22_56	CBAJDB_469_scaffold_22	CBAJDB_469	LP_bin.71	51333	52178	-	846	0	0	0	0	0	0	4
CBAJDB_469_scaffold_22_57	CBAJDB_469_scaffold_22	CBAJDB_469	LP_bin.71	52171	53706	-	1536	0	0	0	0	0	0	3
CBAJDB_469_scaffold_22_58	CBAJDB_469_scaffold_22	CBAJDB_469	LP_bin.71	53722	54255	-	534	0	0	0	0	0	0	5
CBAJDB_469_scaffold_22_59	CBAJDB_469_scaffold_22	CBAJDB_469	LP_bin.71	54444	55043	-	600	0	0	0	0	0	0	2
CBAJDB_469_scaffold_22_60	CBAJDB_469_scaffold_22	CBAJDB_469	LP_bin.71	55046	56086	-	1041	0	0	0	0	0	0	5
CBAJDB_469_scaffold_22_61	CBAJDB_469_scaffold_22	CBAJDB_469	LP_bin.71	56380	58149	-	1770	0	0	0	0	0	0	12
CBAJDB_469_scaffold_22_62	CBAJDB_469_scaffold_22	CBAJDB_469	LP_bin.71	58259	59704	-	1446	0	0	0	0	0	0	4
CBAJDB_469_scaffold_22_63	CBAJDB_469_scaffold_22	CBAJDB_469	LP_bin.71	60003	63083	-	3081	0	0	0	0	0	0	16
CBAJDB_469_scaffold_22_64	CBAJDB_469_scaffold_22	CBAJDB_469	LP_bin.71	63451	64635	+	1185	0	0	0	0	0	0	21
CBAJDB_469_scaffold_22_65	CBAJDB_469_scaffold_22	CBAJDB_469	LP_bin.71	65072	66265	-	1194	0	0	0	0	0	0	8
CBAJDB_469_scaffold_22_66	CBAJDB_469_scaffold_22	CBAJDB_469	LP_bin.71	66352	68052	-	1701	0	0	0	0	0	0	6
CBAJDB_469_scaffold_22_67	CBAJDB_469_scaffold_22	CBAJDB_469	LP_bin.71	68124	68756	-	633	0	0	0	0	0	0	4
CBAJDB_469_scaffold_22_68	CBAJDB_469_scaffold_22	CBAJDB_469	LP_bin.71	68953	70371	+	1419	0	0	0	0	0	0	8
CBAJDB_469_scaffold_22_69	CBAJDB_469_scaffold_22	CBAJDB_469	LP_bin.71	70383	71612	+	1230	0	0	0	0	0	0	7
CBAJDB_469_scaffold_22_70	CBAJDB_469_scaffold_22	CBAJDB_469	LP_bin.71	71638	72939	-	1302	0	0	0	0	0	0	12
CBAJDB_469_scaffold_22_71	CBAJDB_469_scaffold_22	CBAJDB_469	LP_bin.71	72979	74169	-	1191	0	0	0	0	0	0	8
CBAJDB_469_scaffold_22_72	CBAJDB_469_scaffold_22	CBAJDB_469	LP_bin.71	74256	74435	+	180	0	0	0	0	0	0	2
CBAJDB_469_scaffold_22_73	CBAJDB_469_scaffold_22	CBAJDB_469	LP_bin.71	74463	75464	-	1002	0	0	0	0	0	0	6
CBAJDB_469_scaffold_22_74	CBAJDB_469_scaffold_22	CBAJDB_469	LP_bin.71	75559	76374	+	816	0	0	0	0	0	0	3
CBAJDB_469_scaffold_22_75	CBAJDB_469_scaffold_22	CBAJDB_469	LP_bin.71	76387	78072	-	1686	0	0	0	0	0	0	4
CBAJDB_469_scaffold_22_76	CBAJDB_469_scaffold_22	CBAJDB_469	LP_bin.71	78081	78833	-	753	0	0	0	0	0	0	2
CBAJDB_469_scaffold_22_77	CBAJDB_469_scaffold_22	CBAJDB_469	LP_bin.71	78830	79048	-	219	0	0	0	0	0	0	0
CBAJDB_469_scaffold_22_78	CBAJDB_469_scaffold_22	CBAJDB_469	LP_bin.71	79038	80246	-	1209	0	0	0	0	0	0	5
CBAJDB_469_scaffold_22_79	CBAJDB_469_scaffold_22	CBAJDB_469	LP_bin.71	80255	80638	-	384	0	0	0	0	0	0	1
CBAJDB_469_scaffold_22_80	CBAJDB_469_scaffold_22	CBAJDB_469	LP_bin.71	80804	81937	-	1134	0	0	0	0	0	0	5
CBAJDB_469_scaffold_22_81	CBAJDB_469_scaffold_22	CBAJDB_469	LP_bin.71	81924	83081	-	1158	0	0	0	0	0	0	3
CBAJDB_469_scaffold_22_82	CBAJDB_469_scaffold_22	CBAJDB_469	LP_bin.71	83083	84009	-	927	0	0	0	0	0	0	6
CBAJDB_469_scaffold_22_83	CBAJDB_469_scaffold_22	CBAJDB_469	LP_bin.71	84022	84621	-	600	0	0	0	0	0	0	6
CBAJDB_469_scaffold_22_84	CBAJDB_469_scaffold_22	CBAJDB_469	LP_bin.71	84791	85234	-	444	0	0	0	0	0	0	3
CBAJDB_469_scaffold_22_85	CBAJDB_469_scaffold_22	CBAJDB_469	LP_bin.71	85281	85913	-	633	0	0	0	0	0	0	2
CBAJDB_469_scaffold_22_86	CBAJDB_469_scaffold_22	CBAJDB_469	LP_bin.71	86027	86392	-	366	0	0	0	0	0	0	1
CBAJDB_469_scaffold_22_87	CBAJDB_469_scaffold_22	CBAJDB_469	LP_bin.71	86514	87227	+	714	0	0	0	0	0	0	4
CBAJDB_469_scaffold_22_88	CBAJDB_469_scaffold_22	CBAJDB_469	LP_bin.71	87224	88087	+	864	0	0	0	0	0	0	5
CBAJDB_469_scaffold_22_89	CBAJDB_469_scaffold_22	CBAJDB_469	LP_bin.71	88084	89922	-	1839	0	0	0	0	0	0	11
CBAJDB_469_scaffold_22_90	CBAJDB_469_scaffold_22	CBAJDB_469	LP_bin.71	90069	90239	+	171	0	0	0	0	0	0	4
CBAJDB_469_scaffold_22_91	CBAJDB_469_scaffold_22	CBAJDB_469	LP_bin.71	90301	91821	-	1521	0	0	0	0	0	0	7
CBAJDB_469_scaffold_22_92	CBAJDB_469_scaffold_22	CBAJDB_469	LP_bin.71	91856	93613	-	1758	0	0	0	0	0	0	4
CBAJDB_469_scaffold_22_93	CBAJDB_469_scaffold_22	CBAJDB_469	LP_bin.71	93724	94815	+	1092	0	0	0	0	0	0	5
CBAJDB_469_scaffold_22_94	CBAJDB_469_scaffold_22	CBAJDB_469	LP_bin.71	94859	95386	-	528	0	0	0	0	0	0	1
CBAJDB_469_scaffold_22_95	CBAJDB_469_scaffold_22	CBAJDB_469	LP_bin.71	95409	96971	-	1563	0	0	0	0	0	0	4
CBAJDB_469_scaffold_22_96	CBAJDB_469_scaffold_22	CBAJDB_469	LP_bin.71	97145	98437	+	1293	0	0	0	0	0	0	4
CBAJDB_469_scaffold_22_97	CBAJDB_469_scaffold_22	CBAJDB_469	LP_bin.71	98453	98749	-	297	0	0	0	0	0	0	0
CBAJDB_469_scaffold_22_98	CBAJDB_469_scaffold_22	CBAJDB_469	LP_bin.71	98724	99587	-	864	0	0	0	0	0	0	6
CBAJDB_469_scaffold_22_99	CBAJDB_469_scaffold_22	CBAJDB_469	LP_bin.71	99604	100725	-	1122	0	0	0	0	0	0	3
CBAJDB_469_scaffold_22_100	CBAJDB_469_scaffold_22	CBAJDB_469	LP_bin.71	100808	101743	-	936	0	0	0	0	0	0	4
CBAJDB_469_scaffold_22_101	CBAJDB_469_scaffold_22	CBAJDB_469	LP_bin.71	101736	102551	-	816	0	0	0	0	0	0	1
CBAJDB_469_scaffold_22_102	CBAJDB_469_scaffold_22	CBAJDB_469	LP_bin.71	102626	103207	-	582	0	0	0	0	0	0	2
CBAJDB_469_scaffold_22_103	CBAJDB_469_scaffold_22	CBAJDB_469	LP_bin.71	103201	104016	-	816	0	0	0	0	0	0	5
CBAJDB_469_scaffold_22_104	CBAJDB_469_scaffold_22	CBAJDB_469	LP_bin.71	104013	104555	-	543	0	0	0	0	0	0	2
CBAJDB_469_scaffold_22_105	CBAJDB_469_scaffold_22	CBAJDB_469	LP_bin.71	104575	107271	-	2697	0	0	0	0	0	0	11
CBAJDB_469_scaffold_22_106	CBAJDB_469_scaffold_22	CBAJDB_469	LP_bin.71	107415	108038	-	624	0	0	0	0	0	0	2
CBAJDB_469_scaffold_22_107	CBAJDB_469_scaffold_22	CBAJDB_469	LP_bin.71	108259	108531	-	273	0	0	0	0	0	0	3
CBAJDB_469_scaffold_22_108	CBAJDB_469_scaffold_22	CBAJDB_469	LP_bin.71	108604	110028	-	1425	0	0	0	0	0	0	4
CBAJDB_469_scaffold_22_109	CBAJDB_469_scaffold_22	CBAJDB_469	LP_bin.71	110138	111574	-	1437	0	0	0	0	0	0	10
CBAJDB_469_scaffold_22_110	CBAJDB_469_scaffold_22	CBAJDB_469	LP_bin.71	111589	112428	-	840	0	0	0	0	0	0	4
CBAJDB_469_scaffold_22_111	CBAJDB_469_scaffold_22	CBAJDB_469	LP_bin.71	112441	113328	-	888	0	0	0	0	0	0	6
CBAJDB_469_scaffold_22_112	CBAJDB_469_scaffold_22	CBAJDB_469	LP_bin.71	113349	115256	-	1908	0	0	0	0	0	0	7
CBAJDB_469_scaffold_22_113	CBAJDB_469_scaffold_22	CBAJDB_469	LP_bin.71	115258	117018	-	1761	0	0	0	0	0	0	9
CBAJDB_469_scaffold_22_114	CBAJDB_469_scaffold_22	CBAJDB_469	LP_bin.71	117020	117775	-	756	0	0	0	0	0	0	2
CBAJDB_469_scaffold_22_115	CBAJDB_469_scaffold_22	CBAJDB_469	LP_bin.71	117839	118060	-	222	0	0	0	0	0	0	0
CBAJDB_469_scaffold_22_116	CBAJDB_469_scaffold_22	CBAJDB_469	LP_bin.71	118125	118745	-	621	0	0	0	0	0	0	1
CBAJDB_469_scaffold_22_117	CBAJDB_469_scaffold_22	CBAJDB_469	LP_bin.71	118812	119195	-	384	0	0	0	0	0	0	1
CBAJDB_469_scaffold_22_118	CBAJDB_469_scaffold_22	CBAJDB_469	LP_bin.71	119264	120922	+	1659	0	0	0	0	0	0	8
CBAJDB_469_scaffold_22_119	CBAJDB_469_scaffold_22	CBAJDB_469	LP_bin.71	120919	121620	+	702	0	0	0	0	0	0	3
CBAJDB_469_scaffold_22_120	CBAJDB_469_scaffold_22	CBAJDB_469	LP_bin.71	121724	123010	-	1287	0	0	0	0	0	0	6
CBAJDB_469_scaffold_22_121	CBAJDB_469_scaffold_22	CBAJDB_469	LP_bin.71	123007	123735	-	729	0	0	0	0	0	0	3
CBAJDB_469_scaffold_22_122	CBAJDB_469_scaffold_22	CBAJDB_469	LP_bin.71	124012	124890	+	879	0	0	0	0	0	0	3
CBAJDB_469_scaffold_22_123	CBAJDB_469_scaffold_22	CBAJDB_469	LP_bin.71	124873	125331	-	459	0	0	0	0	0	0	2
CBAJDB_469_scaffold_22_124	CBAJDB_469_scaffold_22	CBAJDB_469	LP_bin.71	125373	125993	-	621	0	0	0	0	0	0	2
CBAJDB_469_scaffold_22_125	CBAJDB_469_scaffold_22	CBAJDB_469	LP_bin.71	126034	127230	-	1197	0	0	0	0	0	0	4
CBAJDB_469_scaffold_22_126	CBAJDB_469_scaffold_22	CBAJDB_469	LP_bin.71	127357	128373	-	1017	0	0	0	0	0	0	3
CBAJDB_469_scaffold_22_127	CBAJDB_469_scaffold_22	CBAJDB_469	LP_bin.71	128429	129040	-	612	0	0	0	0	0	0	1
CBAJDB_469_scaffold_22_128	CBAJDB_469_scaffold_22	CBAJDB_469	LP_bin.71	129097	129471	-	375	0	0	0	0	0	0	0
CBAJDB_469_scaffold_22_129	CBAJDB_469_scaffold_22	CBAJDB_469	LP_bin.71	129497	129988	-	492	0	0	0	0	0	0	1
CBAJDB_469_scaffold_22_130	CBAJDB_469_scaffold_22	CBAJDB_469	LP_bin.71	130121	130816	-	696	0	0	0	0	0	0	3
CBAJDB_469_scaffold_22_131	CBAJDB_469_scaffold_22	CBAJDB_469	LP_bin.71	130892	131317	-	426	0	0	0	0	0	0	1
CBAJDB_469_scaffold_22_132	CBAJDB_469_scaffold_22	CBAJDB_469	LP_bin.71	131505	131954	-	450	0	0	0	0	0	0	2
CBAJDB_469_scaffold_22_133	CBAJDB_469_scaffold_22	CBAJDB_469	LP_bin.71	131947	132294	-	348	0	0	0	0	0	0	3
CBAJDB_469_scaffold_22_134	CBAJDB_469_scaffold_22	CBAJDB_469	LP_bin.71	132298	132726	-	429	0	0	0	0	0	0	1
CBAJDB_469_scaffold_22_135	CBAJDB_469_scaffold_22	CBAJDB_469	LP_bin.71	132732	133619	-	888	0	0	0	0	0	0	3
CBAJDB_469_scaffold_22_136	CBAJDB_469_scaffold_22	CBAJDB_469	LP_bin.71	133815	135188	-	1374	0	0	0	0	0	0	8
CBAJDB_469_scaffold_22_137	CBAJDB_469_scaffold_22	CBAJDB_469	LP_bin.71	135281	136156	-	876	0	0	0	0	0	0	9
CBAJDB_469_scaffold_22_138	CBAJDB_469_scaffold_22	CBAJDB_469	LP_bin.71	136286	137557	-	1272	0	0	0	0	0	0	13
CBAJDB_469_scaffold_22_139	CBAJDB_469_scaffold_22	CBAJDB_469	LP_bin.71	137670	138869	-	1200	0	0	0	0	0	0	6
CBAJDB_469_scaffold_22_140	CBAJDB_469_scaffold_22	CBAJDB_469	LP_bin.71	139171	139686	+	516	0	0	0	0	0	0	6
CBAJDB_469_scaffold_22_141	CBAJDB_469_scaffold_22	CBAJDB_469	LP_bin.71	139819	142425	-	2607	0	0	0	0	0	0	11
CBAJDB_469_scaffold_22_142	CBAJDB_469_scaffold_22	CBAJDB_469	LP_bin.71	142418	144523	-	2106	0	0	0	0	0	0	15
CBAJDB_469_scaffold_22_143	CBAJDB_469_scaffold_22	CBAJDB_469	LP_bin.71	144646	145503	+	858	0	0	0	0	0	0	8
CBAJDB_469_scaffold_22_144	CBAJDB_469_scaffold_22	CBAJDB_469	LP_bin.71	145593	146693	-	1101	0	0	0	0	0	0	2
CBAJDB_469_scaffold_22_145	CBAJDB_469_scaffold_22	CBAJDB_469	LP_bin.71	146709	147242	-	534	0	0	0	0	0	0	2
CBAJDB_469_scaffold_22_146	CBAJDB_469_scaffold_22	CBAJDB_469	LP_bin.71	147310	148080	-	771	0	0	0	0	0	0	2
CBAJDB_469_scaffold_22_147	CBAJDB_469_scaffold_22	CBAJDB_469	LP_bin.71	148132	148836	-	705	0	0	0	0	0	0	1
CBAJDB_469_scaffold_22_148	CBAJDB_469_scaffold_22	CBAJDB_469	LP_bin.71	148838	149557	-	720	0	0	0	0	0	0	3
CBAJDB_469_scaffold_22_149	CBAJDB_469_scaffold_22	CBAJDB_469	LP_bin.71	149729	151417	-	1689	0	0	0	0	0	1	8
CBAJDB_469_scaffold_22_150	CBAJDB_469_scaffold_22	CBAJDB_469	LP_bin.71	151552	152352	-	801	0	0	0	0	0	0	0
CBAJDB_469_scaffold_22_151	CBAJDB_469_scaffold_22	CBAJDB_469	LP_bin.71	152372	153208	-	837	0	0	0	0	0	0	2
CBAJDB_469_scaffold_22_152	CBAJDB_469_scaffold_22	CBAJDB_469	LP_bin.71	153210	154052	-	843	0	0	0	0	0	0	2
CBAJDB_469_scaffold_22_153	CBAJDB_469_scaffold_22	CBAJDB_469	LP_bin.71	154110	155132	-	1023	0	0	0	0	0	0	6
CBAJDB_469_scaffold_22_154	CBAJDB_469_scaffold_22	CBAJDB_469	LP_bin.71	155154	155612	-	459	0	0	0	0	0	0	1
CBAJDB_469_scaffold_22_155	CBAJDB_469_scaffold_22	CBAJDB_469	LP_bin.71	155624	156655	-	1032	0	0	0	0	0	0	9
CBAJDB_469_scaffold_22_156	CBAJDB_469_scaffold_22	CBAJDB_469	LP_bin.71	156657	157313	-	657	0	0	0	0	0	0	0
CBAJDB_469_scaffold_22_157	CBAJDB_469_scaffold_22	CBAJDB_469	LP_bin.71	157573	160140	-	2568	0	0	0	0	0	0	15
CBAJDB_469_scaffold_22_158	CBAJDB_469_scaffold_22	CBAJDB_469	LP_bin.71	160302	160823	-	522	0	0	0	0	0	0	8
CBAJDB_469_scaffold_22_159	CBAJDB_469_scaffold_22	CBAJDB_469	LP_bin.71	160882	161082	-	201	0	0	0	0	0	0	0
CBAJDB_469_scaffold_22_160	CBAJDB_469_scaffold_22	CBAJDB_469	LP_bin.71	161165	161539	-	375	0	0	0	0	0	0	2
CBAJDB_469_scaffold_22_161	CBAJDB_469_scaffold_22	CBAJDB_469	LP_bin.71	161643	162539	-	897	0	0	0	0	0	0	4
CBAJDB_469_scaffold_22_162	CBAJDB_469_scaffold_22	CBAJDB_469	LP_bin.71	162598	162876	-	279	0	0	0	0	0	0	2
CBAJDB_469_scaffold_22_163	CBAJDB_469_scaffold_22	CBAJDB_469	LP_bin.71	163000	164703	-	1704	0	0	0	0	0	0	11
CBAJDB_469_scaffold_22_164	CBAJDB_469_scaffold_22	CBAJDB_469	LP_bin.71	164871	166565	+	1695	0	0	0	0	0	0	7
CBAJDB_469_scaffold_22_165	CBAJDB_469_scaffold_22	CBAJDB_469	LP_bin.71	166562	167140	-	579	0	0	0	0	0	0	4
CBAJDB_469_scaffold_22_166	CBAJDB_469_scaffold_22	CBAJDB_469	LP_bin.71	167209	168123	-	915	0	0	0	0	0	0	8
CBAJDB_469_scaffold_22_167	CBAJDB_469_scaffold_22	CBAJDB_469	LP_bin.71	168125	168694	-	570	0	0	0	0	0	0	2
CBAJDB_469_scaffold_22_168	CBAJDB_469_scaffold_22	CBAJDB_469	LP_bin.71	168732	169061	-	330	0	0	0	0	0	0	1
CBAJDB_469_scaffold_22_169	CBAJDB_469_scaffold_22	CBAJDB_469	LP_bin.71	169072	169491	-	420	0	0	0	0	0	0	0
CBAJDB_469_scaffold_22_170	CBAJDB_469_scaffold_22	CBAJDB_469	LP_bin.71	169488	172094	-	2607	0	0	0	0	0	0	9
CBAJDB_469_scaffold_22_171	CBAJDB_469_scaffold_22	CBAJDB_469	LP_bin.71	172293	172520	+	228	0	0	0	0	0	0	0
CBAJDB_469_scaffold_22_172	CBAJDB_469_scaffold_22	CBAJDB_469	LP_bin.71	172740	175010	-	2271	0	0	0	0	0	0	12
CBAJDB_469_scaffold_22_173	CBAJDB_469_scaffold_22	CBAJDB_469	LP_bin.71	175010	176140	-	1131	0	0	0	0	0	0	3
CBAJDB_469_scaffold_22_174	CBAJDB_469_scaffold_22	CBAJDB_469	LP_bin.71	176240	177004	+	765	0	0	0	0	0	0	0
CBAJDB_469_scaffold_22_175	CBAJDB_469_scaffold_22	CBAJDB_469	LP_bin.71	177194	178108	+	915	0	0	0	0	0	0	5
CBAJDB_469_scaffold_22_176	CBAJDB_469_scaffold_22	CBAJDB_469	LP_bin.71	178257	179450	+	1194	0	0	0	0	0	0	2
CBAJDB_469_scaffold_22_177	CBAJDB_469_scaffold_22	CBAJDB_469	LP_bin.71	180050	180988	+	939	0	0	0	0	0	0	0
CBAJDB_469_scaffold_22_178	CBAJDB_469_scaffold_22	CBAJDB_469	LP_bin.71	181304	182230	-	927	0	0	0	0	0	0	8
CBAJDB_469_scaffold_22_179	CBAJDB_469_scaffold_22	CBAJDB_469	LP_bin.71	182293	183201	-	909	0	0	0	0	0	0	2
CBAJDB_469_scaffold_22_180	CBAJDB_469_scaffold_22	CBAJDB_469	LP_bin.71	183381	183575	-	195	0	0	0	0	0	0	0
CBAJDB_469_scaffold_22_181	CBAJDB_469_scaffold_22	CBAJDB_469	LP_bin.71	183588	184043	-	456	0	0	0	0	0	0	5
CBAJDB_469_scaffold_22_182	CBAJDB_469_scaffold_22	CBAJDB_469	LP_bin.71	184247	184663	-	417	0	0	0	0	0	0	3
CBAJDB_469_scaffold_22_183	CBAJDB_469_scaffold_22	CBAJDB_469	LP_bin.71	184665	186209	-	1545	0	0	0	0	0	0	5
CBAJDB_469_scaffold_22_184	CBAJDB_469_scaffold_22	CBAJDB_469	LP_bin.71	186264	188162	-	1899	0	0	0	0	0	0	5
CBAJDB_469_scaffold_22_185	CBAJDB_469_scaffold_22	CBAJDB_469	LP_bin.71	188498	189367	-	870	0	0	0	0	0	0	5
CBAJDB_469_scaffold_22_186	CBAJDB_469_scaffold_22	CBAJDB_469	LP_bin.71	189364	190539	-	1176	0	0	0	0	0	0	5
CBAJDB_469_scaffold_22_187	CBAJDB_469_scaffold_22	CBAJDB_469	LP_bin.71	190557	190907	-	351	0	0	0	0	0	0	0
CBAJDB_469_scaffold_22_188	CBAJDB_469_scaffold_22	CBAJDB_469	LP_bin.71	190900	191502	-	603	0	0	0	0	0	0	4
CBAJDB_469_scaffold_22_189	CBAJDB_469_scaffold_22	CBAJDB_469	LP_bin.71	191507	192316	-	810	0	0	0	0	0	0	2
CBAJDB_469_scaffold_22_190	CBAJDB_469_scaffold_22	CBAJDB_469	LP_bin.71	192319	192831	-	513	0	0	0	0	0	0	0
CBAJDB_469_scaffold_22_191	CBAJDB_469_scaffold_22	CBAJDB_469	LP_bin.71	192831	195461	-	2631	0	0	0	0	0	0	14
CBAJDB_469_scaffold_22_192	CBAJDB_469_scaffold_22	CBAJDB_469	LP_bin.71	195592	199527	-	3936	0	0	0	0	0	0	14
CBAJDB_469_scaffold_22_193	CBAJDB_469_scaffold_22	CBAJDB_469	LP_bin.71	199652	199951	-	300	0	0	0	0	0	0	1
CBAJDB_469_scaffold_22_194	CBAJDB_469_scaffold_22	CBAJDB_469	LP_bin.71	199956	202580	-	2625	0	0	0	0	0	0	9
CBAJDB_469_scaffold_22_195	CBAJDB_469_scaffold_22	CBAJDB_469	LP_bin.71	202752	203291	-	540	0	0	0	0	0	0	4
CBAJDB_469_scaffold_22_196	CBAJDB_469_scaffold_22	CBAJDB_469	LP_bin.71	203554	205719	-	2166	0	0	0	0	0	0	8
CBAJDB_469_scaffold_22_197	CBAJDB_469_scaffold_22	CBAJDB_469	LP_bin.71	205771	207747	-	1977	0	0	0	0	0	0	8
CBAJDB_469_scaffold_22_198	CBAJDB_469_scaffold_22	CBAJDB_469	LP_bin.71	207762	208619	-	858	0	0	0	0	0	0	9
CBAJDB_469_scaffold_22_199	CBAJDB_469_scaffold_22	CBAJDB_469	LP_bin.71	208616	210004	-	1389	0	0	0	0	0	0	3
CBAJDB_469_scaffold_22_200	CBAJDB_469_scaffold_22	CBAJDB_469	LP_bin.71	210020	211456	-	1437	0	0	0	0	0	0	17
CBAJDB_469_scaffold_22_201	CBAJDB_469_scaffold_22	CBAJDB_469	LP_bin.71	211476	213143	-	1668	0	0	0	0	0	0	3
CBAJDB_469_scaffold_22_202	CBAJDB_469_scaffold_22	CBAJDB_469	LP_bin.71	213197	213982	+	786	0	0	0	0	0	0	3
CBAJDB_469_scaffold_22_203	CBAJDB_469_scaffold_22	CBAJDB_469	LP_bin.71	214055	215914	-	1860	0	0	0	0	0	0	9
CBAJDB_469_scaffold_22_204	CBAJDB_469_scaffold_22	CBAJDB_469	LP_bin.71	216162	216596	-	435	0	0	0	0	0	0	0
CBAJDB_469_scaffold_22_205	CBAJDB_469_scaffold_22	CBAJDB_469	LP_bin.71	217542	218648	+	1107	0	0	0	0	0	0	5
CBAJDB_469_scaffold_22_206	CBAJDB_469_scaffold_22	CBAJDB_469	LP_bin.71	218985	220331	-	1347	0	0	0	0	0	0	0
CBAJDB_469_scaffold_22_207	CBAJDB_469_scaffold_22	CBAJDB_469	LP_bin.71	220749	222110	-	1362	0	0	0	0	0	0	7
CBAJDB_469_scaffold_22_208	CBAJDB_469_scaffold_22	CBAJDB_469	LP_bin.71	222094	223593	-	1500	0	0	0	0	0	0	9
CBAJDB_469_scaffold_22_209	CBAJDB_469_scaffold_22	CBAJDB_469	LP_bin.71	223598	225301	-	1704	0	0	0	0	0	0	6
CBAJDB_469_scaffold_22_210	CBAJDB_469_scaffold_22	CBAJDB_469	LP_bin.71	225298	226455	-	1158	0	0	0	0	0	0	4
CBAJDB_469_scaffold_22_211	CBAJDB_469_scaffold_22	CBAJDB_469	LP_bin.71	226452	227408	-	957	0	0	0	0	0	0	3
CBAJDB_469_scaffold_22_212	CBAJDB_469_scaffold_22	CBAJDB_469	LP_bin.71	227501	228052	-	552	0	0	0	0	0	0	2
CBAJDB_469_scaffold_22_213	CBAJDB_469_scaffold_22	CBAJDB_469	LP_bin.71	228061	228771	-	711	0	0	0	0	0	0	4
CBAJDB_469_scaffold_22_214	CBAJDB_469_scaffold_22	CBAJDB_469	LP_bin.71	228837	229742	-	906	0	0	0	0	0	0	6
CBAJDB_469_scaffold_22_215	CBAJDB_469_scaffold_22	CBAJDB_469	LP_bin.71	229761	230591	-	831	0	0	0	0	0	0	6
CBAJDB_469_scaffold_22_216	CBAJDB_469_scaffold_22	CBAJDB_469	LP_bin.71	230825	231517	-	693	0	0	0	0	0	0	4
CBAJDB_469_scaffold_22_217	CBAJDB_469_scaffold_22	CBAJDB_469	LP_bin.71	231590	232519	-	930	0	0	0	0	0	0	4
CBAJDB_469_scaffold_22_218	CBAJDB_469_scaffold_22	CBAJDB_469	LP_bin.71	232516	233808	-	1293	0	0	0	0	0	0	7
CBAJDB_469_scaffold_22_219	CBAJDB_469_scaffold_22	CBAJDB_469	LP_bin.71	233819	234445	-	627	0	0	0	0	0	0	5
CBAJDB_469_scaffold_22_220	CBAJDB_469_scaffold_22	CBAJDB_469	LP_bin.71	234525	238706	-	4182	0	0	0	0	0	0	26
CBAJDB_469_scaffold_22_221	CBAJDB_469_scaffold_22	CBAJDB_469	LP_bin.71	238718	239086	-	369	0	0	0	0	0	0	3
CBAJDB_469_scaffold_22_222	CBAJDB_469_scaffold_22	CBAJDB_469	LP_bin.71	239302	241857	-	2556	0	0	0	0	0	0	10
CBAJDB_469_scaffold_22_223	CBAJDB_469_scaffold_22	CBAJDB_469	LP_bin.71	242147	243337	-	1191	0	0	0	0	0	0	6
CBAJDB_469_scaffold_22_224	CBAJDB_469_scaffold_22	CBAJDB_469	LP_bin.71	243337	244290	-	954	0	0	0	0	0	0	4
CBAJDB_469_scaffold_22_225	CBAJDB_469_scaffold_22	CBAJDB_469	LP_bin.71	244339	244989	-	651	0	0	0	0	0	0	0
CBAJDB_469_scaffold_22_226	CBAJDB_469_scaffold_22	CBAJDB_469	LP_bin.71	244998	245636	-	639	0	0	0	0	0	0	5
CBAJDB_469_scaffold_22_227	CBAJDB_469_scaffold_22	CBAJDB_469	LP_bin.71	245626	246123	-	498	0	0	0	0	0	0	1
CBAJDB_469_scaffold_22_228	CBAJDB_469_scaffold_22	CBAJDB_469	LP_bin.71	246204	246635	-	432	0	0	0	0	0	0	1
CBAJDB_469_scaffold_22_229	CBAJDB_469_scaffold_22	CBAJDB_469	LP_bin.71	246682	247332	-	651	0	0	0	0	0	0	1
CBAJDB_469_scaffold_22_230	CBAJDB_469_scaffold_22	CBAJDB_469	LP_bin.71	247354	247581	-	228	0	0	0	0	0	0	1
CBAJDB_469_scaffold_22_231	CBAJDB_469_scaffold_22	CBAJDB_469	LP_bin.71	247597	252267	-	4671	0	0	0	0	0	0	11
CBAJDB_469_scaffold_22_232	CBAJDB_469_scaffold_22	CBAJDB_469	LP_bin.71	252479	253510	-	1032	0	0	0	0	0	0	4
CBAJDB_469_scaffold_22_233	CBAJDB_469_scaffold_22	CBAJDB_469	LP_bin.71	253659	254228	+	570	0	0	0	0	0	0	5
CBAJDB_469_scaffold_22_234	CBAJDB_469_scaffold_22	CBAJDB_469	LP_bin.71	254272	255039	-	768	0	0	0	0	0	0	10
CBAJDB_469_scaffold_22_235	CBAJDB_469_scaffold_22	CBAJDB_469	LP_bin.71	255144	255686	+	543	0	0	0	0	0	0	6
CBAJDB_469_scaffold_22_236	CBAJDB_469_scaffold_22	CBAJDB_469	LP_bin.71	256189	258741	-	2553	0	0	0	0	0	0	18
CBAJDB_469_scaffold_22_237	CBAJDB_469_scaffold_22	CBAJDB_469	LP_bin.71	258813	259208	-	396	0	0	0	0	0	0	2
CBAJDB_469_scaffold_22_238	CBAJDB_469_scaffold_22	CBAJDB_469	LP_bin.71	259205	260653	-	1449	0	0	0	0	0	0	4
CBAJDB_469_scaffold_22_239	CBAJDB_469_scaffold_22	CBAJDB_469	LP_bin.71	260643	262814	-	2172	0	0	0	0	0	0	5
CBAJDB_469_scaffold_22_240	CBAJDB_469_scaffold_22	CBAJDB_469	LP_bin.71	262814	264361	-	1548	0	0	0	0	0	0	7
CBAJDB_469_scaffold_22_241	CBAJDB_469_scaffold_22	CBAJDB_469	LP_bin.71	264361	265320	-	960	0	0	0	0	0	0	7
CBAJDB_469_scaffold_22_242	CBAJDB_469_scaffold_22	CBAJDB_469	LP_bin.71	265402	267885	-	2484	0	0	0	0	0	0	11
CBAJDB_469_scaffold_22_243	CBAJDB_469_scaffold_22	CBAJDB_469	LP_bin.71	268151	268471	-	321	0	0	0	0	0	0	0
CBAJDB_469_scaffold_22_244	CBAJDB_469_scaffold_22	CBAJDB_469	LP_bin.71	268464	269897	-	1434	0	0	0	0	0	0	8
CBAJDB_469_scaffold_22_245	CBAJDB_469_scaffold_22	CBAJDB_469	LP_bin.71	270295	271278	+	984	0	0	0	0	0	0	3
CBAJDB_469_scaffold_22_246	CBAJDB_469_scaffold_22	CBAJDB_469	LP_bin.71	271323	271748	-	426	0	0	0	0	0	0	4
CBAJDB_469_scaffold_22_247	CBAJDB_469_scaffold_22	CBAJDB_469	LP_bin.71	271994	272947	-	954	0	0	0	0	0	0	0
CBAJDB_469_scaffold_22_248	CBAJDB_469_scaffold_22	CBAJDB_469	LP_bin.71	272913	273446	-	534	0	0	0	0	0	0	2
CBAJDB_469_scaffold_22_249	CBAJDB_469_scaffold_22	CBAJDB_469	LP_bin.71	273616	275778	-	2163	0	0	0	0	0	0	17
CBAJDB_469_scaffold_22_250	CBAJDB_469_scaffold_22	CBAJDB_469	LP_bin.71	275792	276025	-	234	0	0	0	0	0	0	0
CBAJDB_469_scaffold_22_251	CBAJDB_469_scaffold_22	CBAJDB_469	LP_bin.71	275994	277271	-	1278	0	0	0	0	0	0	3
CBAJDB_469_scaffold_22_252	CBAJDB_469_scaffold_22	CBAJDB_469	LP_bin.71	277264	278457	-	1194	0	0	0	0	0	0	5
CBAJDB_469_scaffold_22_253	CBAJDB_469_scaffold_22	CBAJDB_469	LP_bin.71	278462	279505	-	1044	0	0	0	0	0	0	2
CBAJDB_469_scaffold_22_254	CBAJDB_469_scaffold_22	CBAJDB_469	LP_bin.71	279515	280522	-	1008	0	0	0	0	0	0	3
CBAJDB_469_scaffold_22_255	CBAJDB_469_scaffold_22	CBAJDB_469	LP_bin.71	280557	283025	-	2469	0	0	0	0	0	0	9
CBAJDB_469_scaffold_22_256	CBAJDB_469_scaffold_22	CBAJDB_469	LP_bin.71	283039	284136	-	1098	0	0	0	0	0	0	4
CBAJDB_469_scaffold_22_257	CBAJDB_469_scaffold_22	CBAJDB_469	LP_bin.71	284143	291540	-	7398	0	0	0	0	0	0	30
CBAJDB_469_scaffold_22_258	CBAJDB_469_scaffold_22	CBAJDB_469	LP_bin.71	291641	296992	-	5352	0	0	0	0	0	0	26
CBAJDB_469_scaffold_22_259	CBAJDB_469_scaffold_22	CBAJDB_469	LP_bin.71	297046	301008	-	3963	0	0	0	0	0	0	22
CBAJDB_469_scaffold_22_260	CBAJDB_469_scaffold_22	CBAJDB_469	LP_bin.71	301432	301692	-	261	0	0	0	0	0	0	4
CBAJDB_469_scaffold_22_261	CBAJDB_469_scaffold_22	CBAJDB_469	LP_bin.71	301745	302515	-	771	0	0	0	0	0	0	0
CBAJDB_469_scaffold_22_262	CBAJDB_469_scaffold_22	CBAJDB_469	LP_bin.71	302567	304162	-	1596	0	0	0	0	0	0	9
CBAJDB_469_scaffold_22_263	CBAJDB_469_scaffold_22	CBAJDB_469	LP_bin.71	304365	305702	+	1338	0	0	0	0	0	0	8
CBAJDB_469_scaffold_22_264	CBAJDB_469_scaffold_22	CBAJDB_469	LP_bin.71	305896	306033	-	138	0	0	0	0	0	0	0
CBAJDB_469_scaffold_162_1	CBAJDB_469_scaffold_162	CBAJDB_469	LP_bin.71	1	141	-	141	0	0	0	0	0	0	1
CBAJDB_469_scaffold_162_2	CBAJDB_469_scaffold_162	CBAJDB_469	LP_bin.71	304	1533	-	1230	0	0	0	0	0	0	3
CBAJDB_469_scaffold_162_3	CBAJDB_469_scaffold_162	CBAJDB_469	LP_bin.71	1678	4977	-	3300	0	0	0	0	0	0	9
CBAJDB_469_scaffold_162_4	CBAJDB_469_scaffold_162	CBAJDB_469	LP_bin.71	5058	8528	-	3471	0	0	0	0	0	0	5
CBAJDB_469_scaffold_162_5	CBAJDB_469_scaffold_162	CBAJDB_469	LP_bin.71	8659	9162	-	504	0	0	0	0	0	0	1
CBAJDB_469_scaffold_162_6	CBAJDB_469_scaffold_162	CBAJDB_469	LP_bin.71	9308	10198	-	891	0	0	0	0	0	0	4
CBAJDB_469_scaffold_162_7	CBAJDB_469_scaffold_162	CBAJDB_469	LP_bin.71	10199	10762	-	564	0	0	0	0	0	0	2
CBAJDB_469_scaffold_162_8	CBAJDB_469_scaffold_162	CBAJDB_469	LP_bin.71	10881	11417	+	537	0	0	0	0	0	0	1
CBAJDB_469_scaffold_162_9	CBAJDB_469_scaffold_162	CBAJDB_469	LP_bin.71	11758	12489	+	732	0	0	0	0	0	0	4
CBAJDB_469_scaffold_162_10	CBAJDB_469_scaffold_162	CBAJDB_469	LP_bin.71	13325	15679	-	2355	0	0	0	0	0	0	0
CBAJDB_469_scaffold_162_11	CBAJDB_469_scaffold_162	CBAJDB_469	LP_bin.71	15703	19362	-	3660	0	0	0	0	0	0	0
CBAJDB_469_scaffold_162_12	CBAJDB_469_scaffold_162	CBAJDB_469	LP_bin.71	19732	20208	-	477	0	0	0	0	0	0	2
CBAJDB_469_scaffold_162_13	CBAJDB_469_scaffold_162	CBAJDB_469	LP_bin.71	20239	21411	-	1173	0	0	0	0	0	0	4
CBAJDB_469_scaffold_162_14	CBAJDB_469_scaffold_162	CBAJDB_469	LP_bin.71	21517	21657	-	141	0	0	0	0	0	0	2
CBAJDB_469_scaffold_162_15	CBAJDB_469_scaffold_162	CBAJDB_469	LP_bin.71	21784	22113	-	330	0	0	0	0	0	0	4
CBAJDB_469_scaffold_162_16	CBAJDB_469_scaffold_162	CBAJDB_469	LP_bin.71	22698	23501	-	804	0	0	0	0	0	0	0
CBAJDB_469_scaffold_162_17	CBAJDB_469_scaffold_162	CBAJDB_469	LP_bin.71	23522	24289	-	768	0	0	0	0	0	0	0
CBAJDB_469_scaffold_162_18	CBAJDB_469_scaffold_162	CBAJDB_469	LP_bin.71	24427	25170	-	744	0	0	0	0	0	0	0
CBAJDB_469_scaffold_162_19	CBAJDB_469_scaffold_162	CBAJDB_469	LP_bin.71	25278	25568	-	291	0	0	0	0	0	0	0
CBAJDB_469_scaffold_162_20	CBAJDB_469_scaffold_162	CBAJDB_469	LP_bin.71	25561	26046	-	486	0	0	0	0	0	0	0
CBAJDB_469_scaffold_162_21	CBAJDB_469_scaffold_162	CBAJDB_469	LP_bin.71	26461	26907	-	447	0	0	0	0	0	0	0
CBAJDB_469_scaffold_162_22	CBAJDB_469_scaffold_162	CBAJDB_469	LP_bin.71	26925	27338	-	414	0	0	0	0	0	0	0
CBAJDB_469_scaffold_162_23	CBAJDB_469_scaffold_162	CBAJDB_469	LP_bin.71	27351	29120	-	1770	0	0	0	0	0	0	0
CBAJDB_469_scaffold_162_24	CBAJDB_469_scaffold_162	CBAJDB_469	LP_bin.71	29355	29705	+	351	0	0	0	0	0	0	0
CBAJDB_469_scaffold_162_25	CBAJDB_469_scaffold_162	CBAJDB_469	LP_bin.71	29699	30052	+	354	0	0	0	0	0	0	0
CBAJDB_469_scaffold_162_26	CBAJDB_469_scaffold_162	CBAJDB_469	LP_bin.71	30075	30572	+	498	0	0	0	0	0	0	0
CBAJDB_469_scaffold_162_27	CBAJDB_469_scaffold_162	CBAJDB_469	LP_bin.71	30659	30949	-	291	0	0	0	0	0	0	0
CBAJDB_469_scaffold_162_28	CBAJDB_469_scaffold_162	CBAJDB_469	LP_bin.71	30946	31386	-	441	0	0	0	0	0	0	0
CBAJDB_469_scaffold_162_29	CBAJDB_469_scaffold_162	CBAJDB_469	LP_bin.71	31507	32046	-	540	0	0	0	0	0	0	0
CBAJDB_469_scaffold_162_30	CBAJDB_469_scaffold_162	CBAJDB_469	LP_bin.71	32168	32509	+	342	0	0	0	0	0	0	0
CBAJDB_469_scaffold_162_31	CBAJDB_469_scaffold_162	CBAJDB_469	LP_bin.71	32598	33794	-	1197	0	0	0	0	0	0	0
CBAJDB_469_scaffold_162_32	CBAJDB_469_scaffold_162	CBAJDB_469	LP_bin.71	33816	34499	-	684	0	0	0	0	0	0	0
CBAJDB_469_scaffold_162_33	CBAJDB_469_scaffold_162	CBAJDB_469	LP_bin.71	34492	35514	-	1023	0	0	0	0	0	0	0
CBAJDB_469_scaffold_162_34	CBAJDB_469_scaffold_162	CBAJDB_469	LP_bin.71	35521	36228	-	708	0	0	0	0	0	0	0
CBAJDB_469_scaffold_162_35	CBAJDB_469_scaffold_162	CBAJDB_469	LP_bin.71	36218	38683	-	2466	0	0	0	0	0	0	0
CBAJDB_469_scaffold_162_36	CBAJDB_469_scaffold_162	CBAJDB_469	LP_bin.71	38680	39051	-	372	0	0	0	0	0	0	0
CBAJDB_469_scaffold_162_37	CBAJDB_469_scaffold_162	CBAJDB_469	LP_bin.71	39341	40270	-	930	0	0	0	0	0	0	0
CBAJDB_469_scaffold_162_38	CBAJDB_469_scaffold_162	CBAJDB_469	LP_bin.71	40274	41971	-	1698	0	0	0	0	0	0	0
CBAJDB_469_scaffold_162_39	CBAJDB_469_scaffold_162	CBAJDB_469	LP_bin.71	41938	42201	-	264	0	0	0	0	0	0	0
CBAJDB_469_scaffold_162_40	CBAJDB_469_scaffold_162	CBAJDB_469	LP_bin.71	42201	43298	-	1098	0	0	0	0	0	0	0
CBAJDB_469_scaffold_162_41	CBAJDB_469_scaffold_162	CBAJDB_469	LP_bin.71	43538	44050	+	513	0	0	0	0	0	0	0
CBAJDB_469_scaffold_162_42	CBAJDB_469_scaffold_162	CBAJDB_469	LP_bin.71	44092	45945	-	1854	0	0	0	0	0	0	0
CBAJDB_469_scaffold_162_43	CBAJDB_469_scaffold_162	CBAJDB_469	LP_bin.71	45930	49199	-	3270	0	0	0	0	0	0	0
CBAJDB_469_scaffold_162_44	CBAJDB_469_scaffold_162	CBAJDB_469	LP_bin.71	49217	50173	-	957	0	0	0	0	0	0	0
CBAJDB_469_scaffold_162_45	CBAJDB_469_scaffold_162	CBAJDB_469	LP_bin.71	50201	50743	-	543	0	0	0	0	0	0	0
CBAJDB_469_scaffold_162_46	CBAJDB_469_scaffold_162	CBAJDB_469	LP_bin.71	50919	51380	-	462	0	0	0	0	0	0	0
CBAJDB_469_scaffold_162_47	CBAJDB_469_scaffold_162	CBAJDB_469	LP_bin.71	51593	53068	-	1476	0	0	0	0	0	0	0
CBAJDB_469_scaffold_162_48	CBAJDB_469_scaffold_162	CBAJDB_469	LP_bin.71	53065	54684	-	1620	0	0	0	0	0	0	0
CBAJDB_469_scaffold_162_49	CBAJDB_469_scaffold_162	CBAJDB_469	LP_bin.71	54681	54860	-	180	0	0	0	0	0	0	0
CBAJDB_469_scaffold_162_50	CBAJDB_469_scaffold_162	CBAJDB_469	LP_bin.71	54934	55242	-	309	0	0	0	0	0	0	0
CBAJDB_469_scaffold_162_51	CBAJDB_469_scaffold_162	CBAJDB_469	LP_bin.71	55244	55522	-	279	0	0	0	0	0	0	0
CBAJDB_469_scaffold_162_52	CBAJDB_469_scaffold_162	CBAJDB_469	LP_bin.71	55558	57066	-	1509	0	0	0	0	0	0	4
CBAJDB_469_scaffold_162_53	CBAJDB_469_scaffold_162	CBAJDB_469	LP_bin.71	57141	57926	-	786	0	0	0	0	0	0	2
CBAJDB_469_scaffold_162_54	CBAJDB_469_scaffold_162	CBAJDB_469	LP_bin.71	57999	58445	-	447	0	0	0	0	0	0	0
CBAJDB_469_scaffold_162_55	CBAJDB_469_scaffold_162	CBAJDB_469	LP_bin.71	58543	58749	-	207	0	0	0	0	0	0	1
CBAJDB_469_scaffold_162_56	CBAJDB_469_scaffold_162	CBAJDB_469	LP_bin.71	58891	68070	-	9180	0	0	0	0	0	0	38
CBAJDB_469_scaffold_162_57	CBAJDB_469_scaffold_162	CBAJDB_469	LP_bin.71	68107	69243	-	1137	0	0	0	0	0	0	8
CBAJDB_469_scaffold_162_58	CBAJDB_469_scaffold_162	CBAJDB_469	LP_bin.71	69340	72282	-	2943	0	0	0	0	0	0	7
CBAJDB_469_scaffold_162_59	CBAJDB_469_scaffold_162	CBAJDB_469	LP_bin.71	72296	80206	-	7911	0	0	0	0	0	0	43
CBAJDB_469_scaffold_162_60	CBAJDB_469_scaffold_162	CBAJDB_469	LP_bin.71	80203	96912	-	16710	0	0	0	0	0	0	63
CBAJDB_469_scaffold_162_61	CBAJDB_469_scaffold_162	CBAJDB_469	LP_bin.71	97307	109987	-	12681	0	0	0	0	0	1	48
CBAJDB_469_scaffold_1206_1	CBAJDB_469_scaffold_1206	CBAJDB_469	LP_bin.71	97	222	-	126	0	0	0	0	0	0	0
CBAJDB_469_scaffold_1206_2	CBAJDB_469_scaffold_1206	CBAJDB_469	LP_bin.71	366	713	-	348	0	0	0	0	0	0	2
CBAJDB_469_scaffold_1206_3	CBAJDB_469_scaffold_1206	CBAJDB_469	LP_bin.71	745	6132	-	5388	0	0	0	0	0	0	31
CBAJDB_469_scaffold_1206_4	CBAJDB_469_scaffold_1206	CBAJDB_469	LP_bin.71	6134	6565	-	432	0	0	0	0	0	0	1
CBAJDB_469_scaffold_1206_5	CBAJDB_469_scaffold_1206	CBAJDB_469	LP_bin.71	6636	7340	-	705	0	0	0	0	0	0	5
CBAJDB_469_scaffold_1206_6	CBAJDB_469_scaffold_1206	CBAJDB_469	LP_bin.71	7360	7716	-	357	0	0	0	0	0	0	3
CBAJDB_469_scaffold_1206_7	CBAJDB_469_scaffold_1206	CBAJDB_469	LP_bin.71	7849	8163	-	315	0	0	0	0	0	0	3
CBAJDB_469_scaffold_1206_8	CBAJDB_469_scaffold_1206	CBAJDB_469	LP_bin.71	8968	10455	-	1488	0	0	0	0	0	0	0
CBAJDB_469_scaffold_1206_9	CBAJDB_469_scaffold_1206	CBAJDB_469	LP_bin.71	10902	11108	+	207	0	0	0	0	0	0	0
CBAJDB_469_scaffold_1206_10	CBAJDB_469_scaffold_1206	CBAJDB_469	LP_bin.71	11424	13544	-	2121	0	0	0	0	0	0	4
CBAJDB_469_scaffold_1206_11	CBAJDB_469_scaffold_1206	CBAJDB_469	LP_bin.71	13565	15148	-	1584	0	0	0	0	0	0	10
CBAJDB_469_scaffold_1206_12	CBAJDB_469_scaffold_1206	CBAJDB_469	LP_bin.71	15202	16848	-	1647	0	0	0	0	0	0	7
CBAJDB_469_scaffold_1206_13	CBAJDB_469_scaffold_1206	CBAJDB_469	LP_bin.71	17001	17474	-	474	0	0	0	0	0	0	0
CBAJDB_469_scaffold_1206_14	CBAJDB_469_scaffold_1206	CBAJDB_469	LP_bin.71	17474	17902	-	429	0	0	0	0	0	0	1
CBAJDB_469_scaffold_1206_15	CBAJDB_469_scaffold_1206	CBAJDB_469	LP_bin.71	17899	18477	-	579	0	0	0	0	0	0	2
CBAJDB_469_scaffold_1206_16	CBAJDB_469_scaffold_1206	CBAJDB_469	LP_bin.71	18474	18920	-	447	0	0	0	0	0	0	2
CBAJDB_469_scaffold_1206_17	CBAJDB_469_scaffold_1206	CBAJDB_469	LP_bin.71	18992	19912	-	921	0	0	0	0	0	0	2
CBAJDB_469_scaffold_1206_18	CBAJDB_469_scaffold_1206	CBAJDB_469	LP_bin.71	19923	21080	-	1158	0	0	0	0	0	0	6
CBAJDB_469_scaffold_1206_19	CBAJDB_469_scaffold_1206	CBAJDB_469	LP_bin.71	21131	22078	-	948	0	0	0	0	0	0	5
CBAJDB_469_scaffold_1206_20	CBAJDB_469_scaffold_1206	CBAJDB_469	LP_bin.71	22098	24548	-	2451	0	0	0	0	0	0	8
CBAJDB_469_scaffold_1206_21	CBAJDB_469_scaffold_1206	CBAJDB_469	LP_bin.71	24553	25254	-	702	0	0	0	0	0	0	4
CBAJDB_469_scaffold_1206_22	CBAJDB_469_scaffold_1206	CBAJDB_469	LP_bin.71	25484	26134	-	651	0	0	0	0	0	0	5
CBAJDB_469_scaffold_1206_23	CBAJDB_469_scaffold_1206	CBAJDB_469	LP_bin.71	26304	26645	-	342	0	0	0	0	0	0	0
CBAJDB_469_scaffold_1206_24	CBAJDB_469_scaffold_1206	CBAJDB_469	LP_bin.71	26647	27060	-	414	0	0	0	0	0	0	2
CBAJDB_469_scaffold_1206_25	CBAJDB_469_scaffold_1206	CBAJDB_469	LP_bin.71	27070	28599	-	1530	0	0	0	0	0	0	5
CBAJDB_469_scaffold_1206_26	CBAJDB_469_scaffold_1206	CBAJDB_469	LP_bin.71	28684	29199	-	516	0	0	0	0	0	0	1
CBAJDB_469_scaffold_1206_27	CBAJDB_469_scaffold_1206	CBAJDB_469	LP_bin.71	29312	30097	+	786	0	0	0	0	0	0	9
CBAJDB_469_scaffold_1206_28	CBAJDB_469_scaffold_1206	CBAJDB_469	LP_bin.71	30099	30935	+	837	0	0	0	0	0	0	6
CBAJDB_469_scaffold_1206_29	CBAJDB_469_scaffold_1206	CBAJDB_469	LP_bin.71	30982	34941	-	3960	0	0	0	0	0	0	17
CBAJDB_469_scaffold_17_1	CBAJDB_469_scaffold_17	CBAJDB_469	LP_bin.71	2	382	-	381	0	0	0	0	0	0	0
CBAJDB_469_scaffold_17_2	CBAJDB_469_scaffold_17	CBAJDB_469	LP_bin.71	819	2060	+	1242	0	0	0	0	0	0	3
CBAJDB_469_scaffold_17_3	CBAJDB_469_scaffold_17	CBAJDB_469	LP_bin.71	2291	3292	+	1002	0	0	0	0	0	0	7
CBAJDB_469_scaffold_17_4	CBAJDB_469_scaffold_17	CBAJDB_469	LP_bin.71	3505	4725	+	1221	0	0	0	0	0	0	4
CBAJDB_469_scaffold_17_5	CBAJDB_469_scaffold_17	CBAJDB_469	LP_bin.71	4930	5337	+	408	0	0	0	0	0	0	0
CBAJDB_469_scaffold_17_6	CBAJDB_469_scaffold_17	CBAJDB_469	LP_bin.71	5334	5471	+	138	0	0	0	0	0	0	0
CBAJDB_469_scaffold_17_7	CBAJDB_469_scaffold_17	CBAJDB_469	LP_bin.71	5468	6316	+	849	0	0	0	0	0	0	3
CBAJDB_469_scaffold_17_8	CBAJDB_469_scaffold_17	CBAJDB_469	LP_bin.71	6394	8757	+	2364	0	0	0	0	0	0	14
CBAJDB_469_scaffold_17_9	CBAJDB_469_scaffold_17	CBAJDB_469	LP_bin.71	8720	11785	+	3066	0	0	0	0	0	0	14
CBAJDB_469_scaffold_17_10	CBAJDB_469_scaffold_17	CBAJDB_469	LP_bin.71	11785	12267	+	483	0	0	0	0	0	0	3
CBAJDB_469_scaffold_17_11	CBAJDB_469_scaffold_17	CBAJDB_469	LP_bin.71	12284	12781	+	498	0	0	0	0	0	0	1
CBAJDB_469_scaffold_17_12	CBAJDB_469_scaffold_17	CBAJDB_469	LP_bin.71	12771	13511	+	741	0	0	0	0	0	0	4
CBAJDB_469_scaffold_17_13	CBAJDB_469_scaffold_17	CBAJDB_469	LP_bin.71	13618	14346	+	729	0	0	0	0	0	0	2
CBAJDB_469_scaffold_17_14	CBAJDB_469_scaffold_17	CBAJDB_469	LP_bin.71	14360	15094	+	735	0	0	0	0	0	0	3
CBAJDB_469_scaffold_17_15	CBAJDB_469_scaffold_17	CBAJDB_469	LP_bin.71	15112	16056	+	945	0	0	0	0	0	0	7
CBAJDB_469_scaffold_17_16	CBAJDB_469_scaffold_17	CBAJDB_469	LP_bin.71	16136	16483	+	348	0	0	0	0	0	0	0
CBAJDB_469_scaffold_17_17	CBAJDB_469_scaffold_17	CBAJDB_469	LP_bin.71	16489	17184	+	696	0	0	0	0	0	0	4
CBAJDB_469_scaffold_17_18	CBAJDB_469_scaffold_17	CBAJDB_469	LP_bin.71	17175	17981	+	807	0	0	0	0	0	0	4
CBAJDB_469_scaffold_17_19	CBAJDB_469_scaffold_17	CBAJDB_469	LP_bin.71	18055	18318	-	264	0	0	0	0	0	0	1
CBAJDB_469_scaffold_17_20	CBAJDB_469_scaffold_17	CBAJDB_469	LP_bin.71	18442	19203	+	762	0	0	0	0	0	0	6
CBAJDB_469_scaffold_17_21	CBAJDB_469_scaffold_17	CBAJDB_469	LP_bin.71	19323	19727	+	405	0	0	0	0	0	0	1
CBAJDB_469_scaffold_17_22	CBAJDB_469_scaffold_17	CBAJDB_469	LP_bin.71	19785	20030	+	246	0	0	0	0	0	0	1
CBAJDB_469_scaffold_17_23	CBAJDB_469_scaffold_17	CBAJDB_469	LP_bin.71	20284	20916	+	633	0	0	0	0	0	0	3
CBAJDB_469_scaffold_17_24	CBAJDB_469_scaffold_17	CBAJDB_469	LP_bin.71	20925	21908	+	984	0	0	0	0	0	0	10
CBAJDB_469_scaffold_17_25	CBAJDB_469_scaffold_17	CBAJDB_469	LP_bin.71	22476	22874	+	399	0	0	0	0	0	0	3
CBAJDB_469_scaffold_17_26	CBAJDB_469_scaffold_17	CBAJDB_469	LP_bin.71	22865	23515	+	651	0	0	0	0	0	0	3
CBAJDB_469_scaffold_17_27	CBAJDB_469_scaffold_17	CBAJDB_469	LP_bin.71	23519	24064	+	546	0	0	0	0	0	0	2
CBAJDB_469_scaffold_17_28	CBAJDB_469_scaffold_17	CBAJDB_469	LP_bin.71	24061	24747	+	687	0	0	0	0	0	0	4
CBAJDB_469_scaffold_17_29	CBAJDB_469_scaffold_17	CBAJDB_469	LP_bin.71	24750	25232	+	483	0	0	0	0	0	0	4
CBAJDB_469_scaffold_17_30	CBAJDB_469_scaffold_17	CBAJDB_469	LP_bin.71	25670	26035	-	366	0	0	0	0	0	0	0
CBAJDB_469_scaffold_17_31	CBAJDB_469_scaffold_17	CBAJDB_469	LP_bin.71	26291	27085	+	795	0	0	0	0	0	0	2
CBAJDB_469_scaffold_17_32	CBAJDB_469_scaffold_17	CBAJDB_469	LP_bin.71	27085	30153	+	3069	0	0	0	0	0	0	21
CBAJDB_469_scaffold_17_33	CBAJDB_469_scaffold_17	CBAJDB_469	LP_bin.71	30212	30601	+	390	0	0	0	0	0	0	1
CBAJDB_469_scaffold_17_34	CBAJDB_469_scaffold_17	CBAJDB_469	LP_bin.71	30598	31137	+	540	0	0	0	0	0	0	1
CBAJDB_469_scaffold_17_35	CBAJDB_469_scaffold_17	CBAJDB_469	LP_bin.71	31327	32511	+	1185	0	0	0	0	0	0	5
CBAJDB_469_scaffold_17_36	CBAJDB_469_scaffold_17	CBAJDB_469	LP_bin.71	32603	34270	+	1668	0	0	0	0	0	0	4
CBAJDB_469_scaffold_17_37	CBAJDB_469_scaffold_17	CBAJDB_469	LP_bin.71	34621	35007	+	387	0	0	0	0	0	0	0
CBAJDB_469_scaffold_17_38	CBAJDB_469_scaffold_17	CBAJDB_469	LP_bin.71	35056	36426	+	1371	0	0	0	0	0	0	10
CBAJDB_469_scaffold_17_39	CBAJDB_469_scaffold_17	CBAJDB_469	LP_bin.71	36624	36929	+	306	0	0	0	0	0	0	0
CBAJDB_469_scaffold_17_40	CBAJDB_469_scaffold_17	CBAJDB_469	LP_bin.71	37119	38009	+	891	0	0	0	0	0	0	6
CBAJDB_469_scaffold_17_41	CBAJDB_469_scaffold_17	CBAJDB_469	LP_bin.71	38098	39417	+	1320	0	0	0	0	0	0	7
CBAJDB_469_scaffold_17_42	CBAJDB_469_scaffold_17	CBAJDB_469	LP_bin.71	39414	40079	+	666	0	0	0	0	0	0	2
CBAJDB_469_scaffold_17_43	CBAJDB_469_scaffold_17	CBAJDB_469	LP_bin.71	40089	41000	+	912	0	0	0	0	0	0	2
CBAJDB_469_scaffold_17_44	CBAJDB_469_scaffold_17	CBAJDB_469	LP_bin.71	41039	42049	+	1011	0	0	0	0	0	0	7
CBAJDB_469_scaffold_17_45	CBAJDB_469_scaffold_17	CBAJDB_469	LP_bin.71	42027	43406	+	1380	0	0	0	0	0	0	3
CBAJDB_469_scaffold_17_46	CBAJDB_469_scaffold_17	CBAJDB_469	LP_bin.71	43403	44410	+	1008	0	0	0	0	0	0	4
CBAJDB_469_scaffold_17_47	CBAJDB_469_scaffold_17	CBAJDB_469	LP_bin.71	44407	45315	-	909	0	0	0	0	0	0	7
CBAJDB_469_scaffold_17_48	CBAJDB_469_scaffold_17	CBAJDB_469	LP_bin.71	45302	46885	-	1584	0	0	0	0	0	0	11
CBAJDB_469_scaffold_17_49	CBAJDB_469_scaffold_17	CBAJDB_469	LP_bin.71	47374	52266	+	4893	0	0	0	0	0	0	25
CBAJDB_469_scaffold_17_50	CBAJDB_469_scaffold_17	CBAJDB_469	LP_bin.71	52556	54769	+	2214	0	0	0	0	0	0	9
CBAJDB_469_scaffold_17_51	CBAJDB_469_scaffold_17	CBAJDB_469	LP_bin.71	54769	55290	+	522	0	0	0	0	0	0	3
CBAJDB_469_scaffold_17_52	CBAJDB_469_scaffold_17	CBAJDB_469	LP_bin.71	55287	57350	+	2064	0	0	0	0	0	0	10
CBAJDB_469_scaffold_17_53	CBAJDB_469_scaffold_17	CBAJDB_469	LP_bin.71	57364	60174	+	2811	0	0	0	0	0	0	19
CBAJDB_469_scaffold_17_54	CBAJDB_469_scaffold_17	CBAJDB_469	LP_bin.71	60292	60837	+	546	0	0	0	0	0	0	2
CBAJDB_469_scaffold_17_55	CBAJDB_469_scaffold_17	CBAJDB_469	LP_bin.71	60848	61780	+	933	0	0	0	0	0	0	7
CBAJDB_469_scaffold_17_56	CBAJDB_469_scaffold_17	CBAJDB_469	LP_bin.71	61777	63243	+	1467	0	0	0	0	0	0	8
CBAJDB_469_scaffold_17_57	CBAJDB_469_scaffold_17	CBAJDB_469	LP_bin.71	63247	64182	+	936	0	0	0	0	0	0	2
CBAJDB_469_scaffold_17_58	CBAJDB_469_scaffold_17	CBAJDB_469	LP_bin.71	64184	64525	+	342	0	0	0	0	0	0	4
CBAJDB_469_scaffold_17_59	CBAJDB_469_scaffold_17	CBAJDB_469	LP_bin.71	64497	64709	-	213	0	0	0	0	0	0	3
CBAJDB_469_scaffold_17_60	CBAJDB_469_scaffold_17	CBAJDB_469	LP_bin.71	64818	65771	+	954	0	0	0	0	0	0	4
CBAJDB_469_scaffold_17_61	CBAJDB_469_scaffold_17	CBAJDB_469	LP_bin.71	65927	66628	+	702	0	0	0	0	0	0	1
CBAJDB_469_scaffold_17_62	CBAJDB_469_scaffold_17	CBAJDB_469	LP_bin.71	66679	68847	+	2169	0	0	0	0	0	0	7
CBAJDB_469_scaffold_17_63	CBAJDB_469_scaffold_17	CBAJDB_469	LP_bin.71	68909	71755	-	2847	0	0	0	0	0	0	20
CBAJDB_469_scaffold_17_64	CBAJDB_469_scaffold_17	CBAJDB_469	LP_bin.71	71755	74817	-	3063	0	0	0	0	0	0	14
CBAJDB_469_scaffold_17_65	CBAJDB_469_scaffold_17	CBAJDB_469	LP_bin.71	75005	75097	+	93	0	0	0	0	0	0	0
CBAJDB_469_scaffold_17_66	CBAJDB_469_scaffold_17	CBAJDB_469	LP_bin.71	75198	76025	+	828	0	0	0	0	0	0	8
CBAJDB_469_scaffold_17_67	CBAJDB_469_scaffold_17	CBAJDB_469	LP_bin.71	76022	76492	+	471	0	0	0	0	0	0	2
CBAJDB_469_scaffold_17_68	CBAJDB_469_scaffold_17	CBAJDB_469	LP_bin.71	76520	77914	+	1395	0	0	0	0	0	0	10
CBAJDB_469_scaffold_17_69	CBAJDB_469_scaffold_17	CBAJDB_469	LP_bin.71	78021	79478	+	1458	0	0	0	0	0	0	5
CBAJDB_469_scaffold_17_70	CBAJDB_469_scaffold_17	CBAJDB_469	LP_bin.71	79497	80975	+	1479	0	0	0	0	0	0	5
CBAJDB_469_scaffold_17_71	CBAJDB_469_scaffold_17	CBAJDB_469	LP_bin.71	80999	82411	+	1413	0	0	0	0	0	0	4
CBAJDB_469_scaffold_17_72	CBAJDB_469_scaffold_17	CBAJDB_469	LP_bin.71	82590	85124	-	2535	0	0	0	0	0	0	7
CBAJDB_469_scaffold_17_73	CBAJDB_469_scaffold_17	CBAJDB_469	LP_bin.71	85317	85817	+	501	0	0	0	0	0	0	1
CBAJDB_469_scaffold_17_74	CBAJDB_469_scaffold_17	CBAJDB_469	LP_bin.71	85828	86067	+	240	0	0	0	0	0	0	0
CBAJDB_469_scaffold_17_75	CBAJDB_469_scaffold_17	CBAJDB_469	LP_bin.71	86061	86480	+	420	0	0	0	0	0	0	1
CBAJDB_469_scaffold_17_76	CBAJDB_469_scaffold_17	CBAJDB_469	LP_bin.71	86493	88901	+	2409	0	0	0	0	0	0	10
CBAJDB_469_scaffold_17_77	CBAJDB_469_scaffold_17	CBAJDB_469	LP_bin.71	88951	90375	+	1425	0	0	0	0	0	0	9
CBAJDB_469_scaffold_17_78	CBAJDB_469_scaffold_17	CBAJDB_469	LP_bin.71	90425	91246	+	822	0	0	0	0	0	0	7
CBAJDB_469_scaffold_17_79	CBAJDB_469_scaffold_17	CBAJDB_469	LP_bin.71	91243	92040	+	798	0	0	0	0	0	0	5
CBAJDB_469_scaffold_17_80	CBAJDB_469_scaffold_17	CBAJDB_469	LP_bin.71	92045	93253	+	1209	0	0	0	0	0	0	3
CBAJDB_469_scaffold_17_81	CBAJDB_469_scaffold_17	CBAJDB_469	LP_bin.71	93262	93699	+	438	0	0	0	0	0	0	3
CBAJDB_469_scaffold_17_82	CBAJDB_469_scaffold_17	CBAJDB_469	LP_bin.71	93692	95095	+	1404	0	0	0	0	0	0	6
CBAJDB_469_scaffold_17_83	CBAJDB_469_scaffold_17	CBAJDB_469	LP_bin.71	95098	96114	-	1017	0	0	0	0	0	0	4
CBAJDB_469_scaffold_17_84	CBAJDB_469_scaffold_17	CBAJDB_469	LP_bin.71	96333	96650	+	318	0	0	0	0	0	0	2
CBAJDB_469_scaffold_17_85	CBAJDB_469_scaffold_17	CBAJDB_469	LP_bin.71	97042	97725	+	684	0	0	0	0	0	0	5
CBAJDB_469_scaffold_17_86	CBAJDB_469_scaffold_17	CBAJDB_469	LP_bin.71	97715	99187	+	1473	0	0	0	0	0	0	7
CBAJDB_469_scaffold_17_87	CBAJDB_469_scaffold_17	CBAJDB_469	LP_bin.71	99184	100173	+	990	0	0	0	0	0	0	5
CBAJDB_469_scaffold_17_88	CBAJDB_469_scaffold_17	CBAJDB_469	LP_bin.71	100213	100851	+	639	0	0	0	0	0	0	3
CBAJDB_469_scaffold_17_89	CBAJDB_469_scaffold_17	CBAJDB_469	LP_bin.71	100853	101398	+	546	0	0	0	0	0	0	1
CBAJDB_469_scaffold_17_90	CBAJDB_469_scaffold_17	CBAJDB_469	LP_bin.71	101548	102654	+	1107	0	0	0	0	0	0	11
CBAJDB_469_scaffold_17_91	CBAJDB_469_scaffold_17	CBAJDB_469	LP_bin.71	102753	102986	+	234	0	0	0	0	0	0	0
CBAJDB_469_scaffold_17_92	CBAJDB_469_scaffold_17	CBAJDB_469	LP_bin.71	103038	105047	+	2010	0	0	0	0	0	0	21
CBAJDB_469_scaffold_17_93	CBAJDB_469_scaffold_17	CBAJDB_469	LP_bin.71	105040	105963	-	924	0	0	0	0	0	0	4
CBAJDB_469_scaffold_17_94	CBAJDB_469_scaffold_17	CBAJDB_469	LP_bin.71	106057	106848	+	792	0	0	0	0	0	0	1
CBAJDB_469_scaffold_17_95	CBAJDB_469_scaffold_17	CBAJDB_469	LP_bin.71	106866	111323	+	4458	0	0	0	0	0	0	29
CBAJDB_469_scaffold_17_96	CBAJDB_469_scaffold_17	CBAJDB_469	LP_bin.71	111422	112162	+	741	0	0	0	0	0	0	2
CBAJDB_469_scaffold_17_97	CBAJDB_469_scaffold_17	CBAJDB_469	LP_bin.71	112211	113068	+	858	0	0	0	0	0	0	7
CBAJDB_469_scaffold_17_98	CBAJDB_469_scaffold_17	CBAJDB_469	LP_bin.71	113152	113322	+	171	0	0	0	0	0	0	0
CBAJDB_469_scaffold_17_99	CBAJDB_469_scaffold_17	CBAJDB_469	LP_bin.71	113497	114594	+	1098	0	0	0	0	0	0	0
CBAJDB_469_scaffold_17_100	CBAJDB_469_scaffold_17	CBAJDB_469	LP_bin.71	114770	115984	+	1215	0	0	0	0	0	0	0
CBAJDB_469_scaffold_17_101	CBAJDB_469_scaffold_17	CBAJDB_469	LP_bin.71	116583	118334	+	1752	0	0	0	0	0	0	0
CBAJDB_469_scaffold_17_102	CBAJDB_469_scaffold_17	CBAJDB_469	LP_bin.71	118337	119185	+	849	0	0	0	0	0	0	0
CBAJDB_469_scaffold_17_103	CBAJDB_469_scaffold_17	CBAJDB_469	LP_bin.71	119201	122638	+	3438	0	0	0	0	0	0	0
CBAJDB_469_scaffold_17_104	CBAJDB_469_scaffold_17	CBAJDB_469	LP_bin.71	122653	123765	+	1113	0	0	0	0	0	0	0
CBAJDB_469_scaffold_17_105	CBAJDB_469_scaffold_17	CBAJDB_469	LP_bin.71	123768	125411	+	1644	0	0	0	0	0	0	0
CBAJDB_469_scaffold_17_106	CBAJDB_469_scaffold_17	CBAJDB_469	LP_bin.71	125417	127234	+	1818	0	0	0	0	0	0	0
CBAJDB_469_scaffold_17_107	CBAJDB_469_scaffold_17	CBAJDB_469	LP_bin.71	127236	129479	+	2244	0	0	0	0	0	0	0
CBAJDB_469_scaffold_17_108	CBAJDB_469_scaffold_17	CBAJDB_469	LP_bin.71	129533	130267	-	735	0	0	0	0	0	0	0
CBAJDB_469_scaffold_17_109	CBAJDB_469_scaffold_17	CBAJDB_469	LP_bin.71	130277	132682	-	2406	0	0	0	0	0	0	0
CBAJDB_469_scaffold_17_110	CBAJDB_469_scaffold_17	CBAJDB_469	LP_bin.71	133168	133626	+	459	0	0	0	0	0	0	0
CBAJDB_469_scaffold_17_111	CBAJDB_469_scaffold_17	CBAJDB_469	LP_bin.71	133969	134451	+	483	0	0	0	0	0	0	0
CBAJDB_469_scaffold_17_112	CBAJDB_469_scaffold_17	CBAJDB_469	LP_bin.71	134638	135945	+	1308	0	0	0	0	0	0	0
CBAJDB_469_scaffold_17_113	CBAJDB_469_scaffold_17	CBAJDB_469	LP_bin.71	135986	139132	+	3147	0	0	0	0	0	0	0
CBAJDB_469_scaffold_17_114	CBAJDB_469_scaffold_17	CBAJDB_469	LP_bin.71	139134	139991	+	858	0	0	0	0	0	0	0
CBAJDB_469_scaffold_17_115	CBAJDB_469_scaffold_17	CBAJDB_469	LP_bin.71	139976	141838	+	1863	0	0	0	0	0	0	0
CBAJDB_469_scaffold_17_116	CBAJDB_469_scaffold_17	CBAJDB_469	LP_bin.71	141991	143121	+	1131	0	0	0	0	0	0	0
CBAJDB_469_scaffold_17_117	CBAJDB_469_scaffold_17	CBAJDB_469	LP_bin.71	143121	143378	+	258	0	0	0	0	0	0	0
CBAJDB_469_scaffold_17_118	CBAJDB_469_scaffold_17	CBAJDB_469	LP_bin.71	143363	145222	+	1860	0	0	0	0	0	0	0
CBAJDB_469_scaffold_17_119	CBAJDB_469_scaffold_17	CBAJDB_469	LP_bin.71	145268	145585	-	318	0	0	0	0	0	0	0
CBAJDB_469_scaffold_17_120	CBAJDB_469_scaffold_17	CBAJDB_469	LP_bin.71	145737	146258	+	522	0	0	0	0	0	0	0
CBAJDB_469_scaffold_17_121	CBAJDB_469_scaffold_17	CBAJDB_469	LP_bin.71	146354	146509	+	156	0	0	0	0	0	0	0
CBAJDB_469_scaffold_17_122	CBAJDB_469_scaffold_17	CBAJDB_469	LP_bin.71	146463	148088	+	1626	0	0	0	0	0	0	3
CBAJDB_469_scaffold_17_123	CBAJDB_469_scaffold_17	CBAJDB_469	LP_bin.71	148063	149493	+	1431	0	0	0	0	0	0	0
CBAJDB_469_scaffold_17_124	CBAJDB_469_scaffold_17	CBAJDB_469	LP_bin.71	149622	151010	+	1389	0	0	0	0	0	0	0
CBAJDB_469_scaffold_17_125	CBAJDB_469_scaffold_17	CBAJDB_469	LP_bin.71	151830	153164	+	1335	0	0	0	0	0	0	0
CBAJDB_469_scaffold_17_126	CBAJDB_469_scaffold_17	CBAJDB_469	LP_bin.71	153167	157942	+	4776	0	0	0	0	0	0	0
CBAJDB_469_scaffold_17_127	CBAJDB_469_scaffold_17	CBAJDB_469	LP_bin.71	158089	158373	+	285	0	0	0	0	0	0	0
CBAJDB_469_scaffold_17_128	CBAJDB_469_scaffold_17	CBAJDB_469	LP_bin.71	158465	159547	+	1083	0	0	0	0	0	0	4
CBAJDB_469_scaffold_17_129	CBAJDB_469_scaffold_17	CBAJDB_469	LP_bin.71	159719	159886	+	168	0	0	0	0	0	0	3
CBAJDB_469_scaffold_17_130	CBAJDB_469_scaffold_17	CBAJDB_469	LP_bin.71	160008	161051	-	1044	0	0	0	0	0	0	3
CBAJDB_469_scaffold_17_131	CBAJDB_469_scaffold_17	CBAJDB_469	LP_bin.71	161559	161954	-	396	0	0	0	0	0	0	0
CBAJDB_469_scaffold_17_132	CBAJDB_469_scaffold_17	CBAJDB_469	LP_bin.71	162071	162457	+	387	0	0	0	0	0	0	0
CBAJDB_469_scaffold_17_133	CBAJDB_469_scaffold_17	CBAJDB_469	LP_bin.71	162454	163395	+	942	0	0	0	0	0	0	4
CBAJDB_469_scaffold_17_134	CBAJDB_469_scaffold_17	CBAJDB_469	LP_bin.71	163672	163842	+	171	0	0	0	0	0	0	1
CBAJDB_469_scaffold_17_135	CBAJDB_469_scaffold_17	CBAJDB_469	LP_bin.71	164057	165952	+	1896	0	0	0	0	0	0	8
CBAJDB_469_scaffold_17_136	CBAJDB_469_scaffold_17	CBAJDB_469	LP_bin.71	165939	166844	+	906	0	0	0	0	0	0	5
CBAJDB_469_scaffold_17_137	CBAJDB_469_scaffold_17	CBAJDB_469	LP_bin.71	166828	167562	+	735	0	0	0	0	0	0	1
CBAJDB_469_scaffold_17_138	CBAJDB_469_scaffold_17	CBAJDB_469	LP_bin.71	167802	168080	+	279	0	0	0	0	0	0	1
CBAJDB_469_scaffold_17_139	CBAJDB_469_scaffold_17	CBAJDB_469	LP_bin.71	168144	168611	+	468	0	0	0	0	0	0	2
CBAJDB_469_scaffold_17_140	CBAJDB_469_scaffold_17	CBAJDB_469	LP_bin.71	168704	169321	+	618	0	0	0	0	0	0	5
CBAJDB_469_scaffold_17_141	CBAJDB_469_scaffold_17	CBAJDB_469	LP_bin.71	169425	170567	+	1143	0	0	0	0	0	0	5
CBAJDB_469_scaffold_17_142	CBAJDB_469_scaffold_17	CBAJDB_469	LP_bin.71	170766	173084	+	2319	0	0	0	0	0	0	12
CBAJDB_469_scaffold_17_143	CBAJDB_469_scaffold_17	CBAJDB_469	LP_bin.71	173100	174011	+	912	0	0	0	0	0	0	2
CBAJDB_469_scaffold_17_144	CBAJDB_469_scaffold_17	CBAJDB_469	LP_bin.71	174053	175363	+	1311	0	0	0	0	0	0	3
CBAJDB_469_scaffold_17_145	CBAJDB_469_scaffold_17	CBAJDB_469	LP_bin.71	175347	175598	+	252	0	0	0	0	0	0	1
CBAJDB_469_scaffold_17_146	CBAJDB_469_scaffold_17	CBAJDB_469	LP_bin.71	175591	176748	+	1158	0	0	0	0	0	0	3
CBAJDB_469_scaffold_17_147	CBAJDB_469_scaffold_17	CBAJDB_469	LP_bin.71	176815	177405	+	591	0	0	0	0	0	0	9
CBAJDB_469_scaffold_17_148	CBAJDB_469_scaffold_17	CBAJDB_469	LP_bin.71	177456	178166	+	711	0	0	0	0	0	0	5
CBAJDB_469_scaffold_17_149	CBAJDB_469_scaffold_17	CBAJDB_469	LP_bin.71	178193	179149	-	957	0	0	0	0	0	0	8
CBAJDB_469_scaffold_17_150	CBAJDB_469_scaffold_17	CBAJDB_469	LP_bin.71	179218	179877	-	660	0	0	0	0	0	0	4
CBAJDB_469_scaffold_17_151	CBAJDB_469_scaffold_17	CBAJDB_469	LP_bin.71	180010	181905	+	1896	0	0	0	0	0	0	10
CBAJDB_469_scaffold_17_152	CBAJDB_469_scaffold_17	CBAJDB_469	LP_bin.71	181956	184403	-	2448	0	0	0	0	0	0	12
CBAJDB_469_scaffold_17_153	CBAJDB_469_scaffold_17	CBAJDB_469	LP_bin.71	184412	184693	-	282	0	0	0	0	0	0	2
CBAJDB_469_scaffold_17_154	CBAJDB_469_scaffold_17	CBAJDB_469	LP_bin.71	185089	187818	+	2730	0	0	0	0	0	0	12
CBAJDB_469_scaffold_17_155	CBAJDB_469_scaffold_17	CBAJDB_469	LP_bin.71	187861	189108	-	1248	0	0	0	0	0	0	9
CBAJDB_469_scaffold_17_156	CBAJDB_469_scaffold_17	CBAJDB_469	LP_bin.71	189205	190026	+	822	0	0	0	0	0	0	7
CBAJDB_469_scaffold_17_157	CBAJDB_469_scaffold_17	CBAJDB_469	LP_bin.71	190029	190766	+	738	0	0	0	0	0	0	6
CBAJDB_469_scaffold_17_158	CBAJDB_469_scaffold_17	CBAJDB_469	LP_bin.71	190814	191143	+	330	0	0	0	0	0	0	6
CBAJDB_469_scaffold_17_159	CBAJDB_469_scaffold_17	CBAJDB_469	LP_bin.71	191130	191699	-	570	0	0	0	0	0	0	1
CBAJDB_469_scaffold_17_160	CBAJDB_469_scaffold_17	CBAJDB_469	LP_bin.71	191766	192446	+	681	0	0	0	0	0	0	6
CBAJDB_469_scaffold_17_161	CBAJDB_469_scaffold_17	CBAJDB_469	LP_bin.71	192555	193943	+	1389	0	0	0	0	0	0	10
CBAJDB_469_scaffold_17_162	CBAJDB_469_scaffold_17	CBAJDB_469	LP_bin.71	193943	195268	+	1326	0	0	0	0	0	0	8
CBAJDB_469_scaffold_17_163	CBAJDB_469_scaffold_17	CBAJDB_469	LP_bin.71	195270	195941	+	672	0	0	0	0	0	0	1
CBAJDB_469_scaffold_17_164	CBAJDB_469_scaffold_17	CBAJDB_469	LP_bin.71	195941	196180	+	240	0	0	0	0	0	0	1
CBAJDB_469_scaffold_17_165	CBAJDB_469_scaffold_17	CBAJDB_469	LP_bin.71	196239	196811	-	573	0	0	0	0	0	0	3
CBAJDB_469_scaffold_17_166	CBAJDB_469_scaffold_17	CBAJDB_469	LP_bin.71	196970	197257	+	288	0	0	0	0	0	0	5
CBAJDB_469_scaffold_17_167	CBAJDB_469_scaffold_17	CBAJDB_469	LP_bin.71	197204	198019	-	816	0	0	0	0	0	0	5
CBAJDB_469_scaffold_17_168	CBAJDB_469_scaffold_17	CBAJDB_469	LP_bin.71	198313	198762	+	450	0	0	0	0	0	0	4
CBAJDB_469_scaffold_17_169	CBAJDB_469_scaffold_17	CBAJDB_469	LP_bin.71	199215	199718	+	504	0	0	0	0	0	0	4
CBAJDB_469_scaffold_17_170	CBAJDB_469_scaffold_17	CBAJDB_469	LP_bin.71	200009	201100	+	1092	0	0	0	0	0	0	6
CBAJDB_469_scaffold_17_171	CBAJDB_469_scaffold_17	CBAJDB_469	LP_bin.71	201106	201624	+	519	0	0	0	0	0	0	1
CBAJDB_469_scaffold_17_172	CBAJDB_469_scaffold_17	CBAJDB_469	LP_bin.71	202559	208249	+	5691	0	0	0	0	0	0	23
CBAJDB_469_scaffold_17_173	CBAJDB_469_scaffold_17	CBAJDB_469	LP_bin.71	208246	210810	+	2565	0	0	0	0	0	0	7
CBAJDB_469_scaffold_17_174	CBAJDB_469_scaffold_17	CBAJDB_469	LP_bin.71	210839	211075	+	237	0	0	0	0	0	0	1
CBAJDB_469_scaffold_17_175	CBAJDB_469_scaffold_17	CBAJDB_469	LP_bin.71	211105	212076	+	972	0	0	0	0	0	0	3
CBAJDB_469_scaffold_17_176	CBAJDB_469_scaffold_17	CBAJDB_469	LP_bin.71	212638	213393	+	756	0	0	0	0	0	0	1
CBAJDB_469_scaffold_17_177	CBAJDB_469_scaffold_17	CBAJDB_469	LP_bin.71	213412	214794	+	1383	0	0	0	0	0	0	5
CBAJDB_469_scaffold_17_178	CBAJDB_469_scaffold_17	CBAJDB_469	LP_bin.71	214863	216815	-	1953	0	0	0	0	0	0	5
CBAJDB_469_scaffold_17_179	CBAJDB_469_scaffold_17	CBAJDB_469	LP_bin.71	216796	217377	-	582	0	0	0	0	0	0	3
CBAJDB_469_scaffold_17_180	CBAJDB_469_scaffold_17	CBAJDB_469	LP_bin.71	217538	217843	+	306	0	0	0	0	0	0	2
CBAJDB_469_scaffold_17_181	CBAJDB_469_scaffold_17	CBAJDB_469	LP_bin.71	217914	218651	+	738	0	0	0	0	0	0	6
CBAJDB_469_scaffold_17_182	CBAJDB_469_scaffold_17	CBAJDB_469	LP_bin.71	218738	220444	+	1707	0	0	0	0	0	0	4
CBAJDB_469_scaffold_17_183	CBAJDB_469_scaffold_17	CBAJDB_469	LP_bin.71	220564	222243	+	1680	0	0	0	0	0	0	5
CBAJDB_469_scaffold_17_184	CBAJDB_469_scaffold_17	CBAJDB_469	LP_bin.71	222240	223454	-	1215	0	0	0	0	0	0	7
CBAJDB_469_scaffold_17_185	CBAJDB_469_scaffold_17	CBAJDB_469	LP_bin.71	223496	223867	-	372	0	0	0	0	0	0	4
CBAJDB_469_scaffold_17_186	CBAJDB_469_scaffold_17	CBAJDB_469	LP_bin.71	223925	224593	+	669	0	0	0	0	0	0	2
CBAJDB_469_scaffold_17_187	CBAJDB_469_scaffold_17	CBAJDB_469	LP_bin.71	224499	225953	-	1455	0	0	0	0	0	0	9
CBAJDB_469_scaffold_17_188	CBAJDB_469_scaffold_17	CBAJDB_469	LP_bin.71	226018	226539	+	522	0	0	0	0	0	0	2
CBAJDB_469_scaffold_17_189	CBAJDB_469_scaffold_17	CBAJDB_469	LP_bin.71	226568	228736	+	2169	0	0	0	0	0	0	15
CBAJDB_469_scaffold_17_190	CBAJDB_469_scaffold_17	CBAJDB_469	LP_bin.71	228733	229182	+	450	0	0	0	0	0	0	1
CBAJDB_469_scaffold_17_191	CBAJDB_469_scaffold_17	CBAJDB_469	LP_bin.71	229194	230879	+	1686	0	0	0	0	0	0	12
CBAJDB_469_scaffold_17_192	CBAJDB_469_scaffold_17	CBAJDB_469	LP_bin.71	230893	232197	+	1305	0	0	0	0	0	0	5
CBAJDB_469_scaffold_17_193	CBAJDB_469_scaffold_17	CBAJDB_469	LP_bin.71	232228	232785	+	558	0	0	0	0	0	0	0
CBAJDB_469_scaffold_17_194	CBAJDB_469_scaffold_17	CBAJDB_469	LP_bin.71	232801	233100	+	300	0	0	0	0	0	0	0
CBAJDB_469_scaffold_17_195	CBAJDB_469_scaffold_17	CBAJDB_469	LP_bin.71	233097	233945	+	849	0	0	0	0	0	0	4
CBAJDB_469_scaffold_17_196	CBAJDB_469_scaffold_17	CBAJDB_469	LP_bin.71	233982	234284	+	303	0	0	0	0	0	0	0
CBAJDB_469_scaffold_17_197	CBAJDB_469_scaffold_17	CBAJDB_469	LP_bin.71	234356	235999	+	1644	0	0	0	0	0	0	9
CBAJDB_469_scaffold_17_198	CBAJDB_469_scaffold_17	CBAJDB_469	LP_bin.71	236040	237062	-	1023	0	0	0	0	0	0	7
CBAJDB_469_scaffold_17_199	CBAJDB_469_scaffold_17	CBAJDB_469	LP_bin.71	237114	237569	-	456	0	0	0	0	0	0	1
CBAJDB_469_scaffold_17_200	CBAJDB_469_scaffold_17	CBAJDB_469	LP_bin.71	237696	239801	-	2106	0	0	0	0	0	0	9
CBAJDB_469_scaffold_17_201	CBAJDB_469_scaffold_17	CBAJDB_469	LP_bin.71	240417	242711	+	2295	0	0	0	0	0	0	18
CBAJDB_469_scaffold_17_202	CBAJDB_469_scaffold_17	CBAJDB_469	LP_bin.71	242760	243002	-	243	0	0	0	0	0	0	0
CBAJDB_469_scaffold_17_203	CBAJDB_469_scaffold_17	CBAJDB_469	LP_bin.71	242995	243681	-	687	0	0	0	0	0	0	5
CBAJDB_469_scaffold_17_204	CBAJDB_469_scaffold_17	CBAJDB_469	LP_bin.71	243868	245955	+	2088	0	0	0	0	0	0	21
CBAJDB_469_scaffold_17_205	CBAJDB_469_scaffold_17	CBAJDB_469	LP_bin.71	245975	246949	+	975	0	0	0	0	0	0	8
CBAJDB_469_scaffold_17_206	CBAJDB_469_scaffold_17	CBAJDB_469	LP_bin.71	246960	247685	-	726	0	0	0	0	0	0	1
CBAJDB_469_scaffold_17_207	CBAJDB_469_scaffold_17	CBAJDB_469	LP_bin.71	247810	248655	+	846	0	0	0	0	0	0	10
CBAJDB_469_scaffold_17_208	CBAJDB_469_scaffold_17	CBAJDB_469	LP_bin.71	248662	249609	+	948	0	0	0	0	0	0	3
CBAJDB_469_scaffold_17_209	CBAJDB_469_scaffold_17	CBAJDB_469	LP_bin.71	249737	250231	+	495	0	0	0	0	0	0	0
CBAJDB_469_scaffold_17_210	CBAJDB_469_scaffold_17	CBAJDB_469	LP_bin.71	250228	250932	+	705	0	0	0	0	0	0	3
CBAJDB_469_scaffold_17_211	CBAJDB_469_scaffold_17	CBAJDB_469	LP_bin.71	251123	252541	+	1419	0	0	0	0	0	0	8
CBAJDB_469_scaffold_17_212	CBAJDB_469_scaffold_17	CBAJDB_469	LP_bin.71	252544	253131	+	588	0	0	0	0	0	0	3
CBAJDB_469_scaffold_17_213	CBAJDB_469_scaffold_17	CBAJDB_469	LP_bin.71	253128	256385	+	3258	0	0	0	0	0	0	16
CBAJDB_469_scaffold_17_214	CBAJDB_469_scaffold_17	CBAJDB_469	LP_bin.71	256385	256720	+	336	0	0	0	0	0	0	2
CBAJDB_469_scaffold_17_215	CBAJDB_469_scaffold_17	CBAJDB_469	LP_bin.71	256837	258243	+	1407	0	0	0	0	0	0	7
CBAJDB_469_scaffold_17_216	CBAJDB_469_scaffold_17	CBAJDB_469	LP_bin.71	258257	261922	+	3666	0	0	0	0	0	0	13
CBAJDB_469_scaffold_17_217	CBAJDB_469_scaffold_17	CBAJDB_469	LP_bin.71	262181	262276	+	96	0	0	0	0	0	0	0
CBAJDB_469_scaffold_13179_1	CBAJDB_469_scaffold_13179	CBAJDB_469	LP_bin.71	960	1118	+	159	0	0	0	0	0	0	0
CBAJDB_469_scaffold_13179_2	CBAJDB_469_scaffold_13179	CBAJDB_469	LP_bin.71	1134	1517	+	384	0	0	0	0	0	0	1
CBAJDB_469_scaffold_13179_3	CBAJDB_469_scaffold_13179	CBAJDB_469	LP_bin.71	1897	2187	+	291	0	0	0	0	0	0	1
CBAJDB_469_scaffold_13179_4	CBAJDB_469_scaffold_13179	CBAJDB_469	LP_bin.71	2171	3088	+	918	0	0	0	0	0	0	2
CBAJDB_469_scaffold_1784_1	CBAJDB_469_scaffold_1784	CBAJDB_469	LP_bin.71	290	778	-	489	0	0	0	0	0	0	2
CBAJDB_469_scaffold_1784_2	CBAJDB_469_scaffold_1784	CBAJDB_469	LP_bin.71	775	993	-	219	0	0	0	0	0	0	3
CBAJDB_469_scaffold_1784_3	CBAJDB_469_scaffold_1784	CBAJDB_469	LP_bin.71	1177	2052	-	876	0	0	0	0	0	0	2
CBAJDB_469_scaffold_1784_4	CBAJDB_469_scaffold_1784	CBAJDB_469	LP_bin.71	2054	2431	-	378	0	0	0	0	0	0	0
CBAJDB_469_scaffold_1784_5	CBAJDB_469_scaffold_1784	CBAJDB_469	LP_bin.71	2635	3969	-	1335	0	0	0	0	0	0	8
CBAJDB_469_scaffold_1784_6	CBAJDB_469_scaffold_1784	CBAJDB_469	LP_bin.71	3953	4831	-	879	0	0	0	0	0	0	6
CBAJDB_469_scaffold_1784_7	CBAJDB_469_scaffold_1784	CBAJDB_469	LP_bin.71	4828	5688	-	861	0	0	0	0	0	0	2
CBAJDB_469_scaffold_1784_8	CBAJDB_469_scaffold_1784	CBAJDB_469	LP_bin.71	5664	6854	-	1191	0	0	0	0	0	0	8
CBAJDB_469_scaffold_1784_9	CBAJDB_469_scaffold_1784	CBAJDB_469	LP_bin.71	7031	7150	-	120	0	0	0	0	0	0	1
CBAJDB_469_scaffold_1784_10	CBAJDB_469_scaffold_1784	CBAJDB_469	LP_bin.71	7631	8395	-	765	0	0	0	0	0	0	5
CBAJDB_469_scaffold_1784_11	CBAJDB_469_scaffold_1784	CBAJDB_469	LP_bin.71	8408	10564	-	2157	0	0	0	0	0	0	13
CBAJDB_469_scaffold_1784_12	CBAJDB_469_scaffold_1784	CBAJDB_469	LP_bin.71	10561	11070	-	510	0	0	0	0	0	0	6
CBAJDB_469_scaffold_1784_13	CBAJDB_469_scaffold_1784	CBAJDB_469	LP_bin.71	11576	12394	-	819	0	0	0	0	0	0	2
CBAJDB_469_scaffold_1784_14	CBAJDB_469_scaffold_1784	CBAJDB_469	LP_bin.71	12405	13511	-	1107	0	0	0	0	0	0	4
CBAJDB_469_scaffold_1784_15	CBAJDB_469_scaffold_1784	CBAJDB_469	LP_bin.71	13650	14459	+	810	0	0	0	0	0	0	4
CBAJDB_469_scaffold_1784_16	CBAJDB_469_scaffold_1784	CBAJDB_469	LP_bin.71	14534	14935	-	402	0	0	0	0	0	0	4
CBAJDB_469_scaffold_1784_17	CBAJDB_469_scaffold_1784	CBAJDB_469	LP_bin.71	14952	15710	-	759	0	0	0	0	0	0	4
CBAJDB_469_scaffold_1784_18	CBAJDB_469_scaffold_1784	CBAJDB_469	LP_bin.71	15727	17031	-	1305	0	0	0	0	0	0	7
CBAJDB_469_scaffold_1784_19	CBAJDB_469_scaffold_1784	CBAJDB_469	LP_bin.71	17049	18512	-	1464	0	0	0	0	0	0	9
CBAJDB_469_scaffold_1784_20	CBAJDB_469_scaffold_1784	CBAJDB_469	LP_bin.71	18526	19338	-	813	0	0	0	0	0	0	2
CBAJDB_469_scaffold_1784_21	CBAJDB_469_scaffold_1784	CBAJDB_469	LP_bin.71	19427	20773	-	1347	0	0	0	0	0	0	0
CBAJDB_469_scaffold_1784_22	CBAJDB_469_scaffold_1784	CBAJDB_469	LP_bin.71	20892	21452	-	561	0	0	0	0	0	0	4
CBAJDB_469_scaffold_1784_23	CBAJDB_469_scaffold_1784	CBAJDB_469	LP_bin.71	21469	23208	-	1740	0	0	0	0	0	0	7
CBAJDB_469_scaffold_1784_24	CBAJDB_469_scaffold_1784	CBAJDB_469	LP_bin.71	23401	24546	+	1146	0	0	0	0	0	0	6
CBAJDB_469_scaffold_1784_25	CBAJDB_469_scaffold_1784	CBAJDB_469	LP_bin.71	24536	25369	+	834	0	0	0	0	0	0	0
CBAJDB_469_scaffold_1171_1	CBAJDB_469_scaffold_1171	CBAJDB_469	LP_bin.71	3	503	-	501	0	0	0	0	0	0	7
CBAJDB_469_scaffold_1171_2	CBAJDB_469_scaffold_1171	CBAJDB_469	LP_bin.71	769	2979	-	2211	0	0	0	0	0	0	7
CBAJDB_469_scaffold_1171_3	CBAJDB_469_scaffold_1171	CBAJDB_469	LP_bin.71	2989	3786	-	798	0	0	0	0	0	0	4
CBAJDB_469_scaffold_1171_4	CBAJDB_469_scaffold_1171	CBAJDB_469	LP_bin.71	3802	4308	-	507	0	0	0	0	0	0	2
CBAJDB_469_scaffold_1171_5	CBAJDB_469_scaffold_1171	CBAJDB_469	LP_bin.71	4409	7057	-	2649	0	0	0	0	0	0	18
CBAJDB_469_scaffold_1171_6	CBAJDB_469_scaffold_1171	CBAJDB_469	LP_bin.71	7076	7804	-	729	0	0	0	0	0	0	5
CBAJDB_469_scaffold_1171_7	CBAJDB_469_scaffold_1171	CBAJDB_469	LP_bin.71	7808	8458	-	651	0	0	0	0	0	0	4
CBAJDB_469_scaffold_1171_8	CBAJDB_469_scaffold_1171	CBAJDB_469	LP_bin.71	8473	11010	-	2538	0	0	0	0	0	0	8
CBAJDB_469_scaffold_1171_9	CBAJDB_469_scaffold_1171	CBAJDB_469	LP_bin.71	11028	12632	-	1605	0	0	0	0	0	0	7
CBAJDB_469_scaffold_1171_10	CBAJDB_469_scaffold_1171	CBAJDB_469	LP_bin.71	12635	13591	-	957	0	0	0	0	0	0	2
CBAJDB_469_scaffold_1171_11	CBAJDB_469_scaffold_1171	CBAJDB_469	LP_bin.71	13591	15129	-	1539	0	0	0	0	0	0	6
CBAJDB_469_scaffold_1171_12	CBAJDB_469_scaffold_1171	CBAJDB_469	LP_bin.71	15210	16499	-	1290	0	0	0	0	0	0	7
CBAJDB_469_scaffold_1171_13	CBAJDB_469_scaffold_1171	CBAJDB_469	LP_bin.71	16520	17191	-	672	0	0	0	0	0	0	2
CBAJDB_469_scaffold_1171_14	CBAJDB_469_scaffold_1171	CBAJDB_469	LP_bin.71	17300	18529	-	1230	0	0	0	0	0	0	5
CBAJDB_469_scaffold_1171_15	CBAJDB_469_scaffold_1171	CBAJDB_469	LP_bin.71	18594	18743	-	150	0	0	0	0	0	0	2
CBAJDB_469_scaffold_1171_16	CBAJDB_469_scaffold_1171	CBAJDB_469	LP_bin.71	18890	20392	-	1503	0	0	0	0	0	0	12
CBAJDB_469_scaffold_1171_17	CBAJDB_469_scaffold_1171	CBAJDB_469	LP_bin.71	20591	21595	+	1005	0	0	0	0	0	0	9
CBAJDB_469_scaffold_1171_18	CBAJDB_469_scaffold_1171	CBAJDB_469	LP_bin.71	21564	22856	-	1293	0	0	0	0	0	0	6
CBAJDB_469_scaffold_1171_19	CBAJDB_469_scaffold_1171	CBAJDB_469	LP_bin.71	23079	23879	-	801	0	0	0	0	0	0	5
CBAJDB_469_scaffold_1171_20	CBAJDB_469_scaffold_1171	CBAJDB_469	LP_bin.71	23985	27599	-	3615	0	0	0	0	0	0	19
CBAJDB_469_scaffold_1171_21	CBAJDB_469_scaffold_1171	CBAJDB_469	LP_bin.71	27756	28469	-	714	0	0	0	0	0	0	6
CBAJDB_469_scaffold_1171_22	CBAJDB_469_scaffold_1171	CBAJDB_469	LP_bin.71	28485	28931	-	447	0	0	0	0	0	0	4
CBAJDB_469_scaffold_1171_23	CBAJDB_469_scaffold_1171	CBAJDB_469	LP_bin.71	29176	29679	-	504	0	0	0	0	0	0	4
CBAJDB_469_scaffold_1171_24	CBAJDB_469_scaffold_1171	CBAJDB_469	LP_bin.71	29715	32600	-	2886	0	0	0	0	0	0	9
CBAJDB_469_scaffold_1171_25	CBAJDB_469_scaffold_1171	CBAJDB_469	LP_bin.71	32765	33334	-	570	0	0	0	0	0	0	2
CBAJDB_469_scaffold_1171_26	CBAJDB_469_scaffold_1171	CBAJDB_469	LP_bin.71	33334	34317	-	984	0	0	0	0	0	0	6
CBAJDB_469_scaffold_1171_27	CBAJDB_469_scaffold_1171	CBAJDB_469	LP_bin.71	34414	35391	-	978	0	0	0	0	0	0	2
CBAJDB_469_scaffold_1171_28	CBAJDB_469_scaffold_1171	CBAJDB_469	LP_bin.71	35375	35944	-	570	0	0	0	0	0	0	3
CBAJDB_469_scaffold_794_1	CBAJDB_469_scaffold_794	CBAJDB_469	LP_bin.71	2	226	-	225	0	0	0	0	0	0	0
CBAJDB_469_scaffold_794_2	CBAJDB_469_scaffold_794	CBAJDB_469	LP_bin.71	223	732	-	510	0	0	0	0	0	0	0
CBAJDB_469_scaffold_794_3	CBAJDB_469_scaffold_794	CBAJDB_469	LP_bin.71	1789	2673	-	885	0	0	0	0	0	0	0
CBAJDB_469_scaffold_794_4	CBAJDB_469_scaffold_794	CBAJDB_469	LP_bin.71	2770	3270	-	501	0	0	0	0	0	0	0
CBAJDB_469_scaffold_794_5	CBAJDB_469_scaffold_794	CBAJDB_469	LP_bin.71	3417	3581	-	165	0	0	0	0	0	0	0
CBAJDB_469_scaffold_794_6	CBAJDB_469_scaffold_794	CBAJDB_469	LP_bin.71	3584	3736	-	153	0	0	0	0	0	0	0
CBAJDB_469_scaffold_794_7	CBAJDB_469_scaffold_794	CBAJDB_469	LP_bin.71	3751	3921	-	171	0	0	0	0	0	0	0
CBAJDB_469_scaffold_794_8	CBAJDB_469_scaffold_794	CBAJDB_469	LP_bin.71	3911	4090	-	180	0	0	0	0	0	0	0
CBAJDB_469_scaffold_794_9	CBAJDB_469_scaffold_794	CBAJDB_469	LP_bin.71	4087	4356	-	270	0	0	0	0	0	0	0
CBAJDB_469_scaffold_794_10	CBAJDB_469_scaffold_794	CBAJDB_469	LP_bin.71	4370	4636	-	267	0	0	0	0	0	0	0
CBAJDB_469_scaffold_794_11	CBAJDB_469_scaffold_794	CBAJDB_469	LP_bin.71	4638	5525	-	888	0	0	0	0	0	0	0
CBAJDB_469_scaffold_794_12	CBAJDB_469_scaffold_794	CBAJDB_469	LP_bin.71	5529	5732	-	204	0	0	0	0	0	0	0
CBAJDB_469_scaffold_794_13	CBAJDB_469_scaffold_794	CBAJDB_469	LP_bin.71	5729	6547	-	819	0	0	0	0	0	0	0
CBAJDB_469_scaffold_794_14	CBAJDB_469_scaffold_794	CBAJDB_469	LP_bin.71	6563	6943	-	381	0	0	0	0	0	0	0
CBAJDB_469_scaffold_794_15	CBAJDB_469_scaffold_794	CBAJDB_469	LP_bin.71	7090	7182	-	93	0	0	0	0	0	0	0
CBAJDB_469_scaffold_794_16	CBAJDB_469_scaffold_794	CBAJDB_469	LP_bin.71	7179	7508	-	330	0	0	0	0	0	0	0
CBAJDB_469_scaffold_794_17	CBAJDB_469_scaffold_794	CBAJDB_469	LP_bin.71	7663	7932	-	270	0	0	0	0	0	0	0
CBAJDB_469_scaffold_794_18	CBAJDB_469_scaffold_794	CBAJDB_469	LP_bin.71	7948	8235	-	288	0	0	0	0	0	0	0
CBAJDB_469_scaffold_794_19	CBAJDB_469_scaffold_794	CBAJDB_469	LP_bin.71	8246	8497	-	252	0	0	0	0	0	0	0
CBAJDB_469_scaffold_794_20	CBAJDB_469_scaffold_794	CBAJDB_469	LP_bin.71	8947	9168	+	222	0	0	0	0	0	0	0
CBAJDB_469_scaffold_794_21	CBAJDB_469_scaffold_794	CBAJDB_469	LP_bin.71	9325	10284	+	960	0	0	0	0	0	0	0
CBAJDB_469_scaffold_794_22	CBAJDB_469_scaffold_794	CBAJDB_469	LP_bin.71	10739	11272	+	534	0	0	0	0	0	0	7
CBAJDB_469_scaffold_794_23	CBAJDB_469_scaffold_794	CBAJDB_469	LP_bin.71	11332	13434	-	2103	0	0	0	0	0	0	11
CBAJDB_469_scaffold_794_24	CBAJDB_469_scaffold_794	CBAJDB_469	LP_bin.71	13427	27703	-	14277	0	0	0	0	0	0	86
CBAJDB_469_scaffold_794_25	CBAJDB_469_scaffold_794	CBAJDB_469	LP_bin.71	27790	28017	-	228	0	0	0	0	0	0	5
CBAJDB_469_scaffold_794_26	CBAJDB_469_scaffold_794	CBAJDB_469	LP_bin.71	28388	29602	-	1215	0	0	0	0	0	0	10
CBAJDB_469_scaffold_794_27	CBAJDB_469_scaffold_794	CBAJDB_469	LP_bin.71	29731	31431	+	1701	0	0	0	0	0	0	15
CBAJDB_469_scaffold_794_28	CBAJDB_469_scaffold_794	CBAJDB_469	LP_bin.71	31616	31924	-	309	0	0	0	0	0	0	2
CBAJDB_469_scaffold_794_29	CBAJDB_469_scaffold_794	CBAJDB_469	LP_bin.71	31963	32907	-	945	0	0	0	0	0	0	3
CBAJDB_469_scaffold_794_30	CBAJDB_469_scaffold_794	CBAJDB_469	LP_bin.71	32910	33752	-	843	0	0	0	0	0	0	13
CBAJDB_469_scaffold_794_31	CBAJDB_469_scaffold_794	CBAJDB_469	LP_bin.71	33925	35211	-	1287	0	0	0	0	0	0	9
CBAJDB_469_scaffold_794_32	CBAJDB_469_scaffold_794	CBAJDB_469	LP_bin.71	35482	35721	-	240	0	0	0	0	0	0	2
CBAJDB_469_scaffold_794_33	CBAJDB_469_scaffold_794	CBAJDB_469	LP_bin.71	35849	37087	-	1239	0	0	0	0	0	0	6
CBAJDB_469_scaffold_794_34	CBAJDB_469_scaffold_794	CBAJDB_469	LP_bin.71	37255	38346	-	1092	0	0	0	0	0	0	7
CBAJDB_469_scaffold_794_35	CBAJDB_469_scaffold_794	CBAJDB_469	LP_bin.71	38584	39258	-	675	0	0	0	0	0	0	1
CBAJDB_469_scaffold_794_36	CBAJDB_469_scaffold_794	CBAJDB_469	LP_bin.71	39381	40730	-	1350	0	0	0	0	0	0	10
CBAJDB_469_scaffold_794_37	CBAJDB_469_scaffold_794	CBAJDB_469	LP_bin.71	40770	41270	-	501	0	0	0	0	0	0	1
CBAJDB_469_scaffold_794_38	CBAJDB_469_scaffold_794	CBAJDB_469	LP_bin.71	41267	41614	-	348	0	0	0	0	0	0	1
CBAJDB_469_scaffold_794_39	CBAJDB_469_scaffold_794	CBAJDB_469	LP_bin.71	41607	42569	-	963	0	0	0	0	0	0	8
CBAJDB_469_scaffold_794_40	CBAJDB_469_scaffold_794	CBAJDB_469	LP_bin.71	42739	46875	+	4137	0	0	0	0	0	0	28
CBAJDB_469_scaffold_6407_1	CBAJDB_469_scaffold_6407	CBAJDB_469	LP_bin.71	3	1508	-	1506	0	0	0	0	0	0	0
CBAJDB_469_scaffold_6407_2	CBAJDB_469_scaffold_6407	CBAJDB_469	LP_bin.71	1572	2477	-	906	0	0	0	0	0	0	0
CBAJDB_469_scaffold_6407_3	CBAJDB_469_scaffold_6407	CBAJDB_469	LP_bin.71	2551	2847	-	297	0	0	0	0	0	0	0
CBAJDB_469_scaffold_6407_4	CBAJDB_469_scaffold_6407	CBAJDB_469	LP_bin.71	2832	3776	-	945	0	0	0	0	0	0	0
CBAJDB_469_scaffold_6407_5	CBAJDB_469_scaffold_6407	CBAJDB_469	LP_bin.71	3983	5968	-	1986	0	0	0	0	0	0	0
CBAJDB_469_scaffold_6407_6	CBAJDB_469_scaffold_6407	CBAJDB_469	LP_bin.71	5974	6360	-	387	0	0	0	0	0	0	0
CBAJDB_469_scaffold_6407_7	CBAJDB_469_scaffold_6407	CBAJDB_469	LP_bin.71	7121	8098	-	978	0	0	0	0	0	0	0
CBAJDB_469_scaffold_6407_8	CBAJDB_469_scaffold_6407	CBAJDB_469	LP_bin.71	8338	8970	-	633	0	0	0	0	0	0	0
CBAJDB_469_scaffold_1673_1	CBAJDB_469_scaffold_1673	CBAJDB_469	LP_bin.71	121	1680	-	1560	0	0	0	0	0	0	4
CBAJDB_469_scaffold_1673_2	CBAJDB_469_scaffold_1673	CBAJDB_469	LP_bin.71	1661	2917	-	1257	0	0	0	0	0	0	8
CBAJDB_469_scaffold_1673_3	CBAJDB_469_scaffold_1673	CBAJDB_469	LP_bin.71	2919	3875	-	957	0	0	0	0	0	0	3
CBAJDB_469_scaffold_1673_4	CBAJDB_469_scaffold_1673	CBAJDB_469	LP_bin.71	3868	5352	-	1485	0	0	0	0	0	0	9
CBAJDB_469_scaffold_1673_5	CBAJDB_469_scaffold_1673	CBAJDB_469	LP_bin.71	5349	6725	-	1377	0	0	0	0	0	0	7
CBAJDB_469_scaffold_1673_6	CBAJDB_469_scaffold_1673	CBAJDB_469	LP_bin.71	6793	8490	-	1698	0	0	0	0	0	0	8
CBAJDB_469_scaffold_1673_7	CBAJDB_469_scaffold_1673	CBAJDB_469	LP_bin.71	8512	9171	-	660	0	0	0	0	0	0	3
CBAJDB_469_scaffold_1673_8	CBAJDB_469_scaffold_1673	CBAJDB_469	LP_bin.71	9193	10893	-	1701	0	0	0	0	0	0	12
CBAJDB_469_scaffold_1673_9	CBAJDB_469_scaffold_1673	CBAJDB_469	LP_bin.71	10912	11829	-	918	0	0	0	0	0	0	1
CBAJDB_469_scaffold_1673_10	CBAJDB_469_scaffold_1673	CBAJDB_469	LP_bin.71	11835	12806	-	972	0	0	0	0	0	0	5
CBAJDB_469_scaffold_1673_11	CBAJDB_469_scaffold_1673	CBAJDB_469	LP_bin.71	13009	14046	+	1038	0	0	0	0	0	0	2
CBAJDB_469_scaffold_1673_12	CBAJDB_469_scaffold_1673	CBAJDB_469	LP_bin.71	14055	14792	-	738	0	0	0	0	0	0	4
CBAJDB_469_scaffold_1673_13	CBAJDB_469_scaffold_1673	CBAJDB_469	LP_bin.71	15423	16865	-	1443	0	0	0	0	0	0	0
CBAJDB_469_scaffold_1673_14	CBAJDB_469_scaffold_1673	CBAJDB_469	LP_bin.71	17816	18766	-	951	0	0	0	0	0	0	0
CBAJDB_469_scaffold_1673_15	CBAJDB_469_scaffold_1673	CBAJDB_469	LP_bin.71	19070	19384	-	315	0	0	0	0	0	0	0
CBAJDB_469_scaffold_1673_16	CBAJDB_469_scaffold_1673	CBAJDB_469	LP_bin.71	19428	20657	-	1230	0	0	0	0	0	0	0
CBAJDB_469_scaffold_1673_17	CBAJDB_469_scaffold_1673	CBAJDB_469	LP_bin.71	21284	22054	+	771	0	0	0	0	0	0	10
CBAJDB_469_scaffold_1673_18	CBAJDB_469_scaffold_1673	CBAJDB_469	LP_bin.71	22084	23001	-	918	0	0	0	0	0	0	3
CBAJDB_469_scaffold_1673_19	CBAJDB_469_scaffold_1673	CBAJDB_469	LP_bin.71	23031	23504	-	474	0	0	0	0	0	0	6
CBAJDB_469_scaffold_1673_20	CBAJDB_469_scaffold_1673	CBAJDB_469	LP_bin.71	23707	24423	-	717	0	0	0	0	0	0	2
CBAJDB_469_scaffold_1673_21	CBAJDB_469_scaffold_1673	CBAJDB_469	LP_bin.71	24584	25024	-	441	0	0	0	0	0	0	0
CBAJDB_469_scaffold_1673_22	CBAJDB_469_scaffold_1673	CBAJDB_469	LP_bin.71	26172	26333	-	162	0	0	0	0	0	0	0
CBAJDB_469_scaffold_1673_23	CBAJDB_469_scaffold_1673	CBAJDB_469	LP_bin.71	26330	26854	-	525	0	0	0	0	0	0	0
CBAJDB_469_scaffold_984_1	CBAJDB_469_scaffold_984	CBAJDB_469	LP_bin.71	3	365	-	363	0	0	0	0	0	0	4
CBAJDB_469_scaffold_984_2	CBAJDB_469_scaffold_984	CBAJDB_469	LP_bin.71	627	3533	+	2907	0	0	0	0	0	0	18
CBAJDB_469_scaffold_984_3	CBAJDB_469_scaffold_984	CBAJDB_469	LP_bin.71	3533	4807	+	1275	0	0	0	0	0	0	7
CBAJDB_469_scaffold_984_4	CBAJDB_469_scaffold_984	CBAJDB_469	LP_bin.71	4794	5366	+	573	0	0	0	0	0	0	4
CBAJDB_469_scaffold_984_5	CBAJDB_469_scaffold_984	CBAJDB_469	LP_bin.71	5485	5589	+	105	0	0	0	0	0	0	0
CBAJDB_469_scaffold_984_6	CBAJDB_469_scaffold_984	CBAJDB_469	LP_bin.71	5570	5764	+	195	0	0	0	0	0	0	0
CBAJDB_469_scaffold_984_7	CBAJDB_469_scaffold_984	CBAJDB_469	LP_bin.71	5761	6066	-	306	0	0	0	0	0	0	0
CBAJDB_469_scaffold_984_8	CBAJDB_469_scaffold_984	CBAJDB_469	LP_bin.71	6203	6760	-	558	0	0	0	0	0	0	0
CBAJDB_469_scaffold_984_9	CBAJDB_469_scaffold_984	CBAJDB_469	LP_bin.71	6950	8362	-	1413	0	0	0	0	0	0	0
CBAJDB_469_scaffold_984_10	CBAJDB_469_scaffold_984	CBAJDB_469	LP_bin.71	8363	8923	-	561	0	0	0	0	0	0	0
CBAJDB_469_scaffold_984_11	CBAJDB_469_scaffold_984	CBAJDB_469	LP_bin.71	8990	12973	-	3984	0	0	0	0	0	0	0
CBAJDB_469_scaffold_984_12	CBAJDB_469_scaffold_984	CBAJDB_469	LP_bin.71	12993	15881	-	2889	0	0	0	0	0	0	0
CBAJDB_469_scaffold_984_13	CBAJDB_469_scaffold_984	CBAJDB_469	LP_bin.71	16425	17264	-	840	0	0	0	0	0	0	4
CBAJDB_469_scaffold_984_14	CBAJDB_469_scaffold_984	CBAJDB_469	LP_bin.71	17203	17403	-	201	0	0	0	0	0	0	1
CBAJDB_469_scaffold_984_15	CBAJDB_469_scaffold_984	CBAJDB_469	LP_bin.71	17592	18161	-	570	0	0	0	0	0	0	3
CBAJDB_469_scaffold_984_16	CBAJDB_469_scaffold_984	CBAJDB_469	LP_bin.71	18186	18944	-	759	0	0	0	0	0	0	4
CBAJDB_469_scaffold_984_17	CBAJDB_469_scaffold_984	CBAJDB_469	LP_bin.71	19776	21038	+	1263	0	0	0	0	0	0	9
CBAJDB_469_scaffold_984_18	CBAJDB_469_scaffold_984	CBAJDB_469	LP_bin.71	21093	21509	-	417	0	0	0	0	0	0	1
CBAJDB_469_scaffold_984_19	CBAJDB_469_scaffold_984	CBAJDB_469	LP_bin.71	21528	22349	-	822	0	0	0	0	0	0	5
CBAJDB_469_scaffold_984_20	CBAJDB_469_scaffold_984	CBAJDB_469	LP_bin.71	22367	23134	-	768	0	0	0	0	0	0	4
CBAJDB_469_scaffold_984_21	CBAJDB_469_scaffold_984	CBAJDB_469	LP_bin.71	23160	24023	-	864	0	0	0	0	0	0	4
CBAJDB_469_scaffold_984_22	CBAJDB_469_scaffold_984	CBAJDB_469	LP_bin.71	24002	24541	-	540	0	0	0	0	0	0	6
CBAJDB_469_scaffold_984_23	CBAJDB_469_scaffold_984	CBAJDB_469	LP_bin.71	24534	25769	-	1236	0	0	0	0	0	0	17
CBAJDB_469_scaffold_984_24	CBAJDB_469_scaffold_984	CBAJDB_469	LP_bin.71	25860	27860	-	2001	0	0	0	0	0	0	6
CBAJDB_469_scaffold_984_25	CBAJDB_469_scaffold_984	CBAJDB_469	LP_bin.71	28132	30702	-	2571	0	0	0	0	0	0	17
CBAJDB_469_scaffold_984_26	CBAJDB_469_scaffold_984	CBAJDB_469	LP_bin.71	30806	32581	-	1776	0	0	0	0	0	0	12
CBAJDB_469_scaffold_984_27	CBAJDB_469_scaffold_984	CBAJDB_469	LP_bin.71	32670	33017	-	348	0	0	0	0	0	0	1
CBAJDB_469_scaffold_984_28	CBAJDB_469_scaffold_984	CBAJDB_469	LP_bin.71	33037	33765	-	729	0	0	0	0	0	0	3
CBAJDB_469_scaffold_984_29	CBAJDB_469_scaffold_984	CBAJDB_469	LP_bin.71	33843	34508	-	666	0	0	0	0	0	0	4
CBAJDB_469_scaffold_984_30	CBAJDB_469_scaffold_984	CBAJDB_469	LP_bin.71	34512	35012	-	501	0	0	0	0	0	0	2
CBAJDB_469_scaffold_984_31	CBAJDB_469_scaffold_984	CBAJDB_469	LP_bin.71	35096	35395	-	300	0	0	0	0	0	0	0
CBAJDB_469_scaffold_984_32	CBAJDB_469_scaffold_984	CBAJDB_469	LP_bin.71	35419	36957	-	1539	0	0	0	0	0	0	8
CBAJDB_469_scaffold_984_33	CBAJDB_469_scaffold_984	CBAJDB_469	LP_bin.71	36960	39665	-	2706	0	0	0	0	1	1	11
CBAJDB_469_scaffold_984_34	CBAJDB_469_scaffold_984	CBAJDB_469	LP_bin.71	39801	40796	+	996	0	0	0	0	0	0	1
CBAJDB_469_scaffold_4036_1	CBAJDB_469_scaffold_4036	CBAJDB_469	LP_bin.71	138	1169	-	1032	0	0	0	0	0	0	7
CBAJDB_469_scaffold_4036_2	CBAJDB_469_scaffold_4036	CBAJDB_469	LP_bin.71	1208	2056	-	849	0	0	0	0	0	0	7
CBAJDB_469_scaffold_4036_3	CBAJDB_469_scaffold_4036	CBAJDB_469	LP_bin.71	2234	2557	-	324	0	0	0	0	0	0	1
CBAJDB_469_scaffold_4036_4	CBAJDB_469_scaffold_4036	CBAJDB_469	LP_bin.71	2554	2781	-	228	0	0	0	0	0	0	3
CBAJDB_469_scaffold_4036_5	CBAJDB_469_scaffold_4036	CBAJDB_469	LP_bin.71	2781	3371	-	591	0	0	0	0	0	0	1
CBAJDB_469_scaffold_4036_6	CBAJDB_469_scaffold_4036	CBAJDB_469	LP_bin.71	3373	4128	-	756	0	0	0	0	0	0	4
CBAJDB_469_scaffold_4036_7	CBAJDB_469_scaffold_4036	CBAJDB_469	LP_bin.71	4128	4688	-	561	0	0	0	0	0	0	3
CBAJDB_469_scaffold_4036_8	CBAJDB_469_scaffold_4036	CBAJDB_469	LP_bin.71	4690	5826	-	1137	0	0	0	0	0	0	2
CBAJDB_469_scaffold_4036_9	CBAJDB_469_scaffold_4036	CBAJDB_469	LP_bin.71	5838	7127	-	1290	0	0	0	0	0	0	9
CBAJDB_469_scaffold_4036_10	CBAJDB_469_scaffold_4036	CBAJDB_469	LP_bin.71	7331	8560	-	1230	0	0	0	0	0	0	8
CBAJDB_469_scaffold_4036_11	CBAJDB_469_scaffold_4036	CBAJDB_469	LP_bin.71	8599	10188	-	1590	0	0	0	0	0	0	9
CBAJDB_469_scaffold_4036_12	CBAJDB_469_scaffold_4036	CBAJDB_469	LP_bin.71	10181	10891	-	711	0	0	0	0	0	0	5
CBAJDB_469_scaffold_92_1	CBAJDB_469_scaffold_92	CBAJDB_469	LP_bin.71	223	1197	-	975	0	0	0	0	0	0	4
CBAJDB_469_scaffold_92_2	CBAJDB_469_scaffold_92	CBAJDB_469	LP_bin.71	1199	1531	-	333	0	0	0	0	0	0	0
CBAJDB_469_scaffold_92_3	CBAJDB_469_scaffold_92	CBAJDB_469	LP_bin.71	1576	2709	-	1134	0	0	0	0	0	0	7
CBAJDB_469_scaffold_92_4	CBAJDB_469_scaffold_92	CBAJDB_469	LP_bin.71	2773	3201	-	429	0	0	0	0	0	0	2
CBAJDB_469_scaffold_92_5	CBAJDB_469_scaffold_92	CBAJDB_469	LP_bin.71	3203	3688	-	486	0	0	0	0	0	0	2
CBAJDB_469_scaffold_92_6	CBAJDB_469_scaffold_92	CBAJDB_469	LP_bin.71	3789	4358	-	570	0	0	0	0	0	0	1
CBAJDB_469_scaffold_92_7	CBAJDB_469_scaffold_92	CBAJDB_469	LP_bin.71	4336	5190	-	855	0	0	0	0	0	0	3
CBAJDB_469_scaffold_92_8	CBAJDB_469_scaffold_92	CBAJDB_469	LP_bin.71	5187	5636	-	450	0	0	0	0	0	0	3
CBAJDB_469_scaffold_92_9	CBAJDB_469_scaffold_92	CBAJDB_469	LP_bin.71	5856	6308	-	453	0	0	0	0	0	0	3
CBAJDB_469_scaffold_92_10	CBAJDB_469_scaffold_92	CBAJDB_469	LP_bin.71	6308	6511	-	204	0	0	0	0	0	0	1
CBAJDB_469_scaffold_92_11	CBAJDB_469_scaffold_92	CBAJDB_469	LP_bin.71	6593	7147	+	555	0	0	0	0	0	0	0
CBAJDB_469_scaffold_92_12	CBAJDB_469_scaffold_92	CBAJDB_469	LP_bin.71	7257	8363	-	1107	0	0	0	0	0	0	0
CBAJDB_469_scaffold_92_13	CBAJDB_469_scaffold_92	CBAJDB_469	LP_bin.71	8391	9461	-	1071	0	0	0	0	0	0	0
CBAJDB_469_scaffold_92_14	CBAJDB_469_scaffold_92	CBAJDB_469	LP_bin.71	9665	10819	-	1155	0	0	0	0	0	0	3
CBAJDB_469_scaffold_92_15	CBAJDB_469_scaffold_92	CBAJDB_469	LP_bin.71	10816	11592	-	777	0	0	0	0	0	0	2
CBAJDB_469_scaffold_92_16	CBAJDB_469_scaffold_92	CBAJDB_469	LP_bin.71	11606	11851	-	246	0	0	0	0	0	0	0
CBAJDB_469_scaffold_92_17	CBAJDB_469_scaffold_92	CBAJDB_469	LP_bin.71	11823	12467	-	645	0	0	0	0	0	0	6
CBAJDB_469_scaffold_92_18	CBAJDB_469_scaffold_92	CBAJDB_469	LP_bin.71	12727	13896	-	1170	0	0	0	0	0	0	6
CBAJDB_469_scaffold_92_19	CBAJDB_469_scaffold_92	CBAJDB_469	LP_bin.71	13921	14718	-	798	0	0	0	0	0	0	4
CBAJDB_469_scaffold_92_20	CBAJDB_469_scaffold_92	CBAJDB_469	LP_bin.71	14718	16931	-	2214	0	0	0	0	0	0	14
CBAJDB_469_scaffold_92_21	CBAJDB_469_scaffold_92	CBAJDB_469	LP_bin.71	16928	18508	-	1581	0	0	0	0	0	0	10
CBAJDB_469_scaffold_92_22	CBAJDB_469_scaffold_92	CBAJDB_469	LP_bin.71	18520	20493	-	1974	0	0	0	0	0	0	9
CBAJDB_469_scaffold_92_23	CBAJDB_469_scaffold_92	CBAJDB_469	LP_bin.71	20496	21263	-	768	0	0	0	0	0	0	4
CBAJDB_469_scaffold_92_24	CBAJDB_469_scaffold_92	CBAJDB_469	LP_bin.71	21274	22392	-	1119	0	0	0	0	0	0	7
CBAJDB_469_scaffold_92_25	CBAJDB_469_scaffold_92	CBAJDB_469	LP_bin.71	22389	23495	-	1107	0	0	0	0	0	0	6
CBAJDB_469_scaffold_92_26	CBAJDB_469_scaffold_92	CBAJDB_469	LP_bin.71	23485	23973	-	489	0	0	0	0	0	0	0
CBAJDB_469_scaffold_92_27	CBAJDB_469_scaffold_92	CBAJDB_469	LP_bin.71	23945	24460	-	516	0	0	0	0	0	0	4
CBAJDB_469_scaffold_92_28	CBAJDB_469_scaffold_92	CBAJDB_469	LP_bin.71	24444	25523	-	1080	0	0	0	0	0	0	9
CBAJDB_469_scaffold_92_29	CBAJDB_469_scaffold_92	CBAJDB_469	LP_bin.71	25525	25941	-	417	0	0	0	0	0	0	3
CBAJDB_469_scaffold_92_30	CBAJDB_469_scaffold_92	CBAJDB_469	LP_bin.71	25934	26467	-	534	0	0	0	0	0	0	1
CBAJDB_469_scaffold_92_31	CBAJDB_469_scaffold_92	CBAJDB_469	LP_bin.71	26464	27339	-	876	0	0	0	0	0	0	4
CBAJDB_469_scaffold_92_32	CBAJDB_469_scaffold_92	CBAJDB_469	LP_bin.71	27350	28306	-	957	0	0	0	0	0	0	3
CBAJDB_469_scaffold_92_33	CBAJDB_469_scaffold_92	CBAJDB_469	LP_bin.71	28264	28878	-	615	0	0	0	0	0	0	3
CBAJDB_469_scaffold_92_34	CBAJDB_469_scaffold_92	CBAJDB_469	LP_bin.71	28969	29709	-	741	0	0	0	0	0	0	6
CBAJDB_469_scaffold_92_35	CBAJDB_469_scaffold_92	CBAJDB_469	LP_bin.71	29834	32593	-	2760	0	0	0	0	0	0	11
CBAJDB_469_scaffold_92_36	CBAJDB_469_scaffold_92	CBAJDB_469	LP_bin.71	32774	32923	-	150	0	0	0	0	0	0	0
CBAJDB_469_scaffold_92_37	CBAJDB_469_scaffold_92	CBAJDB_469	LP_bin.71	33004	33666	-	663	0	0	0	0	0	0	4
CBAJDB_469_scaffold_92_38	CBAJDB_469_scaffold_92	CBAJDB_469	LP_bin.71	33712	37146	-	3435	0	0	0	0	0	0	17
CBAJDB_469_scaffold_92_39	CBAJDB_469_scaffold_92	CBAJDB_469	LP_bin.71	37208	38284	-	1077	0	0	0	0	0	0	3
CBAJDB_469_scaffold_92_40	CBAJDB_469_scaffold_92	CBAJDB_469	LP_bin.71	38297	39643	-	1347	0	0	0	0	0	0	10
CBAJDB_469_scaffold_92_41	CBAJDB_469_scaffold_92	CBAJDB_469	LP_bin.71	39655	42093	-	2439	0	0	0	0	0	0	8
CBAJDB_469_scaffold_92_42	CBAJDB_469_scaffold_92	CBAJDB_469	LP_bin.71	42346	42819	-	474	0	0	0	0	0	0	2
CBAJDB_469_scaffold_92_43	CBAJDB_469_scaffold_92	CBAJDB_469	LP_bin.71	43090	43401	-	312	0	0	0	0	0	0	0
CBAJDB_469_scaffold_92_44	CBAJDB_469_scaffold_92	CBAJDB_469	LP_bin.71	43685	44356	-	672	0	0	0	0	0	0	3
CBAJDB_469_scaffold_92_45	CBAJDB_469_scaffold_92	CBAJDB_469	LP_bin.71	44349	45098	-	750	0	0	0	0	0	0	3
CBAJDB_469_scaffold_92_46	CBAJDB_469_scaffold_92	CBAJDB_469	LP_bin.71	45109	46062	-	954	0	0	0	0	0	0	7
CBAJDB_469_scaffold_92_47	CBAJDB_469_scaffold_92	CBAJDB_469	LP_bin.71	46175	46528	-	354	0	0	0	0	0	0	1
CBAJDB_469_scaffold_92_48	CBAJDB_469_scaffold_92	CBAJDB_469	LP_bin.71	46538	49408	-	2871	0	0	0	0	0	0	13
CBAJDB_469_scaffold_92_49	CBAJDB_469_scaffold_92	CBAJDB_469	LP_bin.71	49416	52055	-	2640	0	0	0	0	0	0	11
CBAJDB_469_scaffold_92_50	CBAJDB_469_scaffold_92	CBAJDB_469	LP_bin.71	52248	53147	-	900	0	0	0	0	0	0	6
CBAJDB_469_scaffold_92_51	CBAJDB_469_scaffold_92	CBAJDB_469	LP_bin.71	53162	53974	-	813	0	0	0	0	0	0	5
CBAJDB_469_scaffold_92_52	CBAJDB_469_scaffold_92	CBAJDB_469	LP_bin.71	53971	54885	-	915	0	0	0	0	0	0	6
CBAJDB_469_scaffold_92_53	CBAJDB_469_scaffold_92	CBAJDB_469	LP_bin.71	55010	55660	-	651	0	0	0	0	0	0	2
CBAJDB_469_scaffold_92_54	CBAJDB_469_scaffold_92	CBAJDB_469	LP_bin.71	55746	55991	-	246	0	0	0	0	0	0	1
CBAJDB_469_scaffold_92_55	CBAJDB_469_scaffold_92	CBAJDB_469	LP_bin.71	56015	56542	-	528	0	0	0	0	0	0	2
CBAJDB_469_scaffold_92_56	CBAJDB_469_scaffold_92	CBAJDB_469	LP_bin.71	56557	56844	-	288	0	0	0	0	0	0	1
CBAJDB_469_scaffold_92_57	CBAJDB_469_scaffold_92	CBAJDB_469	LP_bin.71	57024	59264	+	2241	0	0	0	0	0	0	13
CBAJDB_469_scaffold_92_58	CBAJDB_469_scaffold_92	CBAJDB_469	LP_bin.71	59398	60423	+	1026	0	0	0	0	0	0	2
CBAJDB_469_scaffold_92_59	CBAJDB_469_scaffold_92	CBAJDB_469	LP_bin.71	60487	64911	-	4425	0	0	0	0	0	0	25
CBAJDB_469_scaffold_92_60	CBAJDB_469_scaffold_92	CBAJDB_469	LP_bin.71	65015	65521	-	507	0	0	0	0	0	0	2
CBAJDB_469_scaffold_92_61	CBAJDB_469_scaffold_92	CBAJDB_469	LP_bin.71	65595	66443	-	849	0	0	0	0	0	0	4
CBAJDB_469_scaffold_92_62	CBAJDB_469_scaffold_92	CBAJDB_469	LP_bin.71	66559	68484	-	1926	0	0	0	0	0	0	16
CBAJDB_469_scaffold_92_63	CBAJDB_469_scaffold_92	CBAJDB_469	LP_bin.71	68666	69370	-	705	0	0	0	0	0	0	5
CBAJDB_469_scaffold_92_64	CBAJDB_469_scaffold_92	CBAJDB_469	LP_bin.71	69363	69698	-	336	0	0	0	0	0	0	1
CBAJDB_469_scaffold_92_65	CBAJDB_469_scaffold_92	CBAJDB_469	LP_bin.71	69673	71001	-	1329	0	0	0	0	0	0	6
CBAJDB_469_scaffold_92_66	CBAJDB_469_scaffold_92	CBAJDB_469	LP_bin.71	71057	71599	-	543	0	0	0	0	0	0	1
CBAJDB_469_scaffold_92_67	CBAJDB_469_scaffold_92	CBAJDB_469	LP_bin.71	71596	72477	-	882	0	0	0	0	0	0	5
CBAJDB_469_scaffold_92_68	CBAJDB_469_scaffold_92	CBAJDB_469	LP_bin.71	72479	74167	-	1689	0	0	0	0	0	0	4
CBAJDB_469_scaffold_92_69	CBAJDB_469_scaffold_92	CBAJDB_469	LP_bin.71	74157	75167	-	1011	0	0	0	0	0	0	5
CBAJDB_469_scaffold_92_70	CBAJDB_469_scaffold_92	CBAJDB_469	LP_bin.71	75181	76482	-	1302	0	0	0	0	0	0	6
CBAJDB_469_scaffold_92_71	CBAJDB_469_scaffold_92	CBAJDB_469	LP_bin.71	76469	76591	-	123	0	0	0	0	0	0	0
CBAJDB_469_scaffold_92_72	CBAJDB_469_scaffold_92	CBAJDB_469	LP_bin.71	76932	77300	-	369	0	0	0	0	0	0	0
CBAJDB_469_scaffold_92_73	CBAJDB_469_scaffold_92	CBAJDB_469	LP_bin.71	77319	78062	-	744	0	0	0	0	0	0	5
CBAJDB_469_scaffold_92_74	CBAJDB_469_scaffold_92	CBAJDB_469	LP_bin.71	78124	78537	-	414	0	0	0	0	0	0	0
CBAJDB_469_scaffold_92_75	CBAJDB_469_scaffold_92	CBAJDB_469	LP_bin.71	78560	79408	-	849	0	0	0	0	0	0	2
CBAJDB_469_scaffold_92_76	CBAJDB_469_scaffold_92	CBAJDB_469	LP_bin.71	79562	80242	-	681	0	0	0	0	0	0	8
CBAJDB_469_scaffold_92_77	CBAJDB_469_scaffold_92	CBAJDB_469	LP_bin.71	80262	80726	-	465	0	0	0	0	0	0	0
CBAJDB_469_scaffold_92_78	CBAJDB_469_scaffold_92	CBAJDB_469	LP_bin.71	81438	81557	-	120	0	0	0	0	0	0	0
CBAJDB_469_scaffold_92_79	CBAJDB_469_scaffold_92	CBAJDB_469	LP_bin.71	81551	81868	-	318	0	0	0	0	0	0	1
CBAJDB_469_scaffold_92_80	CBAJDB_469_scaffold_92	CBAJDB_469	LP_bin.71	81878	87637	-	5760	0	0	0	0	0	0	35
CBAJDB_469_scaffold_92_81	CBAJDB_469_scaffold_92	CBAJDB_469	LP_bin.71	87655	88557	-	903	0	0	0	0	0	0	3
CBAJDB_469_scaffold_92_82	CBAJDB_469_scaffold_92	CBAJDB_469	LP_bin.71	88682	88795	-	114	0	0	0	0	0	0	1
CBAJDB_469_scaffold_92_83	CBAJDB_469_scaffold_92	CBAJDB_469	LP_bin.71	88792	89985	-	1194	0	0	0	0	0	0	1
CBAJDB_469_scaffold_92_84	CBAJDB_469_scaffold_92	CBAJDB_469	LP_bin.71	90000	91292	-	1293	0	0	0	0	0	0	6
CBAJDB_469_scaffold_92_85	CBAJDB_469_scaffold_92	CBAJDB_469	LP_bin.71	91296	92153	-	858	0	0	0	0	0	0	5
CBAJDB_469_scaffold_92_86	CBAJDB_469_scaffold_92	CBAJDB_469	LP_bin.71	92266	92988	-	723	0	0	0	0	0	0	3
CBAJDB_469_scaffold_92_87	CBAJDB_469_scaffold_92	CBAJDB_469	LP_bin.71	93079	94791	-	1713	0	0	0	0	0	0	3
CBAJDB_469_scaffold_92_88	CBAJDB_469_scaffold_92	CBAJDB_469	LP_bin.71	94810	96468	-	1659	0	0	0	0	0	0	9
CBAJDB_469_scaffold_92_89	CBAJDB_469_scaffold_92	CBAJDB_469	LP_bin.71	96588	96722	-	135	0	0	0	0	0	0	2
CBAJDB_469_scaffold_92_90	CBAJDB_469_scaffold_92	CBAJDB_469	LP_bin.71	96816	97898	-	1083	0	0	0	0	0	0	6
CBAJDB_469_scaffold_92_91	CBAJDB_469_scaffold_92	CBAJDB_469	LP_bin.71	97895	98665	-	771	0	0	0	0	0	0	1
CBAJDB_469_scaffold_92_92	CBAJDB_469_scaffold_92	CBAJDB_469	LP_bin.71	98670	99149	-	480	0	0	0	0	0	0	7
CBAJDB_469_scaffold_92_93	CBAJDB_469_scaffold_92	CBAJDB_469	LP_bin.71	99383	100567	-	1185	0	0	0	0	0	0	2
CBAJDB_469_scaffold_92_94	CBAJDB_469_scaffold_92	CBAJDB_469	LP_bin.71	100668	102734	-	2067	0	0	0	0	0	0	13
CBAJDB_469_scaffold_92_95	CBAJDB_469_scaffold_92	CBAJDB_469	LP_bin.71	102758	103228	-	471	0	0	0	0	0	0	2
CBAJDB_469_scaffold_92_96	CBAJDB_469_scaffold_92	CBAJDB_469	LP_bin.71	103257	103673	-	417	0	0	0	0	0	0	4
CBAJDB_469_scaffold_92_97	CBAJDB_469_scaffold_92	CBAJDB_469	LP_bin.71	104202	105512	-	1311	0	0	0	0	0	0	13
CBAJDB_469_scaffold_92_98	CBAJDB_469_scaffold_92	CBAJDB_469	LP_bin.71	105684	109409	-	3726	0	0	0	0	0	0	19
CBAJDB_469_scaffold_92_99	CBAJDB_469_scaffold_92	CBAJDB_469	LP_bin.71	109423	112938	-	3516	0	0	0	0	0	0	17
CBAJDB_469_scaffold_92_100	CBAJDB_469_scaffold_92	CBAJDB_469	LP_bin.71	113261	114751	-	1491	0	0	0	0	0	0	4
CBAJDB_469_scaffold_92_101	CBAJDB_469_scaffold_92	CBAJDB_469	LP_bin.71	114762	116804	-	2043	0	0	0	0	0	0	10
CBAJDB_469_scaffold_92_102	CBAJDB_469_scaffold_92	CBAJDB_469	LP_bin.71	117102	118892	-	1791	0	0	0	0	0	0	5
CBAJDB_469_scaffold_92_103	CBAJDB_469_scaffold_92	CBAJDB_469	LP_bin.71	118961	120814	-	1854	0	0	0	0	0	0	7
CBAJDB_469_scaffold_92_104	CBAJDB_469_scaffold_92	CBAJDB_469	LP_bin.71	120816	122627	-	1812	0	0	0	0	0	0	1
CBAJDB_469_scaffold_92_105	CBAJDB_469_scaffold_92	CBAJDB_469	LP_bin.71	122683	123153	-	471	0	0	0	0	0	0	1
CBAJDB_469_scaffold_92_106	CBAJDB_469_scaffold_92	CBAJDB_469	LP_bin.71	123279	123965	-	687	0	0	0	0	0	0	5
CBAJDB_469_scaffold_92_107	CBAJDB_469_scaffold_92	CBAJDB_469	LP_bin.71	123970	124860	-	891	0	0	0	0	0	0	8
CBAJDB_469_scaffold_92_108	CBAJDB_469_scaffold_92	CBAJDB_469	LP_bin.71	124862	125260	-	399	0	0	0	0	0	0	5
CBAJDB_469_scaffold_92_109	CBAJDB_469_scaffold_92	CBAJDB_469	LP_bin.71	125266	126915	-	1650	0	0	0	0	0	0	17
CBAJDB_469_scaffold_92_110	CBAJDB_469_scaffold_92	CBAJDB_469	LP_bin.71	126997	128226	-	1230	0	0	0	0	0	0	16
CBAJDB_469_scaffold_92_111	CBAJDB_469_scaffold_92	CBAJDB_469	LP_bin.71	128223	129452	-	1230	0	0	0	0	0	0	8
CBAJDB_469_scaffold_92_112	CBAJDB_469_scaffold_92	CBAJDB_469	LP_bin.71	129468	130634	-	1167	0	0	0	0	0	0	6
CBAJDB_469_scaffold_92_113	CBAJDB_469_scaffold_92	CBAJDB_469	LP_bin.71	130621	132357	-	1737	0	0	0	0	0	0	14
CBAJDB_469_scaffold_92_114	CBAJDB_469_scaffold_92	CBAJDB_469	LP_bin.71	132696	134120	-	1425	0	0	0	0	0	0	9
CBAJDB_469_scaffold_4718_1	CBAJDB_469_scaffold_4718	CBAJDB_469	LP_bin.71	2	226	-	225	0	0	0	0	0	0	0
CBAJDB_469_scaffold_4718_2	CBAJDB_469_scaffold_4718	CBAJDB_469	LP_bin.71	223	735	-	513	0	0	0	0	0	0	0
CBAJDB_469_scaffold_4718_3	CBAJDB_469_scaffold_4718	CBAJDB_469	LP_bin.71	1396	2244	-	849	0	0	0	0	0	0	0
CBAJDB_469_scaffold_4718_4	CBAJDB_469_scaffold_4718	CBAJDB_469	LP_bin.71	2335	2835	-	501	0	0	0	0	0	0	0
CBAJDB_469_scaffold_4718_5	CBAJDB_469_scaffold_4718	CBAJDB_469	LP_bin.71	2989	3138	-	150	0	0	0	0	0	0	0
CBAJDB_469_scaffold_4718_6	CBAJDB_469_scaffold_4718	CBAJDB_469	LP_bin.71	3142	3588	-	447	0	0	0	0	0	0	0
CBAJDB_469_scaffold_4718_7	CBAJDB_469_scaffold_4718	CBAJDB_469	LP_bin.71	3585	3695	-	111	0	0	0	0	0	0	0
CBAJDB_469_scaffold_4718_8	CBAJDB_469_scaffold_4718	CBAJDB_469	LP_bin.71	3695	3943	-	249	0	0	0	0	0	0	0
CBAJDB_469_scaffold_4718_9	CBAJDB_469_scaffold_4718	CBAJDB_469	LP_bin.71	3955	4221	-	267	0	0	0	0	0	0	0
CBAJDB_469_scaffold_4718_10	CBAJDB_469_scaffold_4718	CBAJDB_469	LP_bin.71	4223	5110	-	888	0	0	0	0	0	0	0
CBAJDB_469_scaffold_4718_11	CBAJDB_469_scaffold_4718	CBAJDB_469	LP_bin.71	5116	5298	-	183	0	0	0	0	0	0	0
CBAJDB_469_scaffold_4718_12	CBAJDB_469_scaffold_4718	CBAJDB_469	LP_bin.71	5302	5505	-	204	0	0	0	0	0	0	0
CBAJDB_469_scaffold_4718_13	CBAJDB_469_scaffold_4718	CBAJDB_469	LP_bin.71	5519	5782	-	264	0	0	0	0	0	0	0
CBAJDB_469_scaffold_4718_14	CBAJDB_469_scaffold_4718	CBAJDB_469	LP_bin.71	5772	6173	-	402	0	0	0	0	0	0	0
CBAJDB_469_scaffold_4718_15	CBAJDB_469_scaffold_4718	CBAJDB_469	LP_bin.71	6319	6615	-	297	0	0	0	0	0	0	0
CBAJDB_469_scaffold_4718_16	CBAJDB_469_scaffold_4718	CBAJDB_469	LP_bin.71	6626	6853	-	228	0	0	0	0	0	0	0
CBAJDB_469_scaffold_4718_17	CBAJDB_469_scaffold_4718	CBAJDB_469	LP_bin.71	7266	7472	+	207	0	0	0	0	0	0	1
CBAJDB_469_scaffold_4718_18	CBAJDB_469_scaffold_4718	CBAJDB_469	LP_bin.71	7509	7700	+	192	0	0	0	0	0	0	1
CBAJDB_469_scaffold_4718_19	CBAJDB_469_scaffold_4718	CBAJDB_469	LP_bin.71	7737	7946	+	210	0	0	0	0	0	0	0
CBAJDB_469_scaffold_4718_20	CBAJDB_469_scaffold_4718	CBAJDB_469	LP_bin.71	8105	9049	+	945	0	0	0	0	0	0	6
CBAJDB_469_scaffold_720_1	CBAJDB_469_scaffold_720	CBAJDB_469	LP_bin.71	29	238	-	210	0	0	0	0	0	0	0
CBAJDB_469_scaffold_720_2	CBAJDB_469_scaffold_720	CBAJDB_469	LP_bin.71	253	906	-	654	0	0	0	0	0	0	0
CBAJDB_469_scaffold_720_3	CBAJDB_469_scaffold_720	CBAJDB_469	LP_bin.71	893	1414	-	522	0	0	0	0	0	0	0
CBAJDB_469_scaffold_720_4	CBAJDB_469_scaffold_720	CBAJDB_469	LP_bin.71	1404	1754	-	351	0	0	0	0	0	0	0
CBAJDB_469_scaffold_720_5	CBAJDB_469_scaffold_720	CBAJDB_469	LP_bin.71	1770	2144	-	375	0	0	0	0	0	0	0
CBAJDB_469_scaffold_720_6	CBAJDB_469_scaffold_720	CBAJDB_469	LP_bin.71	2240	2521	-	282	0	0	0	0	0	0	0
CBAJDB_469_scaffold_720_7	CBAJDB_469_scaffold_720	CBAJDB_469	LP_bin.71	2511	3350	-	840	0	0	0	0	0	0	0
CBAJDB_469_scaffold_720_8	CBAJDB_469_scaffold_720	CBAJDB_469	LP_bin.71	3556	3705	-	150	0	0	0	0	0	0	0
CBAJDB_469_scaffold_720_9	CBAJDB_469_scaffold_720	CBAJDB_469	LP_bin.71	3715	4536	-	822	0	0	0	0	0	0	0
CBAJDB_469_scaffold_720_10	CBAJDB_469_scaffold_720	CBAJDB_469	LP_bin.71	4542	5111	-	570	0	0	0	0	0	0	0
CBAJDB_469_scaffold_720_11	CBAJDB_469_scaffold_720	CBAJDB_469	LP_bin.71	5369	5716	-	348	0	0	0	0	0	0	0
CBAJDB_469_scaffold_720_12	CBAJDB_469_scaffold_720	CBAJDB_469	LP_bin.71	6316	6678	+	363	0	0	0	0	0	0	0
CBAJDB_469_scaffold_720_13	CBAJDB_469_scaffold_720	CBAJDB_469	LP_bin.71	7253	8185	+	933	0	0	0	0	0	0	0
CBAJDB_469_scaffold_720_14	CBAJDB_469_scaffold_720	CBAJDB_469	LP_bin.71	8475	9608	-	1134	0	0	0	0	0	0	4
CBAJDB_469_scaffold_720_15	CBAJDB_469_scaffold_720	CBAJDB_469	LP_bin.71	9617	10564	-	948	0	0	0	0	0	0	5
CBAJDB_469_scaffold_720_16	CBAJDB_469_scaffold_720	CBAJDB_469	LP_bin.71	10658	12250	-	1593	0	0	0	0	0	0	5
CBAJDB_469_scaffold_720_17	CBAJDB_469_scaffold_720	CBAJDB_469	LP_bin.71	12266	13492	-	1227	0	0	0	0	0	0	9
CBAJDB_469_scaffold_720_18	CBAJDB_469_scaffold_720	CBAJDB_469	LP_bin.71	13599	17144	-	3546	0	0	0	0	0	0	18
CBAJDB_469_scaffold_720_19	CBAJDB_469_scaffold_720	CBAJDB_469	LP_bin.71	17184	18446	-	1263	0	0	0	0	0	0	7
CBAJDB_469_scaffold_720_20	CBAJDB_469_scaffold_720	CBAJDB_469	LP_bin.71	18459	19766	-	1308	0	0	0	0	0	0	10
CBAJDB_469_scaffold_720_21	CBAJDB_469_scaffold_720	CBAJDB_469	LP_bin.71	19799	20671	-	873	0	0	0	0	0	0	6
CBAJDB_469_scaffold_720_22	CBAJDB_469_scaffold_720	CBAJDB_469	LP_bin.71	20684	21628	-	945	0	0	0	0	0	0	2
CBAJDB_469_scaffold_720_23	CBAJDB_469_scaffold_720	CBAJDB_469	LP_bin.71	21642	22748	-	1107	0	0	0	0	0	0	5
CBAJDB_469_scaffold_720_24	CBAJDB_469_scaffold_720	CBAJDB_469	LP_bin.71	22975	24357	-	1383	0	0	0	0	0	0	11
CBAJDB_469_scaffold_720_25	CBAJDB_469_scaffold_720	CBAJDB_469	LP_bin.71	24772	25140	+	369	0	0	0	0	0	0	1
CBAJDB_469_scaffold_720_26	CBAJDB_469_scaffold_720	CBAJDB_469	LP_bin.71	25155	25499	+	345	0	0	0	0	0	0	10
CBAJDB_469_scaffold_720_27	CBAJDB_469_scaffold_720	CBAJDB_469	LP_bin.71	25560	26162	-	603	0	0	0	0	0	0	3
CBAJDB_469_scaffold_720_28	CBAJDB_469_scaffold_720	CBAJDB_469	LP_bin.71	26173	27165	-	993	0	0	0	0	0	0	5
CBAJDB_469_scaffold_720_29	CBAJDB_469_scaffold_720	CBAJDB_469	LP_bin.71	27146	27511	-	366	0	0	0	0	0	0	1
CBAJDB_469_scaffold_720_30	CBAJDB_469_scaffold_720	CBAJDB_469	LP_bin.71	27608	27742	-	135	0	0	0	0	0	0	1
CBAJDB_469_scaffold_720_31	CBAJDB_469_scaffold_720	CBAJDB_469	LP_bin.71	28110	29420	+	1311	0	0	0	0	0	0	14
CBAJDB_469_scaffold_720_32	CBAJDB_469_scaffold_720	CBAJDB_469	LP_bin.71	29569	30708	+	1140	0	0	0	0	0	0	5
CBAJDB_469_scaffold_720_33	CBAJDB_469_scaffold_720	CBAJDB_469	LP_bin.71	30902	31108	+	207	0	0	0	0	0	0	2
CBAJDB_469_scaffold_720_34	CBAJDB_469_scaffold_720	CBAJDB_469	LP_bin.71	31105	32130	+	1026	0	0	0	0	0	0	1
CBAJDB_469_scaffold_720_35	CBAJDB_469_scaffold_720	CBAJDB_469	LP_bin.71	32144	34054	+	1911	0	0	0	0	0	0	20
CBAJDB_469_scaffold_720_36	CBAJDB_469_scaffold_720	CBAJDB_469	LP_bin.71	34073	36652	+	2580	0	0	0	0	0	0	13
CBAJDB_469_scaffold_720_37	CBAJDB_469_scaffold_720	CBAJDB_469	LP_bin.71	36947	39268	+	2322	0	0	0	0	0	0	17
CBAJDB_469_scaffold_720_38	CBAJDB_469_scaffold_720	CBAJDB_469	LP_bin.71	39268	40389	+	1122	0	0	0	0	0	0	8
CBAJDB_469_scaffold_720_39	CBAJDB_469_scaffold_720	CBAJDB_469	LP_bin.71	40456	41217	+	762	0	0	0	0	0	0	9
CBAJDB_469_scaffold_720_40	CBAJDB_469_scaffold_720	CBAJDB_469	LP_bin.71	41231	42985	+	1755	0	0	0	0	0	0	12
CBAJDB_469_scaffold_720_41	CBAJDB_469_scaffold_720	CBAJDB_469	LP_bin.71	42990	43292	+	303	0	0	0	0	0	0	0
CBAJDB_469_scaffold_720_42	CBAJDB_469_scaffold_720	CBAJDB_469	LP_bin.71	43292	43894	+	603	0	0	0	0	0	0	2
CBAJDB_469_scaffold_720_43	CBAJDB_469_scaffold_720	CBAJDB_469	LP_bin.71	44120	44494	+	375	0	0	0	0	0	0	12
CBAJDB_469_scaffold_720_44	CBAJDB_469_scaffold_720	CBAJDB_469	LP_bin.71	44572	45126	+	555	0	0	0	0	0	0	3
CBAJDB_469_scaffold_720_45	CBAJDB_469_scaffold_720	CBAJDB_469	LP_bin.71	45254	46225	+	972	0	0	0	0	0	0	2
CBAJDB_469_scaffold_720_46	CBAJDB_469_scaffold_720	CBAJDB_469	LP_bin.71	46485	47162	+	678	0	0	0	0	0	0	2
CBAJDB_469_scaffold_720_47	CBAJDB_469_scaffold_720	CBAJDB_469	LP_bin.71	47159	48445	+	1287	0	0	0	0	0	0	9
CBAJDB_469_scaffold_720_48	CBAJDB_469_scaffold_720	CBAJDB_469	LP_bin.71	48467	50005	+	1539	0	0	0	0	0	0	12
CBAJDB_469_scaffold_6810_1	CBAJDB_469_scaffold_6810	CBAJDB_469	LP_bin.71	67	912	-	846	0	0	0	0	16	83	0
CBAJDB_469_scaffold_6810_2	CBAJDB_469_scaffold_6810	CBAJDB_469	LP_bin.71	918	1982	-	1065	0	0	0	0	18	102	0
CBAJDB_469_scaffold_6810_3	CBAJDB_469_scaffold_6810	CBAJDB_469	LP_bin.71	2258	3058	+	801	0	0	0	0	28	80	0
CBAJDB_469_scaffold_6810_4	CBAJDB_469_scaffold_6810	CBAJDB_469	LP_bin.71	3255	3902	-	648	0	0	0	0	25	79	0
CBAJDB_469_scaffold_6810_5	CBAJDB_469_scaffold_6810	CBAJDB_469	LP_bin.71	4044	4904	+	861	0	0	0	0	32	93	0
CBAJDB_469_scaffold_6810_6	CBAJDB_469_scaffold_6810	CBAJDB_469	LP_bin.71	4941	6194	-	1254	0	0	0	0	37	116	0
CBAJDB_487_scaffold_12086_1	CBAJDB_487_scaffold_12086	CBAJDB_487	LP_bin.86	127	1584	-	1458	0	0	0	0	22	84	0
CBAJDB_487_scaffold_12086_2	CBAJDB_487_scaffold_12086	CBAJDB_487	LP_bin.86	1574	2782	-	1209	0	0	0	0	22	87	0
CBAJDB_487_scaffold_3598_1	CBAJDB_487_scaffold_3598	CBAJDB_487	LP_bin.86	390	1778	+	1389	0	0	0	0	26	145	1
CBAJDB_487_scaffold_3598_2	CBAJDB_487_scaffold_3598	CBAJDB_487	LP_bin.86	2305	3414	+	1110	0	0	0	0	19	93	0
CBAJDB_487_scaffold_3598_3	CBAJDB_487_scaffold_3598	CBAJDB_487	LP_bin.86	3429	3905	+	477	0	0	0	0	10	51	0
CBAJDB_487_scaffold_3598_4	CBAJDB_487_scaffold_3598	CBAJDB_487	LP_bin.86	3966	4361	-	396	0	0	0	0	8	48	0
CBAJDB_487_scaffold_3598_5	CBAJDB_487_scaffold_3598	CBAJDB_487	LP_bin.86	4446	5249	-	804	0	0	0	0	12	54	0
CBAJDB_487_scaffold_3598_6	CBAJDB_487_scaffold_3598	CBAJDB_487	LP_bin.86	5239	6048	-	810	0	0	0	0	18	62	0
CBAJDB_487_scaffold_3598_7	CBAJDB_487_scaffold_3598	CBAJDB_487	LP_bin.86	6064	6984	-	921	0	0	0	0	16	88	0
CBAJDB_487_scaffold_3598_8	CBAJDB_487_scaffold_3598	CBAJDB_487	LP_bin.86	7264	9018	-	1755	0	0	0	0	33	164	0
CBAJDB_487_scaffold_3598_9	CBAJDB_487_scaffold_3598	CBAJDB_487	LP_bin.86	9274	10188	-	915	0	0	0	0	17	63	1
CBAJDB_487_scaffold_3598_10	CBAJDB_487_scaffold_3598	CBAJDB_487	LP_bin.86	10308	10718	-	411	0	0	0	0	13	54	0
CBAJDB_487_scaffold_3598_11	CBAJDB_487_scaffold_3598	CBAJDB_487	LP_bin.86	10969	12597	-	1629	0	0	0	0	30	150	0
CBAJDB_487_scaffold_1841_1	CBAJDB_487_scaffold_1841	CBAJDB_487	LP_bin.86	349	498	+	150	0	0	0	0	7	33	0
CBAJDB_487_scaffold_1841_2	CBAJDB_487_scaffold_1841	CBAJDB_487	LP_bin.86	890	1579	-	690	0	0	0	0	29	96	0
CBAJDB_487_scaffold_1841_3	CBAJDB_487_scaffold_1841	CBAJDB_487	LP_bin.86	1715	2422	+	708	0	0	0	0	24	115	0
CBAJDB_487_scaffold_1841_4	CBAJDB_487_scaffold_1841	CBAJDB_487	LP_bin.86	2457	3296	-	840	0	0	0	0	16	81	0
CBAJDB_487_scaffold_1841_5	CBAJDB_487_scaffold_1841	CBAJDB_487	LP_bin.86	3417	3602	-	186	0	0	0	0	9	35	0
CBAJDB_487_scaffold_1841_6	CBAJDB_487_scaffold_1841	CBAJDB_487	LP_bin.86	3792	5399	+	1608	0	0	0	0	50	168	0
CBAJDB_487_scaffold_1841_7	CBAJDB_487_scaffold_1841	CBAJDB_487	LP_bin.86	5414	6223	-	810	0	0	0	0	23	79	0
CBAJDB_487_scaffold_1841_8	CBAJDB_487_scaffold_1841	CBAJDB_487	LP_bin.86	6378	8297	+	1920	0	0	0	0	54	201	0
CBAJDB_487_scaffold_1841_9	CBAJDB_487_scaffold_1841	CBAJDB_487	LP_bin.86	8552	9886	-	1335	0	0	0	0	26	151	0
CBAJDB_487_scaffold_1841_10	CBAJDB_487_scaffold_1841	CBAJDB_487	LP_bin.86	10201	12147	-	1947	0	0	0	0	53	206	0
CBAJDB_487_scaffold_1841_11	CBAJDB_487_scaffold_1841	CBAJDB_487	LP_bin.86	12248	13054	+	807	0	0	0	0	34	100	1
CBAJDB_487_scaffold_1841_12	CBAJDB_487_scaffold_1841	CBAJDB_487	LP_bin.86	13074	14099	-	1026	0	0	0	0	26	116	0
CBAJDB_487_scaffold_1841_13	CBAJDB_487_scaffold_1841	CBAJDB_487	LP_bin.86	14207	15133	-	927	0	0	0	0	27	104	0
CBAJDB_487_scaffold_1841_14	CBAJDB_487_scaffold_1841	CBAJDB_487	LP_bin.86	15434	15598	+	165	0	0	0	0	3	23	0
CBAJDB_487_scaffold_1841_15	CBAJDB_487_scaffold_1841	CBAJDB_487	LP_bin.86	15638	15904	+	267	0	0	0	0	7	27	0
CBAJDB_487_scaffold_1841_16	CBAJDB_487_scaffold_1841	CBAJDB_487	LP_bin.86	16041	16868	+	828	0	0	0	0	14	72	1
CBAJDB_487_scaffold_1841_17	CBAJDB_487_scaffold_1841	CBAJDB_487	LP_bin.86	16940	19780	+	2841	0	0	0	0	66	237	0
CBAJDB_487_scaffold_1841_18	CBAJDB_487_scaffold_1841	CBAJDB_487	LP_bin.86	19869	20756	+	888	0	0	0	0	28	81	0
CBAJDB_487_scaffold_1841_19	CBAJDB_487_scaffold_1841	CBAJDB_487	LP_bin.86	21918	22136	+	219	0	0	0	0	8	47	0
CBAJDB_487_scaffold_1841_20	CBAJDB_487_scaffold_1841	CBAJDB_487	LP_bin.86	22311	22574	+	264	0	0	0	0	4	30	0
CBAJDB_487_scaffold_1841_21	CBAJDB_487_scaffold_1841	CBAJDB_487	LP_bin.86	23018	23203	-	186	0	0	0	0	9	47	0
CBAJDB_487_scaffold_1841_22	CBAJDB_487_scaffold_1841	CBAJDB_487	LP_bin.86	23383	24432	+	1050	0	0	0	0	28	128	1
CBAJDB_487_scaffold_423_1	CBAJDB_487_scaffold_423	CBAJDB_487	LP_bin.86	1362	1604	-	243	0	0	0	0	0	0	0
CBAJDB_487_scaffold_423_2	CBAJDB_487_scaffold_423	CBAJDB_487	LP_bin.86	5439	6836	-	1398	0	0	0	0	44	148	0
CBAJDB_487_scaffold_423_3	CBAJDB_487_scaffold_423	CBAJDB_487	LP_bin.86	6963	9077	-	2115	0	0	0	0	37	236	0
CBAJDB_487_scaffold_423_4	CBAJDB_487_scaffold_423	CBAJDB_487	LP_bin.86	9330	10247	-	918	0	0	0	0	18	70	0
CBAJDB_487_scaffold_423_5	CBAJDB_487_scaffold_423	CBAJDB_487	LP_bin.86	10231	11550	-	1320	0	0	0	0	32	115	0
CBAJDB_487_scaffold_423_6	CBAJDB_487_scaffold_423	CBAJDB_487	LP_bin.86	11716	11952	+	237	0	0	0	0	7	35	0
CBAJDB_487_scaffold_423_7	CBAJDB_487_scaffold_423	CBAJDB_487	LP_bin.86	12070	13269	+	1200	0	0	0	0	29	127	0
CBAJDB_487_scaffold_423_8	CBAJDB_487_scaffold_423	CBAJDB_487	LP_bin.86	13509	14300	-	792	0	0	0	0	24	88	0
CBAJDB_487_scaffold_423_9	CBAJDB_487_scaffold_423	CBAJDB_487	LP_bin.86	14462	15763	-	1302	0	0	0	0	26	114	0
CBAJDB_487_scaffold_423_10	CBAJDB_487_scaffold_423	CBAJDB_487	LP_bin.86	15756	15995	-	240	0	0	0	0	4	27	0
CBAJDB_487_scaffold_423_11	CBAJDB_487_scaffold_423	CBAJDB_487	LP_bin.86	16025	17248	-	1224	0	0	0	0	30	130	0
CBAJDB_487_scaffold_423_12	CBAJDB_487_scaffold_423	CBAJDB_487	LP_bin.86	17245	18753	-	1509	0	0	0	0	27	130	0
CBAJDB_487_scaffold_423_13	CBAJDB_487_scaffold_423	CBAJDB_487	LP_bin.86	18774	18932	-	159	0	0	0	0	2	10	0
CBAJDB_487_scaffold_423_14	CBAJDB_487_scaffold_423	CBAJDB_487	LP_bin.86	19067	19357	-	291	0	0	0	0	3	28	0
CBAJDB_487_scaffold_423_15	CBAJDB_487_scaffold_423	CBAJDB_487	LP_bin.86	19360	20511	-	1152	0	0	0	0	28	126	0
CBAJDB_487_scaffold_423_16	CBAJDB_487_scaffold_423	CBAJDB_487	LP_bin.86	20867	21178	-	312	0	0	0	0	10	49	0
CBAJDB_487_scaffold_423_17	CBAJDB_487_scaffold_423	CBAJDB_487	LP_bin.86	21183	21554	-	372	0	0	0	0	8	15	0
CBAJDB_487_scaffold_423_18	CBAJDB_487_scaffold_423	CBAJDB_487	LP_bin.86	21529	21816	-	288	0	0	0	0	5	37	0
CBAJDB_487_scaffold_423_19	CBAJDB_487_scaffold_423	CBAJDB_487	LP_bin.86	22103	22387	+	285	0	0	0	0	10	55	0
CBAJDB_487_scaffold_423_20	CBAJDB_487_scaffold_423	CBAJDB_487	LP_bin.86	22714	23208	+	495	0	0	0	0	22	47	0
CBAJDB_487_scaffold_423_21	CBAJDB_487_scaffold_423	CBAJDB_487	LP_bin.86	23279	25156	+	1878	0	0	0	0	40	177	1
CBAJDB_487_scaffold_423_22	CBAJDB_487_scaffold_423	CBAJDB_487	LP_bin.86	25322	26482	+	1161	0	0	0	0	28	136	0
CBAJDB_487_scaffold_423_23	CBAJDB_487_scaffold_423	CBAJDB_487	LP_bin.86	26519	27172	-	654	0	0	0	0	12	69	0
CBAJDB_487_scaffold_423_24	CBAJDB_487_scaffold_423	CBAJDB_487	LP_bin.86	27172	28740	-	1569	0	0	0	0	41	160	0
CBAJDB_487_scaffold_423_25	CBAJDB_487_scaffold_423	CBAJDB_487	LP_bin.86	28845	29708	+	864	0	0	0	0	26	103	0
CBAJDB_487_scaffold_423_26	CBAJDB_487_scaffold_423	CBAJDB_487	LP_bin.86	29733	29963	-	231	0	0	0	0	12	23	0
CBAJDB_487_scaffold_423_27	CBAJDB_487_scaffold_423	CBAJDB_487	LP_bin.86	29980	30627	-	648	0	0	0	0	14	61	0
CBAJDB_487_scaffold_423_28	CBAJDB_487_scaffold_423	CBAJDB_487	LP_bin.86	30647	31570	-	924	0	0	0	0	18	103	0
CBAJDB_487_scaffold_423_29	CBAJDB_487_scaffold_423	CBAJDB_487	LP_bin.86	31572	32246	-	675	0	0	0	0	12	53	0
CBAJDB_487_scaffold_423_30	CBAJDB_487_scaffold_423	CBAJDB_487	LP_bin.86	32360	32848	-	489	0	0	0	0	9	52	0
CBAJDB_487_scaffold_423_31	CBAJDB_487_scaffold_423	CBAJDB_487	LP_bin.86	32871	33293	-	423	0	0	0	0	7	36	0
CBAJDB_487_scaffold_423_32	CBAJDB_487_scaffold_423	CBAJDB_487	LP_bin.86	33358	33879	-	522	0	0	0	0	12	66	0
CBAJDB_487_scaffold_423_33	CBAJDB_487_scaffold_423	CBAJDB_487	LP_bin.86	34025	35479	+	1455	0	0	0	0	37	156	0
CBAJDB_487_scaffold_423_34	CBAJDB_487_scaffold_423	CBAJDB_487	LP_bin.86	35530	36039	+	510	0	0	0	0	12	58	0
CBAJDB_487_scaffold_423_35	CBAJDB_487_scaffold_423	CBAJDB_487	LP_bin.86	36056	36703	-	648	0	0	0	0	20	99	0
CBAJDB_487_scaffold_423_36	CBAJDB_487_scaffold_423	CBAJDB_487	LP_bin.86	36783	37904	+	1122	0	0	0	0	21	100	0
CBAJDB_487_scaffold_423_37	CBAJDB_487_scaffold_423	CBAJDB_487	LP_bin.86	37917	40256	+	2340	0	0	0	0	45	223	0
CBAJDB_487_scaffold_423_38	CBAJDB_487_scaffold_423	CBAJDB_487	LP_bin.86	40421	41812	+	1392	0	0	0	0	18	125	0
CBAJDB_487_scaffold_423_39	CBAJDB_487_scaffold_423	CBAJDB_487	LP_bin.86	41812	42834	+	1023	0	0	0	0	22	84	0
CBAJDB_487_scaffold_423_40	CBAJDB_487_scaffold_423	CBAJDB_487	LP_bin.86	42853	44670	+	1818	0	0	0	0	28	195	0
CBAJDB_487_scaffold_423_41	CBAJDB_487_scaffold_423	CBAJDB_487	LP_bin.86	44667	46412	+	1746	0	0	0	0	44	160	1
CBAJDB_487_scaffold_423_42	CBAJDB_487_scaffold_423	CBAJDB_487	LP_bin.86	46432	47358	+	927	0	0	0	0	24	78	0
CBAJDB_487_scaffold_423_43	CBAJDB_487_scaffold_423	CBAJDB_487	LP_bin.86	47573	48505	+	933	0	0	0	0	21	109	0
CBAJDB_487_scaffold_423_44	CBAJDB_487_scaffold_423	CBAJDB_487	LP_bin.86	48599	49669	+	1071	0	0	0	0	32	136	0
CBAJDB_487_scaffold_423_45	CBAJDB_487_scaffold_423	CBAJDB_487	LP_bin.86	49692	50552	-	861	0	0	0	0	18	71	0
CBAJDB_487_scaffold_423_46	CBAJDB_487_scaffold_423	CBAJDB_487	LP_bin.86	50555	51625	-	1071	0	0	0	0	27	96	0
CBAJDB_487_scaffold_423_47	CBAJDB_487_scaffold_423	CBAJDB_487	LP_bin.86	51682	52578	-	897	0	0	0	0	18	83	0
CBAJDB_487_scaffold_423_48	CBAJDB_487_scaffold_423	CBAJDB_487	LP_bin.86	52587	54590	-	2004	0	0	0	0	54	174	0
CBAJDB_487_scaffold_423_49	CBAJDB_487_scaffold_423	CBAJDB_487	LP_bin.86	54909	55664	+	756	0	0	0	0	13	77	0
CBAJDB_487_scaffold_423_50	CBAJDB_487_scaffold_423	CBAJDB_487	LP_bin.86	55749	56588	-	840	0	0	0	0	27	95	0
CBAJDB_487_scaffold_423_51	CBAJDB_487_scaffold_423	CBAJDB_487	LP_bin.86	56715	57434	+	720	0	0	0	0	22	86	0
CBAJDB_487_scaffold_423_52	CBAJDB_487_scaffold_423	CBAJDB_487	LP_bin.86	57644	58291	+	648	0	0	0	0	18	65	0
CBAJDB_487_scaffold_423_53	CBAJDB_487_scaffold_423	CBAJDB_487	LP_bin.86	58313	58987	+	675	0	0	0	0	12	93	0
CBAJDB_487_scaffold_423_54	CBAJDB_487_scaffold_423	CBAJDB_487	LP_bin.86	59041	60279	-	1239	0	0	0	0	39	141	1
CBAJDB_487_scaffold_423_55	CBAJDB_487_scaffold_423	CBAJDB_487	LP_bin.86	60522	61832	+	1311	0	0	0	0	41	177	0
CBAJDB_487_scaffold_423_56	CBAJDB_487_scaffold_423	CBAJDB_487	LP_bin.86	61918	62652	-	735	0	0	0	0	24	68	0
CBAJDB_487_scaffold_423_57	CBAJDB_487_scaffold_423	CBAJDB_487	LP_bin.86	62957	64267	+	1311	0	0	0	0	32	138	0
CBAJDB_487_scaffold_423_58	CBAJDB_487_scaffold_423	CBAJDB_487	LP_bin.86	64545	65858	+	1314	0	0	0	0	23	158	0
CBAJDB_487_scaffold_423_59	CBAJDB_487_scaffold_423	CBAJDB_487	LP_bin.86	65966	66451	+	486	0	0	0	0	12	42	0
CBAJDB_487_scaffold_423_60	CBAJDB_487_scaffold_423	CBAJDB_487	LP_bin.86	66516	66929	+	414	0	0	0	0	6	52	0
CBAJDB_487_scaffold_423_61	CBAJDB_487_scaffold_423	CBAJDB_487	LP_bin.86	67012	67557	-	546	0	0	0	0	16	50	0
CBAJDB_487_scaffold_423_62	CBAJDB_487_scaffold_423	CBAJDB_487	LP_bin.86	67579	68136	-	558	0	0	0	0	9	61	0
CBAJDB_487_scaffold_423_63	CBAJDB_487_scaffold_423	CBAJDB_487	LP_bin.86	68294	68728	+	435	0	0	0	0	14	59	0
CBAJDB_487_scaffold_423_64	CBAJDB_487_scaffold_423	CBAJDB_487	LP_bin.86	68741	69118	+	378	0	0	0	0	7	28	0
CBAJDB_487_scaffold_423_65	CBAJDB_487_scaffold_423	CBAJDB_487	LP_bin.86	69136	69423	+	288	0	0	0	0	10	18	0
CBAJDB_487_scaffold_423_66	CBAJDB_487_scaffold_423	CBAJDB_487	LP_bin.86	69423	71348	+	1926	0	0	0	0	48	214	0
CBAJDB_487_scaffold_423_67	CBAJDB_487_scaffold_423	CBAJDB_487	LP_bin.86	71577	74105	+	2529	0	0	0	0	68	257	1
CBAJDB_487_scaffold_2333_1	CBAJDB_487_scaffold_2333	CBAJDB_487	LP_bin.86	37	852	-	816	0	0	0	0	73	281	0
CBAJDB_487_scaffold_2333_2	CBAJDB_487_scaffold_2333	CBAJDB_487	LP_bin.86	906	1439	-	534	0	0	0	0	38	187	1
CBAJDB_487_scaffold_2333_3	CBAJDB_487_scaffold_2333	CBAJDB_487	LP_bin.86	1842	3350	-	1509	0	0	0	0	26	124	0
CBAJDB_487_scaffold_2333_4	CBAJDB_487_scaffold_2333	CBAJDB_487	LP_bin.86	3762	5231	-	1470	0	0	0	0	23	116	0
CBAJDB_487_scaffold_2333_5	CBAJDB_487_scaffold_2333	CBAJDB_487	LP_bin.86	5231	5572	-	342	0	0	0	0	2	26	0
CBAJDB_487_scaffold_2333_6	CBAJDB_487_scaffold_2333	CBAJDB_487	LP_bin.86	5595	6824	-	1230	0	0	0	0	17	92	0
CBAJDB_487_scaffold_2333_7	CBAJDB_487_scaffold_2333	CBAJDB_487	LP_bin.86	6854	7162	-	309	0	0	0	0	4	29	0
CBAJDB_487_scaffold_2333_8	CBAJDB_487_scaffold_2333	CBAJDB_487	LP_bin.86	7404	8312	-	909	0	0	0	0	12	72	0
CBAJDB_487_scaffold_2333_9	CBAJDB_487_scaffold_2333	CBAJDB_487	LP_bin.86	8591	9196	-	606	0	0	0	0	5	49	0
CBAJDB_487_scaffold_2333_10	CBAJDB_487_scaffold_2333	CBAJDB_487	LP_bin.86	9263	10474	-	1212	0	0	0	0	15	92	0
CBAJDB_487_scaffold_2333_11	CBAJDB_487_scaffold_2333	CBAJDB_487	LP_bin.86	10685	12010	-	1326	0	0	0	0	32	75	0
CBAJDB_487_scaffold_2333_12	CBAJDB_487_scaffold_2333	CBAJDB_487	LP_bin.86	12236	13222	-	987	0	0	0	0	12	83	0
CBAJDB_487_scaffold_2333_13	CBAJDB_487_scaffold_2333	CBAJDB_487	LP_bin.86	13239	13847	-	609	0	0	0	0	11	32	0
CBAJDB_487_scaffold_2333_14	CBAJDB_487_scaffold_2333	CBAJDB_487	LP_bin.86	13877	14761	-	885	0	0	0	0	21	68	0
CBAJDB_487_scaffold_2333_15	CBAJDB_487_scaffold_2333	CBAJDB_487	LP_bin.86	14768	15805	-	1038	0	0	0	0	20	78	0
CBAJDB_487_scaffold_2333_16	CBAJDB_487_scaffold_2333	CBAJDB_487	LP_bin.86	15951	17123	-	1173	0	0	0	0	20	72	0
CBAJDB_487_scaffold_2333_17	CBAJDB_487_scaffold_2333	CBAJDB_487	LP_bin.86	17229	17960	-	732	0	0	0	0	11	59	0
CBAJDB_487_scaffold_2333_18	CBAJDB_487_scaffold_2333	CBAJDB_487	LP_bin.86	18238	18846	-	609	0	0	0	0	12	37	0
CBAJDB_487_scaffold_2333_19	CBAJDB_487_scaffold_2333	CBAJDB_487	LP_bin.86	19177	20136	-	960	0	0	0	0	13	57	0
CBAJDB_487_scaffold_902_1	CBAJDB_487_scaffold_902	CBAJDB_487	LP_bin.86	234	1544	-	1311	0	0	0	0	31	131	1
CBAJDB_487_scaffold_902_2	CBAJDB_487_scaffold_902	CBAJDB_487	LP_bin.86	1761	2315	-	555	0	0	0	0	12	57	0
CBAJDB_487_scaffold_902_3	CBAJDB_487_scaffold_902	CBAJDB_487	LP_bin.86	2315	2914	-	600	0	0	0	0	11	45	0
CBAJDB_487_scaffold_902_4	CBAJDB_487_scaffold_902	CBAJDB_487	LP_bin.86	3080	3886	+	807	0	0	0	0	14	84	2
CBAJDB_487_scaffold_902_5	CBAJDB_487_scaffold_902	CBAJDB_487	LP_bin.86	3873	4715	+	843	0	0	0	0	16	62	0
CBAJDB_487_scaffold_902_6	CBAJDB_487_scaffold_902	CBAJDB_487	LP_bin.86	4818	6191	+	1374	0	0	0	0	20	147	0
CBAJDB_487_scaffold_902_7	CBAJDB_487_scaffold_902	CBAJDB_487	LP_bin.86	6240	7250	-	1011	0	0	0	0	25	98	0
CBAJDB_487_scaffold_902_8	CBAJDB_487_scaffold_902	CBAJDB_487	LP_bin.86	7324	8007	-	684	0	0	0	0	15	95	0
CBAJDB_487_scaffold_902_9	CBAJDB_487_scaffold_902	CBAJDB_487	LP_bin.86	8155	8958	+	804	0	0	0	0	26	90	0
CBAJDB_487_scaffold_902_10	CBAJDB_487_scaffold_902	CBAJDB_487	LP_bin.86	9031	12687	-	3657	0	0	0	0	75	309	2
CBAJDB_487_scaffold_902_11	CBAJDB_487_scaffold_902	CBAJDB_487	LP_bin.86	12708	13271	-	564	0	0	0	0	12	49	0
CBAJDB_487_scaffold_902_12	CBAJDB_487_scaffold_902	CBAJDB_487	LP_bin.86	13399	14343	-	945	0	0	0	0	25	95	0
CBAJDB_487_scaffold_902_13	CBAJDB_487_scaffold_902	CBAJDB_487	LP_bin.86	14535	15458	+	924	0	0	0	0	28	105	1
CBAJDB_487_scaffold_902_14	CBAJDB_487_scaffold_902	CBAJDB_487	LP_bin.86	15508	15948	-	441	0	0	0	0	17	38	0
CBAJDB_487_scaffold_902_15	CBAJDB_487_scaffold_902	CBAJDB_487	LP_bin.86	15948	16472	-	525	0	0	0	0	7	46	0
CBAJDB_487_scaffold_902_16	CBAJDB_487_scaffold_902	CBAJDB_487	LP_bin.86	16474	16932	-	459	0	0	0	0	7	57	0
CBAJDB_487_scaffold_902_17	CBAJDB_487_scaffold_902	CBAJDB_487	LP_bin.86	17083	17451	+	369	0	0	0	0	22	61	0
CBAJDB_487_scaffold_902_18	CBAJDB_487_scaffold_902	CBAJDB_487	LP_bin.86	17517	18821	-	1305	0	0	0	0	35	106	0
CBAJDB_487_scaffold_902_19	CBAJDB_487_scaffold_902	CBAJDB_487	LP_bin.86	18866	20167	-	1302	0	0	0	0	23	138	1
CBAJDB_487_scaffold_902_20	CBAJDB_487_scaffold_902	CBAJDB_487	LP_bin.86	20151	20981	-	831	0	0	0	0	18	58	0
CBAJDB_487_scaffold_902_21	CBAJDB_487_scaffold_902	CBAJDB_487	LP_bin.86	20983	21846	-	864	0	0	0	0	16	63	0
CBAJDB_487_scaffold_902_22	CBAJDB_487_scaffold_902	CBAJDB_487	LP_bin.86	21846	22931	-	1086	0	0	0	0	23	112	0
CBAJDB_487_scaffold_902_23	CBAJDB_487_scaffold_902	CBAJDB_487	LP_bin.86	23239	24672	-	1434	0	0	0	0	36	142	0
CBAJDB_487_scaffold_902_24	CBAJDB_487_scaffold_902	CBAJDB_487	LP_bin.86	24704	25546	-	843	0	0	0	0	20	76	0
CBAJDB_487_scaffold_902_25	CBAJDB_487_scaffold_902	CBAJDB_487	LP_bin.86	25684	26508	+	825	0	0	0	0	16	75	0
CBAJDB_487_scaffold_902_26	CBAJDB_487_scaffold_902	CBAJDB_487	LP_bin.86	26525	27649	+	1125	0	0	0	0	25	110	0
CBAJDB_487_scaffold_902_27	CBAJDB_487_scaffold_902	CBAJDB_487	LP_bin.86	27677	28639	-	963	0	0	0	0	22	105	0
CBAJDB_487_scaffold_902_28	CBAJDB_487_scaffold_902	CBAJDB_487	LP_bin.86	28653	29453	-	801	0	0	0	0	17	67	0
CBAJDB_487_scaffold_902_29	CBAJDB_487_scaffold_902	CBAJDB_487	LP_bin.86	29470	30105	-	636	0	0	0	0	12	48	0
CBAJDB_487_scaffold_902_30	CBAJDB_487_scaffold_902	CBAJDB_487	LP_bin.86	30113	30562	-	450	0	0	0	0	13	39	0
CBAJDB_487_scaffold_902_31	CBAJDB_487_scaffold_902	CBAJDB_487	LP_bin.86	30569	31843	-	1275	0	0	0	0	20	132	0
CBAJDB_487_scaffold_902_32	CBAJDB_487_scaffold_902	CBAJDB_487	LP_bin.86	31906	32442	-	537	0	0	0	0	8	32	0
CBAJDB_487_scaffold_902_33	CBAJDB_487_scaffold_902	CBAJDB_487	LP_bin.86	32512	33282	-	771	0	0	0	0	15	82	0
CBAJDB_487_scaffold_902_34	CBAJDB_487_scaffold_902	CBAJDB_487	LP_bin.86	33711	38342	+	4632	0	0	0	0	79	448	0
CBAJDB_487_scaffold_902_35	CBAJDB_487_scaffold_902	CBAJDB_487	LP_bin.86	38465	38839	+	375	0	0	0	0	6	52	0
CBAJDB_487_scaffold_902_36	CBAJDB_487_scaffold_902	CBAJDB_487	LP_bin.86	39028	39456	-	429	0	0	0	0	4	44	0
CBAJDB_487_scaffold_902_37	CBAJDB_487_scaffold_902	CBAJDB_487	LP_bin.86	39458	40279	-	822	0	0	0	0	17	74	0
CBAJDB_487_scaffold_902_38	CBAJDB_487_scaffold_902	CBAJDB_487	LP_bin.86	40266	41075	-	810	0	0	0	0	13	60	0
CBAJDB_487_scaffold_902_39	CBAJDB_487_scaffold_902	CBAJDB_487	LP_bin.86	41096	41575	-	480	0	0	0	0	6	27	0
CBAJDB_487_scaffold_902_40	CBAJDB_487_scaffold_902	CBAJDB_487	LP_bin.86	41587	42315	-	729	0	0	0	0	13	73	0
CBAJDB_487_scaffold_902_41	CBAJDB_487_scaffold_902	CBAJDB_487	LP_bin.86	42518	43252	-	735	0	0	0	0	18	105	0
CBAJDB_487_scaffold_24_1	CBAJDB_487_scaffold_24	CBAJDB_487	LP_bin.86	181	1038	-	858	0	0	0	0	12	69	0
CBAJDB_487_scaffold_24_2	CBAJDB_487_scaffold_24	CBAJDB_487	LP_bin.86	1147	2607	-	1461	0	0	0	0	15	112	0
CBAJDB_487_scaffold_24_3	CBAJDB_487_scaffold_24	CBAJDB_487	LP_bin.86	2688	3293	-	606	0	0	0	0	6	36	0
CBAJDB_487_scaffold_24_4	CBAJDB_487_scaffold_24	CBAJDB_487	LP_bin.86	3312	3824	-	513	0	0	0	0	5	34	0
CBAJDB_487_scaffold_24_5	CBAJDB_487_scaffold_24	CBAJDB_487	LP_bin.86	3837	4724	-	888	0	0	0	0	13	75	0
CBAJDB_487_scaffold_24_6	CBAJDB_487_scaffold_24	CBAJDB_487	LP_bin.86	5082	6200	-	1119	0	0	0	0	14	89	0
CBAJDB_487_scaffold_24_7	CBAJDB_487_scaffold_24	CBAJDB_487	LP_bin.86	6216	8027	-	1812	0	0	0	0	20	136	0
CBAJDB_487_scaffold_24_8	CBAJDB_487_scaffold_24	CBAJDB_487	LP_bin.86	8051	10123	-	2073	0	0	0	0	27	127	0
CBAJDB_487_scaffold_24_9	CBAJDB_487_scaffold_24	CBAJDB_487	LP_bin.86	10116	11033	-	918	0	0	0	0	15	55	0
CBAJDB_487_scaffold_24_10	CBAJDB_487_scaffold_24	CBAJDB_487	LP_bin.86	11328	12080	-	753	0	0	0	0	12	69	0
CBAJDB_487_scaffold_24_11	CBAJDB_487_scaffold_24	CBAJDB_487	LP_bin.86	12081	12989	-	909	0	0	0	0	11	71	0
CBAJDB_487_scaffold_24_12	CBAJDB_487_scaffold_24	CBAJDB_487	LP_bin.86	13017	13544	-	528	0	0	0	0	7	46	0
CBAJDB_487_scaffold_24_13	CBAJDB_487_scaffold_24	CBAJDB_487	LP_bin.86	13548	14507	-	960	0	0	0	0	13	52	0
CBAJDB_487_scaffold_24_14	CBAJDB_487_scaffold_24	CBAJDB_487	LP_bin.86	14535	14978	-	444	0	0	0	0	4	24	0
CBAJDB_487_scaffold_24_15	CBAJDB_487_scaffold_24	CBAJDB_487	LP_bin.86	15085	15261	-	177	0	0	0	0	5	24	0
CBAJDB_487_scaffold_24_16	CBAJDB_487_scaffold_24	CBAJDB_487	LP_bin.86	15412	16254	+	843	0	0	0	0	18	69	0
CBAJDB_487_scaffold_24_17	CBAJDB_487_scaffold_24	CBAJDB_487	LP_bin.86	16322	16642	-	321	0	0	0	0	5	30	1
CBAJDB_487_scaffold_24_18	CBAJDB_487_scaffold_24	CBAJDB_487	LP_bin.86	16644	17525	-	882	0	0	0	0	14	47	0
CBAJDB_487_scaffold_24_19	CBAJDB_487_scaffold_24	CBAJDB_487	LP_bin.86	17538	18200	-	663	0	0	0	0	14	38	0
CBAJDB_487_scaffold_24_20	CBAJDB_487_scaffold_24	CBAJDB_487	LP_bin.86	18289	19167	-	879	0	0	0	0	14	50	0
CBAJDB_487_scaffold_24_21	CBAJDB_487_scaffold_24	CBAJDB_487	LP_bin.86	19233	19838	-	606	0	0	0	0	9	42	0
CBAJDB_487_scaffold_24_22	CBAJDB_487_scaffold_24	CBAJDB_487	LP_bin.86	20042	20242	-	201	0	0	0	0	8	21	0
CBAJDB_487_scaffold_24_23	CBAJDB_487_scaffold_24	CBAJDB_487	LP_bin.86	20565	21326	-	762	0	0	0	0	10	57	0
CBAJDB_487_scaffold_24_24	CBAJDB_487_scaffold_24	CBAJDB_487	LP_bin.86	21331	21759	-	429	0	0	0	0	6	33	0
CBAJDB_487_scaffold_24_25	CBAJDB_487_scaffold_24	CBAJDB_487	LP_bin.86	21864	23048	+	1185	0	0	0	0	19	101	0
CBAJDB_487_scaffold_24_26	CBAJDB_487_scaffold_24	CBAJDB_487	LP_bin.86	23124	24977	-	1854	0	0	0	0	29	127	0
CBAJDB_487_scaffold_24_27	CBAJDB_487_scaffold_24	CBAJDB_487	LP_bin.86	24979	26265	-	1287	0	0	0	0	24	81	0
CBAJDB_487_scaffold_24_28	CBAJDB_487_scaffold_24	CBAJDB_487	LP_bin.86	26548	26985	-	438	0	0	0	0	10	38	0
CBAJDB_487_scaffold_24_29	CBAJDB_487_scaffold_24	CBAJDB_487	LP_bin.86	26985	29234	-	2250	0	0	0	0	22	161	0
CBAJDB_487_scaffold_24_30	CBAJDB_487_scaffold_24	CBAJDB_487	LP_bin.86	29252	29632	-	381	0	0	0	0	3	19	0
CBAJDB_487_scaffold_24_31	CBAJDB_487_scaffold_24	CBAJDB_487	LP_bin.86	29665	30612	-	948	0	0	0	0	17	65	0
CBAJDB_487_scaffold_24_32	CBAJDB_487_scaffold_24	CBAJDB_487	LP_bin.86	30674	31177	+	504	0	0	0	0	9	57	0
CBAJDB_487_scaffold_24_33	CBAJDB_487_scaffold_24	CBAJDB_487	LP_bin.86	31242	32933	-	1692	0	0	0	0	25	126	0
CBAJDB_487_scaffold_24_34	CBAJDB_487_scaffold_24	CBAJDB_487	LP_bin.86	33013	35442	-	2430	0	0	0	0	34	158	0
CBAJDB_487_scaffold_24_35	CBAJDB_487_scaffold_24	CBAJDB_487	LP_bin.86	35460	36485	-	1026	0	0	0	0	12	68	0
CBAJDB_487_scaffold_24_36	CBAJDB_487_scaffold_24	CBAJDB_487	LP_bin.86	36576	37952	-	1377	0	0	0	0	14	96	0
CBAJDB_487_scaffold_24_37	CBAJDB_487_scaffold_24	CBAJDB_487	LP_bin.86	38067	38993	-	927	0	0	0	0	18	70	0
CBAJDB_487_scaffold_24_38	CBAJDB_487_scaffold_24	CBAJDB_487	LP_bin.86	39073	40446	-	1374	0	0	0	0	10	95	0
CBAJDB_487_scaffold_24_39	CBAJDB_487_scaffold_24	CBAJDB_487	LP_bin.86	40461	41867	-	1407	0	0	0	0	24	104	2
CBAJDB_487_scaffold_24_40	CBAJDB_487_scaffold_24	CBAJDB_487	LP_bin.86	42005	42706	-	702	0	0	0	0	13	36	0
CBAJDB_487_scaffold_24_41	CBAJDB_487_scaffold_24	CBAJDB_487	LP_bin.86	42699	43748	-	1050	0	0	0	0	14	83	0
CBAJDB_487_scaffold_24_42	CBAJDB_487_scaffold_24	CBAJDB_487	LP_bin.86	43765	44619	-	855	0	0	0	0	13	55	0
CBAJDB_487_scaffold_24_43	CBAJDB_487_scaffold_24	CBAJDB_487	LP_bin.86	45039	45740	+	702	0	0	0	0	9	54	0
CBAJDB_487_scaffold_24_44	CBAJDB_487_scaffold_24	CBAJDB_487	LP_bin.86	45740	46591	+	852	0	0	0	0	14	83	0
CBAJDB_487_scaffold_24_45	CBAJDB_487_scaffold_24	CBAJDB_487	LP_bin.86	46892	47209	+	318	0	0	0	0	14	23	0
CBAJDB_487_scaffold_24_46	CBAJDB_487_scaffold_24	CBAJDB_487	LP_bin.86	47259	48239	-	981	0	0	0	0	15	78	0
CBAJDB_487_scaffold_24_47	CBAJDB_487_scaffold_24	CBAJDB_487	LP_bin.86	48335	49957	-	1623	0	0	0	0	15	126	1
CBAJDB_487_scaffold_24_48	CBAJDB_487_scaffold_24	CBAJDB_487	LP_bin.86	50025	50306	-	282	0	0	0	0	2	24	0
CBAJDB_487_scaffold_24_49	CBAJDB_487_scaffold_24	CBAJDB_487	LP_bin.86	50420	51706	-	1287	0	0	0	0	15	97	1
CBAJDB_487_scaffold_24_50	CBAJDB_487_scaffold_24	CBAJDB_487	LP_bin.86	51884	52468	-	585	0	0	0	0	8	53	0
CBAJDB_487_scaffold_24_51	CBAJDB_487_scaffold_24	CBAJDB_487	LP_bin.86	53025	53873	-	849	0	0	0	0	13	75	0
CBAJDB_487_scaffold_24_52	CBAJDB_487_scaffold_24	CBAJDB_487	LP_bin.86	53997	56264	+	2268	0	0	0	0	35	170	0
CBAJDB_487_scaffold_24_53	CBAJDB_487_scaffold_24	CBAJDB_487	LP_bin.86	56338	57681	-	1344	0	0	0	0	24	111	0
CBAJDB_487_scaffold_24_54	CBAJDB_487_scaffold_24	CBAJDB_487	LP_bin.86	57858	58361	-	504	0	0	0	0	7	23	0
CBAJDB_487_scaffold_24_55	CBAJDB_487_scaffold_24	CBAJDB_487	LP_bin.86	58379	59335	-	957	0	0	0	0	15	88	0
CBAJDB_487_scaffold_24_56	CBAJDB_487_scaffold_24	CBAJDB_487	LP_bin.86	59471	60958	+	1488	0	0	0	0	26	118	0
CBAJDB_487_scaffold_24_57	CBAJDB_487_scaffold_24	CBAJDB_487	LP_bin.86	61007	62515	-	1509	0	0	0	0	28	105	0
CBAJDB_487_scaffold_24_58	CBAJDB_487_scaffold_24	CBAJDB_487	LP_bin.86	62640	63167	-	528	0	0	0	0	6	40	0
CBAJDB_487_scaffold_24_59	CBAJDB_487_scaffold_24	CBAJDB_487	LP_bin.86	63302	65572	-	2271	0	0	0	0	30	154	0
CBAJDB_487_scaffold_24_60	CBAJDB_487_scaffold_24	CBAJDB_487	LP_bin.86	65671	66360	-	690	0	0	0	0	7	46	0
CBAJDB_487_scaffold_24_61	CBAJDB_487_scaffold_24	CBAJDB_487	LP_bin.86	66498	68336	-	1839	0	0	0	0	24	104	0
CBAJDB_487_scaffold_24_62	CBAJDB_487_scaffold_24	CBAJDB_487	LP_bin.86	68480	69646	-	1167	0	0	0	0	25	78	0
CBAJDB_487_scaffold_24_63	CBAJDB_487_scaffold_24	CBAJDB_487	LP_bin.86	69726	71600	-	1875	0	0	0	0	26	142	0
CBAJDB_487_scaffold_24_64	CBAJDB_487_scaffold_24	CBAJDB_487	LP_bin.86	71618	72196	-	579	0	0	0	0	7	35	0
CBAJDB_487_scaffold_24_65	CBAJDB_487_scaffold_24	CBAJDB_487	LP_bin.86	72208	73266	-	1059	0	0	0	0	20	67	0
CBAJDB_487_scaffold_24_66	CBAJDB_487_scaffold_24	CBAJDB_487	LP_bin.86	73408	74034	-	627	0	0	0	0	6	44	0
CBAJDB_487_scaffold_24_67	CBAJDB_487_scaffold_24	CBAJDB_487	LP_bin.86	74050	75558	-	1509	0	0	0	0	15	100	0
CBAJDB_487_scaffold_24_68	CBAJDB_487_scaffold_24	CBAJDB_487	LP_bin.86	75817	76755	-	939	0	0	0	0	13	71	0
CBAJDB_487_scaffold_24_69	CBAJDB_487_scaffold_24	CBAJDB_487	LP_bin.86	76768	77661	-	894	0	0	0	0	10	62	0
CBAJDB_487_scaffold_24_70	CBAJDB_487_scaffold_24	CBAJDB_487	LP_bin.86	77707	78078	-	372	0	0	0	0	7	21	0
CBAJDB_487_scaffold_24_71	CBAJDB_487_scaffold_24	CBAJDB_487	LP_bin.86	78109	80751	-	2643	0	0	0	0	34	215	0
CBAJDB_487_scaffold_24_72	CBAJDB_487_scaffold_24	CBAJDB_487	LP_bin.86	80756	81067	-	312	0	0	0	0	5	18	0
CBAJDB_487_scaffold_24_73	CBAJDB_487_scaffold_24	CBAJDB_487	LP_bin.86	81070	81366	-	297	0	0	0	0	4	13	0
CBAJDB_487_scaffold_24_74	CBAJDB_487_scaffold_24	CBAJDB_487	LP_bin.86	81377	82597	-	1221	0	0	0	0	15	73	0
CBAJDB_487_scaffold_24_75	CBAJDB_487_scaffold_24	CBAJDB_487	LP_bin.86	82617	83093	-	477	0	0	0	0	5	30	0
CBAJDB_487_scaffold_24_76	CBAJDB_487_scaffold_24	CBAJDB_487	LP_bin.86	83201	87499	-	4299	0	0	0	0	59	312	0
CBAJDB_487_scaffold_24_77	CBAJDB_487_scaffold_24	CBAJDB_487	LP_bin.86	87505	89202	-	1698	0	0	0	0	30	99	1
CBAJDB_487_scaffold_24_78	CBAJDB_487_scaffold_24	CBAJDB_487	LP_bin.86	89219	90475	-	1257	0	0	0	0	22	80	0
CBAJDB_487_scaffold_24_79	CBAJDB_487_scaffold_24	CBAJDB_487	LP_bin.86	90488	91279	-	792	0	0	0	0	8	61	1
CBAJDB_487_scaffold_24_80	CBAJDB_487_scaffold_24	CBAJDB_487	LP_bin.86	91306	92025	-	720	0	0	0	0	6	46	0
CBAJDB_487_scaffold_24_81	CBAJDB_487_scaffold_24	CBAJDB_487	LP_bin.86	92044	92601	-	558	0	0	0	0	7	38	0
CBAJDB_487_scaffold_24_82	CBAJDB_487_scaffold_24	CBAJDB_487	LP_bin.86	92601	93326	-	726	0	0	0	0	9	49	0
CBAJDB_487_scaffold_24_83	CBAJDB_487_scaffold_24	CBAJDB_487	LP_bin.86	93435	94460	-	1026	0	0	0	0	8	75	0
CBAJDB_487_scaffold_24_84	CBAJDB_487_scaffold_24	CBAJDB_487	LP_bin.86	94498	95283	-	786	0	0	0	0	11	69	0
CBAJDB_487_scaffold_24_85	CBAJDB_487_scaffold_24	CBAJDB_487	LP_bin.86	95437	96459	-	1023	0	0	0	0	24	67	0
CBAJDB_487_scaffold_24_86	CBAJDB_487_scaffold_24	CBAJDB_487	LP_bin.86	96528	97142	+	615	0	0	0	0	7	55	1
CBAJDB_487_scaffold_24_87	CBAJDB_487_scaffold_24	CBAJDB_487	LP_bin.86	97210	98391	+	1182	0	0	0	0	15	105	0
CBAJDB_487_scaffold_24_88	CBAJDB_487_scaffold_24	CBAJDB_487	LP_bin.86	98435	100228	-	1794	0	0	0	0	27	143	0
CBAJDB_487_scaffold_24_89	CBAJDB_487_scaffold_24	CBAJDB_487	LP_bin.86	100218	101984	-	1767	0	0	0	0	20	115	0
CBAJDB_487_scaffold_24_90	CBAJDB_487_scaffold_24	CBAJDB_487	LP_bin.86	102061	102282	-	222	0	0	0	0	5	10	0
CBAJDB_487_scaffold_24_91	CBAJDB_487_scaffold_24	CBAJDB_487	LP_bin.86	102355	102603	-	249	0	0	0	0	8	18	0
CBAJDB_487_scaffold_24_92	CBAJDB_487_scaffold_24	CBAJDB_487	LP_bin.86	102741	103364	+	624	0	0	0	0	15	71	1
CBAJDB_487_scaffold_24_93	CBAJDB_487_scaffold_24	CBAJDB_487	LP_bin.86	103401	104039	-	639	0	0	0	0	13	52	0
CBAJDB_487_scaffold_24_94	CBAJDB_487_scaffold_24	CBAJDB_487	LP_bin.86	104023	104442	-	420	0	0	0	0	5	27	0
CBAJDB_487_scaffold_24_95	CBAJDB_487_scaffold_24	CBAJDB_487	LP_bin.86	104629	105279	+	651	0	0	0	0	14	60	0
CBAJDB_487_scaffold_24_96	CBAJDB_487_scaffold_24	CBAJDB_487	LP_bin.86	105374	105724	-	351	0	0	0	0	6	33	0
CBAJDB_487_scaffold_24_97	CBAJDB_487_scaffold_24	CBAJDB_487	LP_bin.86	105838	106560	-	723	0	0	0	0	15	46	0
CBAJDB_487_scaffold_24_98	CBAJDB_487_scaffold_24	CBAJDB_487	LP_bin.86	106550	107071	-	522	0	0	0	0	8	50	0
CBAJDB_487_scaffold_24_99	CBAJDB_487_scaffold_24	CBAJDB_487	LP_bin.86	107140	107412	-	273	0	0	0	0	6	20	0
CBAJDB_487_scaffold_24_100	CBAJDB_487_scaffold_24	CBAJDB_487	LP_bin.86	107499	108929	-	1431	0	0	0	0	20	96	0
CBAJDB_487_scaffold_24_101	CBAJDB_487_scaffold_24	CBAJDB_487	LP_bin.86	108931	109272	-	342	0	0	0	0	3	25	0
CBAJDB_487_scaffold_24_102	CBAJDB_487_scaffold_24	CBAJDB_487	LP_bin.86	109417	110841	-	1425	0	0	0	0	27	129	0
CBAJDB_487_scaffold_24_103	CBAJDB_487_scaffold_24	CBAJDB_487	LP_bin.86	110881	112200	-	1320	0	0	0	0	19	76	0
CBAJDB_487_scaffold_24_104	CBAJDB_487_scaffold_24	CBAJDB_487	LP_bin.86	112203	115763	-	3561	0	0	0	0	58	213	2
CBAJDB_487_scaffold_24_105	CBAJDB_487_scaffold_24	CBAJDB_487	LP_bin.86	115778	116458	-	681	0	0	0	0	10	46	0
CBAJDB_487_scaffold_24_106	CBAJDB_487_scaffold_24	CBAJDB_487	LP_bin.86	116566	118326	-	1761	0	0	0	0	31	129	0
CBAJDB_487_scaffold_24_107	CBAJDB_487_scaffold_24	CBAJDB_487	LP_bin.86	118455	120209	-	1755	0	0	0	0	37	137	0
CBAJDB_487_scaffold_24_108	CBAJDB_487_scaffold_24	CBAJDB_487	LP_bin.86	120502	121416	-	915	0	0	0	0	12	62	0
CBAJDB_487_scaffold_24_109	CBAJDB_487_scaffold_24	CBAJDB_487	LP_bin.86	121433	122395	-	963	0	0	0	0	10	75	0
CBAJDB_487_scaffold_24_110	CBAJDB_487_scaffold_24	CBAJDB_487	LP_bin.86	122398	123366	-	969	0	0	0	0	13	83	0
CBAJDB_487_scaffold_24_111	CBAJDB_487_scaffold_24	CBAJDB_487	LP_bin.86	123373	124383	-	1011	0	0	0	0	17	81	0
CBAJDB_487_scaffold_24_112	CBAJDB_487_scaffold_24	CBAJDB_487	LP_bin.86	124541	124783	-	243	0	0	0	0	6	21	0
CBAJDB_487_scaffold_24_113	CBAJDB_487_scaffold_24	CBAJDB_487	LP_bin.86	124839	125840	-	1002	0	0	0	0	17	62	0
CBAJDB_487_scaffold_24_114	CBAJDB_487_scaffold_24	CBAJDB_487	LP_bin.86	125858	127897	-	2040	0	0	0	0	31	153	0
CBAJDB_487_scaffold_24_115	CBAJDB_487_scaffold_24	CBAJDB_487	LP_bin.86	127901	129565	-	1665	0	0	0	0	25	119	0
CBAJDB_487_scaffold_24_116	CBAJDB_487_scaffold_24	CBAJDB_487	LP_bin.86	129587	129949	-	363	0	0	0	0	9	34	0
CBAJDB_487_scaffold_24_117	CBAJDB_487_scaffold_24	CBAJDB_487	LP_bin.86	130120	130305	+	186	0	0	0	0	6	28	0
CBAJDB_487_scaffold_24_118	CBAJDB_487_scaffold_24	CBAJDB_487	LP_bin.86	130353	131021	-	669	0	0	0	0	7	33	0
CBAJDB_487_scaffold_24_119	CBAJDB_487_scaffold_24	CBAJDB_487	LP_bin.86	131018	131668	-	651	0	0	0	0	9	36	0
CBAJDB_487_scaffold_24_120	CBAJDB_487_scaffold_24	CBAJDB_487	LP_bin.86	131677	132570	-	894	0	0	0	0	14	58	0
CBAJDB_487_scaffold_24_121	CBAJDB_487_scaffold_24	CBAJDB_487	LP_bin.86	132570	134558	-	1989	0	0	0	0	33	133	0
CBAJDB_487_scaffold_24_122	CBAJDB_487_scaffold_24	CBAJDB_487	LP_bin.86	134561	135313	-	753	0	0	0	0	10	34	0
CBAJDB_487_scaffold_24_123	CBAJDB_487_scaffold_24	CBAJDB_487	LP_bin.86	135320	136636	-	1317	0	0	0	0	12	89	0
CBAJDB_487_scaffold_24_124	CBAJDB_487_scaffold_24	CBAJDB_487	LP_bin.86	136629	137573	-	945	0	0	0	0	14	65	0
CBAJDB_487_scaffold_24_125	CBAJDB_487_scaffold_24	CBAJDB_487	LP_bin.86	137594	139990	-	2397	0	0	0	0	24	162	0
CBAJDB_487_scaffold_24_126	CBAJDB_487_scaffold_24	CBAJDB_487	LP_bin.86	140045	140263	-	219	0	0	0	0	2	11	0
CBAJDB_487_scaffold_24_127	CBAJDB_487_scaffold_24	CBAJDB_487	LP_bin.86	140267	140881	-	615	0	0	0	0	11	57	0
CBAJDB_487_scaffold_24_128	CBAJDB_487_scaffold_24	CBAJDB_487	LP_bin.86	141042	141335	+	294	0	0	0	0	9	35	0
CBAJDB_487_scaffold_24_129	CBAJDB_487_scaffold_24	CBAJDB_487	LP_bin.86	141395	143074	-	1680	0	0	0	0	24	114	0
CBAJDB_487_scaffold_24_130	CBAJDB_487_scaffold_24	CBAJDB_487	LP_bin.86	143084	143896	-	813	0	0	0	0	11	56	0
CBAJDB_487_scaffold_24_131	CBAJDB_487_scaffold_24	CBAJDB_487	LP_bin.86	143900	144766	-	867	0	0	0	0	11	59	0
CBAJDB_487_scaffold_24_132	CBAJDB_487_scaffold_24	CBAJDB_487	LP_bin.86	144767	145012	-	246	0	0	0	0	4	10	0
CBAJDB_487_scaffold_24_133	CBAJDB_487_scaffold_24	CBAJDB_487	LP_bin.86	144993	146363	-	1371	0	0	0	0	19	83	0
CBAJDB_487_scaffold_24_134	CBAJDB_487_scaffold_24	CBAJDB_487	LP_bin.86	146353	147201	-	849	0	0	0	0	14	50	0
CBAJDB_487_scaffold_24_135	CBAJDB_487_scaffold_24	CBAJDB_487	LP_bin.86	147249	147650	-	402	0	0	0	0	1	22	0
CBAJDB_487_scaffold_24_136	CBAJDB_487_scaffold_24	CBAJDB_487	LP_bin.86	147651	148091	-	441	0	0	0	0	4	23	0
CBAJDB_487_scaffold_24_137	CBAJDB_487_scaffold_24	CBAJDB_487	LP_bin.86	148109	148678	-	570	0	0	0	0	9	38	0
CBAJDB_487_scaffold_24_138	CBAJDB_487_scaffold_24	CBAJDB_487	LP_bin.86	148763	149872	-	1110	0	0	0	0	21	94	0
CBAJDB_487_scaffold_24_139	CBAJDB_487_scaffold_24	CBAJDB_487	LP_bin.86	149945	150244	-	300	0	0	0	0	4	16	0
CBAJDB_487_scaffold_24_140	CBAJDB_487_scaffold_24	CBAJDB_487	LP_bin.86	150264	150575	-	312	0	0	0	0	3	33	0
CBAJDB_487_scaffold_24_141	CBAJDB_487_scaffold_24	CBAJDB_487	LP_bin.86	150789	151145	+	357	0	0	0	0	9	37	0
CBAJDB_487_scaffold_24_142	CBAJDB_487_scaffold_24	CBAJDB_487	LP_bin.86	151140	151979	-	840	0	0	0	0	12	77	0
CBAJDB_487_scaffold_24_143	CBAJDB_487_scaffold_24	CBAJDB_487	LP_bin.86	152057	153376	-	1320	0	0	0	0	33	128	0
CBAJDB_487_scaffold_24_144	CBAJDB_487_scaffold_24	CBAJDB_487	LP_bin.86	153505	153618	+	114	0	0	0	0	5	23	0
CBAJDB_487_scaffold_24_145	CBAJDB_487_scaffold_24	CBAJDB_487	LP_bin.86	153668	154069	-	402	0	0	0	0	6	25	0
CBAJDB_487_scaffold_24_146	CBAJDB_487_scaffold_24	CBAJDB_487	LP_bin.86	154073	154252	-	180	0	0	0	0	3	10	0
CBAJDB_487_scaffold_24_147	CBAJDB_487_scaffold_24	CBAJDB_487	LP_bin.86	154305	154862	-	558	0	0	0	0	9	28	0
CBAJDB_487_scaffold_24_148	CBAJDB_487_scaffold_24	CBAJDB_487	LP_bin.86	154866	155696	-	831	0	0	0	0	10	41	0
CBAJDB_487_scaffold_24_149	CBAJDB_487_scaffold_24	CBAJDB_487	LP_bin.86	155693	156154	-	462	0	0	0	0	7	25	0
CBAJDB_487_scaffold_24_150	CBAJDB_487_scaffold_24	CBAJDB_487	LP_bin.86	156176	156829	-	654	0	0	0	0	10	44	1
CBAJDB_487_scaffold_24_151	CBAJDB_487_scaffold_24	CBAJDB_487	LP_bin.86	156852	158648	-	1797	0	0	0	0	29	125	0
CBAJDB_487_scaffold_24_152	CBAJDB_487_scaffold_24	CBAJDB_487	LP_bin.86	158846	159745	-	900	0	0	0	0	10	70	0
CBAJDB_487_scaffold_24_153	CBAJDB_487_scaffold_24	CBAJDB_487	LP_bin.86	159760	160152	-	393	0	0	0	0	4	27	0
CBAJDB_487_scaffold_24_154	CBAJDB_487_scaffold_24	CBAJDB_487	LP_bin.86	160295	160636	-	342	0	0	0	0	2	30	0
CBAJDB_487_scaffold_24_155	CBAJDB_487_scaffold_24	CBAJDB_487	LP_bin.86	160636	161364	-	729	0	0	0	0	7	67	0
CBAJDB_487_scaffold_24_156	CBAJDB_487_scaffold_24	CBAJDB_487	LP_bin.86	161422	161541	-	120	0	0	0	0	0	8	0
CBAJDB_487_scaffold_24_157	CBAJDB_487_scaffold_24	CBAJDB_487	LP_bin.86	161729	162208	-	480	0	0	0	0	9	41	0
CBAJDB_487_scaffold_24_158	CBAJDB_487_scaffold_24	CBAJDB_487	LP_bin.86	162198	162350	-	153	0	0	0	0	3	14	0
CBAJDB_487_scaffold_24_159	CBAJDB_487_scaffold_24	CBAJDB_487	LP_bin.86	163219	163608	+	390	0	0	0	0	10	31	0
CBAJDB_487_scaffold_24_160	CBAJDB_487_scaffold_24	CBAJDB_487	LP_bin.86	163789	165105	-	1317	0	0	0	0	36	108	0
CBAJDB_487_scaffold_24_161	CBAJDB_487_scaffold_24	CBAJDB_487	LP_bin.86	165265	165630	-	366	0	0	0	0	13	30	0
CBAJDB_487_scaffold_24_162	CBAJDB_487_scaffold_24	CBAJDB_487	LP_bin.86	166312	168066	+	1755	0	0	0	0	32	156	0
CBAJDB_487_scaffold_24_163	CBAJDB_487_scaffold_24	CBAJDB_487	LP_bin.86	168153	168590	-	438	0	0	0	0	12	45	0
CBAJDB_487_scaffold_24_164	CBAJDB_487_scaffold_24	CBAJDB_487	LP_bin.86	168767	170239	+	1473	0	0	0	0	15	138	0
CBAJDB_487_scaffold_24_165	CBAJDB_487_scaffold_24	CBAJDB_487	LP_bin.86	170239	170799	+	561	0	0	0	0	8	48	0
CBAJDB_487_scaffold_24_166	CBAJDB_487_scaffold_24	CBAJDB_487	LP_bin.86	170849	171637	-	789	0	0	0	0	12	74	0
CBAJDB_487_scaffold_24_167	CBAJDB_487_scaffold_24	CBAJDB_487	LP_bin.86	171922	172539	-	618	0	0	0	0	7	37	0
CBAJDB_487_scaffold_24_168	CBAJDB_487_scaffold_24	CBAJDB_487	LP_bin.86	172502	172921	-	420	0	0	0	0	0	26	0
CBAJDB_487_scaffold_24_169	CBAJDB_487_scaffold_24	CBAJDB_487	LP_bin.86	173067	174878	-	1812	0	0	0	0	32	139	0
CBAJDB_487_scaffold_24_170	CBAJDB_487_scaffold_24	CBAJDB_487	LP_bin.86	175145	176761	-	1617	0	0	0	0	25	109	0
CBAJDB_487_scaffold_24_171	CBAJDB_487_scaffold_24	CBAJDB_487	LP_bin.86	177437	178207	-	771	0	0	0	0	18	54	0
CBAJDB_487_scaffold_24_172	CBAJDB_487_scaffold_24	CBAJDB_487	LP_bin.86	178294	180828	-	2535	0	0	0	0	29	194	0
CBAJDB_487_scaffold_24_173	CBAJDB_487_scaffold_24	CBAJDB_487	LP_bin.86	181026	183410	+	2385	0	0	0	0	30	227	1
CBAJDB_487_scaffold_24_174	CBAJDB_487_scaffold_24	CBAJDB_487	LP_bin.86	183579	184853	-	1275	0	0	0	0	21	110	0
CBAJDB_487_scaffold_24_175	CBAJDB_487_scaffold_24	CBAJDB_487	LP_bin.86	184864	185529	-	666	0	0	0	0	14	30	1
CBAJDB_487_scaffold_24_176	CBAJDB_487_scaffold_24	CBAJDB_487	LP_bin.86	185534	186145	-	612	0	0	0	0	10	34	0
CBAJDB_487_scaffold_24_177	CBAJDB_487_scaffold_24	CBAJDB_487	LP_bin.86	186213	187145	-	933	0	0	0	0	14	83	0
CBAJDB_487_scaffold_24_178	CBAJDB_487_scaffold_24	CBAJDB_487	LP_bin.86	187407	187817	-	411	0	0	0	0	4	33	0
CBAJDB_487_scaffold_24_179	CBAJDB_487_scaffold_24	CBAJDB_487	LP_bin.86	187830	189377	-	1548	0	0	0	0	27	115	0
CBAJDB_487_scaffold_24_180	CBAJDB_487_scaffold_24	CBAJDB_487	LP_bin.86	189370	190329	-	960	0	0	0	0	10	65	0
CBAJDB_487_scaffold_24_181	CBAJDB_487_scaffold_24	CBAJDB_487	LP_bin.86	190463	191368	-	906	0	0	0	0	11	59	0
CBAJDB_487_scaffold_24_182	CBAJDB_487_scaffold_24	CBAJDB_487	LP_bin.86	191442	192350	-	909	0	0	0	0	12	55	0
CBAJDB_487_scaffold_24_183	CBAJDB_487_scaffold_24	CBAJDB_487	LP_bin.86	192365	193189	-	825	0	0	0	0	12	69	0
CBAJDB_487_scaffold_24_184	CBAJDB_487_scaffold_24	CBAJDB_487	LP_bin.86	193375	193821	+	447	0	0	0	0	9	41	0
CBAJDB_487_scaffold_24_185	CBAJDB_487_scaffold_24	CBAJDB_487	LP_bin.86	193814	194323	+	510	0	0	0	0	9	27	0
CBAJDB_487_scaffold_24_186	CBAJDB_487_scaffold_24	CBAJDB_487	LP_bin.86	194356	195498	-	1143	0	0	0	0	21	112	0
CBAJDB_487_scaffold_24_187	CBAJDB_487_scaffold_24	CBAJDB_487	LP_bin.86	195612	195797	+	186	0	0	0	0	11	27	0
CBAJDB_487_scaffold_24_188	CBAJDB_487_scaffold_24	CBAJDB_487	LP_bin.86	195975	197306	-	1332	0	0	0	0	21	88	0
CBAJDB_487_scaffold_24_189	CBAJDB_487_scaffold_24	CBAJDB_487	LP_bin.86	197306	198535	-	1230	0	0	0	0	20	68	0
CBAJDB_487_scaffold_24_190	CBAJDB_487_scaffold_24	CBAJDB_487	LP_bin.86	198546	199256	-	711	0	0	0	0	11	69	0
CBAJDB_487_scaffold_24_191	CBAJDB_487_scaffold_24	CBAJDB_487	LP_bin.86	199377	200687	+	1311	0	0	0	0	27	113	0
CBAJDB_487_scaffold_24_192	CBAJDB_487_scaffold_24	CBAJDB_487	LP_bin.86	200778	201347	-	570	0	0	0	0	11	49	0
CBAJDB_487_scaffold_24_193	CBAJDB_487_scaffold_24	CBAJDB_487	LP_bin.86	201445	202827	-	1383	0	0	0	0	22	124	0
CBAJDB_487_scaffold_24_194	CBAJDB_487_scaffold_24	CBAJDB_487	LP_bin.86	202878	203573	-	696	0	0	0	0	11	47	0
CBAJDB_487_scaffold_24_195	CBAJDB_487_scaffold_24	CBAJDB_487	LP_bin.86	203701	204357	-	657	0	0	0	0	13	60	0
CBAJDB_487_scaffold_24_196	CBAJDB_487_scaffold_24	CBAJDB_487	LP_bin.86	204500	206905	-	2406	0	0	0	0	43	205	0
CBAJDB_487_scaffold_24_197	CBAJDB_487_scaffold_24	CBAJDB_487	LP_bin.86	207012	207797	-	786	0	0	0	0	10	74	0
CBAJDB_487_scaffold_24_198	CBAJDB_487_scaffold_24	CBAJDB_487	LP_bin.86	208062	208388	+	327	0	0	0	0	9	44	0
CBAJDB_487_scaffold_24_199	CBAJDB_487_scaffold_24	CBAJDB_487	LP_bin.86	208454	209182	-	729	0	0	0	0	15	70	0
CBAJDB_487_scaffold_24_200	CBAJDB_487_scaffold_24	CBAJDB_487	LP_bin.86	209182	210105	-	924	0	0	0	0	9	79	1
CBAJDB_487_scaffold_24_201	CBAJDB_487_scaffold_24	CBAJDB_487	LP_bin.86	210222	210920	-	699	0	0	0	0	9	67	0
CBAJDB_487_scaffold_24_202	CBAJDB_487_scaffold_24	CBAJDB_487	LP_bin.86	210920	211846	-	927	0	0	0	0	18	68	0
CBAJDB_487_scaffold_24_203	CBAJDB_487_scaffold_24	CBAJDB_487	LP_bin.86	211936	212403	-	468	0	0	0	0	9	30	0
CBAJDB_487_scaffold_24_204	CBAJDB_487_scaffold_24	CBAJDB_487	LP_bin.86	212487	214025	-	1539	0	0	0	0	32	130	0
CBAJDB_487_scaffold_24_205	CBAJDB_487_scaffold_24	CBAJDB_487	LP_bin.86	214236	214919	-	684	0	0	0	0	15	51	0
CBAJDB_487_scaffold_24_206	CBAJDB_487_scaffold_24	CBAJDB_487	LP_bin.86	214936	215691	-	756	0	0	0	0	13	59	0
CBAJDB_487_scaffold_24_207	CBAJDB_487_scaffold_24	CBAJDB_487	LP_bin.86	215702	216502	-	801	0	0	0	0	10	57	0
CBAJDB_487_scaffold_24_208	CBAJDB_487_scaffold_24	CBAJDB_487	LP_bin.86	216513	217403	-	891	0	0	0	0	6	76	0
CBAJDB_487_scaffold_24_209	CBAJDB_487_scaffold_24	CBAJDB_487	LP_bin.86	217403	218395	-	993	0	0	0	0	10	61	0
CBAJDB_487_scaffold_24_210	CBAJDB_487_scaffold_24	CBAJDB_487	LP_bin.86	218412	219281	-	870	0	0	0	0	10	52	0
CBAJDB_487_scaffold_24_211	CBAJDB_487_scaffold_24	CBAJDB_487	LP_bin.86	219399	219920	-	522	0	0	0	0	9	30	0
CBAJDB_487_scaffold_24_212	CBAJDB_487_scaffold_24	CBAJDB_487	LP_bin.86	220015	220746	-	732	0	0	0	0	15	31	0
CBAJDB_487_scaffold_24_213	CBAJDB_487_scaffold_24	CBAJDB_487	LP_bin.86	220733	222226	-	1494	0	0	0	0	24	106	0
CBAJDB_487_scaffold_24_214	CBAJDB_487_scaffold_24	CBAJDB_487	LP_bin.86	222327	223175	-	849	0	0	0	0	12	55	0
CBAJDB_487_scaffold_24_215	CBAJDB_487_scaffold_24	CBAJDB_487	LP_bin.86	223246	226053	-	2808	0	0	0	0	45	188	0
CBAJDB_487_scaffold_24_216	CBAJDB_487_scaffold_24	CBAJDB_487	LP_bin.86	226141	226419	-	279	0	0	0	0	1	16	0
CBAJDB_487_scaffold_24_217	CBAJDB_487_scaffold_24	CBAJDB_487	LP_bin.86	226428	226742	-	315	0	0	0	0	4	21	0
CBAJDB_487_scaffold_24_218	CBAJDB_487_scaffold_24	CBAJDB_487	LP_bin.86	226865	227095	-	231	0	0	0	0	0	14	0
CBAJDB_487_scaffold_24_219	CBAJDB_487_scaffold_24	CBAJDB_487	LP_bin.86	227082	227300	-	219	0	0	0	0	1	13	1
CBAJDB_487_scaffold_24_220	CBAJDB_487_scaffold_24	CBAJDB_487	LP_bin.86	227300	227575	-	276	0	0	0	0	2	18	0
CBAJDB_487_scaffold_24_221	CBAJDB_487_scaffold_24	CBAJDB_487	LP_bin.86	227671	228894	-	1224	0	0	0	0	12	97	0
CBAJDB_487_scaffold_24_222	CBAJDB_487_scaffold_24	CBAJDB_487	LP_bin.86	228979	229269	-	291	0	0	0	0	3	26	0
CBAJDB_487_scaffold_24_223	CBAJDB_487_scaffold_24	CBAJDB_487	LP_bin.86	229382	229576	-	195	0	0	0	0	1	19	0
CBAJDB_487_scaffold_24_224	CBAJDB_487_scaffold_24	CBAJDB_487	LP_bin.86	229726	230319	-	594	0	0	0	0	12	32	0
CBAJDB_487_scaffold_24_225	CBAJDB_487_scaffold_24	CBAJDB_487	LP_bin.86	230330	230569	-	240	0	0	0	0	8	20	0
CBAJDB_487_scaffold_2460_1	CBAJDB_487_scaffold_2460	CBAJDB_487	LP_bin.86	1	714	-	714	0	0	0	0	18	61	0
CBAJDB_487_scaffold_2460_2	CBAJDB_487_scaffold_2460	CBAJDB_487	LP_bin.86	931	1650	-	720	0	0	0	0	22	58	0
CBAJDB_487_scaffold_2460_3	CBAJDB_487_scaffold_2460	CBAJDB_487	LP_bin.86	1794	2198	+	405	0	0	0	0	11	65	0
CBAJDB_487_scaffold_2460_4	CBAJDB_487_scaffold_2460	CBAJDB_487	LP_bin.86	2193	2714	-	522	0	0	0	0	14	64	0
CBAJDB_487_scaffold_2460_5	CBAJDB_487_scaffold_2460	CBAJDB_487	LP_bin.86	3041	3898	-	858	0	0	0	0	13	75	0
CBAJDB_487_scaffold_2460_6	CBAJDB_487_scaffold_2460	CBAJDB_487	LP_bin.86	3980	5311	-	1332	0	0	0	0	29	124	0
CBAJDB_487_scaffold_2460_7	CBAJDB_487_scaffold_2460	CBAJDB_487	LP_bin.86	5436	6188	+	753	0	0	0	0	16	66	0
CBAJDB_487_scaffold_2460_8	CBAJDB_487_scaffold_2460	CBAJDB_487	LP_bin.86	6248	7240	+	993	0	0	0	0	18	111	0
CBAJDB_487_scaffold_2460_9	CBAJDB_487_scaffold_2460	CBAJDB_487	LP_bin.86	7283	9505	-	2223	0	0	0	0	39	216	0
CBAJDB_487_scaffold_2460_10	CBAJDB_487_scaffold_2460	CBAJDB_487	LP_bin.86	9513	10847	-	1335	0	0	0	0	28	104	0
CBAJDB_487_scaffold_2460_11	CBAJDB_487_scaffold_2460	CBAJDB_487	LP_bin.86	10851	12728	-	1878	0	0	0	0	29	147	0
CBAJDB_487_scaffold_2460_12	CBAJDB_487_scaffold_2460	CBAJDB_487	LP_bin.86	12767	13093	-	327	0	0	0	0	5	29	0
CBAJDB_487_scaffold_2460_13	CBAJDB_487_scaffold_2460	CBAJDB_487	LP_bin.86	13048	13566	-	519	0	0	0	0	11	30	0
CBAJDB_487_scaffold_2460_14	CBAJDB_487_scaffold_2460	CBAJDB_487	LP_bin.86	13747	14172	+	426	0	0	0	0	14	44	0
CBAJDB_487_scaffold_2460_15	CBAJDB_487_scaffold_2460	CBAJDB_487	LP_bin.86	14364	16973	-	2610	0	0	0	0	58	245	0
CBAJDB_487_scaffold_2460_16	CBAJDB_487_scaffold_2460	CBAJDB_487	LP_bin.86	17288	18661	+	1374	0	0	0	0	27	129	0
CBAJDB_487_scaffold_11483_1	CBAJDB_487_scaffold_11483	CBAJDB_487	LP_bin.86	164	2089	+	1926	0	0	0	0	46	156	1
CBAJDB_487_scaffold_11483_2	CBAJDB_487_scaffold_11483	CBAJDB_487	LP_bin.86	2200	3492	+	1293	0	0	0	0	28	113	0
CBAJDB_487_scaffold_1307_1	CBAJDB_487_scaffold_1307	CBAJDB_487	LP_bin.86	116	766	-	651	0	0	0	0	18	49	0
CBAJDB_487_scaffold_1307_2	CBAJDB_487_scaffold_1307	CBAJDB_487	LP_bin.86	1066	3480	+	2415	0	0	0	0	44	221	0
CBAJDB_487_scaffold_1307_3	CBAJDB_487_scaffold_1307	CBAJDB_487	LP_bin.86	3582	5240	+	1659	0	0	0	0	30	146	0
CBAJDB_487_scaffold_1307_4	CBAJDB_487_scaffold_1307	CBAJDB_487	LP_bin.86	5345	6481	+	1137	0	0	0	0	17	81	0
CBAJDB_487_scaffold_1307_5	CBAJDB_487_scaffold_1307	CBAJDB_487	LP_bin.86	6569	7315	+	747	0	0	0	0	11	63	0
CBAJDB_487_scaffold_1307_6	CBAJDB_487_scaffold_1307	CBAJDB_487	LP_bin.86	7359	8204	+	846	0	0	0	0	8	72	0
CBAJDB_487_scaffold_1307_7	CBAJDB_487_scaffold_1307	CBAJDB_487	LP_bin.86	8257	9183	+	927	0	0	0	0	21	80	0
CBAJDB_487_scaffold_1307_8	CBAJDB_487_scaffold_1307	CBAJDB_487	LP_bin.86	9463	11139	+	1677	0	0	0	0	23	133	0
CBAJDB_487_scaffold_1307_9	CBAJDB_487_scaffold_1307	CBAJDB_487	LP_bin.86	11251	12168	+	918	0	0	0	0	15	74	0
CBAJDB_487_scaffold_1307_10	CBAJDB_487_scaffold_1307	CBAJDB_487	LP_bin.86	12235	12546	+	312	0	0	0	0	1	14	0
CBAJDB_487_scaffold_1307_11	CBAJDB_487_scaffold_1307	CBAJDB_487	LP_bin.86	12638	15205	+	2568	0	0	0	0	45	186	0
CBAJDB_487_scaffold_1307_12	CBAJDB_487_scaffold_1307	CBAJDB_487	LP_bin.86	15358	15771	+	414	0	0	0	0	4	32	0
CBAJDB_487_scaffold_1307_13	CBAJDB_487_scaffold_1307	CBAJDB_487	LP_bin.86	15796	16290	+	495	0	0	0	0	5	29	0
CBAJDB_487_scaffold_1307_14	CBAJDB_487_scaffold_1307	CBAJDB_487	LP_bin.86	16309	17142	+	834	0	0	0	0	14	77	0
CBAJDB_487_scaffold_1307_15	CBAJDB_487_scaffold_1307	CBAJDB_487	LP_bin.86	17139	17966	+	828	0	0	0	0	20	47	0
CBAJDB_487_scaffold_1307_16	CBAJDB_487_scaffold_1307	CBAJDB_487	LP_bin.86	17967	18671	+	705	0	0	0	0	9	58	0
CBAJDB_487_scaffold_1307_17	CBAJDB_487_scaffold_1307	CBAJDB_487	LP_bin.86	18697	19965	+	1269	0	0	0	0	19	108	0
CBAJDB_487_scaffold_1307_18	CBAJDB_487_scaffold_1307	CBAJDB_487	LP_bin.86	20046	20153	-	108	0	0	0	0	6	29	0
CBAJDB_487_scaffold_1307_19	CBAJDB_487_scaffold_1307	CBAJDB_487	LP_bin.86	20396	20932	+	537	0	0	0	0	12	32	0
CBAJDB_487_scaffold_1307_20	CBAJDB_487_scaffold_1307	CBAJDB_487	LP_bin.86	20944	21615	+	672	0	0	0	0	12	49	0
CBAJDB_487_scaffold_1307_21	CBAJDB_487_scaffold_1307	CBAJDB_487	LP_bin.86	21687	22319	+	633	0	0	0	0	14	59	0
CBAJDB_487_scaffold_1307_22	CBAJDB_487_scaffold_1307	CBAJDB_487	LP_bin.86	22381	22839	-	459	0	0	0	0	11	35	0
CBAJDB_487_scaffold_1307_23	CBAJDB_487_scaffold_1307	CBAJDB_487	LP_bin.86	22887	24098	-	1212	0	0	0	0	20	115	0
CBAJDB_487_scaffold_1307_24	CBAJDB_487_scaffold_1307	CBAJDB_487	LP_bin.86	24225	25220	+	996	0	0	0	0	18	84	0
CBAJDB_487_scaffold_1307_25	CBAJDB_487_scaffold_1307	CBAJDB_487	LP_bin.86	25288	25854	+	567	0	0	0	0	5	48	0
CBAJDB_487_scaffold_1307_26	CBAJDB_487_scaffold_1307	CBAJDB_487	LP_bin.86	25854	26792	+	939	0	0	0	0	11	77	0
CBAJDB_487_scaffold_1307_27	CBAJDB_487_scaffold_1307	CBAJDB_487	LP_bin.86	26808	27593	+	786	0	0	0	0	19	62	0
CBAJDB_487_scaffold_1307_28	CBAJDB_487_scaffold_1307	CBAJDB_487	LP_bin.86	27633	28385	-	753	0	0	0	0	9	65	1
CBAJDB_487_scaffold_1307_29	CBAJDB_487_scaffold_1307	CBAJDB_487	LP_bin.86	28590	30068	+	1479	0	0	0	0	17	120	0
CBAJDB_487_scaffold_1307_30	CBAJDB_487_scaffold_1307	CBAJDB_487	LP_bin.86	30175	31626	+	1452	0	0	0	0	20	122	0
CBAJDB_487_scaffold_1307_31	CBAJDB_487_scaffold_1307	CBAJDB_487	LP_bin.86	31696	32259	-	564	0	0	0	0	15	53	0
CBAJDB_487_scaffold_1101_1	CBAJDB_487_scaffold_1101	CBAJDB_487	LP_bin.86	113	1465	-	1353	0	0	0	0	22	84	0
CBAJDB_487_scaffold_1101_2	CBAJDB_487_scaffold_1101	CBAJDB_487	LP_bin.86	1733	2374	+	642	0	0	0	0	10	67	0
CBAJDB_487_scaffold_1101_3	CBAJDB_487_scaffold_1101	CBAJDB_487	LP_bin.86	2403	3200	-	798	0	0	0	0	9	39	1
CBAJDB_487_scaffold_1101_4	CBAJDB_487_scaffold_1101	CBAJDB_487	LP_bin.86	3307	3918	-	612	0	0	0	0	10	33	0
CBAJDB_487_scaffold_1101_5	CBAJDB_487_scaffold_1101	CBAJDB_487	LP_bin.86	3927	4853	-	927	0	0	0	0	22	67	0
CBAJDB_487_scaffold_1101_6	CBAJDB_487_scaffold_1101	CBAJDB_487	LP_bin.86	4995	6797	+	1803	0	0	0	0	28	145	0
CBAJDB_487_scaffold_1101_7	CBAJDB_487_scaffold_1101	CBAJDB_487	LP_bin.86	6905	8191	+	1287	0	0	0	0	18	82	0
CBAJDB_487_scaffold_1101_8	CBAJDB_487_scaffold_1101	CBAJDB_487	LP_bin.86	8221	10146	+	1926	0	0	0	0	19	140	0
CBAJDB_487_scaffold_1101_9	CBAJDB_487_scaffold_1101	CBAJDB_487	LP_bin.86	10160	11089	+	930	0	0	0	0	9	63	0
CBAJDB_487_scaffold_1101_10	CBAJDB_487_scaffold_1101	CBAJDB_487	LP_bin.86	11094	11888	+	795	0	0	0	0	7	48	0
CBAJDB_487_scaffold_1101_11	CBAJDB_487_scaffold_1101	CBAJDB_487	LP_bin.86	11898	12224	+	327	0	0	0	0	3	21	0
CBAJDB_487_scaffold_1101_12	CBAJDB_487_scaffold_1101	CBAJDB_487	LP_bin.86	12341	12532	+	192	0	0	0	0	4	9	0
CBAJDB_487_scaffold_1101_13	CBAJDB_487_scaffold_1101	CBAJDB_487	LP_bin.86	12592	14157	+	1566	0	0	0	0	32	100	0
CBAJDB_487_scaffold_1101_14	CBAJDB_487_scaffold_1101	CBAJDB_487	LP_bin.86	14215	14415	-	201	0	0	0	0	6	25	0
CBAJDB_487_scaffold_1101_15	CBAJDB_487_scaffold_1101	CBAJDB_487	LP_bin.86	14518	17634	+	3117	0	0	0	0	58	238	0
CBAJDB_487_scaffold_1101_16	CBAJDB_487_scaffold_1101	CBAJDB_487	LP_bin.86	17808	18767	+	960	0	0	0	0	15	73	0
CBAJDB_487_scaffold_1101_17	CBAJDB_487_scaffold_1101	CBAJDB_487	LP_bin.86	18802	20571	+	1770	0	0	0	0	21	143	0
CBAJDB_487_scaffold_1101_18	CBAJDB_487_scaffold_1101	CBAJDB_487	LP_bin.86	20684	21577	+	894	0	0	0	0	11	75	2
CBAJDB_487_scaffold_1101_19	CBAJDB_487_scaffold_1101	CBAJDB_487	LP_bin.86	21567	22457	+	891	0	0	0	0	14	56	0
CBAJDB_487_scaffold_1101_20	CBAJDB_487_scaffold_1101	CBAJDB_487	LP_bin.86	22463	22825	+	363	0	0	0	0	4	23	0
CBAJDB_487_scaffold_1101_21	CBAJDB_487_scaffold_1101	CBAJDB_487	LP_bin.86	22818	23561	+	744	0	0	0	0	14	42	0
CBAJDB_487_scaffold_1101_22	CBAJDB_487_scaffold_1101	CBAJDB_487	LP_bin.86	23551	24141	+	591	0	0	0	0	7	23	0
CBAJDB_487_scaffold_1101_23	CBAJDB_487_scaffold_1101	CBAJDB_487	LP_bin.86	24143	24862	+	720	0	0	0	0	6	53	0
CBAJDB_487_scaffold_1101_24	CBAJDB_487_scaffold_1101	CBAJDB_487	LP_bin.86	24924	25691	+	768	0	0	0	0	16	77	0
CBAJDB_487_scaffold_1101_25	CBAJDB_487_scaffold_1101	CBAJDB_487	LP_bin.86	25956	26549	+	594	0	0	0	0	6	44	0
CBAJDB_487_scaffold_1101_26	CBAJDB_487_scaffold_1101	CBAJDB_487	LP_bin.86	26657	27322	+	666	0	0	0	0	9	61	0
CBAJDB_487_scaffold_1101_27	CBAJDB_487_scaffold_1101	CBAJDB_487	LP_bin.86	27385	28587	+	1203	0	0	0	0	17	95	0
CBAJDB_487_scaffold_1101_28	CBAJDB_487_scaffold_1101	CBAJDB_487	LP_bin.86	28662	29969	+	1308	0	0	0	0	25	103	1
CBAJDB_487_scaffold_1101_29	CBAJDB_487_scaffold_1101	CBAJDB_487	LP_bin.86	30134	30409	+	276	0	0	0	0	2	31	0
CBAJDB_487_scaffold_1101_30	CBAJDB_487_scaffold_1101	CBAJDB_487	LP_bin.86	30509	31768	+	1260	0	0	0	0	13	87	0
CBAJDB_487_scaffold_1101_31	CBAJDB_487_scaffold_1101	CBAJDB_487	LP_bin.86	31928	35026	+	3099	0	0	0	0	56	237	0
CBAJDB_487_scaffold_1101_32	CBAJDB_487_scaffold_1101	CBAJDB_487	LP_bin.86	35040	36683	+	1644	0	0	0	0	30	112	0
CBAJDB_487_scaffold_1101_33	CBAJDB_487_scaffold_1101	CBAJDB_487	LP_bin.86	36676	37680	+	1005	0	0	0	0	15	73	0
CBAJDB_487_scaffold_253_1	CBAJDB_487_scaffold_253	CBAJDB_487	LP_bin.86	142	621	-	480	0	0	0	0	8	43	0
CBAJDB_487_scaffold_253_2	CBAJDB_487_scaffold_253	CBAJDB_487	LP_bin.86	682	966	-	285	0	0	0	0	1	32	0
CBAJDB_487_scaffold_253_3	CBAJDB_487_scaffold_253	CBAJDB_487	LP_bin.86	1251	2546	-	1296	0	0	0	0	12	88	0
CBAJDB_487_scaffold_253_4	CBAJDB_487_scaffold_253	CBAJDB_487	LP_bin.86	2549	3013	-	465	0	0	0	0	5	37	0
CBAJDB_487_scaffold_253_5	CBAJDB_487_scaffold_253	CBAJDB_487	LP_bin.86	3130	3741	-	612	0	0	0	0	15	42	0
CBAJDB_487_scaffold_253_6	CBAJDB_487_scaffold_253	CBAJDB_487	LP_bin.86	3784	3969	+	186	0	0	0	0	3	25	0
CBAJDB_487_scaffold_253_7	CBAJDB_487_scaffold_253	CBAJDB_487	LP_bin.86	4021	5745	+	1725	0	0	0	0	36	124	0
CBAJDB_487_scaffold_253_8	CBAJDB_487_scaffold_253	CBAJDB_487	LP_bin.86	5836	6990	+	1155	0	0	0	0	15	102	0
CBAJDB_487_scaffold_253_9	CBAJDB_487_scaffold_253	CBAJDB_487	LP_bin.86	7000	8217	+	1218	0	0	0	0	12	64	0
CBAJDB_487_scaffold_253_10	CBAJDB_487_scaffold_253	CBAJDB_487	LP_bin.86	8268	8969	+	702	0	0	0	0	9	49	0
CBAJDB_487_scaffold_253_11	CBAJDB_487_scaffold_253	CBAJDB_487	LP_bin.86	8982	10085	+	1104	0	0	0	0	17	69	0
CBAJDB_487_scaffold_253_12	CBAJDB_487_scaffold_253	CBAJDB_487	LP_bin.86	10297	12924	+	2628	0	0	0	0	37	229	0
CBAJDB_487_scaffold_253_13	CBAJDB_487_scaffold_253	CBAJDB_487	LP_bin.86	13217	15856	+	2640	0	0	0	0	25	232	0
CBAJDB_487_scaffold_253_14	CBAJDB_487_scaffold_253	CBAJDB_487	LP_bin.86	15859	17124	+	1266	0	0	0	0	20	94	0
CBAJDB_487_scaffold_253_15	CBAJDB_487_scaffold_253	CBAJDB_487	LP_bin.86	17114	17794	+	681	0	0	0	0	12	36	0
CBAJDB_487_scaffold_253_16	CBAJDB_487_scaffold_253	CBAJDB_487	LP_bin.86	17833	18444	+	612	0	0	0	0	4	43	0
CBAJDB_487_scaffold_253_17	CBAJDB_487_scaffold_253	CBAJDB_487	LP_bin.86	18582	19583	+	1002	0	0	0	0	11	76	0
CBAJDB_487_scaffold_253_18	CBAJDB_487_scaffold_253	CBAJDB_487	LP_bin.86	19648	20499	+	852	0	0	0	0	13	66	0
CBAJDB_487_scaffold_253_19	CBAJDB_487_scaffold_253	CBAJDB_487	LP_bin.86	20499	21032	+	534	0	0	0	0	7	52	1
CBAJDB_487_scaffold_253_20	CBAJDB_487_scaffold_253	CBAJDB_487	LP_bin.86	21082	21210	-	129	0	0	0	0	10	26	0
CBAJDB_487_scaffold_253_21	CBAJDB_487_scaffold_253	CBAJDB_487	LP_bin.86	21308	21643	+	336	0	0	0	0	7	36	0
CBAJDB_487_scaffold_253_22	CBAJDB_487_scaffold_253	CBAJDB_487	LP_bin.86	21824	22255	+	432	0	0	0	0	11	35	0
CBAJDB_487_scaffold_253_23	CBAJDB_487_scaffold_253	CBAJDB_487	LP_bin.86	22239	23207	+	969	0	0	0	0	10	63	0
CBAJDB_487_scaffold_253_24	CBAJDB_487_scaffold_253	CBAJDB_487	LP_bin.86	23236	23598	+	363	0	0	0	0	3	22	1
CBAJDB_487_scaffold_253_25	CBAJDB_487_scaffold_253	CBAJDB_487	LP_bin.86	23598	25748	+	2151	0	0	0	0	26	153	0
CBAJDB_487_scaffold_253_26	CBAJDB_487_scaffold_253	CBAJDB_487	LP_bin.86	25773	26732	+	960	0	0	0	0	9	54	0
CBAJDB_487_scaffold_253_27	CBAJDB_487_scaffold_253	CBAJDB_487	LP_bin.86	26740	28122	+	1383	0	0	0	0	25	99	0
CBAJDB_487_scaffold_253_28	CBAJDB_487_scaffold_253	CBAJDB_487	LP_bin.86	28125	29237	+	1113	0	0	0	0	11	81	1
CBAJDB_487_scaffold_253_29	CBAJDB_487_scaffold_253	CBAJDB_487	LP_bin.86	29256	30104	+	849	0	0	0	0	10	55	0
CBAJDB_487_scaffold_253_30	CBAJDB_487_scaffold_253	CBAJDB_487	LP_bin.86	30169	31539	+	1371	0	0	0	0	19	108	0
CBAJDB_487_scaffold_253_31	CBAJDB_487_scaffold_253	CBAJDB_487	LP_bin.86	31557	32933	+	1377	0	0	0	0	20	94	0
CBAJDB_487_scaffold_253_32	CBAJDB_487_scaffold_253	CBAJDB_487	LP_bin.86	32952	33386	+	435	0	0	0	0	9	26	0
CBAJDB_487_scaffold_253_33	CBAJDB_487_scaffold_253	CBAJDB_487	LP_bin.86	33386	33682	+	297	0	0	0	0	6	16	0
CBAJDB_487_scaffold_253_34	CBAJDB_487_scaffold_253	CBAJDB_487	LP_bin.86	33684	34481	+	798	0	0	0	0	17	44	0
CBAJDB_487_scaffold_253_35	CBAJDB_487_scaffold_253	CBAJDB_487	LP_bin.86	34486	35274	+	789	0	0	0	0	10	67	0
CBAJDB_487_scaffold_253_36	CBAJDB_487_scaffold_253	CBAJDB_487	LP_bin.86	35502	38288	+	2787	0	0	0	0	49	195	0
CBAJDB_487_scaffold_253_37	CBAJDB_487_scaffold_253	CBAJDB_487	LP_bin.86	38288	38497	+	210	0	0	0	0	2	12	0
CBAJDB_487_scaffold_253_38	CBAJDB_487_scaffold_253	CBAJDB_487	LP_bin.86	38511	39074	+	564	0	0	0	0	5	25	0
CBAJDB_487_scaffold_253_39	CBAJDB_487_scaffold_253	CBAJDB_487	LP_bin.86	39067	39357	+	291	0	0	0	0	3	12	0
CBAJDB_487_scaffold_253_40	CBAJDB_487_scaffold_253	CBAJDB_487	LP_bin.86	39373	40074	+	702	0	0	0	0	12	59	1
CBAJDB_487_scaffold_253_41	CBAJDB_487_scaffold_253	CBAJDB_487	LP_bin.86	40176	41330	+	1155	0	0	0	0	20	92	0
CBAJDB_487_scaffold_253_42	CBAJDB_487_scaffold_253	CBAJDB_487	LP_bin.86	41434	41769	+	336	0	0	0	0	3	13	0
CBAJDB_487_scaffold_253_43	CBAJDB_487_scaffold_253	CBAJDB_487	LP_bin.86	41787	42914	+	1128	0	0	0	0	10	73	1
CBAJDB_487_scaffold_253_44	CBAJDB_487_scaffold_253	CBAJDB_487	LP_bin.86	43018	43677	+	660	0	0	0	0	8	43	1
CBAJDB_487_scaffold_253_45	CBAJDB_487_scaffold_253	CBAJDB_487	LP_bin.86	43679	44323	+	645	0	0	0	0	9	36	0
CBAJDB_487_scaffold_253_46	CBAJDB_487_scaffold_253	CBAJDB_487	LP_bin.86	44310	46685	+	2376	0	0	0	0	43	180	0
CBAJDB_487_scaffold_253_47	CBAJDB_487_scaffold_253	CBAJDB_487	LP_bin.86	46724	47659	-	936	0	0	0	0	22	88	0
CBAJDB_487_scaffold_253_48	CBAJDB_487_scaffold_253	CBAJDB_487	LP_bin.86	47709	49388	-	1680	0	0	0	0	21	127	0
CBAJDB_487_scaffold_253_49	CBAJDB_487_scaffold_253	CBAJDB_487	LP_bin.86	49394	49621	-	228	0	0	0	0	6	17	0
CBAJDB_487_scaffold_253_50	CBAJDB_487_scaffold_253	CBAJDB_487	LP_bin.86	49807	50361	-	555	0	0	0	0	13	56	0
CBAJDB_487_scaffold_253_51	CBAJDB_487_scaffold_253	CBAJDB_487	LP_bin.86	50632	52464	+	1833	0	0	0	0	23	156	0
CBAJDB_487_scaffold_253_52	CBAJDB_487_scaffold_253	CBAJDB_487	LP_bin.86	52578	53762	+	1185	0	0	0	0	14	82	0
CBAJDB_487_scaffold_253_53	CBAJDB_487_scaffold_253	CBAJDB_487	LP_bin.86	53759	54094	+	336	0	0	0	0	3	14	0
CBAJDB_487_scaffold_253_54	CBAJDB_487_scaffold_253	CBAJDB_487	LP_bin.86	54091	54639	+	549	0	0	0	0	4	30	0
CBAJDB_487_scaffold_253_55	CBAJDB_487_scaffold_253	CBAJDB_487	LP_bin.86	54641	55141	+	501	0	0	0	0	9	18	0
CBAJDB_487_scaffold_253_56	CBAJDB_487_scaffold_253	CBAJDB_487	LP_bin.86	55128	56138	+	1011	0	0	0	0	17	63	0
CBAJDB_487_scaffold_253_57	CBAJDB_487_scaffold_253	CBAJDB_487	LP_bin.86	56196	56882	+	687	0	0	0	0	5	47	0
CBAJDB_487_scaffold_253_58	CBAJDB_487_scaffold_253	CBAJDB_487	LP_bin.86	56839	59121	+	2283	0	0	0	0	31	141	0
CBAJDB_487_scaffold_253_59	CBAJDB_487_scaffold_253	CBAJDB_487	LP_bin.86	59118	60107	+	990	0	0	0	0	17	60	1
CBAJDB_487_scaffold_253_60	CBAJDB_487_scaffold_253	CBAJDB_487	LP_bin.86	60176	60433	-	258	0	0	0	0	9	37	1
CBAJDB_487_scaffold_253_61	CBAJDB_487_scaffold_253	CBAJDB_487	LP_bin.86	60628	60897	+	270	0	0	0	0	5	40	0
CBAJDB_487_scaffold_253_62	CBAJDB_487_scaffold_253	CBAJDB_487	LP_bin.86	61058	62833	+	1776	0	0	0	0	31	133	0
CBAJDB_487_scaffold_253_63	CBAJDB_487_scaffold_253	CBAJDB_487	LP_bin.86	62833	63690	+	858	0	0	0	0	19	55	0
CBAJDB_487_scaffold_253_64	CBAJDB_487_scaffold_253	CBAJDB_487	LP_bin.86	63868	65058	+	1191	0	0	0	0	15	77	0
CBAJDB_487_scaffold_253_65	CBAJDB_487_scaffold_253	CBAJDB_487	LP_bin.86	65217	66566	+	1350	0	0	0	0	22	92	1
CBAJDB_487_scaffold_253_66	CBAJDB_487_scaffold_253	CBAJDB_487	LP_bin.86	66711	67976	+	1266	0	0	0	0	18	90	0
CBAJDB_487_scaffold_253_67	CBAJDB_487_scaffold_253	CBAJDB_487	LP_bin.86	67976	68560	+	585	0	0	0	0	7	45	0
CBAJDB_487_scaffold_253_68	CBAJDB_487_scaffold_253	CBAJDB_487	LP_bin.86	68773	69249	+	477	0	0	0	0	7	40	0
CBAJDB_487_scaffold_253_69	CBAJDB_487_scaffold_253	CBAJDB_487	LP_bin.86	69249	69764	+	516	0	0	0	0	8	29	0
CBAJDB_487_scaffold_253_70	CBAJDB_487_scaffold_253	CBAJDB_487	LP_bin.86	69885	70055	+	171	0	0	0	0	1	13	0
CBAJDB_487_scaffold_253_71	CBAJDB_487_scaffold_253	CBAJDB_487	LP_bin.86	70074	70724	+	651	0	0	0	0	11	43	0
CBAJDB_487_scaffold_253_72	CBAJDB_487_scaffold_253	CBAJDB_487	LP_bin.86	70864	71397	+	534	0	0	0	0	5	38	0
CBAJDB_487_scaffold_253_73	CBAJDB_487_scaffold_253	CBAJDB_487	LP_bin.86	71494	72762	+	1269	0	0	0	0	7	111	0
CBAJDB_487_scaffold_253_74	CBAJDB_487_scaffold_253	CBAJDB_487	LP_bin.86	72830	73495	+	666	0	0	0	0	8	42	0
CBAJDB_487_scaffold_253_75	CBAJDB_487_scaffold_253	CBAJDB_487	LP_bin.86	73615	74466	+	852	0	0	0	0	13	70	0
CBAJDB_487_scaffold_253_76	CBAJDB_487_scaffold_253	CBAJDB_487	LP_bin.86	74671	75153	+	483	0	0	0	0	7	51	0
CBAJDB_487_scaffold_253_77	CBAJDB_487_scaffold_253	CBAJDB_487	LP_bin.86	75394	76398	+	1005	0	0	0	0	12	57	0
CBAJDB_487_scaffold_253_78	CBAJDB_487_scaffold_253	CBAJDB_487	LP_bin.86	76405	77268	+	864	0	0	0	0	14	45	0
CBAJDB_487_scaffold_253_79	CBAJDB_487_scaffold_253	CBAJDB_487	LP_bin.86	77279	78040	+	762	0	0	0	0	9	52	0
CBAJDB_487_scaffold_253_80	CBAJDB_487_scaffold_253	CBAJDB_487	LP_bin.86	78047	78817	+	771	0	0	0	0	14	54	0
CBAJDB_487_scaffold_253_81	CBAJDB_487_scaffold_253	CBAJDB_487	LP_bin.86	78842	79519	+	678	0	0	0	0	12	37	0
CBAJDB_487_scaffold_253_82	CBAJDB_487_scaffold_253	CBAJDB_487	LP_bin.86	79523	80302	+	780	0	0	0	0	7	51	1
CBAJDB_487_scaffold_253_83	CBAJDB_487_scaffold_253	CBAJDB_487	LP_bin.86	80312	81388	+	1077	0	0	0	0	11	67	0
CBAJDB_487_scaffold_253_84	CBAJDB_487_scaffold_253	CBAJDB_487	LP_bin.86	81388	82641	+	1254	0	0	0	0	20	71	0
CBAJDB_487_scaffold_253_85	CBAJDB_487_scaffold_253	CBAJDB_487	LP_bin.86	82610	83596	+	987	0	0	0	0	9	54	0
CBAJDB_487_scaffold_253_86	CBAJDB_487_scaffold_253	CBAJDB_487	LP_bin.86	83629	84705	+	1077	0	0	0	0	13	47	0
CBAJDB_487_scaffold_253_87	CBAJDB_487_scaffold_253	CBAJDB_487	LP_bin.86	84710	85576	+	867	0	0	0	0	15	34	0
CBAJDB_487_scaffold_253_88	CBAJDB_487_scaffold_253	CBAJDB_487	LP_bin.86	85599	86603	+	1005	0	0	0	0	17	65	0
CBAJDB_487_scaffold_253_89	CBAJDB_487_scaffold_253	CBAJDB_487	LP_bin.86	86875	87726	+	852	0	0	0	0	18	55	0
CBAJDB_487_scaffold_253_90	CBAJDB_487_scaffold_253	CBAJDB_487	LP_bin.86	87782	88900	+	1119	0	0	0	0	18	82	0
CBAJDB_487_scaffold_253_91	CBAJDB_487_scaffold_253	CBAJDB_487	LP_bin.86	88906	90333	+	1428	0	0	0	0	27	114	0
CBAJDB_487_scaffold_253_92	CBAJDB_487_scaffold_253	CBAJDB_487	LP_bin.86	90407	91042	-	636	0	0	0	0	37	95	0
CBAJDB_487_scaffold_1622_1	CBAJDB_487_scaffold_1622	CBAJDB_487	LP_bin.86	50	748	-	699	0	0	0	0	20	68	0
CBAJDB_487_scaffold_1622_2	CBAJDB_487_scaffold_1622	CBAJDB_487	LP_bin.86	924	1478	-	555	0	0	0	0	11	40	0
CBAJDB_487_scaffold_1622_3	CBAJDB_487_scaffold_1622	CBAJDB_487	LP_bin.86	1502	2353	-	852	0	0	0	0	10	62	0
CBAJDB_487_scaffold_1622_4	CBAJDB_487_scaffold_1622	CBAJDB_487	LP_bin.86	2438	3223	-	786	0	0	0	0	18	76	0
CBAJDB_487_scaffold_1622_5	CBAJDB_487_scaffold_1622	CBAJDB_487	LP_bin.86	3268	4299	-	1032	0	0	0	0	23	104	0
CBAJDB_487_scaffold_1622_6	CBAJDB_487_scaffold_1622	CBAJDB_487	LP_bin.86	4719	4928	-	210	0	0	0	0	3	30	0
CBAJDB_487_scaffold_1622_7	CBAJDB_487_scaffold_1622	CBAJDB_487	LP_bin.86	5387	5632	-	246	0	0	0	0	8	32	0
CBAJDB_487_scaffold_1622_8	CBAJDB_487_scaffold_1622	CBAJDB_487	LP_bin.86	5714	6349	-	636	0	0	0	0	9	35	0
CBAJDB_487_scaffold_1622_9	CBAJDB_487_scaffold_1622	CBAJDB_487	LP_bin.86	6369	6914	-	546	0	0	0	0	8	49	0
CBAJDB_487_scaffold_1622_10	CBAJDB_487_scaffold_1622	CBAJDB_487	LP_bin.86	6914	7144	-	231	0	0	0	0	5	9	0
CBAJDB_487_scaffold_1622_11	CBAJDB_487_scaffold_1622	CBAJDB_487	LP_bin.86	7171	9072	-	1902	0	0	0	0	38	141	0
CBAJDB_487_scaffold_1622_12	CBAJDB_487_scaffold_1622	CBAJDB_487	LP_bin.86	9296	9880	-	585	0	0	0	0	11	56	0
CBAJDB_487_scaffold_1622_13	CBAJDB_487_scaffold_1622	CBAJDB_487	LP_bin.86	10047	11399	-	1353	0	0	0	0	18	102	0
CBAJDB_487_scaffold_1622_14	CBAJDB_487_scaffold_1622	CBAJDB_487	LP_bin.86	11449	12132	-	684	0	0	0	0	13	47	0
CBAJDB_487_scaffold_1622_15	CBAJDB_487_scaffold_1622	CBAJDB_487	LP_bin.86	12125	12829	-	705	0	0	0	0	21	73	0
CBAJDB_487_scaffold_1622_16	CBAJDB_487_scaffold_1622	CBAJDB_487	LP_bin.86	13189	14565	+	1377	0	0	0	0	22	125	0
CBAJDB_487_scaffold_1622_17	CBAJDB_487_scaffold_1622	CBAJDB_487	LP_bin.86	14691	15536	+	846	0	0	0	0	14	61	0
CBAJDB_487_scaffold_1622_18	CBAJDB_487_scaffold_1622	CBAJDB_487	LP_bin.86	15557	16114	+	558	0	0	0	0	7	27	1
CBAJDB_487_scaffold_1622_19	CBAJDB_487_scaffold_1622	CBAJDB_487	LP_bin.86	16136	17857	+	1722	0	0	0	0	24	133	0
CBAJDB_487_scaffold_1622_20	CBAJDB_487_scaffold_1622	CBAJDB_487	LP_bin.86	17850	18680	+	831	0	0	0	0	14	69	0
CBAJDB_487_scaffold_1622_21	CBAJDB_487_scaffold_1622	CBAJDB_487	LP_bin.86	18743	19456	+	714	0	0	0	0	9	62	0
CBAJDB_487_scaffold_1622_22	CBAJDB_487_scaffold_1622	CBAJDB_487	LP_bin.86	19531	21555	-	2025	0	0	0	0	43	156	1
CBAJDB_487_scaffold_1622_23	CBAJDB_487_scaffold_1622	CBAJDB_487	LP_bin.86	21555	23573	-	2019	0	0	0	0	41	157	0
CBAJDB_487_scaffold_1622_24	CBAJDB_487_scaffold_1622	CBAJDB_487	LP_bin.86	23836	25020	-	1185	0	0	0	0	29	115	0
CBAJDB_487_scaffold_1622_25	CBAJDB_487_scaffold_1622	CBAJDB_487	LP_bin.86	25193	25615	-	423	0	0	0	0	7	50	0
CBAJDB_487_scaffold_1622_26	CBAJDB_487_scaffold_1622	CBAJDB_487	LP_bin.86	25672	27375	-	1704	0	0	0	0	34	150	0
CBAJDB_487_scaffold_1028_1	CBAJDB_487_scaffold_1028	CBAJDB_487	LP_bin.86	1	9441	-	9441	0	0	0	0	139	780	1
CBAJDB_487_scaffold_1028_2	CBAJDB_487_scaffold_1028	CBAJDB_487	LP_bin.86	9918	10352	+	435	0	0	0	0	9	36	0
CBAJDB_487_scaffold_1028_3	CBAJDB_487_scaffold_1028	CBAJDB_487	LP_bin.86	10354	10767	+	414	0	0	0	0	7	45	0
CBAJDB_487_scaffold_1028_4	CBAJDB_487_scaffold_1028	CBAJDB_487	LP_bin.86	10813	11547	-	735	0	0	0	0	16	73	0
CBAJDB_487_scaffold_1028_5	CBAJDB_487_scaffold_1028	CBAJDB_487	LP_bin.86	11547	13226	-	1680	0	0	0	0	28	132	0
CBAJDB_487_scaffold_1028_6	CBAJDB_487_scaffold_1028	CBAJDB_487	LP_bin.86	13415	13873	+	459	0	0	0	0	16	47	0
CBAJDB_487_scaffold_1028_7	CBAJDB_487_scaffold_1028	CBAJDB_487	LP_bin.86	13954	15459	-	1506	0	0	0	0	31	135	0
CBAJDB_487_scaffold_1028_8	CBAJDB_487_scaffold_1028	CBAJDB_487	LP_bin.86	16213	17244	-	1032	0	0	0	0	15	77	0
CBAJDB_487_scaffold_1028_9	CBAJDB_487_scaffold_1028	CBAJDB_487	LP_bin.86	17440	17901	-	462	0	0	0	0	5	33	0
CBAJDB_487_scaffold_1028_10	CBAJDB_487_scaffold_1028	CBAJDB_487	LP_bin.86	17995	18105	-	111	0	0	0	0	0	9	0
CBAJDB_487_scaffold_1028_11	CBAJDB_487_scaffold_1028	CBAJDB_487	LP_bin.86	18168	18731	-	564	0	0	0	0	10	49	0
CBAJDB_487_scaffold_1028_12	CBAJDB_487_scaffold_1028	CBAJDB_487	LP_bin.86	18883	19503	-	621	0	0	0	0	7	38	0
CBAJDB_487_scaffold_1028_13	CBAJDB_487_scaffold_1028	CBAJDB_487	LP_bin.86	19546	20433	-	888	0	0	0	0	10	66	0
CBAJDB_487_scaffold_1028_14	CBAJDB_487_scaffold_1028	CBAJDB_487	LP_bin.86	20461	21855	-	1395	0	0	0	0	7	113	0
CBAJDB_487_scaffold_1028_15	CBAJDB_487_scaffold_1028	CBAJDB_487	LP_bin.86	21866	22390	-	525	0	0	0	0	8	34	0
CBAJDB_487_scaffold_1028_16	CBAJDB_487_scaffold_1028	CBAJDB_487	LP_bin.86	22395	23318	-	924	0	0	0	0	10	69	0
CBAJDB_487_scaffold_1028_17	CBAJDB_487_scaffold_1028	CBAJDB_487	LP_bin.86	23321	24637	-	1317	0	0	0	0	8	107	0
CBAJDB_487_scaffold_1028_18	CBAJDB_487_scaffold_1028	CBAJDB_487	LP_bin.86	24735	26816	-	2082	0	0	0	0	35	158	0
CBAJDB_487_scaffold_1028_19	CBAJDB_487_scaffold_1028	CBAJDB_487	LP_bin.86	26882	27727	-	846	0	0	0	0	10	57	0
CBAJDB_487_scaffold_1028_20	CBAJDB_487_scaffold_1028	CBAJDB_487	LP_bin.86	27780	28532	-	753	0	0	0	0	7	56	0
CBAJDB_487_scaffold_1028_21	CBAJDB_487_scaffold_1028	CBAJDB_487	LP_bin.86	28529	29368	-	840	0	0	0	0	6	52	0
CBAJDB_487_scaffold_1028_22	CBAJDB_487_scaffold_1028	CBAJDB_487	LP_bin.86	29371	30822	-	1452	0	0	0	0	21	103	0
CBAJDB_487_scaffold_1028_23	CBAJDB_487_scaffold_1028	CBAJDB_487	LP_bin.86	30830	31057	-	228	0	0	0	0	2	13	0
CBAJDB_487_scaffold_1028_24	CBAJDB_487_scaffold_1028	CBAJDB_487	LP_bin.86	31057	31914	-	858	0	0	0	0	13	87	0
CBAJDB_487_scaffold_1028_25	CBAJDB_487_scaffold_1028	CBAJDB_487	LP_bin.86	32059	32724	+	666	0	0	0	0	14	69	0
CBAJDB_487_scaffold_1028_26	CBAJDB_487_scaffold_1028	CBAJDB_487	LP_bin.86	32772	33968	-	1197	0	0	0	0	29	105	0
CBAJDB_487_scaffold_1028_27	CBAJDB_487_scaffold_1028	CBAJDB_487	LP_bin.86	34025	34915	+	891	0	0	0	0	18	66	0
CBAJDB_487_scaffold_1028_28	CBAJDB_487_scaffold_1028	CBAJDB_487	LP_bin.86	35122	36039	+	918	0	0	0	0	20	85	0
CBAJDB_487_scaffold_1028_29	CBAJDB_487_scaffold_1028	CBAJDB_487	LP_bin.86	36185	37126	-	942	0	0	0	0	19	64	0
CBAJDB_487_scaffold_1028_30	CBAJDB_487_scaffold_1028	CBAJDB_487	LP_bin.86	37165	38082	-	918	0	0	0	0	12	62	0
CBAJDB_487_scaffold_1028_31	CBAJDB_487_scaffold_1028	CBAJDB_487	LP_bin.86	38146	39273	+	1128	0	0	0	0	24	89	0
CBAJDB_487_scaffold_2710_1	CBAJDB_487_scaffold_2710	CBAJDB_487	LP_bin.86	1	1020	+	1020	0	0	0	0	31	150	0
CBAJDB_487_scaffold_2710_2	CBAJDB_487_scaffold_2710	CBAJDB_487	LP_bin.86	1232	2893	-	1662	0	0	0	0	34	153	0
CBAJDB_487_scaffold_2710_3	CBAJDB_487_scaffold_2710	CBAJDB_487	LP_bin.86	3372	4559	+	1188	0	0	0	0	26	104	0
CBAJDB_487_scaffold_2710_4	CBAJDB_487_scaffold_2710	CBAJDB_487	LP_bin.86	4562	6070	+	1509	0	0	0	0	25	120	0
CBAJDB_487_scaffold_2710_5	CBAJDB_487_scaffold_2710	CBAJDB_487	LP_bin.86	6072	7616	+	1545	0	0	0	0	19	146	0
CBAJDB_487_scaffold_2710_6	CBAJDB_487_scaffold_2710	CBAJDB_487	LP_bin.86	7600	8457	+	858	0	0	0	0	17	72	0
CBAJDB_487_scaffold_2710_7	CBAJDB_487_scaffold_2710	CBAJDB_487	LP_bin.86	8462	10828	+	2367	0	0	0	0	43	196	0
CBAJDB_487_scaffold_2710_8	CBAJDB_487_scaffold_2710	CBAJDB_487	LP_bin.86	10841	12370	+	1530	0	0	0	0	24	127	0
CBAJDB_487_scaffold_2710_9	CBAJDB_487_scaffold_2710	CBAJDB_487	LP_bin.86	12363	13691	+	1329	0	0	0	0	28	114	0
CBAJDB_487_scaffold_2710_10	CBAJDB_487_scaffold_2710	CBAJDB_487	LP_bin.86	14234	17065	+	2832	0	0	0	0	64	300	0
CBAJDB_487_scaffold_735_1	CBAJDB_487_scaffold_735	CBAJDB_487	LP_bin.86	464	1738	+	1275	0	0	0	0	30	126	0
CBAJDB_487_scaffold_735_2	CBAJDB_487_scaffold_735	CBAJDB_487	LP_bin.86	1784	2191	+	408	0	0	0	0	13	53	0
CBAJDB_487_scaffold_735_3	CBAJDB_487_scaffold_735	CBAJDB_487	LP_bin.86	2477	4258	-	1782	0	0	0	0	50	171	0
CBAJDB_487_scaffold_735_4	CBAJDB_487_scaffold_735	CBAJDB_487	LP_bin.86	4261	5610	-	1350	0	0	0	0	32	127	0
CBAJDB_487_scaffold_735_5	CBAJDB_487_scaffold_735	CBAJDB_487	LP_bin.86	5787	6806	+	1020	0	0	0	0	29	144	0
CBAJDB_487_scaffold_735_6	CBAJDB_487_scaffold_735	CBAJDB_487	LP_bin.86	7123	7329	-	207	0	0	0	0	11	29	0
CBAJDB_487_scaffold_735_7	CBAJDB_487_scaffold_735	CBAJDB_487	LP_bin.86	7766	9628	+	1863	0	0	0	0	28	177	1
CBAJDB_487_scaffold_735_8	CBAJDB_487_scaffold_735	CBAJDB_487	LP_bin.86	9714	11267	-	1554	0	0	0	0	41	159	0
CBAJDB_487_scaffold_735_9	CBAJDB_487_scaffold_735	CBAJDB_487	LP_bin.86	11367	12755	-	1389	0	0	0	0	33	141	0
CBAJDB_487_scaffold_735_10	CBAJDB_487_scaffold_735	CBAJDB_487	LP_bin.86	12901	14709	-	1809	0	0	0	0	34	194	0
CBAJDB_487_scaffold_735_11	CBAJDB_487_scaffold_735	CBAJDB_487	LP_bin.86	14954	16852	-	1899	0	0	0	0	45	181	0
[truncated: 399,122+ more rows]

## Sheet: GTDB_Tk (v2.1.1)
user_genome	alt_bin_name	classification	fastani_reference	fastani_reference_radius	fastani_taxonomy	fastani_ani	fastani_af	closest_placement_reference	closest_placement_radius	closest_placement_taxonomy	closest_placement_ani	closest_placement_af	pplacer_taxonomy	classification_method	note	other_related_references(genome_id,species_name,radius,ANI,AF)	msa_percent	translation_table	red_value	warnings
CBAJDB_512	5_10_2_1.105	d__Bacteria;p__Firmicutes_A;c__Clostridia;o__Oscillospirales;f__Oscillospiraceae;g__Dysosmobacter;s__Dysosmobacter sp009774015	GCA_910574635.1	95.0	d__Bacteria;p__Firmicutes_A;c__Clostridia;o__Oscillospirales;f__Oscillospiraceae;g__Dysosmobacter;s__Dysosmobacter sp009774015	97.93	0.95	GCA_910574635.1	95.0	d__Bacteria;p__Firmicutes_A;c__Clostridia;o__Oscillospirales;f__Oscillospiraceae;g__Dysosmobacter;s__Dysosmobacter sp009774015	97.93	0.95	d__Bacteria;p__Firmicutes_A;c__Clostridia;o__Oscillospirales;f__Oscillospiraceae;g__Dysosmobacter;s__	taxonomic classification defined by topology and ANI	topological placement and ANI have congruent species assignments	GCA_009773995.1, s__Dysosmobacter sp009773995, 95.0, 90.62, 0.71; GCA_910587705.1, s__Dysosmobacter sp910587705, 95.0, 90.28, 0.78; GCA_910583785.1, s__Dysosmobacter sp910583785, 95.0, 89.55, 0.78; GCA_910579435.1, s__Dysosmobacter sp910579435, 95.0, 89.29, 0.75; GCA_910587875.1, s__Dysosmobacter sp910587875, 95.0, 89.08, 0.76; GCA_910583695.1, s__Dysosmobacter sp910583695, 95.0, 89.0, 0.75; GCA_…	54.71	11	N/A	N/A
CBAJDB_515	5_10_2_1.108	d__Bacteria;p__Firmicutes_A;c__Clostridia;o__Lachnospirales;f__Lachnospiraceae;g__Acetatifactor;s__Acetatifactor sp910586835	GCA_910586835.1	95.0	d__Bacteria;p__Firmicutes_A;c__Clostridia;o__Lachnospirales;f__Lachnospiraceae;g__Acetatifactor;s__Acetatifactor sp910586835	99.19	0.91	GCA_910586835.1	95.0	d__Bacteria;p__Firmicutes_A;c__Clostridia;o__Lachnospirales;f__Lachnospiraceae;g__Acetatifactor;s__Acetatifactor sp910586835	99.19	0.91	d__Bacteria;p__Firmicutes_A;c__Clostridia;o__Lachnospirales;f__Lachnospiraceae;g__Acetatifactor;s__	taxonomic classification defined by topology and ANI	topological placement and ANI have congruent species assignments	GCA_016303085.1, s__Acetatifactor sp016303085, 95.0, 78.02, 0.33; GCA_910577035.1, s__Acetatifactor sp910577035, 95.0, 77.94, 0.32; GCA_910579755.1, s__Acetatifactor sp910579755, 95.0, 77.82, 0.29; GCA_910586485.1, s__Acetatifactor sp910586485, 95.0, 77.76, 0.32; GCA_910578815.1, s__Acetatifactor sp910578815, 95.0, 77.69, 0.27; GCA_910585015.1, s__Acetatifactor sp910585015, 95.0, 77.68, 0.19; GCF…	69.96	11	N/A	N/A
CBAJDB_530	5_10_2_1.121	d__Bacteria;p__Actinobacteriota;c__Coriobacteriia;o__Coriobacteriales;f__Eggerthellaceae;g__Adlercreutzia;s__Adlercreutzia caecimuris	GCF_000403355.2	95.0	d__Bacteria;p__Actinobacteriota;c__Coriobacteriia;o__Coriobacteriales;f__Eggerthellaceae;g__Adlercreutzia;s__Adlercreutzia caecimuris	97.65	0.88	GCF_000403355.2	95.0	d__Bacteria;p__Actinobacteriota;c__Coriobacteriia;o__Coriobacteriales;f__Eggerthellaceae;g__Adlercreutzia;s__Adlercreutzia caecimuris	97.65	0.88	d__Bacteria;p__Actinobacteriota;c__Coriobacteriia;o__Coriobacteriales;f__Eggerthellaceae;g__Adlercreutzia;s__	taxonomic classification defined by topology and ANI	topological placement and ANI have congruent species assignments	GCF_008831045.1, s__Adlercreutzia muris, 95.0, 91.18, 0.75; GCF_000422625.1, s__Adlercreutzia mucosicola, 95.0, 88.51, 0.69; GCF_011405655.1, s__Adlercreutzia celatus_A, 95.0, 84.39, 0.67; GCF_000478885.1, s__Adlercreutzia equolifaciens, 95.0, 84.06, 0.67; GCA_910589165.1, s__Adlercreutzia sp910589165, 95.0, 84.02, 0.62; GCA_910585575.1, s__Adlercreutzia sp910585575, 95.0, 81.98, 0.53	91.4	11	N/A	N/A
CBAJDB_594	5_10_2_1.28	d__Bacteria;p__Firmicutes_A;c__Clostridia;o__Oscillospirales;f__Acutalibacteraceae;g__Acutalibacter;s__Acutalibacter sp910580045	GCA_910580045.1	95.0	d__Bacteria;p__Firmicutes_A;c__Clostridia;o__Oscillospirales;f__Acutalibacteraceae;g__Acutalibacter;s__Acutalibacter sp910580045	99.7	0.87	GCA_910580045.1	95.0	d__Bacteria;p__Firmicutes_A;c__Clostridia;o__Oscillospirales;f__Acutalibacteraceae;g__Acutalibacter;s__Acutalibacter sp910580045	99.7	0.87	d__Bacteria;p__Firmicutes_A;c__Clostridia;o__Oscillospirales;f__Acutalibacteraceae;g__Acutalibacter;s__	taxonomic classification defined by topology and ANI	topological placement and ANI have congruent species assignments	GCA_910587835.1, s__Acutalibacter sp910587835, 95.0, 82.08, 0.65; GCA_910588415.1, s__Acutalibacter sp910588415, 95.0, 81.34, 0.47; GCA_910587995.1, s__Acutalibacter sp910587995, 95.0, 80.28, 0.5; GCF_003612555.1, s__Acutalibacter sp003612555, 95.0, 79.7, 0.48; GCA_910574935.1, s__Acutalibacter sp910574935, 95.0, 79.42, 0.42; GCF_002201475.1, s__Acutalibacter muris, 95.0, 79.26, 0.4; GCF_00991730…	76.29	11	N/A	N/A
CBAJDB_595	5_10_2_1.29	d__Bacteria;p__Firmicutes_A;c__Clostridia;o__Lachnospirales;f__Lachnospiraceae;g__Sporofaciens;s__Sporofaciens sp910577685	GCA_910577685.1	95.0	d__Bacteria;p__Firmicutes_A;c__Clostridia;o__Lachnospirales;f__Lachnospiraceae;g__Sporofaciens;s__Sporofaciens sp910577685	98.5	0.89	GCA_910577685.1	95.0	d__Bacteria;p__Firmicutes_A;c__Clostridia;o__Lachnospirales;f__Lachnospiraceae;g__Sporofaciens;s__Sporofaciens sp910577685	98.5	0.89	d__Bacteria;p__Firmicutes_A;c__Clostridia;o__Lachnospirales;f__Lachnospiraceae;g__Sporofaciens;s__	taxonomic classification defined by topology and ANI	topological placement and ANI have congruent species assignments	GCA_011960625.1, s__Sporofaciens sp011960625, 95.0, 84.15, 0.4; GCA_910574885.1, s__Sporofaciens sp910574885, 95.0, 83.17, 0.75; GCF_009830285.1, s__Sporofaciens musculi, 95.0, 82.42, 0.66; GCA_910584575.1, s__Sporofaciens sp910584575, 95.0, 82.11, 0.62; GCA_910579925.1, s__Sporofaciens sp910579925, 95.0, 81.45, 0.63; GCA_910587575.1, s__Sporofaciens sp910587575, 95.0, 80.9, 0.63; GCA_910579015.1…	61.87	11	N/A	N/A
CBAJDB_600	5_10_2_1.33	d__Bacteria;p__Firmicutes_A;c__Clostridia;o__Oscillospirales;f__Ruminococcaceae;g__Angelakisella;s__	N/A	N/A	N/A	N/A	N/A	N/A	N/A	N/A	N/A	N/A	d__Bacteria;p__Firmicutes_A;c__Clostridia;o__Oscillospirales;f__Ruminococcaceae;g__Angelakisella;s__	taxonomic classification defined by topology and ANI	classification based on placement in class-level tree	GCA_910585525.1, s__Angelakisella sp910585525, 95.0, 83.4, 0.6; GCA_013316495.1, s__Angelakisella sp013316495, 95.0, 82.25, 0.57; GCA_910585535.1, s__Angelakisella sp910585535, 95.0, 81.62, 0.58; GCA_904420255.1, s__Angelakisella sp904420255, 95.0, 81.34, 0.52; GCF_900104675.1, s__Angelakisella massiliensis, 95.0, 77.54, 0.17; GCA_004557855.1, s__Angelakisella sp004557855, 95.0, 77.07, 0.14; GCA_…	74.88	11	0.9604601466505401	Genome not assigned to closest species as it falls outside its pre-defined ANI radius
CBAJDB_616	5_10_2_1.48	d__Bacteria;p__Firmicutes_A;c__Clostridia;o__Lachnospirales;f__Lachnospiraceae;g__Sporofaciens;s__Sporofaciens sp910575835	GCA_910575835.1	95.0	d__Bacteria;p__Firmicutes_A;c__Clostridia;o__Lachnospirales;f__Lachnospiraceae;g__Sporofaciens;s__Sporofaciens sp910575835	98.75	0.87	GCA_910575835.1	95.0	d__Bacteria;p__Firmicutes_A;c__Clostridia;o__Lachnospirales;f__Lachnospiraceae;g__Sporofaciens;s__Sporofaciens sp910575835	98.75	0.87	d__Bacteria;p__Firmicutes_A;c__Clostridia;o__Lachnospirales;f__Lachnospiraceae;g__Sporofaciens;s__	taxonomic classification defined by topology and ANI	topological placement and ANI have congruent species assignments	GCA_910574715.1, s__Sporofaciens sp910574715, 95.0, 89.5, 0.75; GCA_910579015.1, s__Sporofaciens sp910579015, 95.0, 81.22, 0.44; GCF_000403455.2, s__Sporofaciens sp000403455, 95.0, 80.62, 0.46; GCA_910587575.1, s__Sporofaciens sp910587575, 95.0, 79.63, 0.38; GCA_910579925.1, s__Sporofaciens sp910579925, 95.0, 79.53, 0.38; GCA_910574285.1, s__Sporofaciens sp009774295, 95.0, 79.52, 0.43; GCF_009830…	72.97	11	N/A	N/A
CBAJDB_621	5_10_2_1.52	d__Bacteria;p__Firmicutes_A;c__Clostridia;o__Oscillospirales;f__Ruminococcaceae;g__Angelakisella;s__Angelakisella sp910585535	GCA_910585535.1	95.0	d__Bacteria;p__Firmicutes_A;c__Clostridia;o__Oscillospirales;f__Ruminococcaceae;g__Angelakisella;s__Angelakisella sp910585535	98.02	0.84	GCA_910585535.1	95.0	d__Bacteria;p__Firmicutes_A;c__Clostridia;o__Oscillospirales;f__Ruminococcaceae;g__Angelakisella;s__Angelakisella sp910585535	98.02	0.84	d__Bacteria;p__Firmicutes_A;c__Clostridia;o__Oscillospirales;f__Ruminococcaceae;g__Angelakisella;s__	taxonomic classification defined by topology and ANI	topological placement and ANI have congruent species assignments	GCA_910585525.1, s__Angelakisella sp910585525, 95.0, 81.97, 0.57; GCA_013316495.1, s__Angelakisella sp013316495, 95.0, 81.35, 0.56; GCA_904420255.1, s__Angelakisella sp904420255, 95.0, 80.67, 0.54; GCA_004554485.1, s__Angelakisella sp004554485, 95.0, 77.38, 0.12; GCF_900104675.1, s__Angelakisella massiliensis, 95.0, 77.16, 0.18; GCA_900547385.1, s__Angelakisella sp900547385, 95.0, 77.15, 0.09; GC…	79.65	11	N/A	N/A
CBAJDB_632	5_10_2_1.62	d__Bacteria;p__Firmicutes_A;c__Clostridia;o__Lachnospirales;f__Lachnospiraceae;g__Sporofaciens;s__Sporofaciens sp011960625	GCA_011960625.1	95.0	d__Bacteria;p__Firmicutes_A;c__Clostridia;o__Lachnospirales;f__Lachnospiraceae;g__Sporofaciens;s__Sporofaciens sp011960625	98.59	0.51	GCA_011960625.1	95.0	d__Bacteria;p__Firmicutes_A;c__Clostridia;o__Lachnospirales;f__Lachnospiraceae;g__Sporofaciens;s__Sporofaciens sp011960625	98.59	0.51	d__Bacteria;p__Firmicutes_A;c__Clostridia;o__Lachnospirales;f__Lachnospiraceae;g__Sporofaciens;s__	taxonomic classification defined by topology and ANI	topological placement and ANI have congruent species assignments	GCA_910574885.1, s__Sporofaciens sp910574885, 95.0, 82.95, 0.68; GCA_910577685.1, s__Sporofaciens sp910577685, 95.0, 82.63, 0.65; GCF_009830285.1, s__Sporofaciens musculi, 95.0, 82.07, 0.68; GCA_910584575.1, s__Sporofaciens sp910584575, 95.0, 82.0, 0.62; GCA_910587575.1, s__Sporofaciens sp910587575, 95.0, 80.72, 0.57; GCA_910579925.1, s__Sporofaciens sp910579925, 95.0, 80.54, 0.56; GCA_910579015.…	59.91	11	N/A	N/A
CBAJDB_641	5_10_2_1.70	d__Bacteria;p__Firmicutes_A;c__Clostridia;o__Lachnospirales;f__Lachnospiraceae;g__Choladousia;s__Choladousia sp003612585	GCA_003612585.1	95.0	d__Bacteria;p__Firmicutes_A;c__Clostridia;o__Lachnospirales;f__Lachnospiraceae;g__Choladousia;s__Choladousia sp003612585	99.35	0.94	GCA_003612585.1	95.0	d__Bacteria;p__Firmicutes_A;c__Clostridia;o__Lachnospirales;f__Lachnospiraceae;g__Choladousia;s__Choladousia sp003612585	99.35	0.94	d__Bacteria;p__Firmicutes_A;c__Clostridia;o__Lachnospirales;f__Lachnospiraceae;g__Choladousia;s__	taxonomic classification defined by topology and ANI	topological placement and ANI have congruent species assignments	GCA_004557975.1, s__Choladousia sp004557975, 95.0, 77.61, 0.16; GCA_900757145.1, s__Choladousia sp900757145, 95.0, 77.52, 0.22; GCA_018711885.1, s__Choladousia intestinipullorum, 95.0, 77.46, 0.23; GCA_902363135.1, s__Choladousia sp902363135, 95.0, 77.45, 0.12; GCA_902363665.1, s__Choladousia sp902363665, 95.0, 77.29, 0.15; GCA_018712605.1, s__Choladousia intestinigallinarum, 95.0, 76.81, 0.09; G…	75.83	11	N/A	N/A
CBAJDB_656	5_10_2_1.84	d__Bacteria;p__Firmicutes_A;c__Clostridia;o__Lachnospirales;f__Lachnospiraceae;g__Acetatifactor;s__Acetatifactor sp910584865	GCA_910584865.1	95.0	d__Bacteria;p__Firmicutes_A;c__Clostridia;o__Lachnospirales;f__Lachnospiraceae;g__Acetatifactor;s__Acetatifactor sp910584865	98.87	0.8	GCA_910584865.1	95.0	d__Bacteria;p__Firmicutes_A;c__Clostridia;o__Lachnospirales;f__Lachnospiraceae;g__Acetatifactor;s__Acetatifactor sp910584865	98.87	0.8	d__Bacteria;p__Firmicutes_A;c__Clostridia;o__Lachnospirales;f__Lachnospiraceae;g__Acetatifactor;s__	taxonomic classification defined by topology and ANI	topological placement and ANI have congruent species assignments	GCA_910578995.1, s__Acetatifactor sp910578995, 95.0, 85.8, 0.54; GCA_910585805.1, s__Acetatifactor sp910585805, 95.0, 79.75, 0.4; GCA_910587555.1, s__Acetatifactor sp910587555, 95.0, 79.61, 0.41; GCA_910586775.1, s__Acetatifactor sp910586775, 95.0, 79.52, 0.39; GCA_910580225.1, s__Acetatifactor sp910580225, 95.0, 79.49, 0.4; GCA_910586515.1, s__Acetatifactor sp910586515, 95.0, 79.42, 0.43; GCA_91…	93.17	11	N/A	N/A
CBAJDB_657	5_10_2_1.85	d__Bacteria;p__Firmicutes_A;c__Clostridia;o__Oscillospirales;f__Acutalibacteraceae;g__Avimonas_A;s__	N/A	N/A	N/A	N/A	N/A	GCF_904395335.1	95.0	d__Bacteria;p__Firmicutes_A;c__Clostridia;o__Oscillospirales;f__Acutalibacteraceae;g__Avimonas_A;s__Avimonas_A narfia	78.6	0.34	d__Bacteria;p__Firmicutes_A;c__Clostridia;o__Oscillospirales;f__Acutalibacteraceae;g__Avimonas_A;s__	taxonomic classification defined by topology and ANI	classification based on placement in class-level tree	N/A	94.88	11	0.94032926485623	N/A
CBAJDB_681	5_10_2_1_no_mouse.106	d__Bacteria;p__Firmicutes_A;c__Clostridia;o__Oscillospirales;f__Oscillospiraceae;g__Evtepia;s__Evtepia sp910584805	GCA_910584805.1	95.0	d__Bacteria;p__Firmicutes_A;c__Clostridia;o__Oscillospirales;f__Oscillospiraceae;g__Evtepia;s__Evtepia sp910584805	98.69	0.85	GCA_910584805.1	95.0	d__Bacteria;p__Firmicutes_A;c__Clostridia;o__Oscillospirales;f__Oscillospiraceae;g__Evtepia;s__Evtepia sp910584805	98.69	0.85	d__Bacteria;p__Firmicutes_A;c__Clostridia;o__Oscillospirales;f__Oscillospiraceae;g__Evtepia;s__	taxonomic classification defined by topology and ANI	topological placement and ANI have congruent species assignments	GCA_910578575.1, s__Evtepia sp910578575, 95.0, 89.23, 0.83; GCA_019115545.1, s__Evtepia faecavium, 95.0, 81.34, 0.53; GCA_004551945.1, s__Evtepia sp004551945, 95.0, 81.06, 0.54; GCA_016296565.1, s__Evtepia sp016296565, 95.0, 80.98, 0.47; GCA_019115225.1, s__Evtepia faecigallinarum, 95.0, 80.91, 0.54; GCA_900546255.1, s__Evtepia excrementipullorum, 95.0, 80.81, 0.5; GCA_004554585.1, s__Evtepia sp0…	81.24	11	N/A	N/A
CBAJDB_719	5_10_2_1_no_mouse.140	d__Bacteria;p__Firmicutes_A;c__Clostridia;o__Lachnospirales;f__Lachnospiraceae;g__Acetatifactor;s__Acetatifactor muris	GCF_900248245.1	95.0	d__Bacteria;p__Firmicutes_A;c__Clostridia;o__Lachnospirales;f__Lachnospiraceae;g__Acetatifactor;s__Acetatifactor muris	98.87	0.97	GCF_900248245.1	95.0	d__Bacteria;p__Firmicutes_A;c__Clostridia;o__Lachnospirales;f__Lachnospiraceae;g__Acetatifactor;s__Acetatifactor muris	98.87	0.97	d__Bacteria;p__Firmicutes_A;c__Clostridia;o__Lachnospirales;f__Lachnospiraceae;g__Acetatifactor;s__	taxonomic classification defined by topology and ANI	topological placement and ANI have congruent species assignments	GCA_910588225.1, s__Acetatifactor sp910588225, 95.0, 90.36, 0.86; GCA_002490995.1, s__Acetatifactor sp002490995, 95.0, 78.39, 0.3; GCA_910577185.1, s__Acetatifactor sp910577185, 95.0, 77.73, 0.31; GCA_910586515.1, s__Acetatifactor sp910586515, 95.0, 77.57, 0.27; GCA_910587555.1, s__Acetatifactor sp910587555, 95.0, 77.56, 0.28; GCA_910585805.1, s__Acetatifactor sp910585805, 95.0, 77.51, 0.32; GCA_…	45.08	11	N/A	N/A
CBAJDB_747	5_10_2_1_no_mouse.166	d__Bacteria;p__Firmicutes_A;c__Clostridia;o__Oscillospirales;f__Acutalibacteraceae;g__CAJFUH01;s__	N/A	N/A	N/A	N/A	N/A	GCA_904420155.1	95.0	d__Bacteria;p__Firmicutes_A;c__Clostridia;o__Oscillospirales;f__Acutalibacteraceae;g__CAJFUH01;s__CAJFUH01 sp904420155	77.78	0.29	d__Bacteria;p__Firmicutes_A;c__Clostridia;o__Oscillospirales;f__Acutalibacteraceae;g__CAJFUH01;s__	taxonomic classification defined by topology and ANI	classification based on placement in class-level tree	N/A	56.59	11	0.9359666520736698	N/A
CBAJDB_789	5_10_2_1_no_mouse.52	d__Bacteria;p__Firmicutes_A;c__Clostridia;o__Lachnospirales;f__Lachnospiraceae;g__14-2;s__14-2 sp910580015	GCA_910580015.1	95.0	d__Bacteria;p__Firmicutes_A;c__Clostridia;o__Lachnospirales;f__Lachnospiraceae;g__14-2;s__14-2 sp910580015	97.15	0.84	GCA_910580015.1	95.0	d__Bacteria;p__Firmicutes_A;c__Clostridia;o__Lachnospirales;f__Lachnospiraceae;g__14-2;s__14-2 sp910580015	97.15	0.84	d__Bacteria;p__Firmicutes_A;c__Clostridia;o__Lachnospirales;f__Lachnospiraceae;g__14-2;s__	taxonomic classification defined by topology and ANI	topological placement and ANI have congruent species assignments	GCA_910576975.1, s__14-2 sp910576975, 95.0, 79.48, 0.38; GCA_910575155.1, s__14-2 sp910575155, 95.0, 79.08, 0.38; GCA_910575075.1, s__14-2 sp910575075, 95.0, 78.92, 0.39; GCA_910575555.1, s__14-2 sp011960065, 95.0, 78.8, 0.23; GCA_910576385.1, s__14-2 sp910576385, 95.0, 78.8, 0.38; GCA_009911185.1, s__14-2 sp009911185, 95.0, 78.75, 0.35; GCA_910585395.1, s__14-2 sp910585395, 95.0, 78.75, 0.36; GC…	90.55	11	N/A	N/A
CBAJDB_804	5_10_2_1_no_mouse.66	d__Bacteria;p__Firmicutes_A;c__Clostridia;o__Lachnospirales;f__Lachnospiraceae;g__UBA3282;s__UBA3282 sp009774655	GCA_009774655.1	95.0	d__Bacteria;p__Firmicutes_A;c__Clostridia;o__Lachnospirales;f__Lachnospiraceae;g__UBA3282;s__UBA3282 sp009774655	98.06	0.74	GCA_009774655.1	95.0	d__Bacteria;p__Firmicutes_A;c__Clostridia;o__Lachnospirales;f__Lachnospiraceae;g__UBA3282;s__UBA3282 sp009774655	98.06	0.74	d__Bacteria;p__Firmicutes_A;c__Clostridia;o__Lachnospirales;f__Lachnospiraceae;g__UBA3282;s__	taxonomic classification defined by topology and ANI	topological placement and ANI have congruent species assignments	GCA_910578115.1, s__UBA3282 sp910578115, 95.0, 88.95, 0.68; GCA_910588215.1, s__UBA3282 sp910588215, 95.0, 83.36, 0.58; GCA_910578345.1, s__UBA3282 sp009774575, 95.0, 80.58, 0.51; GCA_910575245.1, s__UBA3282 sp910575245, 95.0, 80.22, 0.51; GCA_910578555.1, s__UBA3282 sp910578555, 95.0, 78.8, 0.35; GCA_014804365.1, s__UBA3282 sp014804365, 95.0, 78.75, 0.26; GCA_910586615.1, s__UBA3282 sp910586615,…	90.45	11	N/A	N/A
CBAJDB_813	5_10_2_1_no_mouse.74	d__Bacteria;p__Firmicutes_A;c__Clostridia;o__Lachnospirales;f__Lachnospiraceae;g__Eubacterium_F;s__Eubacterium_F sp910574015	GCA_910574015.1	95.0	d__Bacteria;p__Firmicutes_A;c__Clostridia;o__Lachnospirales;f__Lachnospiraceae;g__Eubacterium_F;s__Eubacterium_F sp910574015	97.46	0.93	GCA_910574015.1	95.0	d__Bacteria;p__Firmicutes_A;c__Clostridia;o__Lachnospirales;f__Lachnospiraceae;g__Eubacterium_F;s__Eubacterium_F sp910574015	97.46	0.93	d__Bacteria;p__Firmicutes_A;c__Clostridia;o__Lachnospirales;f__Lachnospiraceae;g__Eubacterium_F;s__	taxonomic classification defined by topology and ANI	topological placement and ANI have congruent species assignments	GCA_910584875.1, s__Eubacterium_F sp910584875, 95.0, 79.36, 0.48; GCA_910575665.1, s__Eubacterium_F sp910575665, 95.0, 78.4, 0.13; GCA_910584645.1, s__Eubacterium_F sp910584645, 95.0, 77.99, 0.14; GCF_000518685.1, s__Eubacterium_F xylanophilum, 95.0, 77.94, 0.03; GCF_003477605.1, s__Eubacterium_F sp003491505, 95.0, 77.49, 0.1; GCA_910585745.1, s__Eubacterium_F sp910585745, 95.0, 77.47, 0.14; GCA_…	77.66	11	N/A	N/A
CBAJDB_826	5_10_2_1_no_mouse.86	d__Bacteria;p__Firmicutes_A;c__Clostridia;o__Lachnospirales;f__Anaerotignaceae;g__Coprocola;s__Coprocola sp910587735	GCA_910587735.1	95.0	d__Bacteria;p__Firmicutes_A;c__Clostridia;o__Lachnospirales;f__Anaerotignaceae;g__Coprocola;s__Coprocola sp910587735	99.96	0.95	GCA_910587735.1	95.0	d__Bacteria;p__Firmicutes_A;c__Clostridia;o__Lachnospirales;f__Anaerotignaceae;g__Coprocola;s__Coprocola sp910587735	99.96	0.95	d__Bacteria;p__Firmicutes_A;c__Clostridia;o__Lachnospirales;f__Anaerotignaceae;g__Coprocola;s__	taxonomic classification defined by topology and ANI	topological placement and ANI have congruent species assignments	GCA_910575055.1, s__Coprocola sp910575055, 95.0, 84.96, 0.74; GCA_910586765.1, s__Coprocola sp910586765, 95.0, 84.34, 0.71; GCF_000364165.1, s__Coprocola sp000364165, 95.0, 84.02, 0.73; GCA_910583755.1, s__Coprocola sp910583755, 95.0, 82.38, 0.68; GCA_910587195.1, s__Coprocola sp910587195, 95.0, 82.11, 0.7; GCA_018715395.1, s__Coprocola pullicola, 95.0, 79.37, 0.45; GCA_017888185.1, s__Coprocola …	93.35	11	N/A	N/A
CBAJDB_829	5_10_2_1_no_mouse.89	d__Bacteria;p__Firmicutes_A;c__Clostridia;o__Lachnospirales;f__Lachnospiraceae;g__Merdisoma;s__Merdisoma sp011959465	GCA_910575725.1	95.0	d__Bacteria;p__Firmicutes_A;c__Clostridia;o__Lachnospirales;f__Lachnospiraceae;g__Merdisoma;s__Merdisoma sp011959465	98.31	0.89	GCA_910575725.1	95.0	d__Bacteria;p__Firmicutes_A;c__Clostridia;o__Lachnospirales;f__Lachnospiraceae;g__Merdisoma;s__Merdisoma sp011959465	98.31	0.89	d__Bacteria;p__Firmicutes_A;c__Clostridia;o__Lachnospirales;f__Lachnospiraceae;g__Merdisoma;s__	taxonomic classification defined by topology and ANI	topological placement and ANI have congruent species assignments	GCA_910576325.1, s__Merdisoma sp910576325, 95.0, 84.47, 0.61; GCA_910574835.1, s__Merdisoma sp910574835, 95.0, 84.05, 0.61; GCA_009917555.1, s__Merdisoma sp009917555, 95.0, 82.25, 0.57; GCA_910574255.1, s__Merdisoma sp910574255, 95.0, 81.6, 0.54; GCA_910586955.1, s__Merdisoma sp910586955, 95.0, 78.49, 0.34; GCA_910587955.1, s__Merdisoma sp910587955, 95.0, 78.43, 0.35; GCA_910574475.1, s__Merdisom…	75.79	11	N/A	N/A
CBAJDB_853	5_10_2_5.11	d__Bacteria;p__Firmicutes_A;c__Clostridia;o__Oscillospirales;f__Oscillospiraceae;g__CAJFPI01;s__	N/A	N/A	N/A	N/A	N/A	GCA_904420145.1	95.0	d__Bacteria;p__Firmicutes_A;c__Clostridia;o__Oscillospirales;f__Oscillospiraceae;g__CAJFPI01;s__CAJFPI01 sp904420145	79.81	0.43	d__Bacteria;p__Firmicutes_A;c__Clostridia;o__Oscillospirales;f__Oscillospiraceae;g__CAJFPI01;s__	taxonomic classification defined by topology and ANI	classification based on placement in class-level tree	GCA_904420435.1, s__CAJFPI01 sp904420435, 95.0, 80.01, 0.35; GCA_904419145.1, s__CAJFPI01 sp904419145, 95.0, 79.99, 0.35; GCA_904398675.1, s__CAJFPI01 sp904398675, 95.0, 78.58, 0.31	86.89	11	0.9515250083917048	N/A
CBAJDB_879	5_10_2_5.133	d__Bacteria;p__Firmicutes;c__Bacilli;o__Erysipelotrichales;f__Erysipelotrichaceae;g__C-19;s__C-19 sp910576855	GCA_910576855.1	95.0	d__Bacteria;p__Firmicutes;c__Bacilli;o__Erysipelotrichales;f__Erysipelotrichaceae;g__C-19;s__C-19 sp910576855	99.33	0.97	GCA_910576855.1	95.0	d__Bacteria;p__Firmicutes;c__Bacilli;o__Erysipelotrichales;f__Erysipelotrichaceae;g__C-19;s__C-19 sp910576855	99.33	0.97	d__Bacteria;p__Firmicutes;c__Bacilli;o__Erysipelotrichales;f__Erysipelotrichaceae;g__C-19;s__	taxonomic classification defined by topology and ANI	topological placement and ANI have congruent species assignments	GCA_009917405.1, s__C-19 sp009917405, 95.0, 83.54, 0.67; GCA_910576345.1, s__C-19 sp910576345, 95.0, 78.4, 0.17; GCA_910586285.1, s__C-19 sp910586285, 95.0, 77.35, 0.22	78.91	11	N/A	N/A
CBAJDB_901	5_10_2_5.153	d__Bacteria;p__Firmicutes_A;c__Clostridia;o__Lachnospirales;f__Lachnospiraceae;g__COE1;s__COE1 sp910585765	GCA_910585765.1	95.0	d__Bacteria;p__Firmicutes_A;c__Clostridia;o__Lachnospirales;f__Lachnospiraceae;g__COE1;s__COE1 sp910585765	98.97	0.86	GCA_910585765.1	95.0	d__Bacteria;p__Firmicutes_A;c__Clostridia;o__Lachnospirales;f__Lachnospiraceae;g__COE1;s__COE1 sp910585765	98.97	0.86	d__Bacteria;p__Firmicutes_A;c__Clostridia;o__Lachnospirales;f__Lachnospiraceae;g__COE1;s__	taxonomic classification defined by topology and ANI	topological placement and ANI have congruent species assignments	GCA_910588595.1, s__COE1 sp910588595, 95.0, 88.1, 0.63; GCA_009774375.1, s__COE1 sp009774375, 95.0, 84.96, 0.67; GCA_009774245.1, s__COE1 sp009774245, 95.0, 82.33, 0.67; GCA_002491195.1, s__COE1 sp002491195, 95.0, 80.86, 0.53; GCA_910588755.1, s__COE1 sp910588755, 95.0, 80.76, 0.54; GCA_000403215.2, s__COE1 sp000403215, 95.0, 79.18, 0.42; GCA_910586405.1, s__COE1 sp910586405, 95.0, 78.82, 0.39; G…	88.07	11	N/A	N/A
CBAJDB_912	5_10_2_5.163	d__Bacteria;p__Firmicutes_A;c__Clostridia;o__Oscillospirales;f__Butyricicoccaceae;g__Pseudobutyricicoccus;s__Pseudobutyricicoccus sp910579575	GCA_910579575.1	95.0	d__Bacteria;p__Firmicutes_A;c__Clostridia;o__Oscillospirales;f__Butyricicoccaceae;g__Pseudobutyricicoccus;s__Pseudobutyricicoccus sp910579575	99.1	0.95	GCA_910579575.1	95.0	d__Bacteria;p__Firmicutes_A;c__Clostridia;o__Oscillospirales;f__Butyricicoccaceae;g__Pseudobutyricicoccus;s__Pseudobutyricicoccus sp910579575	99.1	0.95	d__Bacteria;p__Firmicutes_A;c__Clostridia;o__Oscillospirales;f__Butyricicoccaceae;g__Pseudobutyricicoccus;s__	taxonomic classification defined by topology and ANI	topological placement and ANI have congruent species assignments	GCA_910585875.1, s__Pseudobutyricicoccus sp910585875, 95.0, 84.99, 0.82; GCF_016901775.1, s__Pseudobutyricicoccus sp016901775, 95.0, 78.61, 0.31; GCA_003477405.1, s__Pseudobutyricicoccus sp003477405, 95.0, 78.47, 0.33; GCF_904419295.1, s__Pseudobutyricicoccus lothianensis, 95.0, 78.28, 0.3	92.24	11	N/A	N/A
CBAJDB_914	5_10_2_5.165	d__Bacteria;p__Firmicutes_A;c__Clostridia;o__Oscillospirales;f__Oscillospiraceae;g__Pelethomonas;s__Pelethomonas sp910588365	GCA_910588365.1	95.0	d__Bacteria;p__Firmicutes_A;c__Clostridia;o__Oscillospirales;f__Oscillospiraceae;g__Pelethomonas;s__Pelethomonas sp910588365	98.15	0.79	GCA_910588365.1	95.0	d__Bacteria;p__Firmicutes_A;c__Clostridia;o__Oscillospirales;f__Oscillospiraceae;g__Pelethomonas;s__Pelethomonas sp910588365	98.15	0.79	d__Bacteria;p__Firmicutes_A;c__Clostridia;o__Oscillospirales;f__Oscillospiraceae;g__Pelethomonas;s__	taxonomic classification defined by topology and ANI	topological placement and ANI have congruent species assignments	GCA_910579965.1, s__Pelethomonas sp910579965, 95.0, 83.53, 0.62; GCA_910577915.1, s__Pelethomonas sp910577915, 95.0, 83.25, 0.56; GCA_910579485.1, s__Pelethomonas sp910579485, 95.0, 82.14, 0.51; GCA_018712665.1, s__Pelethomonas intestinigallinarum, 95.0, 82.02, 0.52; GCA_910587785.1, s__Pelethomonas sp910587785, 95.0, 81.84, 0.53; GCA_910583885.1, s__Pelethomonas sp910583885, 95.0, 81.75, 0.53; G…	62.33	11	N/A	N/A
CBAJDB_919	5_10_2_5.17	d__Bacteria;p__Firmicutes_A;c__Clostridia;o__Oscillospirales;f__Oscillospiraceae;g__Marseille-P3106;s__Marseille-P3106 sp910587345	GCA_910587345.1	95.0	d__Bacteria;p__Firmicutes_A;c__Clostridia;o__Oscillospirales;f__Oscillospiraceae;g__Marseille-P3106;s__Marseille-P3106 sp910587345	98.42	0.9	GCA_910587345.1	95.0	d__Bacteria;p__Firmicutes_A;c__Clostridia;o__Oscillospirales;f__Oscillospiraceae;g__Marseille-P3106;s__Marseille-P3106 sp910587345	98.42	0.9	d__Bacteria;p__Firmicutes_A;c__Clostridia;o__Oscillospirales;f__Oscillospiraceae;g__Marseille-P3106;s__	taxonomic classification defined by topology and ANI	topological placement and ANI have congruent species assignments	GCA_905219705.1, s__Marseille-P3106 sp905219705, 95.0, 80.33, 0.41; GCA_910588975.1, s__Marseille-P3106 sp910588975, 95.0, 80.27, 0.48; GCA_900543935.1, s__Marseille-P3106 sp900543935, 95.0, 79.9, 0.45; GCF_900169975.1, s__Marseille-P3106 sp900169975, 95.0, 79.56, 0.37; GCA_017937415.1, s__Marseille-P3106 sp017937415, 95.0, 79.46, 0.32; GCA_910577415.1, s__Marseille-P3106 sp910577415, 95.0, 79.42…	63.44	11	N/A	N/A
CBAJDB_943	5_10_2_5.31	d__Bacteria;p__Firmicutes_A;c__Clostridia;o__Oscillospirales;f__Ruminococcaceae;g__Anaerotruncus;s__Anaerotruncus sp910586875	GCA_910586875.1	95.0	d__Bacteria;p__Firmicutes_A;c__Clostridia;o__Oscillospirales;f__Ruminococcaceae;g__Anaerotruncus;s__Anaerotruncus sp910586875	99.07	0.88	GCA_910586875.1	95.0	d__Bacteria;p__Firmicutes_A;c__Clostridia;o__Oscillospirales;f__Ruminococcaceae;g__Anaerotruncus;s__Anaerotruncus sp910586875	99.07	0.88	d__Bacteria;p__Firmicutes_A;c__Clostridia;o__Oscillospirales;f__Ruminococcaceae;g__Anaerotruncus;s__	taxonomic classification defined by topology and ANI	topological placement and ANI have congruent species assignments	GCA_014385085.1, s__Anaerotruncus sp014385085, 95.0, 77.03, 0.04; GCF_900186535.1, s__Anaerotruncus massiliensis_A, 95.0, 77.0, 0.09; GCF_000403395.2, s__Anaerotruncus sp000403395, 95.0, 76.97, 0.16; GCF_900078395.1, s__Anaerotruncus rubiinfantis, 95.0, 76.55, 0.14; GCA_003612625.1, s__Anaerotruncus sp003612625, 95.0, 76.45, 0.04; GCF_900199635.1, s__Anaerotruncus massiliensis, 95.0, 76.4, 0.11; …	84.89	11	N/A	N/A
CBAJDB_962	5_10_2_5.49	d__Bacteria;p__Firmicutes_A;c__Clostridia;o__Oscillospirales;f__Oscillospiraceae;g__Dysosmobacter;s__Dysosmobacter sp910583785	GCA_910583785.1	95.0	d__Bacteria;p__Firmicutes_A;c__Clostridia;o__Oscillospirales;f__Oscillospiraceae;g__Dysosmobacter;s__Dysosmobacter sp910583785	98.98	0.9	GCA_910583785.1	95.0	d__Bacteria;p__Firmicutes_A;c__Clostridia;o__Oscillospirales;f__Oscillospiraceae;g__Dysosmobacter;s__Dysosmobacter sp910583785	98.98	0.9	d__Bacteria;p__Firmicutes_A;c__Clostridia;o__Oscillospirales;f__Oscillospiraceae;g__Dysosmobacter;s__	taxonomic classification defined by topology and ANI	topological placement and ANI have congruent species assignments	GCA_910574635.1, s__Dysosmobacter sp009774015, 95.0, 89.09, 0.82; GCA_910583695.1, s__Dysosmobacter sp910583695, 95.0, 88.43, 0.74; GCA_910587705.1, s__Dysosmobacter sp910587705, 95.0, 88.11, 0.78; GCA_910579435.1, s__Dysosmobacter sp910579435, 95.0, 87.95, 0.72; GCA_910587875.1, s__Dysosmobacter sp910587875, 95.0, 87.63, 0.71; GCA_009773995.1, s__Dysosmobacter sp009773995, 95.0, 87.61, 0.67; GCA…	49.58	11	N/A	N/A
CBAJDB_966	5_10_2_5.52	d__Bacteria;p__Firmicutes_A;c__Clostridia;o__Lachnospirales;f__Lachnospiraceae;g__Kineothrix;s__Kineothrix sp011958945	GCA_011958945.1	95.0	d__Bacteria;p__Firmicutes_A;c__Clostridia;o__Lachnospirales;f__Lachnospiraceae;g__Kineothrix;s__Kineothrix sp011958945	98.44	0.7	GCA_011958945.1	95.0	d__Bacteria;p__Firmicutes_A;c__Clostridia;o__Lachnospirales;f__Lachnospiraceae;g__Kineothrix;s__Kineothrix sp011958945	98.44	0.7	d__Bacteria;p__Firmicutes_A;c__Clostridia;o__Lachnospirales;f__Lachnospiraceae;g__Kineothrix;s__	taxonomic classification defined by topology and ANI	topological placement and ANI have congruent species assignments	GCA_009911195.1, s__Kineothrix sp009911195, 95.0, 84.07, 0.64; GCA_910588855.1, s__Kineothrix sp910588855, 95.0, 78.87, 0.32; GCA_000403275.2, s__Kineothrix sp000403275, 95.0, 78.72, 0.3; GCA_910576535.1, s__Kineothrix sp910576535, 95.0, 78.7, 0.4; GCA_003488965.1, s__Kineothrix sp003488965, 95.0, 78.5, 0.32; GCA_910585965.1, s__Kineothrix sp910585965, 95.0, 78.34, 0.33; GCA_910579645.1, s__Kineo…	88.8	11	N/A	N/A
CBAJDB_977	5_10_2_5.62	d__Bacteria;p__Firmicutes_A;c__Clostridia;o__Lachnospirales;f__Lachnospiraceae;g__CAG-95;s__CAG-95 sp009917455	GCA_009917455.1	95.0	d__Bacteria;p__Firmicutes_A;c__Clostridia;o__Lachnospirales;f__Lachnospiraceae;g__CAG-95;s__CAG-95 sp009917455	98.97	0.93	GCA_009917455.1	95.0	d__Bacteria;p__Firmicutes_A;c__Clostridia;o__Lachnospirales;f__Lachnospiraceae;g__CAG-95;s__CAG-95 sp009917455	98.97	0.93	d__Bacteria;p__Firmicutes_A;c__Clostridia;o__Lachnospirales;f__Lachnospiraceae;g__CAG-95;s__	taxonomic classification defined by topology and ANI	topological placement and ANI have congruent species assignments	GCA_910577275.1, s__CAG-95 sp910577275, 95.0, 92.32, 0.81; GCA_910577445.1, s__CAG-95 sp910577445, 95.0, 87.08, 0.69; GCA_009911035.1, s__CAG-95 sp009911035, 95.0, 78.28, 0.25; GCA_910579425.1, s__CAG-95 sp910579425, 95.0, 78.02, 0.27; GCA_011959285.1, s__CAG-95 sp011959285, 95.0, 77.99, 0.19; GCA_014804785.1, s__CAG-95 sp014804785, 95.0, 77.75, 0.2; GCA_003612395.1, s__CAG-95 sp003612395, 95.0, …	89.06	11	N/A	N/A
CBAJDB_979	5_10_2_5.64	d__Bacteria;p__Firmicutes_A;c__Clostridia;o__Lachnospirales;f__Lachnospiraceae;g__RGIG7193;s__	N/A	N/A	N/A	N/A	N/A	GCA_017537225.1	95.0	d__Bacteria;p__Firmicutes_A;c__Clostridia;o__Lachnospirales;f__Lachnospiraceae;g__RGIG7193;s__RGIG7193 sp017537225	76.81	0.08	d__Bacteria;p__Firmicutes_A;c__Clostridia;o__Lachnospirales;f__Lachnospiraceae;g__RGIG7193;s__	taxonomic classification defined by topology and ANI	classification based on placement in class-level tree	GCA_910586125.1, s__RGIG7193 sp910586125, 95.0, 77.99, 0.28	56.81	11	0.9288801084108527	N/A
CBAJDB_992	5_10_2_5.76	d__Bacteria;p__Firmicutes_A;c__Clostridia;o__Peptostreptococcales;f__Anaerovoracaceae;g__Emergencia;s__Emergencia sp009936045	GCF_009936045.1	95.0	d__Bacteria;p__Firmicutes_A;c__Clostridia;o__Peptostreptococcales;f__Anaerovoracaceae;g__Emergencia;s__Emergencia sp009936045	98.48	0.9	GCF_009936045.1	95.0	d__Bacteria;p__Firmicutes_A;c__Clostridia;o__Peptostreptococcales;f__Anaerovoracaceae;g__Emergencia;s__Emergencia sp009936045	98.48	0.9	d__Bacteria;p__Firmicutes_A;c__Clostridia;o__Peptostreptococcales;f__Anaerovoracaceae;g__Emergencia;s__	taxonomic classification defined by topology and ANI	topological placement and ANI have congruent species assignments	GCF_009935805.1, s__Emergencia sp009935805, 95.0, 81.47, 0.32; GCA_017522185.1, s__Emergencia sp017522185, 95.0, 78.68, 0.15; GCA_900551775.1, s__Emergencia sp900551775, 95.0, 77.92, 0.18; GCF_900086585.1, s__Emergencia timonensis, 95.0, 77.89, 0.22; GCA_902362805.1, s__Emergencia sp900066695, 95.0, 77.81, 0.2; GCA_904420065.1, s__Emergencia sp904420065, 95.0, 77.54, 0.17	91.06	11	N/A	N/A
CBAJDB_993	5_10_2_5.77	d__Bacteria;p__Firmicutes_A;c__Clostridia;o__Lachnospirales;f__Lachnospiraceae;g__UBA3402;s__UBA3402 sp910588865	GCA_910588865.1	95.0	d__Bacteria;p__Firmicutes_A;c__Clostridia;o__Lachnospirales;f__Lachnospiraceae;g__UBA3402;s__UBA3402 sp910588865	99.17	0.86	GCA_910588865.1	95.0	d__Bacteria;p__Firmicutes_A;c__Clostridia;o__Lachnospirales;f__Lachnospiraceae;g__UBA3402;s__UBA3402 sp910588865	99.17	0.86	d__Bacteria;p__Firmicutes_A;c__Clostridia;o__Lachnospirales;f__Lachnospiraceae;g__UBA3402;s__	taxonomic classification defined by topology and ANI	topological placement and ANI have congruent species assignments	GCA_910577935.1, s__UBA3402 sp910577935, 95.0, 80.66, 0.52; GCA_910586845.1, s__UBA3402 sp910586845, 95.0, 80.0, 0.44; GCA_910585645.1, s__UBA3402 sp910585645, 95.0, 79.26, 0.33; GCA_910575585.1, s__UBA3402 sp910575585, 95.0, 79.18, 0.35; GCA_910574345.1, s__UBA3402 sp910574345, 95.0, 78.97, 0.34; GCA_910588505.1, s__UBA3402 sp910588505, 95.0, 78.71, 0.36; GCA_910585435.1, s__UBA3402 sp910585435,…	95.47	11	N/A	N/A
CBAJDB_1055	5_10_2_5_no_mouse.132	d__Bacteria;p__Firmicutes_B;c__Dehalobacteriia;o__UBA4068;f__UBA5755;g__Avidehalobacter;s__	N/A	N/A	N/A	N/A	N/A	N/A	N/A	N/A	N/A	N/A	d__Bacteria;p__Firmicutes_B;c__Dehalobacteriia;o__UBA4068;f__UBA5755;g__Avidehalobacter;s__	ANI	classification based on placement in class-level tree	GCA_018715045.1, s__Avidehalobacter gallistercoris, 95.0, 77.22, 0.22; GCA_017397935.1, s__Avidehalobacter sp017397935, 95.0, 77.18, 0.26; GCA_017398165.1, s__Avidehalobacter sp017398165, 95.0, 76.42, 0.17	87.19	11	0.9181875282585278	N/A
CBAJDB_1071	5_10_2_5_no_mouse.147	d__Bacteria;p__Firmicutes_A;c__Clostridia;o__Oscillospirales;f__Oscillospiraceae;g__Evtepia;s__	N/A	N/A	N/A	N/A	N/A	N/A	N/A	N/A	N/A	N/A	d__Bacteria;p__Firmicutes_A;c__Clostridia;o__Oscillospirales;f__Oscillospiraceae;g__Evtepia;s__	taxonomic classification defined by topology and ANI	classification based on placement in class-level tree	GCA_910578575.1, s__Evtepia sp910578575, 95.0, 82.69, 0.6; GCA_910584805.1, s__Evtepia sp910584805, 95.0, 82.06, 0.55; GCA_019115545.1, s__Evtepia faecavium, 95.0, 81.03, 0.44; GCA_902781745.1, s__Evtepia sp902781745, 95.0, 80.88, 0.4; GCA_004551945.1, s__Evtepia sp004551945, 95.0, 80.74, 0.46; GCA_004554585.1, s__Evtepia sp004554585, 95.0, 80.73, 0.44; GCA_019115225.1, s__Evtepia faecigallinarum…	66.94	11	0.9801961952136545	Genome not assigned to closest species as it falls outside its pre-defined ANI radius
CBAJDB_1093	5_10_2_5_no_mouse.167	d__Bacteria;p__Firmicutes_A;c__Clostridia;o__Lachnospirales;f__Lachnospiraceae;g__Schaedlerella;s__Schaedlerella sp009911175	GCA_009911175.1	95.0	d__Bacteria;p__Firmicutes_A;c__Clostridia;o__Lachnospirales;f__Lachnospiraceae;g__Schaedlerella;s__Schaedlerella sp009911175	98.75	0.92	GCA_009911175.1	95.0	d__Bacteria;p__Firmicutes_A;c__Clostridia;o__Lachnospirales;f__Lachnospiraceae;g__Schaedlerella;s__Schaedlerella sp009911175	98.75	0.92	d__Bacteria;p__Firmicutes_A;c__Clostridia;o__Lachnospirales;f__Lachnospiraceae;g__Schaedlerella;s__	taxonomic classification defined by topology and ANI	topological placement and ANI have congruent species assignments	GCA_910575475.1, s__Schaedlerella sp910575475, 95.0, 93.43, 0.8; GCA_000403295.2, s__Schaedlerella sp000403295, 95.0, 87.39, 0.71; GCF_003885045.1, s__Schaedlerella arabinosiphila, 95.0, 86.75, 0.74; GCA_009774255.1, s__Schaedlerella sp009774255, 95.0, 81.92, 0.55; GCA_910589385.1, s__Schaedlerella sp910589385, 95.0, 79.81, 0.35; GCA_910574195.1, s__Schaedlerella sp910574195, 95.0, 77.79, 0.19; G…	84.07	11	N/A	N/A
CBAJDB_1111	5_10_2_5_no_mouse.27	d__Bacteria;p__Firmicutes_A;c__Clostridia;o__Oscillospirales;f__Acutalibacteraceae;g__Acutalibacter;s__Acutalibacter muris	GCF_002201475.1	95.0	d__Bacteria;p__Firmicutes_A;c__Clostridia;o__Oscillospirales;f__Acutalibacteraceae;g__Acutalibacter;s__Acutalibacter muris	98.62	0.94	GCF_002201475.1	95.0	d__Bacteria;p__Firmicutes_A;c__Clostridia;o__Oscillospirales;f__Acutalibacteraceae;g__Acutalibacter;s__Acutalibacter muris	98.62	0.94	d__Bacteria;p__Firmicutes_A;c__Clostridia;o__Oscillospirales;f__Acutalibacteraceae;g__Acutalibacter;s__	taxonomic classification defined by topology and ANI	topological placement and ANI have congruent species assignments	GCA_910584745.1, s__Acutalibacter sp910584745, 95.0, 87.94, 0.85; GCF_009917305.1, s__Acutalibacter muris_A, 95.0, 85.0, 0.75; GCF_009917525.1, s__Acutalibacter sp009917525, 95.0, 82.87, 0.74; GCF_003612555.1, s__Acutalibacter sp003612555, 95.0, 79.72, 0.48; GCA_910587835.1, s__Acutalibacter sp910587835, 95.0, 79.27, 0.48; GCA_910587995.1, s__Acutalibacter sp910587995, 95.0, 79.0, 0.4; GCA_910580…	83.98	11	N/A	N/A
CBAJDB_1163	5_10_2_5_no_mouse.74	d__Bacteria;p__Firmicutes_A;c__Clostridia;o__Lachnospirales;f__Lachnospiraceae;g__Caccovicinus;s__	N/A	N/A	N/A	N/A	N/A	GCA_910589195.1	95.0	d__Bacteria;p__Firmicutes_A;c__Clostridia;o__Lachnospirales;f__Lachnospiraceae;g__Caccovicinus;s__Caccovicinus sp910589195	83.98	0.78	d__Bacteria;p__Firmicutes_A;c__Clostridia;o__Lachnospirales;f__Lachnospiraceae;g__Caccovicinus;s__	taxonomic classification defined by topology and ANI	classification based on placement in class-level tree	GCA_910575565.1, s__Caccovicinus sp910575565, 95.0, 78.79, 0.36; GCA_910584785.1, s__Caccovicinus sp910584785, 95.0, 78.26, 0.19; GCA_009774615.1, s__Caccovicinus sp009774615, 95.0, 78.07, 0.21; GCA_018713255.1, s__Caccovicinus excrementipullorum, 95.0, 77.54, 0.15; GCA_018715905.1, s__Caccovicinus merdipullorum, 95.0, 77.33, 0.17; GCA_910588895.1, s__Caccovicinus sp910588895, 95.0, 77.24, 0.1; G…	75.5	11	0.9847673014208466	Genome not assigned to closest species as it falls outside its pre-defined ANI radius
CBAJDB_1188	5_10_2_5_no_mouse.97	d__Bacteria;p__Firmicutes_A;c__Clostridia;o__Lachnospirales;f__Lachnospiraceae;g__Lachnoclostridium_B;s__Lachnoclostridium_B sp910588745	GCA_910588745.1	95.0	d__Bacteria;p__Firmicutes_A;c__Clostridia;o__Lachnospirales;f__Lachnospiraceae;g__Lachnoclostridium_B;s__Lachnoclostridium_B sp910588745	99.24	0.89	GCA_910588745.1	95.0	d__Bacteria;p__Firmicutes_A;c__Clostridia;o__Lachnospirales;f__Lachnospiraceae;g__Lachnoclostridium_B;s__Lachnoclostridium_B sp910588745	99.24	0.89	d__Bacteria;p__Firmicutes_A;c__Clostridia;o__Lachnospirales;f__Lachnospiraceae;g__Lachnoclostridium_B;s__	taxonomic classification defined by topology and ANI	topological placement and ANI have congruent species assignments	GCA_910584095.1, s__Lachnoclostridium_B sp910584095, 95.0, 82.29, 0.6; GCA_910574185.1, s__Lachnoclostridium_B sp910574185, 95.0, 82.21, 0.62; GCA_910589275.1, s__Lachnoclostridium_B sp910589275, 95.0, 81.73, 0.61; GCA_910584265.1, s__Lachnoclostridium_B sp910584265, 95.0, 80.75, 0.53; GCA_902362865.1, s__Lachnoclostridium_B sp900066765, 95.0, 78.12, 0.14; GCF_002160985.1, s__Lachnoclostridium_B …	73.77	11	N/A	N/A
CBAJDB_1227	5_10_2_8.2	d__Bacteria;p__Firmicutes_A;c__Clostridia;o__Lachnospirales;f__Lachnospiraceae;g__Clostridium_Q;s__Clostridium_Q sp009911305	GCA_009911305.1	95.0	d__Bacteria;p__Firmicutes_A;c__Clostridia;o__Lachnospirales;f__Lachnospiraceae;g__Clostridium_Q;s__Clostridium_Q sp009911305	99.07	0.91	GCA_009911305.1	95.0	d__Bacteria;p__Firmicutes_A;c__Clostridia;o__Lachnospirales;f__Lachnospiraceae;g__Clostridium_Q;s__Clostridium_Q sp009911305	99.07	0.91	d__Bacteria;p__Firmicutes_A;c__Clostridia;o__Lachnospirales;f__Lachnospiraceae;g__Clostridium_Q;s__	taxonomic classification defined by topology and ANI	topological placement and ANI have congruent species assignments	GCA_910575795.1, s__Clostridium_Q sp910575795, 95.0, 90.57, 0.87; GCA_018377235.1, s__Clostridium_Q sp018377235, 95.0, 77.75, 0.12; GCA_018223375.1, s__Clostridium_Q sp000435655, 95.0, 77.58, 0.16; GCF_900626075.1, s__Clostridium_Q transplantifaecale, 95.0, 77.58, 0.19; GCA_016302185.1, s__Clostridium_Q sp016302185, 95.0, 77.51, 0.27; GCA_900547735.1, s__Clostridium_Q sp900547735, 95.0, 77.48, 0.…	93.39	11	N/A	N/A
CBAJDB_1235	5_10_2_8.27	d__Bacteria;p__Firmicutes_A;c__Clostridia;o__Lachnospirales;f__Lachnospiraceae;g__UBA3282;s__UBA3282 sp009774655	GCA_009774655.1	95.0	d__Bacteria;p__Firmicutes_A;c__Clostridia;o__Lachnospirales;f__Lachnospiraceae;g__UBA3282;s__UBA3282 sp009774655	98.23	0.74	GCA_009774655.1	95.0	d__Bacteria;p__Firmicutes_A;c__Clostridia;o__Lachnospirales;f__Lachnospiraceae;g__UBA3282;s__UBA3282 sp009774655	98.23	0.74	d__Bacteria;p__Firmicutes_A;c__Clostridia;o__Lachnospirales;f__Lachnospiraceae;g__UBA3282;s__	taxonomic classification defined by topology and ANI	topological placement and ANI have congruent species assignments	GCA_910578115.1, s__UBA3282 sp910578115, 95.0, 89.08, 0.65; GCA_910588215.1, s__UBA3282 sp910588215, 95.0, 83.23, 0.56; GCA_910578345.1, s__UBA3282 sp009774575, 95.0, 80.63, 0.5; GCA_910575245.1, s__UBA3282 sp910575245, 95.0, 80.16, 0.47; GCA_910586615.1, s__UBA3282 sp910586615, 95.0, 78.88, 0.33; GCA_910578555.1, s__UBA3282 sp910578555, 95.0, 78.74, 0.34; GCA_014804365.1, s__UBA3282 sp014804365,…	87.97	11	N/A	N/A
CBAJDB_1243	5_10_2_8.34	d__Bacteria;p__Firmicutes_A;c__Clostridia;o__Lachnospirales;f__Lachnospiraceae;g__1XD8-76;s__	N/A	N/A	N/A	N/A	N/A	GCA_910584915.1	95.0	d__Bacteria;p__Firmicutes_A;c__Clostridia;o__Lachnospirales;f__Lachnospiraceae;g__1XD8-76;s__1XD8-76 sp910584915	83.54	0.66	d__Bacteria;p__Firmicutes_A;c__Clostridia;o__Lachnospirales;f__Lachnospiraceae;g__1XD8-76;s__	taxonomic classification defined by topology and ANI	classification based on placement in class-level tree	GCA_003611955.1, s__1XD8-76 sp003611955, 95.0, 81.65, 0.54; GCA_910573755.1, s__1XD8-76 sp910573755, 95.0, 81.55, 0.62; GCA_910578085.1, s__1XD8-76 sp910578085, 95.0, 80.11, 0.45; GCA_014804795.1, s__1XD8-76 sp014804795, 95.0, 79.73, 0.38; GCA_910577955.1, s__1XD8-76 sp910577955, 95.0, 79.64, 0.42; GCA_015056725.1, s__1XD8-76 sp015056725, 95.0, 76.47, 0.07	94.3	11	0.9800376000651041	Genome not assigned to closest species as it falls outside its pre-defined ANI radius
CBAJDB_1259	5_10_2_8.49	d__Bacteria;p__Firmicutes_A;c__Clostridia;o__Oscillospirales;f__Oscillospiraceae;g__Lawsonibacter;s__Lawsonibacter sp003612335	GCA_003612335.1	95.0	d__Bacteria;p__Firmicutes_A;c__Clostridia;o__Oscillospirales;f__Oscillospiraceae;g__Lawsonibacter;s__Lawsonibacter sp003612335	95.04	0.93	GCA_003612335.1	95.0	d__Bacteria;p__Firmicutes_A;c__Clostridia;o__Oscillospirales;f__Oscillospiraceae;g__Lawsonibacter;s__Lawsonibacter sp003612335	95.04	0.93	d__Bacteria;p__Firmicutes_A;c__Clostridia;o__Oscillospirales;f__Oscillospiraceae;g__Lawsonibacter;s__	taxonomic classification defined by topology and ANI	topological placement and ANI have congruent species assignments	GCA_910589085.1, s__Lawsonibacter sp910589085, 95.0, 84.4, 0.58; GCA_910585815.1, s__Lawsonibacter sp910585815, 95.0, 84.37, 0.65; GCA_910578735.1, s__Lawsonibacter sp910578735, 95.0, 84.24, 0.58; GCA_000492175.1, s__Lawsonibacter sp000492175, 95.0, 83.69, 0.64; GCF_009911595.1, s__Lawsonibacter sp009911595, 95.0, 83.69, 0.65; GCA_910584605.1, s__Lawsonibacter sp910584605, 95.0, 83.66, 0.59; GCA_…	51.45	11	N/A	N/A
CBAJDB_1273	5_10_2_8.61	d__Bacteria;p__Firmicutes_A;c__Clostridia;o__Lachnospirales;f__Lachnospiraceae;g__Sporofaciens;s__Sporofaciens sp000403455	GCF_000403455.2	95.0	d__Bacteria;p__Firmicutes_A;c__Clostridia;o__Lachnospirales;f__Lachnospiraceae;g__Sporofaciens;s__Sporofaciens sp000403455	98.08	0.91	GCF_000403455.2	95.0	d__Bacteria;p__Firmicutes_A;c__Clostridia;o__Lachnospirales;f__Lachnospiraceae;g__Sporofaciens;s__Sporofaciens sp000403455	98.08	0.91	d__Bacteria;p__Firmicutes_A;c__Clostridia;o__Lachnospirales;f__Lachnospiraceae;g__Sporofaciens;s__	taxonomic classification defined by topology and ANI	topological placement and ANI have congruent species assignments	GCA_910579015.1, s__Sporofaciens sp910579015, 95.0, 81.85, 0.56; GCA_910574285.1, s__Sporofaciens sp009774295, 95.0, 80.95, 0.59; GCA_910585725.1, s__Sporofaciens sp910585725, 95.0, 80.65, 0.55; GCA_910574715.1, s__Sporofaciens sp910574715, 95.0, 79.78, 0.51; GCA_910575835.1, s__Sporofaciens sp910575835, 95.0, 79.65, 0.51; GCA_910574885.1, s__Sporofaciens sp910574885, 95.0, 79.03, 0.39; GCA_91057…	56.53	11	N/A	N/A
CBAJDB_1338	5_10_2_8_no_mouse.12	d__Bacteria;p__Firmicutes_A;c__Clostridia;o__Oscillospirales;f__Ruminococcaceae;g__Angelakisella;s__	N/A	N/A	N/A	N/A	N/A	GCA_910585535.1	95.0	d__Bacteria;p__Firmicutes_A;c__Clostridia;o__Oscillospirales;f__Ruminococcaceae;g__Angelakisella;s__Angelakisella sp910585535	83.17	0.72	d__Bacteria;p__Firmicutes_A;c__Clostridia;o__Oscillospirales;f__Ruminococcaceae;g__Angelakisella;s__	taxonomic classification defined by topology and ANI	classification based on placement in class-level tree	GCA_910585525.1, s__Angelakisella sp910585525, 95.0, 81.82, 0.56; GCA_013316495.1, s__Angelakisella sp013316495, 95.0, 81.34, 0.49; GCA_904420255.1, s__Angelakisella sp904420255, 95.0, 80.71, 0.48; GCF_900104675.1, s__Angelakisella massiliensis, 95.0, 77.64, 0.19; GCA_004557855.1, s__Angelakisella sp004557855, 95.0, 77.1, 0.11; GCA_003453215.1, s__Angelakisella sp003453215, 95.0, 76.96, 0.06; GCA…	70.53	11	0.9844114587541896	Genome not assigned to closest species as it falls outside its pre-defined ANI radius
CBAJDB_1474	5_14_2_1.38	d__Bacteria;p__Firmicutes_A;c__Clostridia;o__Oscillospirales;f__Oscillospiraceae;g__Dysosmobacter;s__Dysosmobacter sp910575505	GCA_910575505.1	95.0	d__Bacteria;p__Firmicutes_A;c__Clostridia;o__Oscillospirales;f__Oscillospiraceae;g__Dysosmobacter;s__Dysosmobacter sp910575505	98.24	0.94	GCA_910575505.1	95.0	d__Bacteria;p__Firmicutes_A;c__Clostridia;o__Oscillospirales;f__Oscillospiraceae;g__Dysosmobacter;s__Dysosmobacter sp910575505	98.24	0.94	d__Bacteria;p__Firmicutes_A;c__Clostridia;o__Oscillospirales;f__Oscillospiraceae;g__Dysosmobacter;s__	taxonomic classification defined by topology and ANI	topological placement and ANI have congruent species assignments	GCA_910576865.1, s__Dysosmobacter sp910576865, 95.0, 81.69, 0.59; GCA_910587875.1, s__Dysosmobacter sp910587875, 95.0, 81.63, 0.6; GCA_910579365.1, s__Dysosmobacter sp910579365, 95.0, 81.53, 0.6; GCA_910579435.1, s__Dysosmobacter sp910579435, 95.0, 81.51, 0.61; GCA_910574635.1, s__Dysosmobacter sp009774015, 95.0, 81.44, 0.64; GCA_009773995.1, s__Dysosmobacter sp009773995, 95.0, 81.41, 0.55; GCA_9…	49.09	11	N/A	N/A
CBAJDB_1492	5_14_2_1.54	d__Bacteria;p__Firmicutes_A;c__Clostridia;o__Oscillospirales;f__Oscillospiraceae;g__Dysosmobacter;s__Dysosmobacter sp009774015	GCA_910574635.1	95.0	d__Bacteria;p__Firmicutes_A;c__Clostridia;o__Oscillospirales;f__Oscillospiraceae;g__Dysosmobacter;s__Dysosmobacter sp009774015	97.87	0.9	GCA_910574635.1	95.0	d__Bacteria;p__Firmicutes_A;c__Clostridia;o__Oscillospirales;f__Oscillospiraceae;g__Dysosmobacter;s__Dysosmobacter sp009774015	97.87	0.9	d__Bacteria;p__Firmicutes_A;c__Clostridia;o__Oscillospirales;f__Oscillospiraceae;g__Dysosmobacter;s__	taxonomic classification defined by topology and ANI	topological placement and ANI have congruent species assignments	GCA_009773995.1, s__Dysosmobacter sp009773995, 95.0, 91.19, 0.71; GCA_910587705.1, s__Dysosmobacter sp910587705, 95.0, 90.54, 0.8; GCA_910579435.1, s__Dysosmobacter sp910579435, 95.0, 90.16, 0.76; GCA_910583785.1, s__Dysosmobacter sp910583785, 95.0, 90.13, 0.81; GCA_910587875.1, s__Dysosmobacter sp910587875, 95.0, 89.37, 0.75; GCA_910583695.1, s__Dysosmobacter sp910583695, 95.0, 89.08, 0.76; GCA_…	89.87	11	N/A	N/A
CBAJDB_1499	5_14_2_1.60	d__Bacteria;p__Firmicutes_A;c__Clostridia;o__Oscillospirales;f__Oscillospiraceae;g__Pelethomonas;s__	N/A	N/A	N/A	N/A	N/A	N/A	N/A	N/A	N/A	N/A	d__Bacteria;p__Firmicutes_A;c__Clostridia;o__Oscillospirales;f__Oscillospiraceae;g__Pelethomonas;s__	taxonomic classification defined by topology and ANI	classification based on placement in class-level tree	GCA_910577915.1, s__Pelethomonas sp910577915, 95.0, 82.2, 0.5; GCA_910588365.1, s__Pelethomonas sp910588365, 95.0, 82.2, 0.53; GCA_910579965.1, s__Pelethomonas sp910579965, 95.0, 82.15, 0.52; GCA_018712665.1, s__Pelethomonas intestinigallinarum, 95.0, 81.45, 0.5; GCA_009774055.1, s__Pelethomonas sp009774055, 95.0, 81.36, 0.47; GCA_902373635.1, s__Pelethomonas sp902373635, 95.0, 81.31, 0.43; GCA_9…	86.99	11	0.9287799180578504	Genome not assigned to closest species as it falls outside its pre-defined ANI radius
CBAJDB_1507	5_14_2_1.68	d__Bacteria;p__Firmicutes_A;c__Clostridia;o__Oscillospirales;f__Oscillospiraceae;g__Dysosmobacter;s__Dysosmobacter sp910585385	GCA_910585385.1	95.0	d__Bacteria;p__Firmicutes_A;c__Clostridia;o__Oscillospirales;f__Oscillospiraceae;g__Dysosmobacter;s__Dysosmobacter sp910585385	98.51	0.6	GCA_910585385.1	95.0	d__Bacteria;p__Firmicutes_A;c__Clostridia;o__Oscillospirales;f__Oscillospiraceae;g__Dysosmobacter;s__Dysosmobacter sp910585385	98.51	0.6	d__Bacteria;p__Firmicutes_A;c__Clostridia;o__Oscillospirales;f__Oscillospiraceae;g__Dysosmobacter;s__	taxonomic classification defined by topology and ANI	topological placement and ANI have congruent species assignments	GCA_910584075.1, s__Dysosmobacter sp910584075, 95.0, 87.17, 0.54; GCF_000403435.2, s__Dysosmobacter sp000403435, 95.0, 87.15, 0.71; GCA_910587525.1, s__Dysosmobacter sp910587525, 95.0, 85.77, 0.49; GCA_910588005.1, s__Dysosmobacter sp910588005, 95.0, 83.62, 0.53; GCA_910574635.1, s__Dysosmobacter sp009774015, 95.0, 83.4, 0.49; GCA_910576865.1, s__Dysosmobacter sp910576865, 95.0, 82.86, 0.45; GCA_…	58.6	11	N/A	N/A
CBAJDB_1518	5_14_2_1.9	d__Bacteria;p__Firmicutes_A;c__Clostridia;o__Lachnospirales;f__Lachnospiraceae;g__Sporofaciens;s__Sporofaciens sp910574885	GCA_910574885.1	95.0	d__Bacteria;p__Firmicutes_A;c__Clostridia;o__Lachnospirales;f__Lachnospiraceae;g__Sporofaciens;s__Sporofaciens sp910574885	99.18	0.94	GCA_910574885.1	95.0	d__Bacteria;p__Firmicutes_A;c__Clostridia;o__Lachnospirales;f__Lachnospiraceae;g__Sporofaciens;s__Sporofaciens sp910574885	99.18	0.94	d__Bacteria;p__Firmicutes_A;c__Clostridia;o__Lachnospirales;f__Lachnospiraceae;g__Sporofaciens;s__	taxonomic classification defined by topology and ANI	topological placement and ANI have congruent species assignments	GCA_910577685.1, s__Sporofaciens sp910577685, 95.0, 83.43, 0.68; GCA_011960625.1, s__Sporofaciens sp011960625, 95.0, 83.04, 0.51; GCA_910584575.1, s__Sporofaciens sp910584575, 95.0, 82.6, 0.62; GCA_910587575.1, s__Sporofaciens sp910587575, 95.0, 82.43, 0.59; GCF_009830285.1, s__Sporofaciens musculi, 95.0, 82.39, 0.66; GCA_910579925.1, s__Sporofaciens sp910579925, 95.0, 81.35, 0.59; GCA_910574715.…	80.68	11	N/A	N/A
CBAJDB_1522	5_14_2_1_no_mouse.12	d__Bacteria;p__Firmicutes_A;c__Clostridia;o__TANB77;f__CAG-508;g__RGIG8482;s__	N/A	N/A	N/A	N/A	N/A	GCA_017626365.1	95.0	d__Bacteria;p__Firmicutes_A;c__Clostridia;o__TANB77;f__CAG-508;g__RGIG8482;s__RGIG8482 sp017626365	80.52	0.61	d__Bacteria;p__Firmicutes_A;c__Clostridia;o__TANB77;f__CAG-508;g__RGIG8482;s__	taxonomic classification defined by topology and ANI	classification based on placement in class-level tree	GCA_904381285.1, s__RGIG8482 sp904381285, 95.0, 78.29, 0.39	81.89	11	0.9611795599049882	Genome not assigned to closest species as it falls outside its pre-defined ANI radius
CBAJDB_1527	5_14_2_1_no_mouse.17	d__Bacteria;p__Firmicutes_A;c__Clostridia;o__Lachnospirales;f__Lachnospiraceae;g__Ventrimonas;s__Ventrimonas sp910586205	GCA_910586205.1	95.0	d__Bacteria;p__Firmicutes_A;c__Clostridia;o__Lachnospirales;f__Lachnospiraceae;g__Ventrimonas;s__Ventrimonas sp910586205	99.92	0.91	GCA_910586205.1	95.0	d__Bacteria;p__Firmicutes_A;c__Clostridia;o__Lachnospirales;f__Lachnospiraceae;g__Ventrimonas;s__Ventrimonas sp910586205	99.92	0.91	d__Bacteria;p__Firmicutes_A;c__Clostridia;o__Lachnospirales;f__Lachnospiraceae;g__Ventrimonas;s__	taxonomic classification defined by topology and ANI	topological placement and ANI have congruent species assignments	GCA_003611875.1, s__Ventrimonas sp003611875, 95.0, 87.23, 0.74; GCA_003669055.1, s__Ventrimonas sp003669055, 95.0, 80.06, 0.34; GCA_009911065.1, s__Ventrimonas sp009911065, 95.0, 79.99, 0.39; GCA_910575255.1, s__Ventrimonas sp910575255, 95.0, 79.71, 0.39; GCA_910586255.1, s__Ventrimonas sp910586255, 95.0, 79.63, 0.41; GCA_910588875.1, s__Ventrimonas sp910588875, 95.0, 79.42, 0.37; GCA_910584845.1…	94.68	11	N/A	N/A
CBAJDB_1532	5_14_2_1_no_mouse.21	d__Bacteria;p__Firmicutes_A;c__Clostridia;o__Lachnospirales;f__Lachnospiraceae;g__1XD42-69;s__1XD42-69 sp009911505	GCA_009911505.1	95.0	d__Bacteria;p__Firmicutes_A;c__Clostridia;o__Lachnospirales;f__Lachnospiraceae;g__1XD42-69;s__1XD42-69 sp009911505	99.38	0.93	GCA_009911505.1	95.0	d__Bacteria;p__Firmicutes_A;c__Clostridia;o__Lachnospirales;f__Lachnospiraceae;g__1XD42-69;s__1XD42-69 sp009911505	99.38	0.93	d__Bacteria;p__Firmicutes_A;c__Clostridia;o__Lachnospirales;f__Lachnospiraceae;g__1XD42-69;s__	taxonomic classification defined by topology and ANI	topological placement and ANI have congruent species assignments	GCA_910577065.1, s__1XD42-69 sp910577065, 95.0, 81.24, 0.49; GCA_011959925.1, s__1XD42-69 sp011959925, 95.0, 77.92, 0.21; GCF_003612565.1, s__1XD42-69 sp003612565, 95.0, 77.82, 0.12; GCA_910586645.1, s__1XD42-69 sp910586645, 95.0, 77.5, 0.23; GCA_910588565.1, s__1XD42-69 sp910588565, 95.0, 77.45, 0.23; GCA_910585825.1, s__1XD42-69 sp910585825, 95.0, 77.41, 0.21; GCA_910586725.1, s__1XD42-69 sp910…	84.71	11	N/A	N/A
CBAJDB_1537	5_14_2_1_no_mouse.26	d__Bacteria;p__Firmicutes_A;c__Clostridia;o__Oscillospirales;f__Ruminococcaceae;g__Anaerotruncus;s__Anaerotruncus sp000403395	GCF_000403395.2	95.0	d__Bacteria;p__Firmicutes_A;c__Clostridia;o__Oscillospirales;f__Ruminococcaceae;g__Anaerotruncus;s__Anaerotruncus sp000403395	98.92	0.92	GCF_000403395.2	95.0	d__Bacteria;p__Firmicutes_A;c__Clostridia;o__Oscillospirales;f__Ruminococcaceae;g__Anaerotruncus;s__Anaerotruncus sp000403395	98.92	0.92	d__Bacteria;p__Firmicutes_A;c__Clostridia;o__Oscillospirales;f__Ruminococcaceae;g__Anaerotruncus;s__	taxonomic classification defined by topology and ANI	topological placement and ANI have congruent species assignments	GCF_900199635.1, s__Anaerotruncus massiliensis, 95.0, 77.73, 0.2; GCF_900078395.1, s__Anaerotruncus rubiinfantis, 95.0, 77.64, 0.19; GCA_910586875.1, s__Anaerotruncus sp910586875, 95.0, 77.51, 0.15; GCA_003612625.1, s__Anaerotruncus sp003612625, 95.0, 77.39, 0.04; GCA_019114825.1, s__Anaerotruncus excrementipullorum, 95.0, 77.13, 0.12; GCF_000154565.1, s__Anaerotruncus colihominis, 95.0, 77.13, 0…	75.04	11	N/A	N/A
CBAJDB_1539	5_14_2_1_no_mouse.28	d__Bacteria;p__Firmicutes_A;c__Clostridia;o__Oscillospirales;f__Oscillospiraceae;g__NSJ-51;s__NSJ-51 sp910585415	GCA_910585415.1	95.0	d__Bacteria;p__Firmicutes_A;c__Clostridia;o__Oscillospirales;f__Oscillospiraceae;g__NSJ-51;s__NSJ-51 sp910585415	98.61	0.87	GCA_910585415.1	95.0	d__Bacteria;p__Firmicutes_A;c__Clostridia;o__Oscillospirales;f__Oscillospiraceae;g__NSJ-51;s__NSJ-51 sp910585415	98.61	0.87	d__Bacteria;p__Firmicutes_A;c__Clostridia;o__Oscillospirales;f__Oscillospiraceae;g__NSJ-51;s__	taxonomic classification defined by topology and ANI	topological placement and ANI have congruent species assignments	GCF_014287895.1, s__NSJ-51 sp900549795, 95.0, 79.5, 0.41	88.6	11	N/A	N/A
CBAJDB_1558	5_14_2_1_no_mouse.45	d__Bacteria;p__Firmicutes_A;c__Clostridia;o__Oscillospirales;f__Acutalibacteraceae;g__Eubacterium_R;s__Eubacterium_R sp009774735	GCA_009774735.1	95.0	d__Bacteria;p__Firmicutes_A;c__Clostridia;o__Oscillospirales;f__Acutalibacteraceae;g__Eubacterium_R;s__Eubacterium_R sp009774735	98.66	0.83	GCA_009774735.1	95.0	d__Bacteria;p__Firmicutes_A;c__Clostridia;o__Oscillospirales;f__Acutalibacteraceae;g__Eubacterium_R;s__Eubacterium_R sp009774735	98.66	0.83	d__Bacteria;p__Firmicutes_A;c__Clostridia;o__Oscillospirales;f__Acutalibacteraceae;g__Eubacterium_R;s__	taxonomic classification defined by topology and ANI	topological placement and ANI have congruent species assignments	GCA_002493325.1, s__Eubacterium_R sp002493325, 95.0, 87.22, 0.8; GCA_910577195.1, s__Eubacterium_R sp910577195, 95.0, 79.93, 0.48; GCA_900767025.1, s__Eubacterium_R sp900767025, 95.0, 79.76, 0.43; GCA_900544515.1, s__Eubacterium_R sp900544515, 95.0, 79.7, 0.47; GCA_910577215.1, s__Eubacterium_R sp910577215, 95.0, 78.95, 0.35; GCA_910583925.1, s__Eubacterium_R sp011958665, 95.0, 78.78, 0.29; GCA_0…	97.99	11	N/A	N/A
CBAJDB_1561	5_14_2_1_no_mouse.48	d__Bacteria;p__Firmicutes_A;c__Clostridia;o__Lachnospirales;f__Lachnospiraceae;g__Kineothrix;s__Kineothrix sp000403275	GCA_000403275.2	95.0	d__Bacteria;p__Firmicutes_A;c__Clostridia;o__Lachnospirales;f__Lachnospiraceae;g__Kineothrix;s__Kineothrix sp000403275	98.8	0.93	GCA_000403275.2	95.0	d__Bacteria;p__Firmicutes_A;c__Clostridia;o__Lachnospirales;f__Lachnospiraceae;g__Kineothrix;s__Kineothrix sp000403275	98.8	0.93	d__Bacteria;p__Firmicutes_A;c__Clostridia;o__Lachnospirales;f__Lachnospiraceae;g__Kineothrix;s__	taxonomic classification defined by topology and ANI	topological placement and ANI have congruent species assignments	GCA_910585965.1, s__Kineothrix sp910585965, 95.0, 84.21, 0.75; GCA_910588855.1, s__Kineothrix sp910588855, 95.0, 79.94, 0.5; GCA_910576535.1, s__Kineothrix sp910576535, 95.0, 79.44, 0.43; GCA_011958945.1, s__Kineothrix sp011958945, 95.0, 78.94, 0.33; GCA_009911195.1, s__Kineothrix sp009911195, 95.0, 78.92, 0.37; GCA_003488965.1, s__Kineothrix sp003488965, 95.0, 78.84, 0.38; GCA_910579935.1, s__Ki…	89.02	11	N/A	N/A
CBAJDB_1577	5_14_2_1_no_mouse.62	d__Bacteria;p__Firmicutes_A;c__Clostridia;o__Lachnospirales;f__Lachnospiraceae;g__Acetatifactor;s__Acetatifactor sp910585665	GCA_910585665.1	95.0	d__Bacteria;p__Firmicutes_A;c__Clostridia;o__Lachnospirales;f__Lachnospiraceae;g__Acetatifactor;s__Acetatifactor sp910585665	99.79	0.89	GCA_910585665.1	95.0	d__Bacteria;p__Firmicutes_A;c__Clostridia;o__Lachnospirales;f__Lachnospiraceae;g__Acetatifactor;s__Acetatifactor sp910585665	99.79	0.89	d__Bacteria;p__Firmicutes_A;c__Clostridia;o__Lachnospirales;f__Lachnospiraceae;g__Acetatifactor;s__	taxonomic classification defined by topology and ANI	topological placement and ANI have congruent species assignments	GCA_910576125.1, s__Acetatifactor sp910576125, 95.0, 84.01, 0.59; GCA_910585425.1, s__Acetatifactor sp910585425, 95.0, 82.34, 0.56; GCA_910585615.1, s__Acetatifactor sp910585615, 95.0, 82.22, 0.51; GCA_910584235.1, s__Acetatifactor sp910584235, 95.0, 80.15, 0.43; GCA_910586775.1, s__Acetatifactor sp910586775, 95.0, 79.22, 0.33; GCA_910585805.1, s__Acetatifactor sp910585805, 95.0, 79.05, 0.31; GCA…	92.16	11	N/A	N/A
CBAJDB_1603	5_14_2_1_no_salm.21	d__Bacteria;p__Firmicutes_A;c__Clostridia;o__Lachnospirales;f__Lachnospiraceae;g__UBA3282;s__UBA3282 sp009774655	GCA_009774655.1	95.0	d__Bacteria;p__Firmicutes_A;c__Clostridia;o__Lachnospirales;f__Lachnospiraceae;g__UBA3282;s__UBA3282 sp009774655	98.25	0.72	GCA_009774655.1	95.0	d__Bacteria;p__Firmicutes_A;c__Clostridia;o__Lachnospirales;f__Lachnospiraceae;g__UBA3282;s__UBA3282 sp009774655	98.25	0.72	d__Bacteria;p__Firmicutes_A;c__Clostridia;o__Lachnospirales;f__Lachnospiraceae;g__UBA3282;s__	taxonomic classification defined by topology and ANI	topological placement and ANI have congruent species assignments	GCA_910578115.1, s__UBA3282 sp910578115, 95.0, 89.18, 0.67; GCA_910588215.1, s__UBA3282 sp910588215, 95.0, 83.61, 0.57; GCA_910578345.1, s__UBA3282 sp009774575, 95.0, 80.57, 0.51; GCA_910575245.1, s__UBA3282 sp910575245, 95.0, 80.25, 0.51; GCA_910586615.1, s__UBA3282 sp910586615, 95.0, 78.89, 0.33; GCA_910578555.1, s__UBA3282 sp910578555, 95.0, 78.77, 0.33; GCA_014804365.1, s__UBA3282 sp014804365…	86.78	11	N/A	N/A
CBAJDB_1686	5_14_2_5.20	d__Bacteria;p__Firmicutes_A;c__Clostridia;o__Lachnospirales;f__Lachnospiraceae;g__14-2;s__14-2 sp011960065	GCA_910575555.1	95.0	d__Bacteria;p__Firmicutes_A;c__Clostridia;o__Lachnospirales;f__Lachnospiraceae;g__14-2;s__14-2 sp011960065	98.56	0.89	GCA_910575555.1	95.0	d__Bacteria;p__Firmicutes_A;c__Clostridia;o__Lachnospirales;f__Lachnospiraceae;g__14-2;s__14-2 sp011960065	98.56	0.89	d__Bacteria;p__Firmicutes_A;c__Clostridia;o__Lachnospirales;f__Lachnospiraceae;g__14-2;s__	taxonomic classification defined by topology and ANI	topological placement and ANI have congruent species assignments	GCA_910584585.1, s__14-2 sp910584585, 95.0, 85.34, 0.7; GCA_004793545.1, s__14-2 sp004793545, 95.0, 84.61, 0.71; GCA_000403255.2, s__14-2 sp000403255, 95.0, 80.48, 0.43; GCF_000403845.2, s__14-2 sp000403845, 95.0, 80.14, 0.45; GCA_000403315.2, s__14-2 sp000403315, 95.0, 79.76, 0.41; GCA_910576385.1, s__14-2 sp910576385, 95.0, 79.59, 0.22; GCA_910585295.1, s__14-2 sp009774455, 95.0, 79.2, 0.39; GC…	92.34	11	N/A	N/A
CBAJDB_1691	5_14_2_5.25	d__Bacteria;p__Firmicutes_A;c__Clostridia;o__Oscillospirales;f__Oscillospiraceae;g__Enterenecus;s__Enterenecus sp910587255	GCA_910587255.1	95.0	d__Bacteria;p__Firmicutes_A;c__Clostridia;o__Oscillospirales;f__Oscillospiraceae;g__Enterenecus;s__Enterenecus sp910587255	98.12	0.89	GCA_910587255.1	95.0	d__Bacteria;p__Firmicutes_A;c__Clostridia;o__Oscillospirales;f__Oscillospiraceae;g__Enterenecus;s__Enterenecus sp910587255	98.12	0.89	d__Bacteria;p__Firmicutes_A;c__Clostridia;o__Oscillospirales;f__Oscillospiraceae;g__Enterenecus;s__	taxonomic classification defined by topology and ANI	topological placement and ANI have congruent species assignments	GCA_910588105.1, s__Enterenecus sp910588105, 95.0, 90.36, 0.77; GCA_910584835.1, s__Enterenecus sp910584835, 95.0, 89.06, 0.68; GCA_910585155.1, s__Enterenecus sp910585155, 95.0, 86.41, 0.68; GCA_910588495.1, s__Enterenecus sp910588495, 95.0, 86.15, 0.66; GCA_910588135.1, s__Enterenecus sp910588135, 95.0, 85.21, 0.63; GCA_910577525.1, s__Enterenecus sp910577525, 95.0, 85.07, 0.66; GCA_014799475.1…	74.13	11	N/A	N/A
CBAJDB_1714	5_14_2_5.46	d__Bacteria;p__Firmicutes_A;c__Clostridia;o__Lachnospirales;f__Lachnospiraceae;g__1XD42-69;s__1XD42-69 sp910589105	GCA_910589105.1	95.0	d__Bacteria;p__Firmicutes_A;c__Clostridia;o__Lachnospirales;f__Lachnospiraceae;g__1XD42-69;s__1XD42-69 sp910589105	99.96	0.96	GCA_910589105.1	95.0	d__Bacteria;p__Firmicutes_A;c__Clostridia;o__Lachnospirales;f__Lachnospiraceae;g__1XD42-69;s__1XD42-69 sp910589105	99.96	0.96	d__Bacteria;p__Firmicutes_A;c__Clostridia;o__Lachnospirales;f__Lachnospiraceae;g__1XD42-69;s__	taxonomic classification defined by topology and ANI	topological placement and ANI have congruent species assignments	GCA_910586355.1, s__1XD42-69 sp910586355, 95.0, 79.47, 0.46; GCA_011959925.1, s__1XD42-69 sp011959925, 95.0, 78.44, 0.24; GCA_009911505.1, s__1XD42-69 sp009911505, 95.0, 78.04, 0.2; GCF_003612565.1, s__1XD42-69 sp003612565, 95.0, 77.89, 0.14; GCA_910586645.1, s__1XD42-69 sp910586645, 95.0, 77.82, 0.29; GCA_910586725.1, s__1XD42-69 sp910586725, 95.0, 77.77, 0.25; GCA_910585825.1, s__1XD42-69 sp910…	92.99	11	N/A	N/A
CBAJDB_1758	5_14_2_5_no_mouse.20	d__Bacteria;p__Firmicutes_A;c__Clostridia;o__Oscillospirales;f__Oscillospiraceae;g__Lawsonibacter;s__Lawsonibacter sp910585815	GCA_910585815.1	95.0	d__Bacteria;p__Firmicutes_A;c__Clostridia;o__Oscillospirales;f__Oscillospiraceae;g__Lawsonibacter;s__Lawsonibacter sp910585815	95.99	0.77	GCA_910585815.1	95.0	d__Bacteria;p__Firmicutes_A;c__Clostridia;o__Oscillospirales;f__Oscillospiraceae;g__Lawsonibacter;s__Lawsonibacter sp910585815	95.99	0.77	d__Bacteria;p__Firmicutes_A;c__Clostridia;o__Oscillospirales;f__Oscillospiraceae;g__Lawsonibacter;s__	taxonomic classification defined by topology and ANI	topological placement and ANI have congruent species assignments	GCA_910578735.1, s__Lawsonibacter sp910578735, 95.0, 87.33, 0.68; GCA_910589085.1, s__Lawsonibacter sp910589085, 95.0, 86.23, 0.69; GCA_910588635.1, s__Lawsonibacter sp910588635, 95.0, 85.85, 0.68; GCA_000492175.1, s__Lawsonibacter sp000492175, 95.0, 85.84, 0.58; GCA_910584605.1, s__Lawsonibacter sp910584605, 95.0, 85.69, 0.63; GCF_009911595.1, s__Lawsonibacter sp009911595, 95.0, 85.13, 0.54; GCA…	91.7	11	N/A	N/A
CBAJDB_1767	5_14_2_5_no_mouse.29	d__Bacteria;p__Firmicutes_A;c__Clostridia;o__Lachnospirales;f__Lachnospiraceae;g__Choladocola;s__Choladocola sp009774145	GCA_009774145.1	95.0	d__Bacteria;p__Firmicutes_A;c__Clostridia;o__Lachnospirales;f__Lachnospiraceae;g__Choladocola;s__Choladocola sp009774145	98.7	0.88	GCA_009774145.1	95.0	d__Bacteria;p__Firmicutes_A;c__Clostridia;o__Lachnospirales;f__Lachnospiraceae;g__Choladocola;s__Choladocola sp009774145	98.7	0.88	d__Bacteria;p__Firmicutes_A;c__Clostridia;o__Lachnospirales;f__Lachnospiraceae;g__Choladocola;s__	taxonomic classification defined by topology and ANI	topological placement and ANI have congruent species assignments	GCA_910583615.1, s__Choladocola sp910583615, 95.0, 84.48, 0.68; GCA_910584205.1, s__Choladocola sp910584205, 95.0, 81.98, 0.56; GCA_910574805.1, s__Choladocola sp009774135, 95.0, 81.5, 0.54; GCA_910584945.1, s__Choladocola sp910584945, 95.0, 80.18, 0.41; GCA_910587765.1, s__Choladocola sp910587765, 95.0, 80.14, 0.44; GCA_910583895.1, s__Choladocola sp910583895, 95.0, 79.94, 0.4; GCA_910574965.1, …	92.32	11	N/A	N/A
CBAJDB_1769	5_14_2_5_no_mouse.30	d__Bacteria;p__Firmicutes_A;c__Clostridia;o__Oscillospirales;f__Oscillospiraceae;g__Pelethomonas;s__Pelethomonas sp910577915	GCA_910577915.1	95.0	d__Bacteria;p__Firmicutes_A;c__Clostridia;o__Oscillospirales;f__Oscillospiraceae;g__Pelethomonas;s__Pelethomonas sp910577915	97.91	0.85	GCA_910577915.1	95.0	d__Bacteria;p__Firmicutes_A;c__Clostridia;o__Oscillospirales;f__Oscillospiraceae;g__Pelethomonas;s__Pelethomonas sp910577915	97.91	0.85	d__Bacteria;p__Firmicutes_A;c__Clostridia;o__Oscillospirales;f__Oscillospiraceae;g__Pelethomonas;s__	taxonomic classification defined by topology and ANI	topological placement and ANI have congruent species assignments	GCA_910588365.1, s__Pelethomonas sp910588365, 95.0, 82.57, 0.6; GCA_910579965.1, s__Pelethomonas sp910579965, 95.0, 82.52, 0.63; GCA_910579485.1, s__Pelethomonas sp910579485, 95.0, 81.52, 0.62; GCA_009774055.1, s__Pelethomonas sp009774055, 95.0, 81.41, 0.57; GCA_910588045.1, s__Pelethomonas sp910588045, 95.0, 81.23, 0.61; GCA_014799925.1, s__Pelethomonas sp014799925, 95.0, 81.14, 0.57; GCA_018712…	51.65	11	N/A	N/A
CBAJDB_1781	5_14_2_5_no_mouse.41	d__Bacteria;p__Firmicutes_A;c__Clostridia;o__Lachnospirales;f__Lachnospiraceae;g__MGBC131033;s__MGBC131033 sp910585655	GCA_910585655.1	95.0	d__Bacteria;p__Firmicutes_A;c__Clostridia;o__Lachnospirales;f__Lachnospiraceae;g__MGBC131033;s__MGBC131033 sp910585655	99.69	0.87	GCA_910585655.1	95.0	d__Bacteria;p__Firmicutes_A;c__Clostridia;o__Lachnospirales;f__Lachnospiraceae;g__MGBC131033;s__MGBC131033 sp910585655	99.69	0.87	d__Bacteria;p__Firmicutes_A;c__Clostridia;o__Lachnospirales;f__Lachnospiraceae;g__;s__	taxonomic classification defined by topology and ANI	topological placement and ANI have congruent species assignments	N/A	85.27	11	N/A	N/A
CBAJDB_1794	5_14_2_5_no_mouse.8	d__Bacteria;p__Firmicutes_A;c__Clostridia;o__Lachnospirales;f__Anaerotignaceae;g__Anaerotignum;s__Anaerotignum sp910576545	GCA_910576545.1	95.0	d__Bacteria;p__Firmicutes_A;c__Clostridia;o__Lachnospirales;f__Anaerotignaceae;g__Anaerotignum;s__Anaerotignum sp910576545	98.8	0.92	GCA_910576545.1	95.0	d__Bacteria;p__Firmicutes_A;c__Clostridia;o__Lachnospirales;f__Anaerotignaceae;g__Anaerotignum;s__Anaerotignum sp910576545	98.8	0.92	d__Bacteria;p__Firmicutes_A;c__Clostridia;o__Lachnospirales;f__Anaerotignaceae;g__Anaerotignum;s__	taxonomic classification defined by topology and ANI	topological placement and ANI have congruent species assignments	GCA_910578425.1, s__Anaerotignum sp910578425, 95.0, 90.64, 0.83; GCF_016902535.1, s__Anaerotignum lactatifermentans_A, 95.0, 78.19, 0.18; GCA_017523325.1, s__Anaerotignum sp017523325, 95.0, 78.01, 0.36; GCF_003865035.1, s__Anaerotignum faecicola, 95.0, 77.95, 0.24; GCA_004557645.1, s__Anaerotignum sp004557645, 95.0, 77.93, 0.27; GCA_001304995.1, s__Anaerotignum sp001304995, 95.0, 77.8, 0.15; GCA_…	94.9	11	N/A	N/A
CBAJDB_1883	5_14_4_8_no_mouse.2	d__Bacteria;p__Bacteroidota;c__Bacteroidia;o__Bacteroidales;f__Muribaculaceae;g__CAG-485;s__CAG-485 sp002362485	GCA_003833075.1	95.0	d__Bacteria;p__Bacteroidota;c__Bacteroidia;o__Bacteroidales;f__Muribaculaceae;g__CAG-485;s__CAG-485 sp002362485	98.15	0.89	GCA_003833075.1	95.0	d__Bacteria;p__Bacteroidota;c__Bacteroidia;o__Bacteroidales;f__Muribaculaceae;g__CAG-485;s__CAG-485 sp002362485	98.15	0.89	d__Bacteria;p__Bacteroidota;c__Bacteroidia;o__Bacteroidales;f__Muribaculaceae;g__CAG-485;s__	taxonomic classification defined by topology and ANI	topological placement and ANI have congruent species assignments	GCA_910573745.1, s__CAG-485 sp002361215, 95.0, 80.66, 0.13; GCA_910584055.1, s__CAG-485 sp910584055, 95.0, 79.67, 0.38; GCA_905212215.1, s__CAG-485 sp905212215, 95.0, 79.62, 0.08; GCA_910585285.1, s__CAG-485 sp910585285, 95.0, 79.52, 0.37; GCA_009775365.1, s__CAG-485 sp009775365, 95.0, 79.03, 0.13; GCA_014802175.1, s__CAG-485 sp014802175, 95.0, 79.03, 0.24; GCA_900549375.1, s__CAG-485 sp900549375…	94.08	11	N/A	N/A
CBAJDB_1889	5_14_4_8_no_mouse.8	d__Bacteria;p__Firmicutes;c__Bacilli;o__Lactobacillales;f__Enterococcaceae;g__Enterococcus;s__Enterococcus faecalis	GCF_000392875.1	95.0	d__Bacteria;p__Firmicutes;c__Bacilli;o__Lactobacillales;f__Enterococcaceae;g__Enterococcus;s__Enterococcus faecalis	98.87	0.92	GCF_000392875.1	95.0	d__Bacteria;p__Firmicutes;c__Bacilli;o__Lactobacillales;f__Enterococcaceae;g__Enterococcus;s__Enterococcus faecalis	98.87	0.92	d__Bacteria;p__Firmicutes;c__Bacilli;o__Lactobacillales;f__Enterococcaceae;g__Enterococcus;s__	taxonomic classification defined by topology and ANI	topological placement and ANI have congruent species assignments	GCF_002140715.1, s__Enterococcus sp002140715, 95.0, 78.58, 0.25; GCF_000407165.1, s__Enterococcus haemoperoxidus, 95.0, 78.58, 0.26; GCF_001465345.1, s__Enterococcus rotai, 95.0, 78.57, 0.27; GCF_002148425.1, s__Enterococcus sp002148425, 95.0, 78.56, 0.28; GCF_017377505.1, s__Enterococcus sp017377505, 95.0, 78.5, 0.27; GCF_001730365.1, s__Enterococcus quebecensis, 95.0, 78.38, 0.25; GCF_001730295…	96.31	11	N/A	N/A
CBAJDB_120	All_IDBACoAss_bin.10	d__Bacteria;p__Firmicutes_A;c__Clostridia;o__Lachnospirales;f__Lachnospiraceae;g__;s__	N/A	N/A	N/A	N/A	N/A	GCA_905193085.1	95.0	d__Bacteria;p__Firmicutes_A;c__Clostridia;o__Lachnospirales;f__Lachnospiraceae;g__CAJJNI01;s__CAJJNI01 sp905193085	77.07	0.07	d__Bacteria;p__Firmicutes_A;c__Clostridia;o__Lachnospirales;f__Lachnospiraceae;g__;s__	taxonomic classification defined by topology and ANI	classification based on placement in class-level tree	N/A	92.99	11	0.8366117716442529	N/A
CBAJDB_206	All_IDBACoAss_bin.116	d__Bacteria;p__Firmicutes_A;c__Clostridia;o__Lachnospirales;f__Lachnospiraceae;g__MD308;s__MD308 sp000403475	GCA_000403475.2	95.0	d__Bacteria;p__Firmicutes_A;c__Clostridia;o__Lachnospirales;f__Lachnospiraceae;g__MD308;s__MD308 sp000403475	98.99	0.95	GCA_000403475.2	95.0	d__Bacteria;p__Firmicutes_A;c__Clostridia;o__Lachnospirales;f__Lachnospiraceae;g__MD308;s__MD308 sp000403475	98.99	0.95	d__Bacteria;p__Firmicutes_A;c__Clostridia;o__Lachnospirales;f__Lachnospiraceae;g__MD308;s__	taxonomic classification defined by topology and ANI	topological placement and ANI have congruent species assignments	GCA_910578455.1, s__MD308 sp910578455, 95.0, 87.62, 0.51; GCA_910586965.1, s__MD308 sp910586965, 95.0, 85.21, 0.7; GCA_910575105.1, s__MD308 sp910575105, 95.0, 82.09, 0.56; GCA_010206225.2, s__MD308 sp010206225, 95.0, 80.76, 0.46; GCA_910579335.1, s__MD308 sp910579335, 95.0, 80.56, 0.57; GCA_910584615.1, s__MD308 sp910584615, 95.0, 80.45, 0.51	87.23	11	N/A	N/A
CBAJDB_159	All_IDBACoAss_bin.125	d__Bacteria;p__Firmicutes_A;c__Clostridia;o__Lachnospirales;f__Lachnospiraceae;g__Acetatifactor;s__Acetatifactor sp003612485	GCA_003612485.1	95.0	d__Bacteria;p__Firmicutes_A;c__Clostridia;o__Lachnospirales;f__Lachnospiraceae;g__Acetatifactor;s__Acetatifactor sp003612485	99.0	0.94	GCA_003612485.1	95.0	d__Bacteria;p__Firmicutes_A;c__Clostridia;o__Lachnospirales;f__Lachnospiraceae;g__Acetatifactor;s__Acetatifactor sp003612485	99.0	0.94	d__Bacteria;p__Firmicutes_A;c__Clostridia;o__Lachnospirales;f__Lachnospiraceae;g__Acetatifactor;s__	taxonomic classification defined by topology and ANI	topological placement and ANI have congruent species assignments	GCA_910585425.1, s__Acetatifactor sp910585425, 95.0, 78.29, 0.37; GCA_910585665.1, s__Acetatifactor sp910585665, 95.0, 78.26, 0.29; GCA_910585615.1, s__Acetatifactor sp910585615, 95.0, 78.23, 0.31; GCA_910584235.1, s__Acetatifactor sp910584235, 95.0, 78.09, 0.3; GCA_910576125.1, s__Acetatifactor sp910576125, 95.0, 78.05, 0.31; GCA_910589035.1, s__Acetatifactor sp910589035, 95.0, 77.96, 0.29; GCA_…	92.16	11	N/A	N/A
CBAJDB_412	All_IDBACoAss_bin.146	d__Bacteria;p__Firmicutes_A;c__Clostridia;o__Oscillospirales;f__Oscillospiraceae;g__Dysosmobacter;s__Dysosmobacter sp910575815	GCA_910575815.1	95.0	d__Bacteria;p__Firmicutes_A;c__Clostridia;o__Oscillospirales;f__Oscillospiraceae;g__Dysosmobacter;s__Dysosmobacter sp910575815	98.52	0.89	GCA_910575815.1	95.0	d__Bacteria;p__Firmicutes_A;c__Clostridia;o__Oscillospirales;f__Oscillospiraceae;g__Dysosmobacter;s__Dysosmobacter sp910575815	98.52	0.89	d__Bacteria;p__Firmicutes_A;c__Clostridia;o__Oscillospirales;f__Oscillospiraceae;g__Dysosmobacter;s__	taxonomic classification defined by topology and ANI	topological placement and ANI have congruent species assignments	GCA_910588175.1, s__Dysosmobacter sp910588175, 95.0, 85.92, 0.61; GCA_910574635.1, s__Dysosmobacter sp009774015, 95.0, 84.87, 0.7; GCA_910576865.1, s__Dysosmobacter sp910576865, 95.0, 84.57, 0.64; GCA_910579435.1, s__Dysosmobacter sp910579435, 95.0, 84.53, 0.63; GCA_910583695.1, s__Dysosmobacter sp910583695, 95.0, 84.33, 0.65; GCA_009773995.1, s__Dysosmobacter sp009773995, 95.0, 84.32, 0.58; GCA_…	61.95	11	N/A	N/A
CBAJDB_246	All_IDBACoAss_bin.155	d__Bacteria;p__Firmicutes_A;c__Clostridia;o__Lachnospirales;f__Lachnospiraceae;g__UBA3402;s__	N/A	N/A	N/A	N/A	N/A	GCA_910574345.1	95.0	d__Bacteria;p__Firmicutes_A;c__Clostridia;o__Lachnospirales;f__Lachnospiraceae;g__UBA3402;s__UBA3402 sp910574345	78.89	0.37	d__Bacteria;p__Firmicutes_A;c__Clostridia;o__Lachnospirales;f__Lachnospiraceae;g__UBA3402;s__	taxonomic classification defined by topology and ANI	classification based on placement in class-level tree	GCA_910586845.1, s__UBA3402 sp910586845, 95.0, 80.92, 0.48; GCA_910577935.1, s__UBA3402 sp910577935, 95.0, 80.07, 0.44; GCA_910588865.1, s__UBA3402 sp910588865, 95.0, 79.56, 0.42; GCA_910585645.1, s__UBA3402 sp910585645, 95.0, 78.98, 0.34; GCA_910588505.1, s__UBA3402 sp910588505, 95.0, 78.87, 0.34; GCA_910575585.1, s__UBA3402 sp910575585, 95.0, 78.83, 0.34; GCA_002358555.1, s__UBA3402 sp002358555…	73.93	11	0.9645504548934261	N/A
CBAJDB_382	All_IDBACoAss_bin.182	d__Bacteria;p__Firmicutes_A;c__Clostridia;o__Oscillospirales;f__Oscillospiraceae;g__Lawsonibacter;s__Lawsonibacter sp910584605	GCA_910584605.1	95.0	d__Bacteria;p__Firmicutes_A;c__Clostridia;o__Oscillospirales;f__Oscillospiraceae;g__Lawsonibacter;s__Lawsonibacter sp910584605	98.52	0.73	GCA_910584605.1	95.0	d__Bacteria;p__Firmicutes_A;c__Clostridia;o__Oscillospirales;f__Oscillospiraceae;g__Lawsonibacter;s__Lawsonibacter sp910584605	98.52	0.73	d__Bacteria;p__Firmicutes_A;c__Clostridia;o__Oscillospirales;f__Oscillospiraceae;g__Lawsonibacter;s__	taxonomic classification defined by topology and ANI	topological placement and ANI have congruent species assignments	GCA_910585815.1, s__Lawsonibacter sp910585815, 95.0, 85.41, 0.66; GCA_910578735.1, s__Lawsonibacter sp910578735, 95.0, 84.43, 0.61; GCA_910589085.1, s__Lawsonibacter sp910589085, 95.0, 83.94, 0.57; GCA_000492175.1, s__Lawsonibacter sp000492175, 95.0, 83.91, 0.62; GCA_910575265.1, s__Lawsonibacter sp910575265, 95.0, 83.9, 0.64; GCA_910588635.1, s__Lawsonibacter sp910588635, 95.0, 83.89, 0.62; GCF_…	46.92	11	N/A	N/A
CBAJDB_315	All_IDBACoAss_bin.215	d__Bacteria;p__Firmicutes_A;c__Clostridia;o__Lachnospirales;f__Lachnospiraceae;g__Ventrimonas;s__Ventrimonas sp910577655	GCA_910577655.1	95.0	d__Bacteria;p__Firmicutes_A;c__Clostridia;o__Lachnospirales;f__Lachnospiraceae;g__Ventrimonas;s__Ventrimonas sp910577655	98.75	0.84	GCA_910577655.1	95.0	d__Bacteria;p__Firmicutes_A;c__Clostridia;o__Lachnospirales;f__Lachnospiraceae;g__Ventrimonas;s__Ventrimonas sp910577655	98.75	0.84	d__Bacteria;p__Firmicutes_A;c__Clostridia;o__Lachnospirales;f__Lachnospiraceae;g__Ventrimonas;s__	taxonomic classification defined by topology and ANI	topological placement and ANI have congruent species assignments	GCA_910577765.1, s__Ventrimonas sp910577765, 95.0, 82.11, 0.56; GCA_018715565.1, s__Ventrimonas merdavium, 95.0, 77.72, 0.24; GCA_910575255.1, s__Ventrimonas sp910575255, 95.0, 77.36, 0.19; GCA_900540335.1, s__Ventrimonas sp900540335, 95.0, 77.33, 0.16; GCA_910588875.1, s__Ventrimonas sp910588875, 95.0, 77.28, 0.18; GCA_910586255.1, s__Ventrimonas sp910586255, 95.0, 77.27, 0.22; GCF_003480315.1, …	78.42	11	N/A	N/A
CBAJDB_125	All_IDBACoAss_bin.219	d__Bacteria;p__Firmicutes_A;c__Clostridia;o__Lachnospirales;f__Lachnospiraceae;g__MGBC165282;s__MGBC165282 sp910589265	GCA_910589265.1	95.0	d__Bacteria;p__Firmicutes_A;c__Clostridia;o__Lachnospirales;f__Lachnospiraceae;g__MGBC165282;s__MGBC165282 sp910589265	99.98	0.97	GCA_910589265.1	95.0	d__Bacteria;p__Firmicutes_A;c__Clostridia;o__Lachnospirales;f__Lachnospiraceae;g__MGBC165282;s__MGBC165282 sp910589265	99.98	0.97	d__Bacteria;p__Firmicutes_A;c__Clostridia;o__Lachnospirales;f__Lachnospiraceae;g__;s__	taxonomic classification defined by topology and ANI	topological placement and ANI have congruent species assignments	N/A	88.01	11	N/A	N/A
CBAJDB_126	All_IDBACoAss_bin.239	d__Bacteria;p__Firmicutes_A;c__Clostridia;o__Lachnospirales;f__Lachnospiraceae;g__RGIG8607;s__RGIG8607 sp910577045	GCA_910577045.1	95.0	d__Bacteria;p__Firmicutes_A;c__Clostridia;o__Lachnospirales;f__Lachnospiraceae;g__RGIG8607;s__RGIG8607 sp910577045	99.45	0.95	GCA_910577045.1	95.0	d__Bacteria;p__Firmicutes_A;c__Clostridia;o__Lachnospirales;f__Lachnospiraceae;g__RGIG8607;s__RGIG8607 sp910577045	99.45	0.95	d__Bacteria;p__Firmicutes_A;c__Clostridia;o__Lachnospirales;f__Lachnospiraceae;g__RGIG8607;s__	taxonomic classification defined by topology and ANI	topological placement and ANI have congruent species assignments	GCA_017624115.1, s__RGIG8607 sp017624115, 95.0, 77.53, 0.13; GCA_910588535.1, s__RGIG8607 sp910588535, 95.0, 77.51, 0.23	65.69	11	N/A	N/A
CBAJDB_174	All_IDBACoAss_bin.4	d__Bacteria;p__Firmicutes_A;c__Clostridia;o__Lachnospirales;f__Lachnospiraceae;g__CAG-95;s__CAG-95 sp910579425	GCA_910579425.1	95.0	d__Bacteria;p__Firmicutes_A;c__Clostridia;o__Lachnospirales;f__Lachnospiraceae;g__CAG-95;s__CAG-95 sp910579425	99.06	0.86	GCA_910579425.1	95.0	d__Bacteria;p__Firmicutes_A;c__Clostridia;o__Lachnospirales;f__Lachnospiraceae;g__CAG-95;s__CAG-95 sp910579425	99.06	0.86	d__Bacteria;p__Firmicutes_A;c__Clostridia;o__Lachnospirales;f__Lachnospiraceae;g__CAG-95;s__	taxonomic classification defined by topology and ANI	topological placement and ANI have congruent species assignments	GCA_009911035.1, s__CAG-95 sp009911035, 95.0, 77.87, 0.24; GCA_910577275.1, s__CAG-95 sp910577275, 95.0, 77.83, 0.27; GCA_910579495.1, s__CAG-95 sp910579495, 95.0, 77.77, 0.24; GCA_910579685.1, s__CAG-95 sp910579685, 95.0, 77.76, 0.23; GCA_002492465.1, s__CAG-95 sp002492465, 95.0, 77.68, 0.21; GCA_009917455.1, s__CAG-95 sp009917455, 95.0, 77.64, 0.28; GCA_900554925.1, s__CAG-95 sp900554925, 95.0,…	68.39	11	N/A	N/A
CBAJDB_279	All_IDBACoAss_bin.51	d__Bacteria;p__Firmicutes_A;c__Clostridia;o__Lachnospirales;f__Lachnospiraceae;g__VSOB01;s__VSOB01 sp910589075	GCA_910589075.1	95.0	d__Bacteria;p__Firmicutes_A;c__Clostridia;o__Lachnospirales;f__Lachnospiraceae;g__VSOB01;s__VSOB01 sp910589075	100.0	0.98	GCA_910589075.1	95.0	d__Bacteria;p__Firmicutes_A;c__Clostridia;o__Lachnospirales;f__Lachnospiraceae;g__VSOB01;s__VSOB01 sp910589075	100.0	0.98	d__Bacteria;p__Firmicutes_A;c__Clostridia;o__Lachnospirales;f__Lachnospiraceae;g__VSOB01;s__	taxonomic classification defined by topology and ANI	topological placement and ANI have congruent species assignments	GCA_009774625.1, s__VSOB01 sp009774625, 95.0, 80.2, 0.54; GCA_910587155.1, s__VSOB01 sp910587155, 95.0, 80.13, 0.46; GCA_910585205.1, s__VSOB01 sp910585205, 95.0, 78.59, 0.47; GCA_910585345.1, s__VSOB01 sp910585345, 95.0, 78.05, 0.31; GCA_910587635.1, s__VSOB01 sp910587635, 95.0, 77.98, 0.29; GCA_017621975.1, s__VSOB01 sp017621975, 95.0, 77.72, 0.23; GCA_015056735.1, s__VSOB01 sp015056735, 95.0, …	94.68	11	N/A	N/A
CBAJDB_141	All_IDBACoAss_bin.56	d__Bacteria;p__Firmicutes_A;c__Clostridia;o__Lachnospirales;f__Lachnospiraceae;g__14-2;s__14-2 sp910575075	GCA_910575075.1	95.0	d__Bacteria;p__Firmicutes_A;c__Clostridia;o__Lachnospirales;f__Lachnospiraceae;g__14-2;s__14-2 sp910575075	99.42	0.93	GCA_910575075.1	95.0	d__Bacteria;p__Firmicutes_A;c__Clostridia;o__Lachnospirales;f__Lachnospiraceae;g__14-2;s__14-2 sp910575075	99.42	0.93	d__Bacteria;p__Firmicutes_A;c__Clostridia;o__Lachnospirales;f__Lachnospiraceae;g__14-2;s__	taxonomic classification defined by topology and ANI	topological placement and ANI have congruent species assignments	GCA_910585395.1, s__14-2 sp910585395, 95.0, 84.2, 0.79; GCA_009911185.1, s__14-2 sp009911185, 95.0, 83.58, 0.55; GCA_910575155.1, s__14-2 sp910575155, 95.0, 81.64, 0.53; GCA_910576975.1, s__14-2 sp910576975, 95.0, 78.69, 0.34; GCA_910580015.1, s__14-2 sp910580015, 95.0, 78.65, 0.39; GCA_910576385.1, s__14-2 sp910576385, 95.0, 78.43, 0.35; GCA_004793545.1, s__14-2 sp004793545, 95.0, 78.27, 0.26; G…	79.13	11	N/A	N/A
CBAJDB_43	All_IDBACoAss_bin.59	d__Bacteria;p__Firmicutes_A;c__Clostridia;o__Christensenellales;f__Borkfalkiaceae;g__Gallimonas;s__Gallimonas sp910586365	GCA_910586365.1	95.0	d__Bacteria;p__Firmicutes_A;c__Clostridia;o__Christensenellales;f__Borkfalkiaceae;g__Gallimonas;s__Gallimonas sp910586365	99.66	0.92	GCA_910586365.1	95.0	d__Bacteria;p__Firmicutes_A;c__Clostridia;o__Christensenellales;f__Borkfalkiaceae;g__Gallimonas;s__Gallimonas sp910586365	99.66	0.92	d__Bacteria;p__Firmicutes_A;c__Clostridia;o__Christensenellales;f__Borkfalkiaceae;g__Gallimonas;s__	taxonomic classification defined by topology and ANI	topological placement and ANI have congruent species assignments	GCA_910589015.1, s__Gallimonas sp910589015, 95.0, 87.32, 0.84; GCA_910586985.1, s__Gallimonas sp910586985, 95.0, 79.84, 0.2; GCA_910588465.1, s__Gallimonas sp910588465, 95.0, 78.49, 0.27; GCA_910586825.1, s__Gallimonas sp910586825, 95.0, 78.47, 0.29; GCA_910586655.1, s__Gallimonas sp910586655, 95.0, 78.36, 0.18; GCF_904373325.1, s__Gallimonas merdigallinarum, 95.0, 78.26, 0.27; GCA_910586245.1, s…	65.03	11	N/A	N/A
CBAJDB_129	All_IDBACoAss_bin.65	d__Bacteria;p__Firmicutes_A;c__Clostridia;o__Lachnospirales;f__Lachnospiraceae;g__UMGS1370;s__UMGS1370 sp910577645	GCA_910577645.1	95.0	d__Bacteria;p__Firmicutes_A;c__Clostridia;o__Lachnospirales;f__Lachnospiraceae;g__UMGS1370;s__UMGS1370 sp910577645	99.12	0.88	GCA_910577645.1	95.0	d__Bacteria;p__Firmicutes_A;c__Clostridia;o__Lachnospirales;f__Lachnospiraceae;g__UMGS1370;s__UMGS1370 sp910577645	99.12	0.88	d__Bacteria;p__Firmicutes_A;c__Clostridia;o__Lachnospirales;f__Lachnospiraceae;g__UMGS1370;s__	taxonomic classification defined by topology and ANI	topological placement and ANI have congruent species assignments	GCA_910586755.1, s__UMGS1370 sp910586755, 95.0, 87.92, 0.75; GCA_900542035.1, s__UMGS1370 sp900542035, 95.0, 79.36, 0.4; GCA_900551135.1, s__UMGS1370 sp900551135, 95.0, 79.16, 0.47; GCA_905215625.1, s__UMGS1370 sp905215625, 95.0, 79.15, 0.41; GCA_904395885.1, s__UMGS1370 sp904395885, 95.0, 78.17, 0.25	90.63	11	N/A	N/A
CBAJDB_130	All_IDBACoAss_bin.75	d__Bacteria;p__Firmicutes_A;c__Clostridia;o__Lachnospirales;f__Lachnospiraceae;g__Merdisoma;s__Merdisoma sp910576325	GCA_910576325.1	95.0	d__Bacteria;p__Firmicutes_A;c__Clostridia;o__Lachnospirales;f__Lachnospiraceae;g__Merdisoma;s__Merdisoma sp910576325	99.16	0.94	GCA_910576325.1	95.0	d__Bacteria;p__Firmicutes_A;c__Clostridia;o__Lachnospirales;f__Lachnospiraceae;g__Merdisoma;s__Merdisoma sp910576325	99.16	0.94	d__Bacteria;p__Firmicutes_A;c__Clostridia;o__Lachnospirales;f__Lachnospiraceae;g__Merdisoma;s__	taxonomic classification defined by topology and ANI	topological placement and ANI have congruent species assignments	GCA_910574835.1, s__Merdisoma sp910574835, 95.0, 92.07, 0.76; GCA_910575725.1, s__Merdisoma sp011959465, 95.0, 83.56, 0.68; GCA_009917555.1, s__Merdisoma sp009917555, 95.0, 82.91, 0.75; GCA_910574255.1, s__Merdisoma sp910574255, 95.0, 80.97, 0.6; GCA_910587955.1, s__Merdisoma sp910587955, 95.0, 78.36, 0.3; GCA_910586955.1, s__Merdisoma sp910586955, 95.0, 78.17, 0.3; GCA_910574475.1, s__Merdisoma …	66.68	11	N/A	N/A
CBAJDB_413	All_IDBACoAss_bin.82	d__Bacteria;p__Firmicutes_A;c__Clostridia;o__Oscillospirales;f__Oscillospiraceae;g__Dysosmobacter;s__Dysosmobacter sp910589315	GCA_910589315.1	95.0	d__Bacteria;p__Firmicutes_A;c__Clostridia;o__Oscillospirales;f__Oscillospiraceae;g__Dysosmobacter;s__Dysosmobacter sp910589315	99.97	0.92	GCA_910589315.1	95.0	d__Bacteria;p__Firmicutes_A;c__Clostridia;o__Oscillospirales;f__Oscillospiraceae;g__Dysosmobacter;s__Dysosmobacter sp910589315	99.97	0.92	d__Bacteria;p__Firmicutes_A;c__Clostridia;o__Oscillospirales;f__Oscillospiraceae;g__Dysosmobacter;s__	taxonomic classification defined by topology and ANI	topological placement and ANI have congruent species assignments	GCA_910579365.1, s__Dysosmobacter sp910579365, 95.0, 79.15, 0.36; GCA_910588175.1, s__Dysosmobacter sp910588175, 95.0, 79.1, 0.38; GCA_910583785.1, s__Dysosmobacter sp910583785, 95.0, 78.94, 0.35; GCA_910579435.1, s__Dysosmobacter sp910579435, 95.0, 78.88, 0.35; GCA_910587705.1, s__Dysosmobacter sp910587705, 95.0, 78.85, 0.36; GCA_910574635.1, s__Dysosmobacter sp009774015, 95.0, 78.84, 0.38; GCA_…	85.44	11	N/A	N/A
CBAJDB_166	All_IDBACoAss_bin.93	d__Bacteria;p__Firmicutes_A;c__Clostridia;o__Lachnospirales;f__Lachnospiraceae;g__Copromonas;s__Copromonas sp009917545	GCA_009917545.1	95.0	d__Bacteria;p__Firmicutes_A;c__Clostridia;o__Lachnospirales;f__Lachnospiraceae;g__Copromonas;s__Copromonas sp009917545	99.52	0.96	GCA_009917545.1	95.0	d__Bacteria;p__Firmicutes_A;c__Clostridia;o__Lachnospirales;f__Lachnospiraceae;g__Copromonas;s__Copromonas sp009917545	99.52	0.96	d__Bacteria;p__Firmicutes_A;c__Clostridia;o__Lachnospirales;f__Lachnospiraceae;g__Copromonas;s__	taxonomic classification defined by topology and ANI	topological placement and ANI have congruent species assignments	GCF_003478035.1, s__Copromonas sp900066785, 95.0, 78.04, 0.12; GCF_003435375.1, s__Copromonas sp900066535, 95.0, 77.99, 0.12; GCA_910586315.1, s__Copromonas sp910586315, 95.0, 77.81, 0.19; GCF_003480435.1, s__Copromonas sp900066055, 95.0, 77.76, 0.13; GCA_910575275.1, s__Copromonas sp910575275, 95.0, 77.66, 0.19; GCA_018712915.1, s__Copromonas faecavium, 95.0, 77.62, 0.17; GCA_017380975.1, s__Cop…	89.71	11	N/A	N/A
CBAJDB_108	All_MegahitCoAss_bin.108	d__Bacteria;p__Firmicutes_A;c__Clostridia;o__Lachnospirales;f__Lachnospiraceae;g__MGBC164599;s__MGBC164599 sp910588825	GCA_910588825.1	95.0	d__Bacteria;p__Firmicutes_A;c__Clostridia;o__Lachnospirales;f__Lachnospiraceae;g__MGBC164599;s__MGBC164599 sp910588825	99.09	0.79	GCA_910588825.1	95.0	d__Bacteria;p__Firmicutes_A;c__Clostridia;o__Lachnospirales;f__Lachnospiraceae;g__MGBC164599;s__MGBC164599 sp910588825	99.09	0.79	d__Bacteria;p__Firmicutes_A;c__Clostridia;o__Lachnospirales;f__Lachnospiraceae;g__MGBC164599;s__	taxonomic classification defined by topology and ANI	topological placement and ANI have congruent species assignments	GCA_910587105.1, s__MGBC164599 sp910587105, 95.0, 93.26, 0.7; GCA_910575625.1, s__MGBC164599 sp910575625, 95.0, 77.68, 0.21; GCA_910588775.1, s__MGBC164599 sp910588775, 95.0, 77.56, 0.27; GCA_910584115.1, s__MGBC164599 sp910584115, 95.0, 77.03, 0.17	84.15	11	N/A	N/A
CBAJDB_221	All_MegahitCoAss_bin.130	d__Bacteria;p__Firmicutes_A;c__Clostridia;o__Lachnospirales;f__Lachnospiraceae;g__Schaedlerella;s__Schaedlerella arabinosiphila	GCF_003885045.1	95.0	d__Bacteria;p__Firmicutes_A;c__Clostridia;o__Lachnospirales;f__Lachnospiraceae;g__Schaedlerella;s__Schaedlerella arabinosiphila	97.35	0.86	GCF_003885045.1	95.0	d__Bacteria;p__Firmicutes_A;c__Clostridia;o__Lachnospirales;f__Lachnospiraceae;g__Schaedlerella;s__Schaedlerella arabinosiphila	97.35	0.86	d__Bacteria;p__Firmicutes_A;c__Clostridia;o__Lachnospirales;f__Lachnospiraceae;g__Schaedlerella;s__	taxonomic classification defined by topology and ANI	topological placement and ANI have congruent species assignments	GCA_009911175.1, s__Schaedlerella sp009911175, 95.0, 87.7, 0.73; GCA_000403295.2, s__Schaedlerella sp000403295, 95.0, 86.0, 0.67; GCA_910575475.1, s__Schaedlerella sp910575475, 95.0, 85.61, 0.68; GCA_009774255.1, s__Schaedlerella sp009774255, 95.0, 81.6, 0.52; GCA_910589385.1, s__Schaedlerella sp910589385, 95.0, 79.22, 0.34; GCA_910574195.1, s__Schaedlerella sp910574195, 95.0, 77.97, 0.18; GCF_01…	86.56	11	N/A	N/A
CBAJDB_484	All_MegahitCoAss_bin.160	d__Bacteria;p__Firmicutes;c__Bacilli;o__Lactobacillales;f__Lactobacillaceae;g__Ligilactobacillus;s__Ligilactobacillus animalis	GCF_001434535.1	95.0	d__Bacteria;p__Firmicutes;c__Bacilli;o__Lactobacillales;f__Lactobacillaceae;g__Ligilactobacillus;s__Ligilactobacillus animalis	95.86	0.88	GCF_001434535.1	95.0	d__Bacteria;p__Firmicutes;c__Bacilli;o__Lactobacillales;f__Lactobacillaceae;g__Ligilactobacillus;s__Ligilactobacillus animalis	95.86	0.88	d__Bacteria;p__Firmicutes;c__Bacilli;o__Lactobacillales;f__Lactobacillaceae;g__Ligilactobacillus;s__	taxonomic classification defined by topology and ANI	topological placement and ANI have congruent species assignments	GCF_001591685.1, s__Ligilactobacillus murinus, 95.0, 93.12, 0.85; GCA_910587695.1, s__Ligilactobacillus sp910587695, 95.0, 92.75, 0.86; GCF_001434405.1, s__Ligilactobacillus apodemi, 95.0, 80.77, 0.55; GCF_900113455.1, s__Ligilactobacillus ruminis, 95.0, 78.9, 0.11; GCF_900110005.1, s__Ligilactobacillus ruminis_A, 95.0, 78.45, 0.16; GCF_001435375.1, s__Ligilactobacillus araffinosus, 95.0, 78.43, …	46.39	11	N/A	N/A
CBAJDB_163	All_MegahitCoAss_bin.181	d__Bacteria;p__Firmicutes_A;c__Clostridia;o__Lachnospirales;f__Lachnospiraceae;g__Copromonas;s__Copromonas sp910575275	GCA_910575275.1	95.0	d__Bacteria;p__Firmicutes_A;c__Clostridia;o__Lachnospirales;f__Lachnospiraceae;g__Copromonas;s__Copromonas sp910575275	99.67	0.97	GCA_910575275.1	95.0	d__Bacteria;p__Firmicutes_A;c__Clostridia;o__Lachnospirales;f__Lachnospiraceae;g__Copromonas;s__Copromonas sp910575275	99.67	0.97	d__Bacteria;p__Firmicutes_A;c__Clostridia;o__Lachnospirales;f__Lachnospiraceae;g__Copromonas;s__	taxonomic classification defined by topology and ANI	topological placement and ANI have congruent species assignments	GCA_018223415.1, s__Copromonas sp900541255, 95.0, 77.11, 0.19; GCA_910586315.1, s__Copromonas sp910586315, 95.0, 77.1, 0.16; GCA_014385265.1, s__Copromonas sp000435795, 95.0, 77.0, 0.16; GCA_018712915.1, s__Copromonas faecavium, 95.0, 76.92, 0.12; GCA_009917545.1, s__Copromonas sp009917545, 95.0, 76.92, 0.17; GCA_905215775.1, s__Copromonas sp905215775, 95.0, 76.89, 0.19; GCA_018713185.1, s__Copro…	55.04	11	N/A	N/A
CBAJDB_114	All_MegahitCoAss_bin.195	d__Bacteria;p__Firmicutes_A;c__Clostridia;o__Lachnospirales;f__Lachnospiraceae;g__Caccovicinus;s__Caccovicinus sp910585635	GCA_910585635.1	95.0	d__Bacteria;p__Firmicutes_A;c__Clostridia;o__Lachnospirales;f__Lachnospiraceae;g__Caccovicinus;s__Caccovicinus sp910585635	99.56	0.91	GCA_910585635.1	95.0	d__Bacteria;p__Firmicutes_A;c__Clostridia;o__Lachnospirales;f__Lachnospiraceae;g__Caccovicinus;s__Caccovicinus sp910585635	99.56	0.91	d__Bacteria;p__Firmicutes_A;c__Clostridia;o__Lachnospirales;f__Lachnospiraceae;g__Caccovicinus;s__	taxonomic classification defined by topology and ANI	topological placement and ANI have congruent species assignments	GCA_910588895.1, s__Caccovicinus sp910588895, 95.0, 85.3, 0.74; GCA_910575565.1, s__Caccovicinus sp910575565, 95.0, 77.88, 0.22; GCA_017889125.1, s__Caccovicinus sp017889125, 95.0, 77.7, 0.21; GCA_018715905.1, s__Caccovicinus merdipullorum, 95.0, 77.28, 0.18; GCA_009774615.1, s__Caccovicinus sp009774615, 95.0, 77.02, 0.11; GCA_018713255.1, s__Caccovicinus excrementipullorum, 95.0, 76.91, 0.11; GC…	87.59	11	N/A	N/A
CBAJDB_115	All_MegahitCoAss_bin.200	d__Bacteria;p__Firmicutes_A;c__Clostridia;o__Lachnospirales;f__Lachnospiraceae;g__VSOB01;s__VSOB01 sp910587635	GCA_910587635.1	95.0	d__Bacteria;p__Firmicutes_A;c__Clostridia;o__Lachnospirales;f__Lachnospiraceae;g__VSOB01;s__VSOB01 sp910587635	99.36	0.92	GCA_910587635.1	95.0	d__Bacteria;p__Firmicutes_A;c__Clostridia;o__Lachnospirales;f__Lachnospiraceae;g__VSOB01;s__VSOB01 sp910587635	99.36	0.92	d__Bacteria;p__Firmicutes_A;c__Clostridia;o__Lachnospirales;f__Lachnospiraceae;g__VSOB01;s__	taxonomic classification defined by topology and ANI	topological placement and ANI have congruent species assignments	GCA_009774625.1, s__VSOB01 sp009774625, 95.0, 78.29, 0.29; GCA_910589075.1, s__VSOB01 sp910589075, 95.0, 77.92, 0.28; GCA_910587155.1, s__VSOB01 sp910587155, 95.0, 77.67, 0.25; GCA_910585345.1, s__VSOB01 sp910585345, 95.0, 77.59, 0.27; GCA_910585205.1, s__VSOB01 sp910585205, 95.0, 77.55, 0.26; GCA_017621975.1, s__VSOB01 sp017621975, 95.0, 77.41, 0.24; GCA_015056735.1, s__VSOB01 sp015056735, 95.0,…	95.67	11	N/A	N/A
CBAJDB_243	All_MegahitCoAss_bin.241	d__Bacteria;p__Firmicutes_A;c__Clostridia;o__Lachnospirales;f__Lachnospiraceae;g__UBA3402;s__UBA3402 sp910588325	GCA_910588325.1	95.0	d__Bacteria;p__Firmicutes_A;c__Clostridia;o__Lachnospirales;f__Lachnospiraceae;g__UBA3402;s__UBA3402 sp910588325	99.92	0.88	GCA_910588325.1	95.0	d__Bacteria;p__Firmicutes_A;c__Clostridia;o__Lachnospirales;f__Lachnospiraceae;g__UBA3402;s__UBA3402 sp910588325	99.92	0.88	d__Bacteria;p__Firmicutes_A;c__Clostridia;o__Lachnospirales;f__Lachnospiraceae;g__UBA3402;s__	taxonomic classification defined by topology and ANI	topological placement and ANI have congruent species assignments	GCA_910585435.1, s__UBA3402 sp910585435, 95.0, 85.41, 0.62; GCA_910579515.1, s__UBA3402 sp910579515, 95.0, 78.71, 0.33; GCA_910574345.1, s__UBA3402 sp910574345, 95.0, 78.6, 0.21; GCA_910575585.1, s__UBA3402 sp910575585, 95.0, 78.38, 0.19; GCA_910585645.1, s__UBA3402 sp910585645, 95.0, 78.14, 0.19; GCA_910588865.1, s__UBA3402 sp910588865, 95.0, 77.73, 0.16; GCA_910586845.1, s__UBA3402 sp910586845,…	70	11	N/A	N/A
CBAJDB_474	All_MegahitCoAss_bin.78	d__Bacteria;p__Firmicutes;c__Bacilli;o__Erysipelotrichales;f__Coprobacillaceae;g__Erysipelatoclostridium;s__Erysipelatoclostridium cocleatum	GCF_900102365.1	95.0	d__Bacteria;p__Firmicutes;c__Bacilli;o__Erysipelotrichales;f__Coprobacillaceae;g__Erysipelatoclostridium;s__Erysipelatoclostridium cocleatum	98.15	0.84	GCF_900102365.1	95.0	d__Bacteria;p__Firmicutes;c__Bacilli;o__Erysipelotrichales;f__Coprobacillaceae;g__Erysipelatoclostridium;s__Erysipelatoclostridium cocleatum	98.15	0.84	d__Bacteria;p__Firmicutes;c__Bacilli;o__Erysipelotrichales;f__Coprobacillaceae;g__Erysipelatoclostridium;s__	taxonomic classification defined by topology and ANI	topological placement and ANI have congruent species assignments	GCA_000508865.1, s__Erysipelatoclostridium sp000508865, 95.0, 82.77, 0.62; GCF_000686665.1, s__Erysipelatoclostridium saccharogumia, 95.0, 82.46, 0.62; GCF_000154805.1, s__Erysipelatoclostridium spiroforme, 95.0, 81.78, 0.53; GCA_018369555.1, s__Erysipelatoclostridium spiroforme_A, 95.0, 81.35, 0.57; GCF_014131695.1, s__Erysipelatoclostridium ramosum, 95.0, 81.2, 0.5; GCF_002160495.1, s__Erysipel…	92.69	11	N/A	N/A
CBAJDB_472	All_MegahitCoAss_bin.87	d__Bacteria;p__Firmicutes;c__Bacilli;o__Erysipelotrichales;f__Coprobacillaceae;g__MGBC163490;s__MGBC163490 sp910588075	GCA_910588075.1	95.0	d__Bacteria;p__Firmicutes;c__Bacilli;o__Erysipelotrichales;f__Coprobacillaceae;g__MGBC163490;s__MGBC163490 sp910588075	99.91	0.92	GCA_910588075.1	95.0	d__Bacteria;p__Firmicutes;c__Bacilli;o__Erysipelotrichales;f__Coprobacillaceae;g__MGBC163490;s__MGBC163490 sp910588075	99.91	0.92	d__Bacteria;p__Firmicutes;c__Bacilli;o__Erysipelotrichales;f__Coprobacillaceae;g__;s__	taxonomic classification defined by topology and ANI	topological placement and ANI have congruent species assignments	N/A	87.67	11	N/A	N/A
CBAJDB_449	All_MegahitCoAss_bin.93	d__Bacteria;p__Firmicutes_A;c__Clostridia;o__Oscillospirales;f__Ruminococcaceae;g__Harryflintia;s__	N/A	N/A	N/A	N/A	N/A	GCA_004340125.1	95.0	d__Bacteria;p__Firmicutes_A;c__Clostridia;o__Oscillospirales;f__Ruminococcaceae;g__Harryflintia;s__Harryflintia acetispora	77.15	0.22	d__Bacteria;p__Firmicutes_A;c__Clostridia;o__Oscillospirales;f__Ruminococcaceae;g__Harryflintia;s__	taxonomic classification defined by topology and ANI	classification based on placement in class-level tree	N/A	47.97	11	0.9231051212728979	N/A
CBAJDB_350	Control_CoAss_bin.125	d__Bacteria;p__Firmicutes_A;c__Clostridia;o__Oscillospirales;f__Oscillospiraceae;g__CAJFPI01;s__	N/A	N/A	N/A	N/A	N/A	GCA_904420145.1	95.0	d__Bacteria;p__Firmicutes_A;c__Clostridia;o__Oscillospirales;f__Oscillospiraceae;g__CAJFPI01;s__CAJFPI01 sp904420145	79.92	0.4	d__Bacteria;p__Firmicutes_A;c__Clostridia;o__Oscillospirales;f__Oscillospiraceae;g__CAJFPI01;s__	taxonomic classification defined by topology and ANI	classification based on placement in class-level tree	GCA_904420435.1, s__CAJFPI01 sp904420435, 95.0, 80.1, 0.33; GCA_904419145.1, s__CAJFPI01 sp904419145, 95.0, 79.52, 0.34; GCA_904398675.1, s__CAJFPI01 sp904398675, 95.0, 78.52, 0.28	74.23	11	0.951131493868561	N/A
CBAJDB_404	Control_CoAss_bin.126	d__Bacteria;p__Firmicutes_A;c__Clostridia;o__Oscillospirales;f__Oscillospiraceae;g__Dysosmobacter;s__	N/A	N/A	N/A	N/A	N/A	N/A	N/A	N/A	N/A	N/A	d__Bacteria;p__Firmicutes_A;c__Clostridia;o__Oscillospirales;f__Oscillospiraceae;g__Dysosmobacter;s__	taxonomic classification defined by topology and ANI	classification based on placement in class-level tree	GCA_910585385.1, s__Dysosmobacter sp910585385, 95.0, 83.69, 0.6; GCF_000403435.2, s__Dysosmobacter sp000403435, 95.0, 82.39, 0.65; GCA_900544955.1, s__Dysosmobacter sp900544955, 95.0, 81.92, 0.5; GCA_910584075.1, s__Dysosmobacter sp910584075, 95.0, 81.73, 0.59; GCA_904393855.1, s__Dysosmobacter sp904393855, 95.0, 81.53, 0.44; GCF_018228705.1, s__Dysosmobacter sp018228705, 95.0, 81.4, 0.54; GCA_91…	52.98	11	0.955611444854045	Genome not assigned to closest species as it falls outside its pre-defined ANI radius
CBAJDB_459	Control_CoAss_bin.133	d__Bacteria;p__Firmicutes_A;c__Clostridia;o__Oscillospirales;f__Ruminococcaceae;g__UBA1405;s__	N/A	N/A	N/A	N/A	N/A	GCA_910589145.1	95.0	d__Bacteria;p__Firmicutes_A;c__Clostridia;o__Oscillospirales;f__Ruminococcaceae;g__UBA1405;s__UBA1405 sp910589145	78.28	0.26	d__Bacteria;p__Firmicutes_A;c__Clostridia;o__Oscillospirales;f__Ruminococcaceae;g__UBA1405;s__	taxonomic classification defined by topology and ANI	classification based on placement in class-level tree	GCA_002305685.1, s__UBA1405 sp002305685, 95.0, 76.73, 0.15	65.95	11	0.9604600107533355	N/A
CBAJDB_406	Control_CoAss_bin.44	d__Bacteria;p__Firmicutes_A;c__Clostridia;o__Oscillospirales;f__Oscillospiraceae;g__Dysosmobacter;s__	N/A	N/A	N/A	N/A	N/A	GCA_910588175.1	95.0	d__Bacteria;p__Firmicutes_A;c__Clostridia;o__Oscillospirales;f__Oscillospiraceae;g__Dysosmobacter;s__Dysosmobacter sp910588175	92.75	0.62	d__Bacteria;p__Firmicutes_A;c__Clostridia;o__Oscillospirales;f__Oscillospiraceae;g__Dysosmobacter;s__	taxonomic classification defined by topology and ANI	classification based on placement in class-level tree	GCA_910575815.1, s__Dysosmobacter sp910575815, 95.0, 92.63, 0.77; GCA_910574635.1, s__Dysosmobacter sp009774015, 95.0, 86.54, 0.67; GCA_910579435.1, s__Dysosmobacter sp910579435, 95.0, 86.03, 0.64; GCA_910587705.1, s__Dysosmobacter sp910587705, 95.0, 86.01, 0.66; GCA_910576865.1, s__Dysosmobacter sp910576865, 95.0, 85.88, 0.64; GCA_910583695.1, s__Dysosmobacter sp910583695, 95.0, 85.82, 0.63; GCA…	34.31	11	0.9974355353890515	Genome not assigned to closest species as it falls outside its pre-defined ANI radius;Genome has more than 15.8% of markers with multiple hits
CBAJDB_1	Control_CoAss_bin.57	d__Bacteria;p__Actinobacteriota;c__Coriobacteriia;o__Coriobacteriales;f__Eggerthellaceae;g__Adlercreutzia;s__Adlercreutzia muris	GCF_008831045.1	95.0	d__Bacteria;p__Actinobacteriota;c__Coriobacteriia;o__Coriobacteriales;f__Eggerthellaceae;g__Adlercreutzia;s__Adlercreutzia muris	97.68	0.87	GCF_008831045.1	95.0	d__Bacteria;p__Actinobacteriota;c__Coriobacteriia;o__Coriobacteriales;f__Eggerthellaceae;g__Adlercreutzia;s__Adlercreutzia muris	97.68	0.87	d__Bacteria;p__Actinobacteriota;c__Coriobacteriia;o__Coriobacteriales;f__Eggerthellaceae;g__Adlercreutzia;s__	taxonomic classification defined by topology and ANI	topological placement and ANI have congruent species assignments	GCF_000403355.2, s__Adlercreutzia caecimuris, 95.0, 91.09, 0.77; GCF_000422625.1, s__Adlercreutzia mucosicola, 95.0, 89.29, 0.71; GCF_011405655.1, s__Adlercreutzia celatus_A, 95.0, 84.01, 0.67; GCF_000478885.1, s__Adlercreutzia equolifaciens, 95.0, 83.95, 0.66; GCA_910589165.1, s__Adlercreutzia sp910589165, 95.0, 83.57, 0.63; GCA_910585575.1, s__Adlercreutzia sp910585575, 95.0, 81.97, 0.5	67.26	11	N/A	N/A
CBAJDB_352	Control_CoAss_bin.79	d__Bacteria;p__Firmicutes_A;c__Clostridia;o__Oscillospirales;f__Oscillospiraceae;g__Lawsonibacter;s__Lawsonibacter sp910577805	GCA_910577805.1	95.0	d__Bacteria;p__Firmicutes_A;c__Clostridia;o__Oscillospirales;f__Oscillospiraceae;g__Lawsonibacter;s__Lawsonibacter sp910577805	98.82	0.74	GCA_910577805.1	95.0	d__Bacteria;p__Firmicutes_A;c__Clostridia;o__Oscillospirales;f__Oscillospiraceae;g__Lawsonibacter;s__Lawsonibacter sp910577805	98.82	0.74	d__Bacteria;p__Firmicutes_A;c__Clostridia;o__Oscillospirales;f__Oscillospiraceae;g__Lawsonibacter;s__	taxonomic classification defined by topology and ANI	topological placement and ANI have congruent species assignments	GCA_910588455.1, s__Lawsonibacter sp910588455, 95.0, 85.94, 0.73; GCA_910585815.1, s__Lawsonibacter sp910585815, 95.0, 80.14, 0.45; GCF_002160305.1, s__Lawsonibacter pullicola, 95.0, 80.03, 0.43; GCA_000492175.1, s__Lawsonibacter sp000492175, 95.0, 79.99, 0.46; GCF_009911595.1, s__Lawsonibacter sp009911595, 95.0, 79.99, 0.44; GCA_910578735.1, s__Lawsonibacter sp910578735, 95.0, 79.89, 0.42; GCF_0…	85.31	11	N/A	N/A
CBAJDB_376	Control_CoAss_bin.94	d__Bacteria;p__Firmicutes_A;c__Clostridia;o__Oscillospirales;f__Oscillospiraceae;g__Lawsonibacter;s__Lawsonibacter sp910589085	GCA_910589085.1	95.0	d__Bacteria;p__Firmicutes_A;c__Clostridia;o__Oscillospirales;f__Oscillospiraceae;g__Lawsonibacter;s__Lawsonibacter sp910589085	97.85	0.79	GCA_910589085.1	95.0	d__Bacteria;p__Firmicutes_A;c__Clostridia;o__Oscillospirales;f__Oscillospiraceae;g__Lawsonibacter;s__Lawsonibacter sp910589085	97.85	0.79	d__Bacteria;p__Firmicutes_A;c__Clostridia;o__Oscillospirales;f__Oscillospiraceae;g__Lawsonibacter;s__	taxonomic classification defined by topology and ANI	topological placement and ANI have congruent species assignments	GCA_910585815.1, s__Lawsonibacter sp910585815, 95.0, 85.68, 0.67; GCF_009911595.1, s__Lawsonibacter sp009911595, 95.0, 84.88, 0.63; GCA_910578735.1, s__Lawsonibacter sp910578735, 95.0, 84.54, 0.62; GCA_000492175.1, s__Lawsonibacter sp000492175, 95.0, 84.06, 0.64; GCA_910588635.1, s__Lawsonibacter sp910588635, 95.0, 83.94, 0.64; GCA_910584605.1, s__Lawsonibacter sp910584605, 95.0, 83.9, 0.63; GCA_…	46.15	11	N/A	N/A
CBAJDB_213	KE_bin.1co	d__Bacteria;p__Firmicutes_A;c__Clostridia;o__Lachnospirales;f__Lachnospiraceae;g__Luxibacter;s__Luxibacter massiliensis	GCF_900604355.1	95.0	d__Bacteria;p__Firmicutes_A;c__Clostridia;o__Lachnospirales;f__Lachnospiraceae;g__Luxibacter;s__Luxibacter massiliensis	99.12	0.91	GCF_900604355.1	95.0	d__Bacteria;p__Firmicutes_A;c__Clostridia;o__Lachnospirales;f__Lachnospiraceae;g__Luxibacter;s__Luxibacter massiliensis	99.12	0.91	d__Bacteria;p__Firmicutes_A;c__Clostridia;o__Lachnospirales;f__Lachnospiraceae;g__;s__	taxonomic classification defined by topology and ANI	topological placement and ANI have congruent species assignments	N/A	93.8	11	N/A	N/A
CBAJDB_491	KE_salmonella_man_1	d__Bacteria;p__Proteobacteria;c__Gammaproteobacteria;o__Enterobacterales;f__Enterobacteriaceae;g__Salmonella;s__Salmonella enterica	GCF_000006945.2	95.0604	d__Bacteria;p__Proteobacteria;c__Gammaproteobacteria;o__Enterobacterales;f__Enterobacteriaceae;g__Salmonella;s__Salmonella enterica	99.92	0.99	GCF_000006945.2	95.0604	d__Bacteria;p__Proteobacteria;c__Gammaproteobacteria;o__Enterobacterales;f__Enterobacteriaceae;g__Salmonella;s__Salmonella enterica	99.92	0.99	d__Bacteria;p__Proteobacteria;c__Gammaproteobacteria;o__Enterobacterales;f__Enterobacteriaceae;g__Salmonella;s__	taxonomic classification defined by topology and ANI	topological placement and ANI have congruent species assignments	GCF_008692785.1, s__Salmonella diarizonae, 95.0604, 95.09, 0.82; GCA_900478215.1, s__Salmonella houtenae, 95.0, 94.8, 0.82; GCF_008692845.1, s__Salmonella arizonae, 95.0, 93.23, 0.84; GCF_000252995.1, s__Salmonella bongori, 95.0, 90.02, 0.82	95.97	11	N/A	N/A
CBAJDB_482	KL_meg_bin.4	d__Bacteria;p__Firmicutes;c__Bacilli;o__Lactobacillales;f__Enterococcaceae;g__Enterococcus_D;s__Enterococcus_D gallinarum	GCF_001544275.1	95.0	d__Bacteria;p__Firmicutes;c__Bacilli;o__Lactobacillales;f__Enterococcaceae;g__Enterococcus_D;s__Enterococcus_D gallinarum	97.72	0.87	GCF_001544275.1	95.0	d__Bacteria;p__Firmicutes;c__Bacilli;o__Lactobacillales;f__Enterococcaceae;g__Enterococcus_D;s__Enterococcus_D gallinarum	97.72	0.87	d__Bacteria;p__Firmicutes;c__Bacilli;o__Lactobacillales;f__Enterococcaceae;g__Enterococcus_D;s__	taxonomic classification defined by topology and ANI	topological placement and ANI have congruent species assignments	GCF_002850555.1, s__Enterococcus_D sp002850555, 95.0, 79.76, 0.37; GCF_001544095.1, s__Enterococcus_D casseliflavus, 95.0, 79.63, 0.37; GCF_002140915.1, s__Enterococcus_D sp002140915, 95.0, 79.41, 0.31; GCF_001297065.1, s__Enterococcus_D sp001297065, 95.0, 79.05, 0.33	95.12	11	N/A	N/A
CBAJDB_414	KS_bin.19	d__Bacteria;p__Firmicutes_A;c__Clostridia;o__Oscillospirales;f__Oscillospiraceae;g__Enterenecus;s__Enterenecus sp910585265	GCA_910585265.1	95.0	d__Bacteria;p__Firmicutes_A;c__Clostridia;o__Oscillospirales;f__Oscillospiraceae;g__Enterenecus;s__Enterenecus sp910585265	97.31	0.78	GCA_910585265.1	95.0	d__Bacteria;p__Firmicutes_A;c__Clostridia;o__Oscillospirales;f__Oscillospiraceae;g__Enterenecus;s__Enterenecus sp910585265	97.31	0.78	d__Bacteria;p__Firmicutes_A;c__Clostridia;o__Oscillospirales;f__Oscillospiraceae;g__Enterenecus;s__	taxonomic classification defined by topology and ANI	topological placement and ANI have congruent species assignments	GCA_004560375.1, s__Enterenecus sp004560375, 95.0, 87.61, 0.72; GCA_910584285.1, s__Enterenecus sp910584285, 95.0, 87.27, 0.69; GCA_910585155.1, s__Enterenecus sp910585155, 95.0, 84.45, 0.66; GCA_910575695.1, s__Enterenecus sp910575695, 95.0, 84.45, 0.71; GCA_910588495.1, s__Enterenecus sp910588495, 95.0, 84.39, 0.65; GCA_910587255.1, s__Enterenecus sp910587255, 95.0, 84.03, 0.66; GCA_014799475.1…	47.04	11	N/A	N/A
CBAJDB_387	KS_bin.31	d__Bacteria;p__Firmicutes_A;c__Clostridia;o__Oscillospirales;f__Oscillospiraceae;g__Dysosmobacter;s__	N/A	N/A	N/A	N/A	N/A	GCA_910579435.1	95.0	d__Bacteria;p__Firmicutes_A;c__Clostridia;o__Oscillospirales;f__Oscillospiraceae;g__Dysosmobacter;s__Dysosmobacter sp910579435	88.64	0.69	d__Bacteria;p__Firmicutes_A;c__Clostridia;o__Oscillospirales;f__Oscillospiraceae;g__Dysosmobacter;s__	taxonomic classification defined by topology and ANI	classification based on placement in class-level tree	GCA_910574635.1, s__Dysosmobacter sp009774015, 95.0, 90.23, 0.76; GCA_910587705.1, s__Dysosmobacter sp910587705, 95.0, 88.45, 0.74; GCA_910583785.1, s__Dysosmobacter sp910583785, 95.0, 88.41, 0.72; GCA_910583695.1, s__Dysosmobacter sp910583695, 95.0, 87.55, 0.69; GCA_009773995.1, s__Dysosmobacter sp009773995, 95.0, 87.42, 0.66; GCA_910588175.1, s__Dysosmobacter sp910588175, 95.0, 87.04, 0.7; GCA_…	92.28	11	0.991907477246136	Genome not assigned to closest species as it falls outside its pre-defined ANI radius
CBAJDB_193	KS_bin.49	d__Bacteria;p__Firmicutes_A;c__Clostridia;o__Lachnospirales;f__Lachnospiraceae;g__CAG-317;s__CAG-317 sp011960265	GCA_910578865.1	95.0	d__Bacteria;p__Firmicutes_A;c__Clostridia;o__Lachnospirales;f__Lachnospiraceae;g__CAG-317;s__CAG-317 sp011960265	99.41	0.88	GCA_910578865.1	95.0	d__Bacteria;p__Firmicutes_A;c__Clostridia;o__Lachnospirales;f__Lachnospiraceae;g__CAG-317;s__CAG-317 sp011960265	99.41	0.88	d__Bacteria;p__Firmicutes_A;c__Clostridia;o__Lachnospirales;f__Lachnospiraceae;g__CAG-317;s__	taxonomic classification defined by topology and ANI	topological placement and ANI have congruent species assignments	GCA_900543415.1, s__CAG-317 sp900543415, 95.0, 78.55, 0.26; GCA_910578495.1, s__CAG-317 sp910578495, 95.0, 78.52, 0.25; GCF_003435815.1, s__CAG-317 sp000433215, 95.0, 78.46, 0.18; GCA_000433535.1, s__CAG-317 sp000433535, 95.0, 78.44, 0.28	85.42	11	N/A	N/A
CBAJDB_332	KS_bin.50	d__Bacteria;p__Firmicutes_A;c__Clostridia;o__Oscillospirales;f__Oscillospiraceae;g__Pelethomonas;s__Pelethomonas sp910579965	GCA_910579965.1	95.0	d__Bacteria;p__Firmicutes_A;c__Clostridia;o__Oscillospirales;f__Oscillospiraceae;g__Pelethomonas;s__Pelethomonas sp910579965	98.86	0.91	GCA_910579965.1	95.0	d__Bacteria;p__Firmicutes_A;c__Clostridia;o__Oscillospirales;f__Oscillospiraceae;g__Pelethomonas;s__Pelethomonas sp910579965	98.86	0.91	d__Bacteria;p__Firmicutes_A;c__Clostridia;o__Oscillospirales;f__Oscillospiraceae;g__Pelethomonas;s__	taxonomic classification defined by topology and ANI	topological placement and ANI have congruent species assignments	GCA_910588365.1, s__Pelethomonas sp910588365, 95.0, 84.16, 0.65; GCA_910577915.1, s__Pelethomonas sp910577915, 95.0, 83.93, 0.61; GCA_018712665.1, s__Pelethomonas intestinigallinarum, 95.0, 82.37, 0.56; GCA_910583885.1, s__Pelethomonas sp910583885, 95.0, 82.21, 0.59; GCA_009774055.1, s__Pelethomonas sp009774055, 95.0, 81.95, 0.54; GCA_910579485.1, s__Pelethomonas sp910579485, 95.0, 81.89, 0.56; G…	77.68	11	N/A	N/A
CBAJDB_462	KS_bin.88	d__Bacteria;p__Firmicutes_A;c__Clostridia;o__Oscillospirales;f__Ruminococcaceae;g__UBA866;s__	N/A	N/A	N/A	N/A	N/A	N/A	N/A	N/A	N/A	N/A	d__Bacteria;p__Firmicutes_A;c__Clostridia;o__Oscillospirales;f__Ruminococcaceae;g__UBA866;s__	ANI	classification based on placement in class-level tree	GCA_904384225.1, s__UBA866 sp904384225, 95.0, 77.0, 0.02; GCA_900543295.1, s__UBA866 sp900543295, 95.0, 76.48, 0.03; GCF_016901855.1, s__UBA866 sp016901855, 95.0, 75.97, 0.03; GCA_002295325.1, s__UBA866 sp002295325, 95.0, 75.36, 0.01	93.11	11	0.8754078145819525	N/A
CBAJDB_39	KS_bin.91	d__Bacteria;p__Firmicutes_A;c__Clostridia;o__Christensenellales;f__Borkfalkiaceae;g__Gallimonas;s__Gallimonas sp910588465	GCA_910588465.1	95.0	d__Bacteria;p__Firmicutes_A;c__Clostridia;o__Christensenellales;f__Borkfalkiaceae;g__Gallimonas;s__Gallimonas sp910588465	98.77	0.95	GCA_910588465.1	95.0	d__Bacteria;p__Firmicutes_A;c__Clostridia;o__Christensenellales;f__Borkfalkiaceae;g__Gallimonas;s__Gallimonas sp910588465	98.77	0.95	d__Bacteria;p__Firmicutes_A;c__Clostridia;o__Christensenellales;f__Borkfalkiaceae;g__Gallimonas;s__	taxonomic classification defined by topology and ANI	topological placement and ANI have congruent species assignments	GCA_910588615.1, s__Gallimonas sp910588615, 95.0, 78.25, 0.33; GCA_910578065.1, s__Gallimonas sp910578065, 95.0, 78.21, 0.35; GCA_910586245.1, s__Gallimonas sp910586245, 95.0, 78.21, 0.32; GCA_910589015.1, s__Gallimonas sp910589015, 95.0, 78.17, 0.29; GCA_910585595.1, s__Gallimonas sp910585595, 95.0, 77.99, 0.23; GCA_910586365.1, s__Gallimonas sp910586365, 95.0, 77.95, 0.31; GCA_910586825.1, s__G…	58.58	11	N/A	N/A
CBAJDB_331	KS_bin.96	d__Bacteria;p__Firmicutes_A;c__Clostridia;o__Oscillospirales;f__Oscillospiraceae;g__Lawsonibacter;s__Lawsonibacter sp910588455	GCA_910588455.1	95.0	d__Bacteria;p__Firmicutes_A;c__Clostridia;o__Oscillospirales;f__Oscillospiraceae;g__Lawsonibacter;s__Lawsonibacter sp910588455	98.96	0.67	GCA_910588455.1	95.0	d__Bacteria;p__Firmicutes_A;c__Clostridia;o__Oscillospirales;f__Oscillospiraceae;g__Lawsonibacter;s__Lawsonibacter sp910588455	98.96	0.67	d__Bacteria;p__Firmicutes_A;c__Clostridia;o__Oscillospirales;f__Oscillospiraceae;g__Lawsonibacter;s__	taxonomic classification defined by topology and ANI	topological placement and ANI have congruent species assignments	GCA_910577805.1, s__Lawsonibacter sp910577805, 95.0, 84.9, 0.46; GCA_910588635.1, s__Lawsonibacter sp910588635, 95.0, 81.68, 0.34; GCA_910589085.1, s__Lawsonibacter sp910589085, 95.0, 80.7, 0.32; GCA_910575265.1, s__Lawsonibacter sp910575265, 95.0, 80.58, 0.34; GCA_910578735.1, s__Lawsonibacter sp910578735, 95.0, 80.46, 0.35; GCA_003612335.1, s__Lawsonibacter sp003612335, 95.0, 80.4, 0.34; GCA_91…	47.18	11	N/A	Genome has more than 12.5% of markers with multiple hits
CBAJDB_54	KS_meg_bin.20	d__Bacteria;p__Firmicutes_A;c__Clostridia;o__Christensenellales;f__UBA3700;g__RACS-045;s__RACS-045 sp910579785	GCA_910579785.1	95.0	d__Bacteria;p__Firmicutes_A;c__Clostridia;o__Christensenellales;f__UBA3700;g__RACS-045;s__RACS-045 sp910579785	98.66	0.86	GCA_910579785.1	95.0	d__Bacteria;p__Firmicutes_A;c__Clostridia;o__Christensenellales;f__UBA3700;g__RACS-045;s__RACS-045 sp910579785	98.66	0.86	d__Bacteria;p__Firmicutes_A;c__Clostridia;o__Christensenellales;f__UBA3700;g__RACS-045;s__	taxonomic classification defined by topology and ANI	topological placement and ANI have congruent species assignments	GCA_013316135.1, s__RACS-045 sp013316135, 95.0, 79.53, 0.43; GCA_910588015.1, s__RACS-045 sp910588015, 95.0, 78.99, 0.44; GCA_910578245.1, s__RACS-045 sp910578245, 95.0, 78.98, 0.38; GCA_910584635.1, s__RACS-045 sp910584635, 95.0, 78.15, 0.22; GCA_014799575.1, s__RACS-045 sp014799575, 95.0, 78.0, 0.27; GCA_014799645.1, s__RACS-045 sp014799645, 95.0, 77.99, 0.26	85.48	11	N/A	N/A
CBAJDB_47	KS_meg_bin.28	d__Bacteria;p__Firmicutes_A;c__Clostridia;o__Christensenellales;f__Borkfalkiaceae;g__Coproplasma;s__Coproplasma sp013316055	GCA_013316055.1	95.0	d__Bacteria;p__Firmicutes_A;c__Clostridia;o__Christensenellales;f__Borkfalkiaceae;g__Coproplasma;s__Coproplasma sp013316055	97.53	0.6	GCA_013316055.1	95.0	d__Bacteria;p__Firmicutes_A;c__Clostridia;o__Christensenellales;f__Borkfalkiaceae;g__Coproplasma;s__Coproplasma sp013316055	97.53	0.6	d__Bacteria;p__Firmicutes_A;c__Clostridia;o__Christensenellales;f__Borkfalkiaceae;g__Coproplasma;s__	taxonomic classification defined by topology and ANI	topological placement and ANI have congruent species assignments	GCA_910587015.1, s__Coproplasma sp910587015, 95.0, 94.77, 0.86; GCA_910587005.1, s__Coproplasma sp910587005, 95.0, 85.2, 0.75; GCA_910585785.1, s__Coproplasma sp910585785, 95.0, 79.43, 0.53; GCA_910586065.1, s__Coproplasma sp910586065, 95.0, 78.99, 0.35; GCA_014805025.1, s__Coproplasma sp014805025, 95.0, 78.94, 0.29; GCA_910577055.1, s__Coproplasma sp910577055, 95.0, 78.68, 0.36; GCA_910577555.1,…	50.87	11	N/A	N/A
CBAJDB_364	KS_meg_bin.34	d__Bacteria;p__Firmicutes_A;c__Clostridia;o__Oscillospirales;f__Oscillospiraceae;g__Lawsonibacter;s__Lawsonibacter sp910585815	GCA_910585815.1	95.0	d__Bacteria;p__Firmicutes_A;c__Clostridia;o__Oscillospirales;f__Oscillospiraceae;g__Lawsonibacter;s__Lawsonibacter sp910585815	99.42	0.92	GCA_910585815.1	95.0	d__Bacteria;p__Firmicutes_A;c__Clostridia;o__Oscillospirales;f__Oscillospiraceae;g__Lawsonibacter;s__Lawsonibacter sp910585815	99.42	0.92	d__Bacteria;p__Firmicutes_A;c__Clostridia;o__Oscillospirales;f__Oscillospiraceae;g__Lawsonibacter;s__	taxonomic classification defined by topology and ANI	topological placement and ANI have congruent species assignments	GCA_910578735.1, s__Lawsonibacter sp910578735, 95.0, 87.1, 0.7; GCA_910589085.1, s__Lawsonibacter sp910589085, 95.0, 85.83, 0.68; GCA_910588635.1, s__Lawsonibacter sp910588635, 95.0, 85.64, 0.7; GCA_000492175.1, s__Lawsonibacter sp000492175, 95.0, 85.5, 0.72; GCF_009911595.1, s__Lawsonibacter sp009911595, 95.0, 85.15, 0.7; GCA_910584605.1, s__Lawsonibacter sp910584605, 95.0, 85.13, 0.69; GCA_0036…	63.8	11	N/A	N/A
CBAJDB_419	KS_meg_bin.56	d__Bacteria;p__Firmicutes_A;c__Clostridia;o__Oscillospirales;f__Ruminococcaceae;g__Anaerotruncus;s__Anaerotruncus colihominis_A	GCF_010206195.1	95.0	d__Bacteria;p__Firmicutes_A;c__Clostridia;o__Oscillospirales;f__Ruminococcaceae;g__Anaerotruncus;s__Anaerotruncus colihominis_A	99.43	0.96	GCF_010206195.1	95.0	d__Bacteria;p__Firmicutes_A;c__Clostridia;o__Oscillospirales;f__Ruminococcaceae;g__Anaerotruncus;s__Anaerotruncus colihominis_A	99.43	0.96	d__Bacteria;p__Firmicutes_A;c__Clostridia;o__Oscillospirales;f__Ruminococcaceae;g__Anaerotruncus;s__	taxonomic classification defined by topology and ANI	topological placement and ANI have congruent species assignments	GCF_000154565.1, s__Anaerotruncus colihominis, 95.0, 90.31, 0.83; GCA_003612625.1, s__Anaerotruncus sp003612625, 95.0, 79.59, 0.04; GCF_000403395.2, s__Anaerotruncus sp000403395, 95.0, 79.09, 0.13; GCF_900199635.1, s__Anaerotruncus massiliensis, 95.0, 77.71, 0.23; GCA_910586875.1, s__Anaerotruncus sp910586875, 95.0, 77.17, 0.1; GCF_900078395.1, s__Anaerotruncus rubiinfantis, 95.0, 76.99, 0.15; GC…	95.79	11	N/A	N/A
CBAJDB_327	KS_meg_bin.69	d__Bacteria;p__Firmicutes_A;c__Clostridia;o__Oscillospirales;f__Acutalibacteraceae;g__Acutalibacter;s__Acutalibacter sp009936035	GCF_009936035.1	95.0	d__Bacteria;p__Firmicutes_A;c__Clostridia;o__Oscillospirales;f__Acutalibacteraceae;g__Acutalibacter;s__Acutalibacter sp009936035	97.51	0.9	GCF_009936035.1	95.0	d__Bacteria;p__Firmicutes_A;c__Clostridia;o__Oscillospirales;f__Acutalibacteraceae;g__Acutalibacter;s__Acutalibacter sp009936035	97.51	0.9	d__Bacteria;p__Firmicutes_A;c__Clostridia;o__Oscillospirales;f__Acutalibacteraceae;g__Acutalibacter;s__	taxonomic classification defined by topology and ANI	topological placement and ANI have congruent species assignments	GCF_009936055.1, s__Acutalibacter sp009936055, 95.0, 81.4, 0.63; GCA_910574995.1, s__Acutalibacter sp910574995, 95.0, 80.27, 0.57; GCF_009917305.1, s__Acutalibacter muris_A, 95.0, 78.94, 0.25; GCA_910574935.1, s__Acutalibacter sp910574935, 95.0, 78.93, 0.31; GCF_002201475.1, s__Acutalibacter muris, 95.0, 78.74, 0.29; GCF_003612555.1, s__Acutalibacter sp003612555, 95.0, 78.6, 0.32; GCA_019112625.1…	98.57	11	N/A	N/A
CBAJDB_346	LM_CoAss_bin.1	d__Bacteria;p__Firmicutes_A;c__Clostridia;o__Oscillospirales;f__Oscillospiraceae;g__Pelethomonas;s__Pelethomonas sp014237695	GCA_014237695.1	95.0	d__Bacteria;p__Firmicutes_A;c__Clostridia;o__Oscillospirales;f__Oscillospiraceae;g__Pelethomonas;s__Pelethomonas sp014237695	97.6	0.84	GCA_014237695.1	95.0	d__Bacteria;p__Firmicutes_A;c__Clostridia;o__Oscillospirales;f__Oscillospiraceae;g__Pelethomonas;s__Pelethomonas sp014237695	97.6	0.84	d__Bacteria;p__Firmicutes_A;c__Clostridia;o__Oscillospirales;f__Oscillospiraceae;g__Pelethomonas;s__	taxonomic classification defined by topology and ANI	topological placement and ANI have congruent species assignments	GCA_910579485.1, s__Pelethomonas sp910579485, 95.0, 89.49, 0.63; GCA_910587785.1, s__Pelethomonas sp910587785, 95.0, 84.47, 0.44; GCA_009774055.1, s__Pelethomonas sp009774055, 95.0, 83.4, 0.58; GCA_910588045.1, s__Pelethomonas sp910588045, 95.0, 82.78, 0.49; GCA_910587505.1, s__Pelethomonas sp910587505, 95.0, 82.54, 0.55; GCA_014799925.1, s__Pelethomonas sp014799925, 95.0, 82.41, 0.57; GCA_910584…	87.85	11	N/A	N/A
CBAJDB_235	LM_CoAss_bin.39	d__Bacteria;p__Firmicutes_A;c__Clostridia;o__Lachnospirales;f__Lachnospiraceae;g__UBA3402;s__UBA3402 sp910588505	GCA_910588505.1	95.0	d__Bacteria;p__Firmicutes_A;c__Clostridia;o__Lachnospirales;f__Lachnospiraceae;g__UBA3402;s__UBA3402 sp910588505	99.9	0.91	GCA_910588505.1	95.0	d__Bacteria;p__Firmicutes_A;c__Clostridia;o__Lachnospirales;f__Lachnospiraceae;g__UBA3402;s__UBA3402 sp910588505	99.9	0.91	d__Bacteria;p__Firmicutes_A;c__Clostridia;o__Lachnospirales;f__Lachnospiraceae;g__UBA3402;s__	taxonomic classification defined by topology and ANI	topological placement and ANI have congruent species assignments	GCA_910585645.1, s__UBA3402 sp910585645, 95.0, 93.38, 0.76; GCA_910575585.1, s__UBA3402 sp910575585, 95.0, 85.03, 0.7; GCA_910588865.1, s__UBA3402 sp910588865, 95.0, 79.08, 0.36; GCA_910577935.1, s__UBA3402 sp910577935, 95.0, 78.95, 0.36; GCA_910574345.1, s__UBA3402 sp910574345, 95.0, 78.93, 0.34; GCA_910586845.1, s__UBA3402 sp910586845, 95.0, 78.81, 0.33; GCA_910585435.1, s__UBA3402 sp910585435,…	82.15	11	N/A	N/A
CBAJDB_347	LM_CoAss_bin.47	d__Bacteria;p__Firmicutes_A;c__Clostridia;o__Oscillospirales;f__Oscillospiraceae;g__Pelethomonas;s__	N/A	N/A	N/A	N/A	N/A	N/A	N/A	N/A	N/A	N/A	d__Bacteria;p__Firmicutes_A;c__Clostridia;o__Oscillospirales;f__Oscillospiraceae;g__Pelethomonas;s__	taxonomic classification defined by topology and ANI	classification based on placement in class-level tree	GCA_910579965.1, s__Pelethomonas sp910579965, 95.0, 82.26, 0.51; GCA_910577915.1, s__Pelethomonas sp910577915, 95.0, 82.21, 0.52; GCA_910588365.1, s__Pelethomonas sp910588365, 95.0, 82.16, 0.52; GCA_018712665.1, s__Pelethomonas intestinigallinarum, 95.0, 81.44, 0.52; GCA_910578505.1, s__Pelethomonas sp910578505, 95.0, 81.16, 0.51; GCA_009774055.1, s__Pelethomonas sp009774055, 95.0, 81.04, 0.48; G…	71.17	11	0.9282894525514954	Genome not assigned to closest species as it falls outside its pre-defined ANI radius
CBAJDB_11	LM_CoAss_bin.65	d__Bacteria;p__Bacteroidota;c__Bacteroidia;o__Bacteroidales;f__Muribaculaceae;g__Duncaniella;s__Duncaniella sp910578515	GCA_910578515.1	95.0	d__Bacteria;p__Bacteroidota;c__Bacteroidia;o__Bacteroidales;f__Muribaculaceae;g__Duncaniella;s__Duncaniella sp910578515	99.99	0.99	GCA_910578515.1	95.0	d__Bacteria;p__Bacteroidota;c__Bacteroidia;o__Bacteroidales;f__Muribaculaceae;g__Duncaniella;s__Duncaniella sp910578515	99.99	0.99	d__Bacteria;p__Bacteroidota;c__Bacteroidia;o__Bacteroidales;f__Muribaculaceae;g__Duncaniella;s__	taxonomic classification defined by topology and ANI	topological placement and ANI have congruent species assignments	GCA_910577335.1, s__Duncaniella sp910577335, 95.0, 81.31, 0.51; GCA_910577255.1, s__Duncaniella sp910577255, 95.0, 79.57, 0.33; GCA_910577345.1, s__Duncaniella sp910577345, 95.0, 79.23, 0.28; GCA_014802345.1, s__Duncaniella sp014802345, 95.0, 78.89, 0.22; GCA_900544535.1, s__Duncaniella sp900544535, 95.0, 78.8, 0.22; GCA_014801945.1, s__Duncaniella sp014801945, 95.0, 78.8, 0.17; GCF_004803915.1, …	66.68	11	N/A	N/A
CBAJDB_190	LM_CoAss_bin.95	d__Bacteria;p__Firmicutes_A;c__Clostridia;o__Lachnospirales;f__Lachnospiraceae;g__COE1;s__COE1 sp002490665	GCA_002490665.1	95.0	d__Bacteria;p__Firmicutes_A;c__Clostridia;o__Lachnospirales;f__Lachnospiraceae;g__COE1;s__COE1 sp002490665	95.79	0.84	GCA_002490665.1	95.0	d__Bacteria;p__Firmicutes_A;c__Clostridia;o__Lachnospirales;f__Lachnospiraceae;g__COE1;s__COE1 sp002490665	95.79	0.84	d__Bacteria;p__Firmicutes_A;c__Clostridia;o__Lachnospirales;f__Lachnospiraceae;g__COE1;s__	taxonomic classification defined by topology and ANI	topological placement and ANI have congruent species assignments	GCA_910579275.1, s__COE1 sp910579275, 95.0, 86.13, 0.74; GCA_009774345.1, s__COE1 sp009774345, 95.0, 79.65, 0.4; GCA_000403215.2, s__COE1 sp000403215, 95.0, 79.58, 0.46; GCA_009774245.1, s__COE1 sp009774245, 95.0, 79.26, 0.41; GCA_910586405.1, s__COE1 sp910586405, 95.0, 78.9, 0.39; GCA_017622845.1, s__COE1 sp017622845, 95.0, 78.68, 0.3; GCA_002491195.1, s__COE1 sp002491195, 95.0, 78.66, 0.35; GCA…	85.41	11	N/A	N/A
CBAJDB_237	LM_CoAss_bin.98	d__Bacteria;p__Firmicutes_A;c__Clostridia;o__Lachnospirales;f__Lachnospiraceae;g__UBA3402;s__	N/A	N/A	N/A	N/A	N/A	N/A	N/A	N/A	N/A	N/A	d__Bacteria;p__Firmicutes_A;c__Clostridia;o__Lachnospirales;f__Lachnospiraceae;g__UBA3402;s__	taxonomic classification defined by topology and ANI	classification based on placement in class-level tree	GCA_910585645.1, s__UBA3402 sp910585645, 95.0, 81.81, 0.64; GCA_910575585.1, s__UBA3402 sp910575585, 95.0, 81.55, 0.65; GCA_910588505.1, s__UBA3402 sp910588505, 95.0, 81.31, 0.6; GCA_910577935.1, s__UBA3402 sp910577935, 95.0, 78.43, 0.42; GCA_910588865.1, s__UBA3402 sp910588865, 95.0, 78.37, 0.42; GCA_910574345.1, s__UBA3402 sp910574345, 95.0, 78.34, 0.39; GCA_910586845.1, s__UBA3402 sp910586845,…	49.42	11	0.974025118192673	Genome not assigned to closest species as it falls outside its pre-defined ANI radius
CBAJDB_69	LM_CoAss_bin.99	d__Bacteria;p__Firmicutes_A;c__Clostridia;o__Lachnospirales;f__Anaerotignaceae;g__Coprocola;s__Coprocola sp910575055	GCA_910575055.1	95.0	d__Bacteria;p__Firmicutes_A;c__Clostridia;o__Lachnospirales;f__Anaerotignaceae;g__Coprocola;s__Coprocola sp910575055	98.78	0.92	GCA_910575055.1	95.0	d__Bacteria;p__Firmicutes_A;c__Clostridia;o__Lachnospirales;f__Anaerotignaceae;g__Coprocola;s__Coprocola sp910575055	98.78	0.92	d__Bacteria;p__Firmicutes_A;c__Clostridia;o__Lachnospirales;f__Anaerotignaceae;g__Coprocola;s__	taxonomic classification defined by topology and ANI	topological placement and ANI have congruent species assignments	GCA_910586765.1, s__Coprocola sp910586765, 95.0, 91.54, 0.83; GCF_000364165.1, s__Coprocola sp000364165, 95.0, 90.81, 0.84; GCA_910587735.1, s__Coprocola sp910587735, 95.0, 84.76, 0.75; GCA_910583755.1, s__Coprocola sp910583755, 95.0, 82.53, 0.68; GCA_910587195.1, s__Coprocola sp910587195, 95.0, 82.08, 0.71; GCA_018715395.1, s__Coprocola pullicola, 95.0, 79.24, 0.43; GCA_017888185.1, s__Coprocola…	95.02	11	N/A	N/A
CBAJDB_70	LM_bin.110	d__Bacteria;p__Firmicutes_A;c__Clostridia;o__Lachnospirales;f__Lachnospiraceae;g__UBA3282;s__UBA3282 sp910579395	GCA_910579395.1	95.0	d__Bacteria;p__Firmicutes_A;c__Clostridia;o__Lachnospirales;f__Lachnospiraceae;g__UBA3282;s__UBA3282 sp910579395	99.98	0.93	GCA_910579395.1	95.0	d__Bacteria;p__Firmicutes_A;c__Clostridia;o__Lachnospirales;f__Lachnospiraceae;g__UBA3282;s__UBA3282 sp910579395	99.98	0.93	d__Bacteria;p__Firmicutes_A;c__Clostridia;o__Lachnospirales;f__Lachnospiraceae;g__UBA3282;s__	taxonomic classification defined by topology and ANI	topological placement and ANI have congruent species assignments	GCA_910584965.1, s__UBA3282 sp910584965, 95.0, 80.79, 0.56; GCA_910578475.1, s__UBA3282 sp910578475, 95.0, 80.7, 0.6; GCA_910578715.1, s__UBA3282 sp910578715, 95.0, 80.47, 0.6; GCA_910579735.1, s__UBA3282 sp910579735, 95.0, 78.36, 0.33; GCA_910578845.1, s__UBA3282 sp910578845, 95.0, 78.0, 0.27; GCA_910575245.1, s__UBA3282 sp910575245, 95.0, 77.93, 0.19; GCA_014804495.1, s__UBA3282 sp014804495, 95…	88.13	11	N/A	N/A
CBAJDB_46	LM_bin.79	d__Bacteria;p__Firmicutes_A;c__Clostridia;o__Christensenellales;f__Borkfalkiaceae;g__Coproplasma;s__Coproplasma sp910577555	GCA_910577555.1	95.0	d__Bacteria;p__Firmicutes_A;c__Clostridia;o__Christensenellales;f__Borkfalkiaceae;g__Coproplasma;s__Coproplasma sp910577555	98.48	0.91	GCA_910577555.1	95.0	d__Bacteria;p__Firmicutes_A;c__Clostridia;o__Christensenellales;f__Borkfalkiaceae;g__Coproplasma;s__Coproplasma sp910577555	98.48	0.91	d__Bacteria;p__Firmicutes_A;c__Clostridia;o__Christensenellales;f__Borkfalkiaceae;g__Coproplasma;s__	taxonomic classification defined by topology and ANI	topological placement and ANI have congruent species assignments	GCA_910587005.1, s__Coproplasma sp910587005, 95.0, 79.7, 0.35; GCA_910578195.1, s__Coproplasma sp910578195, 95.0, 79.5, 0.28; GCA_910588685.1, s__Coproplasma sp910588685, 95.0, 79.45, 0.24; GCA_910577375.1, s__Coproplasma sp910577375, 95.0, 79.04, 0.37; GCA_910578145.1, s__Coproplasma sp910578145, 95.0, 79.04, 0.39; GCA_910579525.1, s__Coproplasma sp910579525, 95.0, 78.98, 0.41; GCA_910579705.1, …	92.49	11	N/A	N/A
CBAJDB_361	LM_bin.81	d__Bacteria;p__Firmicutes_A;c__Clostridia;o__Oscillospirales;f__Oscillospiraceae;g__Lawsonibacter;s__	N/A	N/A	N/A	N/A	N/A	N/A	N/A	N/A	N/A	N/A	d__Bacteria;p__Firmicutes_A;c__Clostridia;o__Oscillospirales;f__Oscillospiraceae;g__Lawsonibacter;s__	taxonomic classification defined by topology and ANI	classification based on placement in class-level tree	GCA_910578735.1, s__Lawsonibacter sp910578735, 95.0, 82.56, 0.57; GCF_009911595.1, s__Lawsonibacter sp009911595, 95.0, 82.49, 0.59; GCA_910584605.1, s__Lawsonibacter sp910584605, 95.0, 82.46, 0.54; GCA_910585815.1, s__Lawsonibacter sp910585815, 95.0, 82.4, 0.62; GCA_000492175.1, s__Lawsonibacter sp000492175, 95.0, 82.39, 0.6; GCA_910589085.1, s__Lawsonibacter sp910589085, 95.0, 82.25, 0.52; GCA_0…	76.85	11	0.9632231442410107	Genome not assigned to closest species as it falls outside its pre-defined ANI radius
CBAJDB_280	LM_bin.85	d__Bacteria;p__Firmicutes_A;c__Clostridia;o__Lachnospirales;f__Lachnospiraceae;g__UBA3282;s__UBA3282 sp910575775	GCA_910575775.1	95.0	d__Bacteria;p__Firmicutes_A;c__Clostridia;o__Lachnospirales;f__Lachnospiraceae;g__UBA3282;s__UBA3282 sp910575775	99.02	0.93	GCA_910575775.1	95.0	d__Bacteria;p__Firmicutes_A;c__Clostridia;o__Lachnospirales;f__Lachnospiraceae;g__UBA3282;s__UBA3282 sp910575775	99.02	0.93	d__Bacteria;p__Firmicutes_A;c__Clostridia;o__Lachnospirales;f__Lachnospiraceae;g__UBA3282;s__	taxonomic classification defined by topology and ANI	topological placement and ANI have congruent species assignments	GCA_910579285.1, s__UBA3282 sp910579285, 95.0, 91.88, 0.79; GCA_003611805.1, s__UBA3282 sp003611805, 95.0, 84.98, 0.73; GCA_910586705.1, s__UBA3282 sp910586705, 95.0, 84.85, 0.73; GCA_009774215.1, s__UBA3282 sp009774215, 95.0, 84.23, 0.65; GCA_910579505.1, s__UBA3282 sp910579505, 95.0, 84.06, 0.73; GCA_910584725.1, s__UBA3282 sp910584725, 95.0, 83.71, 0.71; GCA_910588955.1, s__UBA3282 sp910588955…	94.54	11	N/A	N/A
CBAJDB_265	LM_bin.92	d__Bacteria;p__Firmicutes_A;c__Clostridia;o__Lachnospirales;f__Lachnospiraceae;g__Lachnospira;s__Lachnospira sp910589305	GCA_910589305.1	95.0	d__Bacteria;p__Firmicutes_A;c__Clostridia;o__Lachnospirales;f__Lachnospiraceae;g__Lachnospira;s__Lachnospira sp910589305	99.96	0.93	GCA_910589305.1	95.0	d__Bacteria;p__Firmicutes_A;c__Clostridia;o__Lachnospirales;f__Lachnospiraceae;g__Lachnospira;s__Lachnospira sp910589305	99.96	0.93	d__Bacteria;p__Firmicutes_A;c__Clostridia;o__Lachnospirales;f__Lachnospiraceae;g__Lachnospira;s__	taxonomic classification defined by topology and ANI	topological placement and ANI have congruent species assignments	GCA_910587485.1, s__Lachnospira sp910587485, 95.0, 91.07, 0.8; GCA_910585095.1, s__Lachnospira sp910585095, 95.0, 89.8, 0.78; GCA_900547255.1, s__Lachnospira sp900547255, 95.0, 77.63, 0.12; GCF_014287955.1, s__Lachnospira sp900316325, 95.0, 77.41, 0.14; GCA_900112995.1, s__Lachnospira rogosae_A, 95.0, 77.36, 0.1; GCF_900103815.1, s__Lachnospira pectinoschiza_B, 95.5522, 77.35, 0.06; GCA_000437735…	89.97	11	N/A	N/A
CBAJDB_14	LM_man_bin_alistipes	d__Bacteria;p__Bacteroidota;c__Bacteroidia;o__Bacteroidales;f__Rikenellaceae;g__Alistipes;s__Alistipes sp002428825	GCA_002428825.1	95.0	d__Bacteria;p__Bacteroidota;c__Bacteroidia;o__Bacteroidales;f__Rikenellaceae;g__Alistipes;s__Alistipes sp002428825	98.42	0.91	GCA_002428825.1	95.0	d__Bacteria;p__Bacteroidota;c__Bacteroidia;o__Bacteroidales;f__Rikenellaceae;g__Alistipes;s__Alistipes sp002428825	98.42	0.91	d__Bacteria;p__Bacteroidota;c__Bacteroidia;o__Bacteroidales;f__Rikenellaceae;g__Alistipes;s__	taxonomic classification defined by topology and ANI	topological placement and ANI have congruent species assignments	GCA_014796635.1, s__Alistipes sp014796635, 95.0, 85.04, 0.83; GCA_910575495.1, s__Alistipes sp910575495, 95.0, 84.93, 0.73; GCA_910580175.1, s__Alistipes sp910580175, 95.0, 83.29, 0.69; GCA_900553175.1, s__Alistipes sp900553175, 95.0, 82.1, 0.61; GCA_902362705.1, s__Alistipes sp002358415, 95.0, 81.53, 0.57; GCA_910576555.1, s__Alistipes sp910576555, 95.0, 81.06, 0.57; GCF_000312145.1, s__Alistipe…	95.27	11	N/A	N/A
CBAJDB_365	LM_meg_bin.103	d__Bacteria;p__Firmicutes_A;c__Clostridia;o__Oscillospirales;f__Oscillospiraceae;g__Lawsonibacter;s__	N/A	N/A	N/A	N/A	N/A	GCA_910585815.1	95.0	d__Bacteria;p__Firmicutes_A;c__Clostridia;o__Oscillospirales;f__Oscillospiraceae;g__Lawsonibacter;s__Lawsonibacter sp910585815	94.4	0.87	d__Bacteria;p__Firmicutes_A;c__Clostridia;o__Oscillospirales;f__Oscillospiraceae;g__Lawsonibacter;s__	taxonomic classification defined by topology and ANI	classification based on placement in class-level tree	GCA_910578735.1, s__Lawsonibacter sp910578735, 95.0, 88.14, 0.68; GCA_910584605.1, s__Lawsonibacter sp910584605, 95.0, 85.97, 0.64; GCA_910589085.1, s__Lawsonibacter sp910589085, 95.0, 85.47, 0.64; GCA_910588635.1, s__Lawsonibacter sp910588635, 95.0, 85.17, 0.69; GCA_000492175.1, s__Lawsonibacter sp000492175, 95.0, 85.12, 0.72; GCF_009911595.1, s__Lawsonibacter sp009911595, 95.0, 84.87, 0.71; GCA…	73.95	11	0.9952565727957294	Genome not assigned to closest species as it falls outside its pre-defined ANI radius
CBAJDB_31	LM_meg_bin.23	d__Bacteria;p__Firmicutes_A;c__Clostridia;o__Christensenellales;f__CAG-552;g__;s__	N/A	N/A	N/A	N/A	N/A	N/A	N/A	N/A	N/A	N/A	d__Bacteria;p__Firmicutes_A;c__Clostridia;o__Christensenellales;f__CAG-552;g__;s__	taxonomic novelty determined using RED	classification based on placement in class-level tree	N/A	76.11	11	0.9154371658916014	N/A
CBAJDB_427	LM_meg_bin.36	d__Bacteria;p__Firmicutes_A;c__Clostridia;o__Oscillospirales;f__Ruminococcaceae;g__Angelakisella;s__Angelakisella sp013316495	GCA_013316495.1	95.0	d__Bacteria;p__Firmicutes_A;c__Clostridia;o__Oscillospirales;f__Ruminococcaceae;g__Angelakisella;s__Angelakisella sp013316495	98.56	0.74	GCA_013316495.1	95.0	d__Bacteria;p__Firmicutes_A;c__Clostridia;o__Oscillospirales;f__Ruminococcaceae;g__Angelakisella;s__Angelakisella sp013316495	98.56	0.74	d__Bacteria;p__Firmicutes_A;c__Clostridia;o__Oscillospirales;f__Ruminococcaceae;g__Angelakisella;s__	taxonomic classification defined by topology and ANI	topological placement and ANI have congruent species assignments	GCA_910585525.1, s__Angelakisella sp910585525, 95.0, 83.08, 0.64; GCA_910585535.1, s__Angelakisella sp910585535, 95.0, 81.13, 0.61; GCA_904420255.1, s__Angelakisella sp904420255, 95.0, 80.47, 0.51; GCF_900104675.1, s__Angelakisella massiliensis, 95.0, 77.01, 0.17; GCA_004557855.1, s__Angelakisella sp004557855, 95.0, 76.85, 0.11; GCA_004554485.1, s__Angelakisella sp004554485, 95.0, 76.65, 0.14; GC…	72.5	11	N/A	N/A
CBAJDB_303	LM_meg_bin.54	d__Bacteria;p__Firmicutes_A;c__Clostridia;o__Lachnospirales;f__Lachnospiraceae;g__Ventrimonas;s__Ventrimonas sp910575255	GCA_910575255.1	95.0	d__Bacteria;p__Firmicutes_A;c__Clostridia;o__Lachnospirales;f__Lachnospiraceae;g__Ventrimonas;s__Ventrimonas sp910575255	99.32	0.94	GCA_910575255.1	95.0	d__Bacteria;p__Firmicutes_A;c__Clostridia;o__Lachnospirales;f__Lachnospiraceae;g__Ventrimonas;s__Ventrimonas sp910575255	99.32	0.94	d__Bacteria;p__Firmicutes_A;c__Clostridia;o__Lachnospirales;f__Lachnospiraceae;g__Ventrimonas;s__	taxonomic classification defined by topology and ANI	topological placement and ANI have congruent species assignments	GCA_910588875.1, s__Ventrimonas sp910588875, 95.0, 82.99, 0.47; GCA_910586255.1, s__Ventrimonas sp910586255, 95.0, 80.77, 0.44; GCA_003669055.1, s__Ventrimonas sp003669055, 95.0, 80.68, 0.45; GCA_910586205.1, s__Ventrimonas sp910586205, 95.0, 79.41, 0.37; GCA_003611875.1, s__Ventrimonas sp003611875, 95.0, 79.31, 0.39; GCA_009911065.1, s__Ventrimonas sp009911065, 95.0, 78.51, 0.3; GCA_910577765.1,…	85.54	11	N/A	N/A
CBAJDB_366	LM_meg_bin.62	d__Bacteria;p__Firmicutes_A;c__Clostridia;o__Oscillospirales;f__Oscillospiraceae;g__Lawsonibacter;s__Lawsonibacter sp910589085	GCA_910589085.1	95.0	d__Bacteria;p__Firmicutes_A;c__Clostridia;o__Oscillospirales;f__Oscillospiraceae;g__Lawsonibacter;s__Lawsonibacter sp910589085	98.21	0.86	GCA_910589085.1	95.0	d__Bacteria;p__Firmicutes_A;c__Clostridia;o__Oscillospirales;f__Oscillospiraceae;g__Lawsonibacter;s__Lawsonibacter sp910589085	98.21	0.86	d__Bacteria;p__Firmicutes_A;c__Clostridia;o__Oscillospirales;f__Oscillospiraceae;g__Lawsonibacter;s__	taxonomic classification defined by topology and ANI	topological placement and ANI have congruent species assignments	GCA_910585815.1, s__Lawsonibacter sp910585815, 95.0, 85.53, 0.72; GCF_009911595.1, s__Lawsonibacter sp009911595, 95.0, 85.02, 0.69; GCA_910578735.1, s__Lawsonibacter sp910578735, 95.0, 84.45, 0.66; GCA_910584605.1, s__Lawsonibacter sp910584605, 95.0, 84.15, 0.6; GCA_000492175.1, s__Lawsonibacter sp000492175, 95.0, 84.08, 0.7; GCA_910588635.1, s__Lawsonibacter sp910588635, 95.0, 83.7, 0.69; GCA_00…	49.46	11	N/A	N/A
CBAJDB_368	LM_meg_bin.74	d__Bacteria;p__Firmicutes_A;c__Clostridia;o__Oscillospirales;f__Oscillospiraceae;g__Lawsonibacter;s__Lawsonibacter sp003612335	GCA_003612335.1	95.0	d__Bacteria;p__Firmicutes_A;c__Clostridia;o__Oscillospirales;f__Oscillospiraceae;g__Lawsonibacter;s__Lawsonibacter sp003612335	95.25	0.92	GCA_003612335.1	95.0	d__Bacteria;p__Firmicutes_A;c__Clostridia;o__Oscillospirales;f__Oscillospiraceae;g__Lawsonibacter;s__Lawsonibacter sp003612335	95.25	0.92	d__Bacteria;p__Firmicutes_A;c__Clostridia;o__Oscillospirales;f__Oscillospiraceae;g__Lawsonibacter;s__	taxonomic classification defined by topology and ANI	topological placement and ANI have congruent species assignments	GCA_910589085.1, s__Lawsonibacter sp910589085, 95.0, 84.34, 0.61; GCA_910585815.1, s__Lawsonibacter sp910585815, 95.0, 83.85, 0.68; GCA_910578735.1, s__Lawsonibacter sp910578735, 95.0, 83.77, 0.63; GCF_009911595.1, s__Lawsonibacter sp009911595, 95.0, 83.68, 0.65; GCA_000492175.1, s__Lawsonibacter sp000492175, 95.0, 83.56, 0.63; GCA_910584605.1, s__Lawsonibacter sp910584605, 95.0, 83.51, 0.6; GCA_…	81	11	N/A	N/A
CBAJDB_371	LO_CoAss_bin.15	d__Bacteria;p__Firmicutes_A;c__Clostridia;o__Oscillospirales;f__Oscillospiraceae;g__Lawsonibacter;s__	N/A	N/A	N/A	N/A	N/A	GCF_009911595.1	95.0	d__Bacteria;p__Firmicutes_A;c__Clostridia;o__Oscillospirales;f__Oscillospiraceae;g__Lawsonibacter;s__Lawsonibacter sp009911595	84.81	0.65	d__Bacteria;p__Firmicutes_A;c__Clostridia;o__Oscillospirales;f__Oscillospiraceae;g__Lawsonibacter;s__	taxonomic classification defined by topology and ANI	classification based on placement in class-level tree	GCA_910585815.1, s__Lawsonibacter sp910585815, 95.0, 85.46, 0.65; GCA_910578735.1, s__Lawsonibacter sp910578735, 95.0, 84.35, 0.6; GCA_910589085.1, s__Lawsonibacter sp910589085, 95.0, 83.9, 0.58; GCA_000492175.1, s__Lawsonibacter sp000492175, 95.0, 83.85, 0.63; GCA_910588635.1, s__Lawsonibacter sp910588635, 95.0, 83.51, 0.6; GCA_910584605.1, s__Lawsonibacter sp910584605, 95.0, 83.44, 0.58; GCA_91…	46.45	11	0.9894832146893695	Genome not assigned to closest species as it falls outside its pre-defined ANI radius
CBAJDB_135	LO_CoAss_bin.25	d__Bacteria;p__Firmicutes_A;c__Clostridia;o__Lachnospirales;f__Lachnospiraceae;g__14-2;s__14-2 sp009774455	GCA_910585295.1	95.0	d__Bacteria;p__Firmicutes_A;c__Clostridia;o__Lachnospirales;f__Lachnospiraceae;g__14-2;s__14-2 sp009774455	99.35	0.94	GCA_910585295.1	95.0	d__Bacteria;p__Firmicutes_A;c__Clostridia;o__Lachnospirales;f__Lachnospiraceae;g__14-2;s__14-2 sp009774455	99.35	0.94	d__Bacteria;p__Firmicutes_A;c__Clostridia;o__Lachnospirales;f__Lachnospiraceae;g__14-2;s__	taxonomic classification defined by topology and ANI	topological placement and ANI have congruent species assignments	GCA_000403315.2, s__14-2 sp000403315, 95.0, 79.62, 0.53; GCA_000403255.2, s__14-2 sp000403255, 95.0, 79.47, 0.44; GCA_910575555.1, s__14-2 sp011960065, 95.0, 79.36, 0.44; GCA_004793545.1, s__14-2 sp004793545, 95.0, 79.26, 0.46; GCF_000403845.2, s__14-2 sp000403845, 95.0, 79.04, 0.41; GCA_910580195.1, s__14-2 sp910580195, 95.0, 78.91, 0.49; GCA_910584585.1, s__14-2 sp910584585, 95.0, 78.69, 0.41; …	91.06	11	N/A	N/A
CBAJDB_34	LO_CoAss_bin.41	d__Bacteria;p__Firmicutes_A;c__Clostridia;o__Christensenellales;f__CAG-552;g__MGBC157735;s__	N/A	N/A	N/A	N/A	N/A	GCA_910588155.1	95.0	d__Bacteria;p__Firmicutes_A;c__Clostridia;o__Christensenellales;f__CAG-552;g__MGBC157735;s__MGBC157735 sp910588155	78.19	0.35	d__Bacteria;p__Firmicutes_A;c__Clostridia;o__Christensenellales;f__CAG-552;g__MGBC157735;s__	taxonomic classification defined by topology and ANI	classification based on placement in class-level tree	GCA_910585955.1, s__MGBC157735 sp910585955, 95.0, 77.51, 0.22; GCA_910587445.1, s__MGBC157735 sp910587445, 95.0, 77.47, 0.27	66.98	11	0.9306089403985068	N/A
CBAJDB_197	LO_CoAss_bin.48	d__Bacteria;p__Firmicutes_A;c__Clostridia;o__Lachnospirales;f__Lachnospiraceae;g__Sporofaciens;s__Sporofaciens sp000403455	GCF_000403455.2	95.0	d__Bacteria;p__Firmicutes_A;c__Clostridia;o__Lachnospirales;f__Lachnospiraceae;g__Sporofaciens;s__Sporofaciens sp000403455	99.15	0.98	GCF_000403455.2	95.0	d__Bacteria;p__Firmicutes_A;c__Clostridia;o__Lachnospirales;f__Lachnospiraceae;g__Sporofaciens;s__Sporofaciens sp000403455	99.15	0.98	d__Bacteria;p__Firmicutes_A;c__Clostridia;o__Lachnospirales;f__Lachnospiraceae;g__Sporofaciens;s__	taxonomic classification defined by topology and ANI	topological placement and ANI have congruent species assignments	GCA_910579015.1, s__Sporofaciens sp910579015, 95.0, 81.79, 0.55; GCA_910574285.1, s__Sporofaciens sp009774295, 95.0, 81.38, 0.61; GCA_910585725.1, s__Sporofaciens sp910585725, 95.0, 81.16, 0.58; GCA_910575835.1, s__Sporofaciens sp910575835, 95.0, 80.71, 0.54; GCA_910574715.1, s__Sporofaciens sp910574715, 95.0, 80.62, 0.55; GCA_910574885.1, s__Sporofaciens sp910574885, 95.0, 80.05, 0.42; GCA_91057…	76.01	11	N/A	N/A
CBAJDB_476	LO_bin.102	d__Bacteria;p__Firmicutes;c__Bacilli;o__Erysipelotrichales;f__Erysipelotrichaceae;g__CAJTFG01;s__CAJTFG01 sp910575705	GCA_910575705.1	95.0	d__Bacteria;p__Firmicutes;c__Bacilli;o__Erysipelotrichales;f__Erysipelotrichaceae;g__CAJTFG01;s__CAJTFG01 sp910575705	99.66	0.98	GCA_910575705.1	95.0	d__Bacteria;p__Firmicutes;c__Bacilli;o__Erysipelotrichales;f__Erysipelotrichaceae;g__CAJTFG01;s__CAJTFG01 sp910575705	99.66	0.98	d__Bacteria;p__Firmicutes;c__Bacilli;o__Erysipelotrichales;f__Erysipelotrichaceae;g__;s__	taxonomic classification defined by topology and ANI	topological placement and ANI have congruent species assignments	N/A	90.27	11	N/A	N/A
CBAJDB_269	LO_bin.115	d__Bacteria;p__Firmicutes_A;c__Clostridia;o__Lachnospirales;f__Lachnospiraceae;g__Roseburia;s__Roseburia sp910587865	GCA_910587865.1	95.0	d__Bacteria;p__Firmicutes_A;c__Clostridia;o__Lachnospirales;f__Lachnospiraceae;g__Roseburia;s__Roseburia sp910587865	99.92	0.97	GCA_910587865.1	95.0	d__Bacteria;p__Firmicutes_A;c__Clostridia;o__Lachnospirales;f__Lachnospiraceae;g__Roseburia;s__Roseburia sp910587865	99.92	0.97	d__Bacteria;p__Firmicutes_A;c__Clostridia;o__Lachnospirales;f__Lachnospiraceae;g__Roseburia;s__	taxonomic classification defined by topology and ANI	topological placement and ANI have congruent species assignments	GCA_910577925.1, s__Roseburia sp910577925, 95.0, 78.07, 0.22; GCA_017937095.1, s__Roseburia sp017937095, 95.0, 77.68, 0.22; GCA_910584215.1, s__Roseburia sp910584215, 95.0, 77.42, 0.12; GCF_000225345.1, s__Roseburia hominis, 95.0, 77.34, 0.2; GCA_014804775.1, s__Roseburia sp014804775, 95.0, 77.3, 0.12; GCA_900548205.1, s__Roseburia sp900548205, 95.0, 77.29, 0.22; GCF_001940165.1, s__Roseburia sp0…	92.12	11	N/A	N/A
CBAJDB_50	LO_bin.20	d__Bacteria;p__Firmicutes_A;c__Clostridia;o__Christensenellales;f__CAG-917;g__CAG-475;s__CAG-475 sp910577815	GCA_910577815.1	95.0	d__Bacteria;p__Firmicutes_A;c__Clostridia;o__Christensenellales;f__CAG-917;g__CAG-475;s__CAG-475 sp910577815	98.52	0.91	GCA_910577815.1	95.0	d__Bacteria;p__Firmicutes_A;c__Clostridia;o__Christensenellales;f__CAG-917;g__CAG-475;s__CAG-475 sp910577815	98.52	0.91	d__Bacteria;p__Firmicutes_A;c__Clostridia;o__Christensenellales;f__CAG-917;g__CAG-475;s__	taxonomic classification defined by topology and ANI	topological placement and ANI have congruent species assignments	GCA_910584155.1, s__CAG-475 sp910584155, 95.0, 78.72, 0.48; GCA_910578325.1, s__CAG-475 sp910578325, 95.0, 78.55, 0.36; GCA_014799525.1, s__CAG-475 sp014799525, 95.0, 78.13, 0.32; GCA_900763875.1, s__CAG-475 sp900763875, 95.0, 77.66, 0.14; GCA_002478945.1, s__CAG-475 sp002478945, 95.0, 77.62, 0.16; GCA_000434435.1, s__CAG-475 sp000434435, 95.0, 77.54, 0.15; GCA_900550915.1, s__CAG-475 sp900550915…	91.66	11	N/A	N/A
CBAJDB_89	LO_meg_bin.100	d__Bacteria;p__Firmicutes_A;c__Clostridia;o__Lachnospirales;f__Lachnospiraceae;g__Caccovicinus;s__Caccovicinus sp910584785	GCA_910584785.1	95.0	d__Bacteria;p__Firmicutes_A;c__Clostridia;o__Lachnospirales;f__Lachnospiraceae;g__Caccovicinus;s__Caccovicinus sp910584785	99.62	0.92	GCA_910584785.1	95.0	d__Bacteria;p__Firmicutes_A;c__Clostridia;o__Lachnospirales;f__Lachnospiraceae;g__Caccovicinus;s__Caccovicinus sp910584785	99.62	0.92	d__Bacteria;p__Firmicutes_A;c__Clostridia;o__Lachnospirales;f__Lachnospiraceae;g__Caccovicinus;s__	taxonomic classification defined by topology and ANI	topological placement and ANI have congruent species assignments	GCA_009774615.1, s__Caccovicinus sp009774615, 95.0, 85.44, 0.63; GCA_910575565.1, s__Caccovicinus sp910575565, 95.0, 78.21, 0.23; GCA_018715905.1, s__Caccovicinus merdipullorum, 95.0, 77.5, 0.17; GCA_018713255.1, s__Caccovicinus excrementipullorum, 95.0, 77.5, 0.14; GCA_910589195.1, s__Caccovicinus sp910589195, 95.0, 77.49, 0.19; GCA_017889125.1, s__Caccovicinus sp017889125, 95.0, 77.08, 0.16; GC…	92.43	11	N/A	N/A
CBAJDB_144	LO_meg_bin.19	d__Bacteria;p__Firmicutes_A;c__Clostridia;o__Lachnospirales;f__Lachnospiraceae;g__14-2;s__14-2 sp000403315	GCA_000403315.2	95.0	d__Bacteria;p__Firmicutes_A;c__Clostridia;o__Lachnospirales;f__Lachnospiraceae;g__14-2;s__14-2 sp000403315	99.14	0.94	GCA_000403315.2	95.0	d__Bacteria;p__Firmicutes_A;c__Clostridia;o__Lachnospirales;f__Lachnospiraceae;g__14-2;s__14-2 sp000403315	99.14	0.94	d__Bacteria;p__Firmicutes_A;c__Clostridia;o__Lachnospirales;f__Lachnospiraceae;g__14-2;s__	taxonomic classification defined by topology and ANI	topological placement and ANI have congruent species assignments	GCA_910580195.1, s__14-2 sp910580195, 95.0, 85.76, 0.82; GCA_000403255.2, s__14-2 sp000403255, 95.0, 79.99, 0.4; GCA_910575555.1, s__14-2 sp011960065, 95.0, 79.74, 0.45; GCA_910585295.1, s__14-2 sp009774455, 95.0, 79.49, 0.46; GCA_004793545.1, s__14-2 sp004793545, 95.0, 79.33, 0.45; GCA_910584585.1, s__14-2 sp910584585, 95.0, 79.05, 0.41; GCF_000403845.2, s__14-2 sp000403845, 95.0, 78.92, 0.39; G…	79.13	11	N/A	N/A
CBAJDB_291	LO_meg_bin.27	d__Bacteria;p__Firmicutes_A;c__Clostridia;o__Lachnospirales;f__Lachnospiraceae;g__Choladocola;s__Choladocola sp910575445	GCA_910575445.1	95.0	d__Bacteria;p__Firmicutes_A;c__Clostridia;o__Lachnospirales;f__Lachnospiraceae;g__Choladocola;s__Choladocola sp910575445	99.02	0.97	GCA_910575445.1	95.0	d__Bacteria;p__Firmicutes_A;c__Clostridia;o__Lachnospirales;f__Lachnospiraceae;g__Choladocola;s__Choladocola sp910575445	99.02	0.97	d__Bacteria;p__Firmicutes_A;c__Clostridia;o__Lachnospirales;f__Lachnospiraceae;g__Choladocola;s__	taxonomic classification defined by topology and ANI	topological placement and ANI have congruent species assignments	GCA_910585995.1, s__Choladocola sp910585995, 95.0, 80.63, 0.61; GCA_910585465.1, s__Choladocola sp910585465, 95.0, 78.33, 0.2; GCA_910579225.1, s__Choladocola sp910579225, 95.0, 78.18, 0.27; GCA_910584945.1, s__Choladocola sp910584945, 95.0, 78.17, 0.2; GCA_009774145.1, s__Choladocola sp009774145, 95.0, 78.16, 0.26; GCA_910574965.1, s__Choladocola sp910574965, 95.0, 78.12, 0.27; GCA_910574805.1, …	89.71	11	N/A	N/A
CBAJDB_453	LO_meg_bin.55	d__Bacteria;p__Firmicutes_A;c__Clostridia;o__Oscillospirales;f__Ruminococcaceae;g__Ruminiclostridium_E;s__Ruminiclostridium_E sp910585505	GCA_910585505.1	95.0	d__Bacteria;p__Firmicutes_A;c__Clostridia;o__Oscillospirales;f__Ruminococcaceae;g__Ruminiclostridium_E;s__Ruminiclostridium_E sp910585505	99.86	0.89	GCA_910585505.1	95.0	d__Bacteria;p__Firmicutes_A;c__Clostridia;o__Oscillospirales;f__Ruminococcaceae;g__Ruminiclostridium_E;s__Ruminiclostridium_E sp910585505	99.86	0.89	d__Bacteria;p__Firmicutes_A;c__Clostridia;o__Oscillospirales;f__Ruminococcaceae;g__Ruminiclostridium_E;s__	taxonomic classification defined by topology and ANI	topological placement and ANI have congruent species assignments	GCA_910588335.1, s__Ruminiclostridium_E sp910588335, 95.0, 94.7, 0.87; GCA_014796735.1, s__Ruminiclostridium_E sp014796735, 95.0, 79.08, 0.35; GCA_014799365.1, s__Ruminiclostridium_E sp014799365, 95.0, 78.76, 0.38; GCA_910579265.1, s__Ruminiclostridium_E sp910579265, 95.0, 77.56, 0.22; GCA_014799325.1, s__Ruminiclostridium_E sp014799325, 95.0, 77.55, 0.17; GCA_003508605.1, s__Ruminiclostridium_E …	94.5	11	N/A	N/A
CBAJDB_154	LO_meg_bin.81	d__Bacteria;p__Firmicutes_A;c__Clostridia;o__Lachnospirales;f__Lachnospiraceae;g__Acetatifactor;s__Acetatifactor sp910585425	GCA_910585425.1	95.0	d__Bacteria;p__Firmicutes_A;c__Clostridia;o__Lachnospirales;f__Lachnospiraceae;g__Acetatifactor;s__Acetatifactor sp910585425	95.68	0.78	GCA_910585425.1	95.0	d__Bacteria;p__Firmicutes_A;c__Clostridia;o__Lachnospirales;f__Lachnospiraceae;g__Acetatifactor;s__Acetatifactor sp910585425	95.68	0.78	d__Bacteria;p__Firmicutes_A;c__Clostridia;o__Lachnospirales;f__Lachnospiraceae;g__Acetatifactor;s__	taxonomic classification defined by topology and ANI	topological placement and ANI have congruent species assignments	GCA_910585615.1, s__Acetatifactor sp910585615, 95.0, 94.18, 0.73; GCA_910576125.1, s__Acetatifactor sp910576125, 95.0, 83.9, 0.57; GCA_910585665.1, s__Acetatifactor sp910585665, 95.0, 83.41, 0.54; GCA_910584235.1, s__Acetatifactor sp910584235, 95.0, 82.37, 0.54; GCA_910584865.1, s__Acetatifactor sp910584865, 95.0, 79.36, 0.28; GCA_910585805.1, s__Acetatifactor sp910585805, 95.0, 79.36, 0.33; GCA_…	92.06	11	N/A	N/A
CBAJDB_340	LO_meg_bin.85	d__Bacteria;p__Firmicutes_A;c__Clostridia;o__Oscillospirales;f__Oscillospiraceae;g__Pelethomonas;s__Pelethomonas sp910587785	GCA_910587785.1	95.0	d__Bacteria;p__Firmicutes_A;c__Clostridia;o__Oscillospirales;f__Oscillospiraceae;g__Pelethomonas;s__Pelethomonas sp910587785	99.63	0.9	GCA_910587785.1	95.0	d__Bacteria;p__Firmicutes_A;c__Clostridia;o__Oscillospirales;f__Oscillospiraceae;g__Pelethomonas;s__Pelethomonas sp910587785	99.63	0.9	d__Bacteria;p__Firmicutes_A;c__Clostridia;o__Oscillospirales;f__Oscillospiraceae;g__Pelethomonas;s__	taxonomic classification defined by topology and ANI	topological placement and ANI have congruent species assignments	GCA_910588365.1, s__Pelethomonas sp910588365, 95.0, 82.09, 0.53; GCA_910577915.1, s__Pelethomonas sp910577915, 95.0, 82.07, 0.54; GCA_910579965.1, s__Pelethomonas sp910579965, 95.0, 82.06, 0.56; GCA_018712665.1, s__Pelethomonas intestinigallinarum, 95.0, 81.58, 0.56; GCA_910578505.1, s__Pelethomonas sp910578505, 95.0, 81.14, 0.48; GCA_910588045.1, s__Pelethomonas sp910588045, 95.0, 81.06, 0.5; GC…	94.94	11	N/A	N/A
CBAJDB_399	LP_CoAss_bin.59	d__Bacteria;p__Firmicutes_A;c__Clostridia;o__Oscillospirales;f__Oscillospiraceae;g__Dysosmobacter;s__Dysosmobacter sp910584075	GCA_910584075.1	95.0	d__Bacteria;p__Firmicutes_A;c__Clostridia;o__Oscillospirales;f__Oscillospiraceae;g__Dysosmobacter;s__Dysosmobacter sp910584075	99.82	0.91	GCA_910584075.1	95.0	d__Bacteria;p__Firmicutes_A;c__Clostridia;o__Oscillospirales;f__Oscillospiraceae;g__Dysosmobacter;s__Dysosmobacter sp910584075	99.82	0.91	d__Bacteria;p__Firmicutes_A;c__Clostridia;o__Oscillospirales;f__Oscillospiraceae;g__Dysosmobacter;s__	taxonomic classification defined by topology and ANI	topological placement and ANI have congruent species assignments	GCF_000403435.2, s__Dysosmobacter sp000403435, 95.0, 89.6, 0.88; GCA_910585385.1, s__Dysosmobacter sp910585385, 95.0, 88.63, 0.83; GCA_910587525.1, s__Dysosmobacter sp910587525, 95.0, 87.6, 0.77; GCA_910588005.1, s__Dysosmobacter sp910588005, 95.0, 85.01, 0.67; GCA_910576865.1, s__Dysosmobacter sp910576865, 95.0, 82.15, 0.55; GCA_900544955.1, s__Dysosmobacter sp900544955, 95.0, 82.06, 0.52; GCA_0…	91.26	11	N/A	N/A
CBAJDB_6	LP_bin.22	d__Bacteria;p__Bacteroidota;c__Bacteroidia;o__Bacteroidales;f__Muribaculaceae;g__CAG-873;s__CAG-873 sp910577315	GCA_910577315.1	95.0	d__Bacteria;p__Bacteroidota;c__Bacteroidia;o__Bacteroidales;f__Muribaculaceae;g__CAG-873;s__CAG-873 sp910577315	97.83	0.89	GCA_910577315.1	95.0	d__Bacteria;p__Bacteroidota;c__Bacteroidia;o__Bacteroidales;f__Muribaculaceae;g__CAG-873;s__CAG-873 sp910577315	97.83	0.89	d__Bacteria;p__Bacteroidota;c__Bacteroidia;o__Bacteroidales;f__Muribaculaceae;g__CAG-873;s__	taxonomic classification defined by topology and ANI	topological placement and ANI have congruent species assignments	GCA_910577355.1, s__CAG-873 sp910577355, 95.0, 78.92, 0.33; GCA_017624155.1, s__CAG-873 sp017624155, 95.0, 78.84, 0.35; GCA_910587925.1, s__CAG-873 sp910587925, 95.0, 78.8, 0.31; GCA_910586975.1, s__CAG-873 sp910586975, 95.0, 78.61, 0.28; GCA_905193995.1, s__CAG-873 sp905193995, 95.0, 78.47, 0.34; GCA_014800735.1, s__CAG-873 sp014800735, 95.0, 78.46, 0.21; GCA_004552485.1, s__CAG-873 sp004552485,…	94.58	11	N/A	N/A
CBAJDB_469	LP_bin.71	d__Bacteria;p__Firmicutes;c__Bacilli;o__Acholeplasmatales;f__Anaeroplasmataceae;g__Pelethenecus;s__Pelethenecus sp910579215	GCA_910579215.1	95.0	d__Bacteria;p__Firmicutes;c__Bacilli;o__Acholeplasmatales;f__Anaeroplasmataceae;g__Pelethenecus;s__Pelethenecus sp910579215	98.4	0.88	GCA_910579215.1	95.0	d__Bacteria;p__Firmicutes;c__Bacilli;o__Acholeplasmatales;f__Anaeroplasmataceae;g__Pelethenecus;s__Pelethenecus sp910579215	98.4	0.88	d__Bacteria;p__Firmicutes;c__Bacilli;o__Acholeplasmatales;f__Anaeroplasmataceae;g__Pelethenecus;s__	taxonomic classification defined by topology and ANI	topological placement and ANI have congruent species assignments	GCA_910584005.1, s__Pelethenecus sp910584005, 95.0, 79.31, 0.28; GCA_910577745.1, s__Pelethenecus sp910577745, 95.0, 79.02, 0.33; GCA_900540705.1, s__Pelethenecus sp900540705, 95.0, 77.97, 0.26; GCA_900540175.1, s__Pelethenecus faecipullorum, 95.0, 77.86, 0.05	68.01	11	N/A	N/A
CBAJDB_487	LP_bin.86	d__Bacteria;p__Firmicutes;c__Bacilli;o__Lactobacillales;f__Lactobacillaceae;g__Lactobacillus;s__Lactobacillus johnsonii	GCF_000159355.1	95.0	d__Bacteria;p__Firmicutes;c__Bacilli;o__Lactobacillales;f__Lactobacillaceae;g__Lactobacillus;s__Lactobacillus johnsonii	96.57	0.85	N/A	N/A	N/A	N/A	N/A	d__Bacteria;p__Firmicutes;c__Bacilli;o__Lactobacillales;f__Lactobacillaceae;g__Lactobacillus;s__	ANI	topological placement and ANI have incongruent species assignments	GCF_000159355.1, s__Lactobacillus johnsonii, 95.0, 96.57, 0.85; GCA_910589675.1, s__Lactobacillus sp910589675, 95.0, 96.17, 0.67; GCA_910589175.1, s__Lactobacillus sp910589175, 95.0, 95.74, 0.87; GCF_001436695.1, s__Lactobacillus taiwanensis, 95.0, 87.66, 0.8; GCF_003584685.1, s__Lactobacillus paragasseri, 95.0, 85.43, 0.75; GCF_000014425.1, s__Lactobacillus gasseri, 95.0, 85.37, 0.75; GCF_001435…	95.23	11	N/A	N/A
CBAJDB_497	LP_man_bin_akkermansia	d__Bacteria;p__Verrucomicrobiota;c__Verrucomicrobiae;o__Verrucomicrobiales;f__Akkermansiaceae;g__Akkermansia;s__Akkermansia muciniphila	GCF_000020225.1	95.0	d__Bacteria;p__Verrucomicrobiota;c__Verrucomicrobiae;o__Verrucomicrobiales;f__Akkermansiaceae;g__Akkermansia;s__Akkermansia muciniphila	98.89	0.94	GCF_000020225.1	95.0	d__Bacteria;p__Verrucomicrobiota;c__Verrucomicrobiae;o__Verrucomicrobiales;f__Akkermansiaceae;g__Akkermansia;s__Akkermansia muciniphila	98.89	0.94	d__Bacteria;p__Verrucomicrobiota;c__Verrucomicrobiae;o__Verrucomicrobiales;f__Akkermansiaceae;g__Akkermansia;s__	taxonomic classification defined by topology and ANI	topological placement and ANI have congruent species assignments	GCA_905200945.1, s__Akkermansia sp905200945, 95.0, 94.62, 0.91; GCF_900184965.1, s__Akkermansia muciniphila_A, 95.0, 93.82, 0.87; GCF_018847375.1, s__Akkermansia muciniphila_B, 95.0, 87.38, 0.85; GCF_002884975.1, s__Akkermansia muciniphila_C, 95.0, 85.89, 0.83; GCF_018709685.1, s__Akkermansia muciniphila_E, 95.0, 85.68, 0.81; GCF_018847895.1, s__Akkermansia sp001580195, 95.0, 82.3, 0.74; GCF_0041…	93.15	11	N/A	N/A
CBAJDB_306	LP_meg_bin.22	d__Bacteria;p__Firmicutes_A;c__Clostridia;o__Lachnospirales;f__Lachnospiraceae;g__Ventrimonas;s__Ventrimonas sp910577765	GCA_910577765.1	95.0	d__Bacteria;p__Firmicutes_A;c__Clostridia;o__Lachnospirales;f__Lachnospiraceae;g__Ventrimonas;s__Ventrimonas sp910577765	98.8	0.85	GCA_910577765.1	95.0	d__Bacteria;p__Firmicutes_A;c__Clostridia;o__Lachnospirales;f__Lachnospiraceae;g__Ventrimonas;s__Ventrimonas sp910577765	98.8	0.85	d__Bacteria;p__Firmicutes_A;c__Clostridia;o__Lachnospirales;f__Lachnospiraceae;g__Ventrimonas;s__	taxonomic classification defined by topology and ANI	topological placement and ANI have congruent species assignments	GCA_910577655.1, s__Ventrimonas sp910577655, 95.0, 82.3, 0.57; GCA_018715565.1, s__Ventrimonas merdavium, 95.0, 78.22, 0.3; GCA_910586255.1, s__Ventrimonas sp910586255, 95.0, 78.19, 0.22; GCA_910575255.1, s__Ventrimonas sp910575255, 95.0, 77.9, 0.19; GCA_003669055.1, s__Ventrimonas sp003669055, 95.0, 77.66, 0.19; GCF_003481985.1, s__Ventrimonas sp003506385, 95.0, 77.66, 0.14; GCA_910588875.1, s__…	77.26	11	N/A	N/A
CBAJDB_370	LP_meg_bin.63	d__Bacteria;p__Firmicutes_A;c__Clostridia;o__Oscillospirales;f__Oscillospiraceae;g__Lawsonibacter;s__	N/A	N/A	N/A	N/A	N/A	GCA_910578735.1	95.0	d__Bacteria;p__Firmicutes_A;c__Clostridia;o__Oscillospirales;f__Oscillospiraceae;g__Lawsonibacter;s__Lawsonibacter sp910578735	85.18	0.64	d__Bacteria;p__Firmicutes_A;c__Clostridia;o__Oscillospirales;f__Oscillospiraceae;g__Lawsonibacter;s__	taxonomic classification defined by topology and ANI	classification based on placement in class-level tree	GCA_910585815.1, s__Lawsonibacter sp910585815, 95.0, 86.08, 0.7; GCA_910589085.1, s__Lawsonibacter sp910589085, 95.0, 85.12, 0.64; GCA_000492175.1, s__Lawsonibacter sp000492175, 95.0, 84.95, 0.68; GCF_009911595.1, s__Lawsonibacter sp009911595, 95.0, 84.59, 0.67; GCA_910588635.1, s__Lawsonibacter sp910588635, 95.0, 84.48, 0.62; GCA_910584605.1, s__Lawsonibacter sp910584605, 95.0, 84.4, 0.59; GCA_0…	77.54	11	0.9891510674712064	Genome not assigned to closest species as it falls outside its pre-defined ANI radius
CBAJDB_392	LP_meg_bin.73	d__Bacteria;p__Firmicutes_A;c__Clostridia;o__Oscillospirales;f__Oscillospiraceae;g__Dysosmobacter;s__Dysosmobacter sp009774015	GCA_910574635.1	95.0	d__Bacteria;p__Firmicutes_A;c__Clostridia;o__Oscillospirales;f__Oscillospiraceae;g__Dysosmobacter;s__Dysosmobacter sp009774015	97.02	0.93	GCA_910574635.1	95.0	d__Bacteria;p__Firmicutes_A;c__Clostridia;o__Oscillospirales;f__Oscillospiraceae;g__Dysosmobacter;s__Dysosmobacter sp009774015	97.02	0.93	d__Bacteria;p__Firmicutes_A;c__Clostridia;o__Oscillospirales;f__Oscillospiraceae;g__Dysosmobacter;s__	taxonomic classification defined by topology and ANI	topological placement and ANI have congruent species assignments	GCA_009773995.1, s__Dysosmobacter sp009773995, 95.0, 90.98, 0.77; GCA_910587705.1, s__Dysosmobacter sp910587705, 95.0, 89.63, 0.82; GCA_910583785.1, s__Dysosmobacter sp910583785, 95.0, 89.1, 0.84; GCA_910587875.1, s__Dysosmobacter sp910587875, 95.0, 89.1, 0.76; GCA_910579435.1, s__Dysosmobacter sp910579435, 95.0, 89.0, 0.82; GCA_910583695.1, s__Dysosmobacter sp910583695, 95.0, 88.59, 0.79; GCA_91…	47.84	11	N/A	N/A
CBAJDB_97	LP_meg_bin.74	d__Bacteria;p__Firmicutes_A;c__Clostridia;o__Lachnospirales;f__Lachnospiraceae;g__MGBC164599;s__MGBC164599 sp910575625	GCA_910575625.1	95.0	d__Bacteria;p__Firmicutes_A;c__Clostridia;o__Lachnospirales;f__Lachnospiraceae;g__MGBC164599;s__MGBC164599 sp910575625	98.94	0.92	GCA_910575625.1	95.0	d__Bacteria;p__Firmicutes_A;c__Clostridia;o__Lachnospirales;f__Lachnospiraceae;g__MGBC164599;s__MGBC164599 sp910575625	98.94	0.92	d__Bacteria;p__Firmicutes_A;c__Clostridia;o__Lachnospirales;f__Lachnospiraceae;g__MGBC164599;s__	taxonomic classification defined by topology and ANI	topological placement and ANI have congruent species assignments	GCA_910584115.1, s__MGBC164599 sp910584115, 95.0, 82.58, 0.59; GCA_910588775.1, s__MGBC164599 sp910588775, 95.0, 78.29, 0.37; GCA_910588825.1, s__MGBC164599 sp910588825, 95.0, 77.56, 0.22; GCA_910587105.1, s__MGBC164599 sp910587105, 95.0, 77.56, 0.22	92.41	11	N/A	N/A
CBAJDB_257	LP_meg_bin.89	d__Bacteria;p__Firmicutes_A;c__Clostridia;o__Lachnospirales;f__Lachnospiraceae;g__Kineothrix;s__Kineothrix sp910588855	GCA_910588855.1	95.0	d__Bacteria;p__Firmicutes_A;c__Clostridia;o__Lachnospirales;f__Lachnospiraceae;g__Kineothrix;s__Kineothrix sp910588855	99.12	0.91	GCA_910588855.1	95.0	d__Bacteria;p__Firmicutes_A;c__Clostridia;o__Lachnospirales;f__Lachnospiraceae;g__Kineothrix;s__Kineothrix sp910588855	99.12	0.91	d__Bacteria;p__Firmicutes_A;c__Clostridia;o__Lachnospirales;f__Lachnospiraceae;g__Kineothrix;s__	taxonomic classification defined by topology and ANI	topological placement and ANI have congruent species assignments	GCA_910576535.1, s__Kineothrix sp910576535, 95.0, 82.4, 0.55; GCA_000403275.2, s__Kineothrix sp000403275, 95.0, 79.77, 0.46; GCA_910585965.1, s__Kineothrix sp910585965, 95.0, 79.66, 0.43; GCA_003488965.1, s__Kineothrix sp003488965, 95.0, 79.11, 0.34; GCA_009911195.1, s__Kineothrix sp009911195, 95.0, 78.9, 0.4; GCA_011958945.1, s__Kineothrix sp011958945, 95.0, 78.72, 0.33; GCA_910579645.1, s__Kine…	84.23	11	N/A	N/A

## Sheet: CheckM (v1.1.2)
Bin Id	alt_bin_name	Marker lineage	# genomes	# markers	# marker sets	0	1	2	3	4	5+	Completeness	Contamination	Strain heterogeneity
CBAJDB_512	5_10_2_1.105	k__Bacteria (UID203)	5449	104	58	50	41	8	4	1	0	61.03	7.68	69.23
CBAJDB_515	5_10_2_1.108	f__Lachnospiraceae (UID1286)	57	420	207	78	332	10	0	0	0	87.46	4.11	20
CBAJDB_530	5_10_2_1.121	p__Actinobacteria (UID2112)	31	211	124	7	204	0	0	0	0	95.97	0	0
CBAJDB_594	5_10_2_1.28	o__Clostridiales (UID1212)	172	263	149	61	201	1	0	0	0	72.26	0.17	100
CBAJDB_595	5_10_2_1.29	f__Lachnospiraceae (UID1256)	33	333	171	137	195	1	0	0	0	61.55	0.58	100
CBAJDB_600	5_10_2_1.33	o__Clostridiales (UID1212)	172	263	149	71	191	1	0	0	0	84.53	0.13	0
CBAJDB_616	5_10_2_1.48	f__Lachnospiraceae (UID1256)	33	333	171	51	272	9	1	0	0	86.74	4.58	33.33
CBAJDB_621	5_10_2_1.52	o__Clostridiales (UID1212)	172	263	149	45	217	1	0	0	0	86.89	0.13	0
CBAJDB_632	5_10_2_1.62	k__Bacteria (UID203)	5449	104	58	57	47	0	0	0	0	67.41	0	0
CBAJDB_641	5_10_2_1.70	o__Clostridiales (UID1226)	155	278	158	46	232	0	0	0	0	89.39	0	0
CBAJDB_656	5_10_2_1.84	f__Lachnospiraceae (UID1255)	90	354	174	12	333	9	0	0	0	94.71	4.04	0
CBAJDB_657	5_10_2_1.85	o__Clostridiales (UID1212)	172	263	149	4	257	1	1	0	0	97.99	1.68	0
CBAJDB_681	5_10_2_1_no_mouse.106	o__Clostridiales (UID1212)	172	257	149	37	218	2	0	0	0	84.68	0.67	50
CBAJDB_719	5_10_2_1_no_mouse.140	k__Bacteria (UID203)	5449	103	57	65	38	0	0	0	0	51.83	0	0
CBAJDB_747	5_10_2_1_no_mouse.166	o__Clostridiales (UID1212)	172	263	149	97	166	0	0	0	0	67.34	0	0
CBAJDB_789	5_10_2_1_no_mouse.52	f__Lachnospiraceae (UID1255)	90	354	174	26	327	1	0	0	0	92.53	0.57	0
CBAJDB_804	5_10_2_1_no_mouse.66	f__Lachnospiraceae (UID1255)	90	354	174	22	328	4	0	0	0	93.68	2.3	25
CBAJDB_813	5_10_2_1_no_mouse.74	o__Clostridiales (UID1212)	172	263	149	37	223	3	0	0	0	92.81	2.01	0
CBAJDB_826	5_10_2_1_no_mouse.86	o__Clostridiales (UID1212)	172	263	149	4	257	2	0	0	0	97.32	0.67	0
CBAJDB_829	5_10_2_1_no_mouse.89	o__Clostridiales (UID1226)	155	278	158	37	240	1	0	0	0	94.92	0.32	100
CBAJDB_853	5_10_2_5.11	o__Clostridiales (UID1212)	172	263	149	28	235	0	0	0	0	89.52	0	0
CBAJDB_879	5_10_2_5.133	k__Bacteria (UID2372)	131	177	106	27	149	1	0	0	0	88.36	0.94	0
CBAJDB_901	5_10_2_5.153	f__Lachnospiraceae (UID1255)	90	354	174	23	330	1	0	0	0	92.41	0.57	0
CBAJDB_912	5_10_2_5.163	o__Clostridiales (UID1212)	172	263	149	19	244	0	0	0	0	91.7	0	0
CBAJDB_914	5_10_2_5.165	o__Clostridiales (UID1212)	172	263	149	89	171	3	0	0	0	73.59	1.68	0
CBAJDB_919	5_10_2_5.17	o__Clostridiales (UID1212)	172	257	149	90	166	1	0	0	0	62.42	0.67	0
CBAJDB_943	5_10_2_5.31	o__Clostridiales (UID1212)	172	263	149	29	232	2	0	0	0	87.95	1.34	0
CBAJDB_962	5_10_2_5.49	o__Clostridiales (UID1212)	172	263	149	91	158	14	0	0	0	70.09	4.56	85.71
CBAJDB_966	5_10_2_5.52	f__Lachnospiraceae (UID1255)	90	354	174	27	323	4	0	0	0	94.54	1.25	0
CBAJDB_977	5_10_2_5.62	f__Lachnospiraceae (UID1255)	90	354	174	31	319	4	0	0	0	89.85	1.39	0
CBAJDB_979	5_10_2_5.64	o__Clostridiales (UID1226)	155	278	158	93	180	4	0	1	0	77.15	3.8	0
CBAJDB_992	5_10_2_5.76	o__Clostridiales (UID1120)	304	247	141	15	231	1	0	0	0	96.88	0.24	0
CBAJDB_993	5_10_2_5.77	o__Clostridiales (UID1226)	155	278	158	6	270	2	0	0	0	96.82	1.27	0
CBAJDB_1055	5_10_2_5_no_mouse.132	c__Clostridia (UID1085)	35	420	196	75	342	3	0	0	0	79.14	0.85	0
CBAJDB_1071	5_10_2_5_no_mouse.147	o__Clostridiales (UID1212)	172	257	149	55	187	15	0	0	0	80.45	2.18	66.67
CBAJDB_1093	5_10_2_5_no_mouse.167	f__Lachnospiraceae (UID1256)	33	333	171	36	291	5	1	0	0	88.89	2.07	25
CBAJDB_1111	5_10_2_5_no_mouse.27	o__Clostridiales (UID1212)	172	263	149	45	218	0	0	0	0	77.85	0	0
CBAJDB_1163	5_10_2_5_no_mouse.74	o__Clostridiales (UID1226)	155	278	158	41	236	1	0	0	0	85.77	0.06	0
CBAJDB_1188	5_10_2_5_no_mouse.97	f__Lachnospiraceae (UID1256)	33	333	171	79	251	2	1	0	0	74.37	1.75	0
CBAJDB_1227	5_10_2_8.2	o__Clostridiales (UID1226)	155	278	158	4	274	0	0	0	0	98.08	0	0
CBAJDB_1235	5_10_2_8.27	f__Lachnospiraceae (UID1255)	90	354	174	15	333	6	0	0	0	95.4	0.66	16.67
CBAJDB_1243	5_10_2_8.34	f__Lachnospiraceae (UID1255)	90	354	174	4	344	6	0	0	0	97.7	2.09	0
CBAJDB_1259	5_10_2_8.49	o__Clostridiales (UID1212)	172	257	149	114	140	3	0	0	0	59.19	2.01	0
CBAJDB_1273	5_10_2_8.61	f__Lachnospiraceae (UID1256)	33	333	171	111	218	4	0	0	0	68.33	1.75	50
CBAJDB_1338	5_10_2_8_no_mouse.12	o__Clostridiales (UID1212)	172	263	149	57	206	0	0	0	0	81.32	0	0
CBAJDB_1474	5_14_2_1.38	k__Bacteria (UID203)	5449	104	58	62	42	0	0	0	0	59.64	0	0
CBAJDB_1492	5_14_2_1.54	o__Clostridiales (UID1212)	172	263	149	24	236	3	0	0	0	89.6	1.12	33.33
CBAJDB_1499	5_14_2_1.60	o__Clostridiales (UID1212)	172	263	149	35	226	2	0	0	0	84.23	1.01	100
CBAJDB_1507	5_14_2_1.68	o__Clostridiales (UID1212)	172	263	149	96	161	6	0	0	0	54.7	2.01	50
CBAJDB_1518	5_14_2_1.9	f__Lachnospiraceae (UID1256)	33	333	171	59	270	4	0	0	0	84.16	1.56	0
CBAJDB_1522	5_14_2_1_no_mouse.12	o__Clostridiales (UID1212)	172	263	149	37	223	1	2	0	0	81.25	2.24	0
CBAJDB_1527	5_14_2_1_no_mouse.17	o__Clostridiales (UID1226)	155	278	158	1	274	3	0	0	0	99.37	0.79	0
CBAJDB_1532	5_14_2_1_no_mouse.21	f__Lachnospiraceae (UID1255)	90	354	174	36	316	2	0	0	0	89.54	0.77	0
CBAJDB_1537	5_14_2_1_no_mouse.26	o__Clostridiales (UID1212)	172	263	149	63	200	0	0	0	0	73.15	0	0
CBAJDB_1539	5_14_2_1_no_mouse.28	o__Clostridiales (UID1212)	172	257	149	14	243	0	0	0	0	94.3	0	0
CBAJDB_1558	5_14_2_1_no_mouse.45	o__Clostridiales (UID1212)	172	263	149	5	257	1	0	0	0	97.32	0.34	0
CBAJDB_1561	5_14_2_1_no_mouse.48	f__Lachnospiraceae (UID1255)	90	354	174	36	318	0	0	0	0	90.8	0	0
CBAJDB_1577	5_14_2_1_no_mouse.62	f__Lachnospiraceae (UID1255)	90	354	174	28	322	4	0	0	0	87.19	1.63	0
CBAJDB_1603	5_14_2_1_no_salm.21	f__Lachnospiraceae (UID1255)	90	354	174	23	329	2	0	0	0	94.62	1.15	50
CBAJDB_1686	5_14_2_5.20	f__Lachnospiraceae (UID1255)	90	354	174	4	346	4	0	0	0	97.99	1.03	50
CBAJDB_1691	5_14_2_5.25	o__Clostridiales (UID1212)	172	257	149	51	204	2	0	0	0	77.18	0.69	50
CBAJDB_1714	5_14_2_5.46	f__Lachnospiraceae (UID1286)	57	420	207	22	397	1	0	0	0	95.65	0.48	0
CBAJDB_1758	5_14_2_5_no_mouse.20	o__Clostridiales (UID1212)	172	257	149	5	250	2	0	0	0	98.79	1.34	0
CBAJDB_1767	5_14_2_5_no_mouse.29	o__Clostridiales (UID1226)	155	278	158	7	269	2	0	0	0	96.2	1.27	0
CBAJDB_1769	5_14_2_5_no_mouse.30	o__Clostridiales (UID1212)	172	263	149	109	149	5	0	0	0	67.7	2.52	20
CBAJDB_1781	5_14_2_5_no_mouse.41	o__Clostridiales (UID1212)	172	263	149	20	240	3	0	0	0	93.8	1.57	33.33
CBAJDB_1794	5_14_2_5_no_mouse.8	o__Clostridiales (UID1212)	172	263	149	6	254	3	0	0	0	95.97	0.84	0
CBAJDB_1883	5_14_4_8_no_mouse.2	o__Bacteroidales (UID2617)	213	406	265	26	380	0	0	0	0	92.89	0	0
CBAJDB_1889	5_14_4_8_no_mouse.8	o__Lactobacillales (UID544)	293	475	267	1	474	0	0	0	0	99.63	0	0
CBAJDB_120	All_IDBACoAss_bin.10	o__Clostridiales (UID1226)	155	278	158	8	267	3	0	0	0	97.47	1.58	0
CBAJDB_206	All_IDBACoAss_bin.116	f__Lachnospiraceae (UID1256)	33	333	171	27	303	3	0	0	0	91.81	1.46	0
CBAJDB_159	All_IDBACoAss_bin.125	f__Lachnospiraceae (UID1255)	90	354	174	14	337	2	1	0	0	94.54	1.34	0
CBAJDB_412	All_IDBACoAss_bin.146	o__Clostridiales (UID1212)	172	263	149	63	187	12	1	0	0	87.81	7.89	60
CBAJDB_246	All_IDBACoAss_bin.155	o__Clostridiales (UID1226)	155	278	158	47	219	11	1	0	0	93.67	2.89	57.14
CBAJDB_382	All_IDBACoAss_bin.182	o__Clostridiales (UID1212)	172	257	149	106	133	17	1	0	0	67.78	8.61	35
CBAJDB_315	All_IDBACoAss_bin.215	o__Clostridiales (UID1226)	155	278	158	49	228	1	0	0	0	90.3	0.63	0
CBAJDB_125	All_IDBACoAss_bin.219	o__Clostridiales (UID1226)	155	278	158	16	260	2	0	0	0	92.51	1.27	0
CBAJDB_126	All_IDBACoAss_bin.239	o__Clostridiales (UID1226)	155	278	158	84	194	0	0	0	0	74.68	0	0
CBAJDB_174	All_IDBACoAss_bin.4	k__Bacteria (UID203)	5449	103	57	50	52	1	0	0	0	80.7	1.75	0
CBAJDB_279	All_IDBACoAss_bin.51	f__Lachnospiraceae (UID1255)	90	354	174	5	344	5	0	0	0	97.7	2.09	0
CBAJDB_141	All_IDBACoAss_bin.56	f__Lachnospiraceae (UID1255)	90	354	174	37	312	5	0	0	0	97.7	1.57	0
CBAJDB_43	All_IDBACoAss_bin.59	c__Clostridia (UID1118)	387	223	124	77	145	1	0	0	0	62.1	0.4	0
CBAJDB_129	All_IDBACoAss_bin.65	o__Clostridiales (UID1226)	155	278	158	15	263	0	0	0	0	93.04	0	0
CBAJDB_130	All_IDBACoAss_bin.75	o__Clostridiales (UID1226)	155	278	158	64	214	0	0	0	0	85.36	0	0
CBAJDB_413	All_IDBACoAss_bin.82	o__Clostridiales (UID1212)	172	263	149	33	230	0	0	0	0	95.13	0	0
CBAJDB_166	All_IDBACoAss_bin.93	o__Clostridiales (UID1226)	155	278	158	21	257	0	0	0	0	93.04	0	0
CBAJDB_108	All_MegahitCoAss_bin.108	o__Clostridiales (UID1226)	155	278	158	22	253	3	0	0	0	93.65	1.27	0
CBAJDB_221	All_MegahitCoAss_bin.130	f__Lachnospiraceae (UID1256)	33	333	171	36	294	2	1	0	0	88.89	1.36	0
CBAJDB_484	All_MegahitCoAss_bin.160	k__Bacteria (UID203)	5449	104	58	70	34	0	0	0	0	53.45	0	0
CBAJDB_163	All_MegahitCoAss_bin.181	o__Clostridiales (UID1226)	155	278	158	107	170	1	0	0	0	68.49	0.63	100
CBAJDB_114	All_MegahitCoAss_bin.195	o__Clostridiales (UID1226)	155	278	158	10	265	3	0	0	0	95.99	0.97	33.33
CBAJDB_115	All_MegahitCoAss_bin.200	f__Lachnospiraceae (UID1255)	90	354	174	5	346	3	0	0	0	97.7	1.23	0
CBAJDB_243	All_MegahitCoAss_bin.241	o__Clostridiales (UID1226)	155	278	158	65	207	6	0	0	0	85.9	1.9	33.33
CBAJDB_474	All_MegahitCoAss_bin.78	k__Bacteria (UID2372)	131	177	106	0	177	0	0	0	0	100	0	0
CBAJDB_472	All_MegahitCoAss_bin.87	k__Bacteria (UID2372)	131	177	106	20	157	0	0	0	0	94.34	0	0
CBAJDB_449	All_MegahitCoAss_bin.93	o__Clostridiales (UID1212)	172	263	149	123	140	0	0	0	0	64.09	0	0
CBAJDB_350	Control_CoAss_bin.125	o__Clostridiales (UID1212)	172	263	149	68	190	5	0	0	0	86.79	2.46	20
CBAJDB_404	Control_CoAss_bin.126	o__Clostridiales (UID1212)	172	263	149	82	157	24	0	0	0	76.38	7.22	12.5
CBAJDB_459	Control_CoAss_bin.133	o__Clostridiales (UID1212)	172	263	149	89	173	1	0	0	0	77.85	0.67	0
CBAJDB_406	Control_CoAss_bin.44	k__Bacteria (UID203)	5449	104	58	53	35	16	0	0	0	56.55	9.33	75
CBAJDB_1	Control_CoAss_bin.57	p__Actinobacteria (UID2112)	31	211	124	43	165	3	0	0	0	80.93	1.69	0
CBAJDB_352	Control_CoAss_bin.79	o__Clostridiales (UID1212)	172	257	149	20	236	1	0	0	0	96.5	0.22	0
CBAJDB_376	Control_CoAss_bin.94	k__Bacteria (UID203)	5449	98	58	62	34	2	0	0	0	54.48	3.45	50
CBAJDB_213	KE_bin.1co	f__Lachnospiraceae (UID1256)	33	333	171	1	330	2	0	0	0	99.42	0.23	0
CBAJDB_491	KE_salmonella_man_1	f__Enterobacteriaceae (UID5139)	119	1169	340	12	1156	1	0	0	0	99.12	0.04	0
CBAJDB_482	KL_meg_bin.4	o__Lactobacillales (UID544)	293	473	265	16	455	2	0	0	0	95.53	0.5	0
CBAJDB_414	KS_bin.19	o__Clostridiales (UID1212)	172	257	149	113	123	20	1	0	0	61.04	8.95	8.7
CBAJDB_387	KS_bin.31	o__Clostridiales (UID1212)	172	263	149	4	249	10	0	0	0	97.65	3.8	10
CBAJDB_193	KS_bin.49	f__Lachnospiraceae (UID1256)	33	333	171	14	314	5	0	0	0	96	2.53	20
CBAJDB_332	KS_bin.50	o__Clostridiales (UID1212)	172	263	149	50	212	1	0	0	0	86.47	0.67	0
CBAJDB_462	KS_bin.88	o__Clostridiales (UID1212)	172	263	149	8	255	0	0	0	0	95.64	0	0
CBAJDB_39	KS_bin.91	o__Clostridiales (UID1212)	172	263	149	103	160	0	0	0	0	66.85	0	0
CBAJDB_331	KS_bin.96	k__Bacteria (UID203)	5449	98	58	55	37	6	0	0	0	58.91	8.62	0
CBAJDB_54	KS_meg_bin.20	o__Clostridiales (UID1212)	172	263	149	22	240	1	0	0	0	88.14	0.22	0
CBAJDB_47	KS_meg_bin.28	k__Bacteria (UID203)	5449	104	58	67	37	0	0	0	0	53.61	0	0
CBAJDB_364	KS_meg_bin.34	o__Clostridiales (UID1212)	172	257	149	83	169	5	0	0	0	69.53	2.13	60
CBAJDB_419	KS_meg_bin.56	o__Clostridiales (UID1212)	172	263	149	5	258	0	0	0	0	97.32	0	0
CBAJDB_327	KS_meg_bin.69	o__Clostridiales (UID1212)	172	263	149	2	261	0	0	0	0	98.66	0	0
CBAJDB_346	LM_CoAss_bin.1	o__Clostridiales (UID1212)	172	263	149	17	231	15	0	0	0	91.61	3.12	53.33
CBAJDB_235	LM_CoAss_bin.39	o__Clostridiales (UID1226)	155	278	158	38	238	2	0	0	0	96.41	0.79	0
CBAJDB_347	LM_CoAss_bin.47	o__Clostridiales (UID1212)	172	263	149	59	195	9	0	0	0	85.56	3.97	11.11
CBAJDB_11	LM_CoAss_bin.65	o__Bacteroidales (UID2617)	213	406	265	149	257	0	0	0	0	56.79	0	0
CBAJDB_190	LM_CoAss_bin.95	f__Lachnospiraceae (UID1255)	90	354	174	35	316	3	0	0	0	90.53	1.72	0
CBAJDB_237	LM_CoAss_bin.98	o__Clostridiales (UID1226)	155	278	158	107	171	0	0	0	0	73.58	0	0
CBAJDB_69	LM_CoAss_bin.99	o__Clostridiales (UID1212)	172	263	149	4	259	0	0	0	0	97.32	0	0
CBAJDB_70	LM_bin.110	f__Lachnospiraceae (UID1255)	90	354	174	28	322	4	0	0	0	94.25	1.44	0
CBAJDB_46	LM_bin.79	c__Clostridia (UID1118)	387	223	124	11	211	1	0	0	0	94.35	0.81	0
CBAJDB_361	LM_bin.81	o__Clostridiales (UID1212)	172	257	149	49	203	5	0	0	0	90.67	2.52	80
CBAJDB_280	LM_bin.85	f__Lachnospiraceae (UID1255)	90	354	174	6	348	0	0	0	0	97.7	0	0
CBAJDB_265	LM_bin.92	o__Clostridiales (UID1212)	172	263	149	10	253	0	0	0	0	93.96	0	0
CBAJDB_14	LM_man_bin_alistipes	p__Bacteroidetes (UID2605)	350	314	208	2	312	0	0	0	0	99.04	0	0
CBAJDB_365	LM_meg_bin.103	o__Clostridiales (UID1212)	172	257	149	56	195	6	0	0	0	86.79	2.52	66.67
CBAJDB_31	LM_meg_bin.23	o__Clostridiales (UID1212)	172	263	149	59	204	0	0	0	0	77.68	0	0
CBAJDB_427	LM_meg_bin.36	o__Clostridiales (UID1212)	172	263	149	65	198	0	0	0	0	85.21	0	0
CBAJDB_303	LM_meg_bin.54	o__Clostridiales (UID1226)	155	278	158	24	254	0	0	0	0	92.41	0	0
CBAJDB_366	LM_meg_bin.62	k__Bacteria (UID203)	5449	98	58	52	41	5	0	0	0	57.41	7.24	60
CBAJDB_368	LM_meg_bin.74	o__Clostridiales (UID1212)	172	257	149	38	215	4	0	0	0	91.27	1.7	75
CBAJDB_371	LO_CoAss_bin.15	o__Clostridiales (UID1212)	172	257	149	106	139	12	0	0	0	67.65	3.58	66.67
CBAJDB_135	LO_CoAss_bin.25	f__Lachnospiraceae (UID1255)	90	354	174	16	336	2	0	0	0	97.67	0.86	0
CBAJDB_34	LO_CoAss_bin.41	c__Clostridia (UID1118)	387	223	124	73	150	0	0	0	0	65.12	0	0
CBAJDB_197	LO_CoAss_bin.48	f__Lachnospiraceae (UID1256)	33	333	171	43	287	3	0	0	0	87.52	0.97	0
CBAJDB_476	LO_bin.102	k__Bacteria (UID2372)	131	177	106	10	167	0	0	0	0	96.91	0	0
CBAJDB_269	LO_bin.115	f__Lachnospiraceae (UID1286)	57	420	207	22	393	5	0	0	0	94.29	0.83	0
CBAJDB_50	LO_bin.20	o__Clostridiales (UID1212)	172	263	149	17	245	0	0	0	1	90.16	0.08	60
CBAJDB_89	LO_meg_bin.100	o__Clostridiales (UID1226)	155	278	158	12	264	2	0	0	0	94.94	0.95	0
CBAJDB_144	LO_meg_bin.19	f__Lachnospiraceae (UID1255)	90	354	174	57	292	5	0	0	0	86.57	1.92	0
CBAJDB_291	LO_meg_bin.27	o__Clostridiales (UID1226)	155	278	158	8	269	1	0	0	0	96.84	0.63	0
CBAJDB_453	LO_meg_bin.55	o__Clostridiales (UID1212)	172	263	149	11	252	0	0	0	0	94.74	0	0
CBAJDB_154	LO_meg_bin.81	f__Lachnospiraceae (UID1255)	90	354	174	4	341	9	0	0	0	98.16	2.2	0
CBAJDB_340	LO_meg_bin.85	o__Clostridiales (UID1212)	172	263	149	11	247	5	0	0	0	94.13	3.36	20
CBAJDB_399	LP_CoAss_bin.59	o__Clostridiales (UID1212)	172	263	149	8	255	0	0	0	0	96.48	0	0
CBAJDB_6	LP_bin.22	o__Bacteroidales (UID2617)	213	406	265	23	382	1	0	0	0	93.4	0.13	0
CBAJDB_469	LP_bin.71	k__Bacteria (UID2328)	3167	126	75	25	100	1	0	0	0	70.67	0.11	0
CBAJDB_487	LP_bin.86	g__Lactobacillus (UID380)	58	449	129	2	447	0	0	0	0	98.97	0	0
CBAJDB_497	LP_man_bin_akkermansia	k__Bacteria (UID2982)	88	229	147	3	226	0	0	0	0	97.96	0	0
CBAJDB_306	LP_meg_bin.22	o__Clostridiales (UID1226)	155	278	158	41	235	2	0	0	0	95.57	0.95	0
CBAJDB_370	LP_meg_bin.63	o__Clostridiales (UID1212)	172	257	149	43	207	7	0	0	0	89.39	1.76	71.43
CBAJDB_392	LP_meg_bin.73	o__Clostridiales (UID1212)	172	263	149	106	154	3	0	0	0	67.73	0.62	100
CBAJDB_97	LP_meg_bin.74	o__Clostridiales (UID1226)	155	278	158	4	269	5	0	0	0	98.1	2.22	0
CBAJDB_257	LP_meg_bin.89	f__Lachnospiraceae (UID1255)	90	354	174	48	306	0	0	0	0	85.92	0	0

## Sheet: Annotations (DRAM v1.4.0)
geneid	fasta	scaffold	alt_bin_name	gene_position	start_position	end_position	strandedness	rank	kegg_genes_id	ko_id	kegg_hit	kegg_RBH	kegg_identity	kegg_bitScore	kegg_eVal	peptidase_id	peptidase_family	peptidase_hit	peptidase_RBH	peptidase_identity	peptidase_bitScore	peptidase_eVal	pfam_hits	cazy_ids	cazy_hits	cazy_subfam_ec	cazy_best_hit	heme_regulatory_motif_count
CBAJDB_512_k141_103009_1	CBAJDB_512	CBAJDB_512__k141_103009	5_10_2_1.105	1	3	878	1	A	ruk:A4V00_07275	K02115	ruk:A4V00_07275 (K02115) ATPF1G, atpG; F-type H+-transporting ATPase subunit gamma	TRUE	0.743	439	2.98e-136								ATP synthase [PF00231.22]					0
CBAJDB_512_k141_103009_2	CBAJDB_512	CBAJDB_512__k141_103009	5_10_2_1.105	2	885	2288	1	A	ruk:A4V00_07280	K02112	ruk:A4V00_07280 (K02112) ATPF1B, atpD; F-type H+/Na+-transporting ATPase subunit beta [EC:7.1.2.2 7.2.2.1]	TRUE	0.857	829	1.259e-267								ATP synthase alpha/beta family, nucleotide-binding domain [PF00006.28]; ATP synthase alpha/beta family, beta-barrel domain [PF02874.26]					0
CBAJDB_512_k141_103009_3	CBAJDB_512	CBAJDB_512__k141_103009	5_10_2_1.105	3	2288	2698	1	C	ruk:A4V00_07285	K02114	ruk:A4V00_07285 (K02114) ATPF1E, atpC; F-type H+-transporting ATPase subunit epsilon	FALSE	0.743	199	4.457e-56								ATP synthase, Delta/Epsilon chain, beta-sandwich domain [PF02823.19]; ATP synthase, Delta/Epsilon chain, long alpha-helix domain [PF00401.23]					0
CBAJDB_512_k141_103009_4	CBAJDB_512	CBAJDB_512__k141_103009	5_10_2_1.105	4	2748	4070	-1	A	obj:EIO64_13395		obj:EIO64_13395 ()	TRUE	0.538	422	2.428e-127								GHKL domain [PF14501.9]; Histidine kinase-, DNA gyrase B-, and HSP90-like ATPase [PF02518.29]					0
CBAJDB_512_k141_103009_5	CBAJDB_512	CBAJDB_512__k141_103009	5_10_2_1.105	5	4074	4790	-1	C	obj:EIO64_13390		obj:EIO64_13390 ()	FALSE	0.683	326	5.03e-98								Response regulator receiver domain [PF00072.27]; LytTr DNA-binding domain [PF04397.18]					0
CBAJDB_512_k141_103009_6	CBAJDB_512	CBAJDB_512__k141_103009	5_10_2_1.105	6	5049	5807	1	A	pfaa:MM59RIKEN_12650		pfaa:MM59RIKEN_12650 ()	TRUE	0.806	402	5.044e-124								TraX protein [PF05857.14]					0
CBAJDB_512_k141_103009_7	CBAJDB_512	CBAJDB_512__k141_103009	5_10_2_1.105	7	5823	6572	1	A	pfaa:MM59RIKEN_12660	K02003	pfaa:MM59RIKEN_12660 (K02003) ABC.CD.A; putative ABC transport system ATP-binding protein	TRUE	0.828	422	6.296e-131								ABC transporter [PF00005.30]					0
CBAJDB_512_k141_103009_8	CBAJDB_512	CBAJDB_512__k141_103009	5_10_2_1.105	8	6664	8529	1	C	obj:EIO64_13375		obj:EIO64_13375 ()	FALSE	0.622	758	4.42e-240								FtsX-like permease family [PF02687.24]					0
CBAJDB_512_k141_103979_1	CBAJDB_512	CBAJDB_512__k141_103979	5_10_2_1.105	1	2	2551	-1	A	obj:EIO64_03340	K01681	obj:EIO64_03340 (K01681) ACO, acnA; aconitate hydratase [EC:4.2.1.3]	TRUE	0.789	1249	0								Aconitase family (aconitate hydratase) [PF00330.23]; Aconitase C-terminal domain [PF00694.22]					0
CBAJDB_512_k141_103979_2	CBAJDB_512	CBAJDB_512__k141_103979	5_10_2_1.105	2	2570	3976	-1	A	ibu:IB211_00354c	K01647	ibu:IB211_00354c (K01647) CS, gltA; citrate synthase [EC:2.3.3.1]	TRUE	0.658	570	4.195e-178								Citrate synthase, C-terminal domain [PF00285.24]					0
CBAJDB_512_k141_103979_3	CBAJDB_512	CBAJDB_512__k141_103979	5_10_2_1.105	3	4296	4715	1	C	acol:K5I23_12295		acol:K5I23_12295 ()	FALSE	0.605	154	2.197e-40								Bacterial PH domain [PF03703.17]					0
CBAJDB_512_k141_103979_4	CBAJDB_512	CBAJDB_512__k141_103979	5_10_2_1.105	4	4787	5542	-1	C	lacy:A4V08_28920		lacy:A4V08_28920 ()	FALSE	0.678	329	1.356e-98								ABC transporter [PF00005.30]					0
CBAJDB_512_k141_103979_5	CBAJDB_512	CBAJDB_512__k141_103979	5_10_2_1.105	5	5539	6549	-1	A	ehl:EHLA_0388		ehl:EHLA_0388 ()	TRUE	0.588	390	3.601e-118								NMT1/THI5 like [PF09084.14]; NMT1-like family [PF13379.9]					0
CBAJDB_512_k141_103979_6	CBAJDB_512	CBAJDB_512__k141_103979	5_10_2_1.105	6	6553	7341	-1	C	byl:A4V09_10010	K02050	byl:A4V09_10010 (K02050) ABC.SN.P; NitT/TauT family transport system permease protein	FALSE	0.587	284	4.47e-83								Binding-protein-dependent transport system inner membrane component [PF00528.25]					0
CBAJDB_512_k141_103979_7	CBAJDB_512	CBAJDB_512__k141_103979	5_10_2_1.105	7	7304	7603	-1	C	bprm:CL3_02540		bprm:CL3_02540 ()	FALSE	0.65	128	4.033e-32								Thiamine-binding protein [PF01910.20]					0
CBAJDB_512_k141_103979_8	CBAJDB_512	CBAJDB_512__k141_103979	5_10_2_1.105	8	8000	9034	1	A	obj:EIO64_09650		obj:EIO64_09650 ()	TRUE	0.752	522	1.16e-163								Endonuclease/Exonuclease/phosphatase family [PF03372.26]					0
CBAJDB_512_k141_103979_9	CBAJDB_512	CBAJDB_512__k141_103979	5_10_2_1.105	9	9212	9757	-1	C	obj:EIO64_11065	K05808	obj:EIO64_11065 (K05808) yhbH; putative sigma-54 modulation protein	FALSE	0.843	319	1.074e-96								Sigma 54 modulation/S30EA ribosomal protein C terminus [PF16321.8]; Sigma 54 modulation protein / S30EA ribosomal protein [PF02482.22]					0
CBAJDB_512_k141_103979_10	CBAJDB_512	CBAJDB_512__k141_103979	5_10_2_1.105	10	10093	10569	-1	C	ova:OBV_02650	K07571,K07571	ova:OBV_02650 (K07571) K07571; S1 RNA binding domain protein	FALSE	0.621	197	1.113e-54								S1 RNA binding domain [PF00575.26]					0
CBAJDB_512_k141_103979_11	CBAJDB_512	CBAJDB_512__k141_103979	5_10_2_1.105	11	10621	10923	-1	C	pfaa:MM59RIKEN_17570		pfaa:MM59RIKEN_17570 ()	FALSE	0.477	81	1.823e-15								Septum formation initiator [PF04977.18]					0
CBAJDB_512_k141_103979_12	CBAJDB_512	CBAJDB_512__k141_103979	5_10_2_1.105	12	11383	11664	-1	C	pfaa:MM59RIKEN_17560		pfaa:MM59RIKEN_17560 ()	FALSE	0.769	148	4.071e-39								YabP family [PF07873.14]					0
CBAJDB_512_k141_103979_13	CBAJDB_512	CBAJDB_512__k141_103979	5_10_2_1.105	13	11795	12037	-1	C	pfaa:MM59RIKEN_17550		pfaa:MM59RIKEN_17550 ()	FALSE	0.81	134	1.92e-34								S4 domain [PF01479.28]					0
CBAJDB_512_k141_103979_14	CBAJDB_512	CBAJDB_512__k141_103979	5_10_2_1.105	14	12113	12388	-1	C	obj:EIO64_11035	K03530	obj:EIO64_11035 (K03530) hupB; DNA-binding protein HU-beta	FALSE	0.752	138	1.009e-35								Bacterial DNA-binding protein [PF00216.24]					0
CBAJDB_512_k141_103979_15	CBAJDB_512	CBAJDB_512__k141_103979	5_10_2_1.105	15	12452	13255	-1	A	obj:EIO64_11030	K02499	obj:EIO64_11030 (K02499) yabN; tetrapyrrole methylase family protein / MazG family protein	TRUE	0.777	419	1.305e-129								MazG nucleotide pyrophosphohydrolase domain [PF03819.20]					0
CBAJDB_512_k141_103979_16	CBAJDB_512	CBAJDB_512__k141_103979	5_10_2_1.105	16	13333	14943	-1	A	pfaa:MM59RIKEN_17520	K06409	pfaa:MM59RIKEN_17520 (K06409) spoVB; stage V sporulation protein B	TRUE	0.685	734	1.277e-233								Polysaccharide biosynthesis protein [PF01943.20]; Polysaccharide biosynthesis C-terminal domain [PF14667.9]					0
CBAJDB_512_k141_103979_17	CBAJDB_512	CBAJDB_512__k141_103979	5_10_2_1.105	17	15083	15910	-1	A	pfaa:MM59RIKEN_17510	K03783	pfaa:MM59RIKEN_17510 (K03783) punA, PNP; purine-nucleoside phosphorylase [EC:2.4.2.1]	TRUE	0.772	435	6.319e-135								Phosphorylase superfamily [PF01048.23]					0
CBAJDB_512_k141_103979_18	CBAJDB_512	CBAJDB_512__k141_103979	5_10_2_1.105	18	15924	16325	-1	C	obj:EIO64_11015		obj:EIO64_11015 ()	FALSE	0.41	94	1.573e-19								zinc-ribbon domain [PF13248.9]					0
CBAJDB_512_k141_103979_19	CBAJDB_512	CBAJDB_512__k141_103979	5_10_2_1.105	19	16350	17282	-1	A	pfaa:MM59RIKEN_17490	K00876	pfaa:MM59RIKEN_17490 (K00876) udk, UCK; uridine kinase [EC:2.7.1.48]	TRUE	0.798	504	3.552e-158								Phosphoribulokinase / Uridine kinase family [PF00485.21]; Adenylylsulphate kinase [PF01583.23]; SRP54-type protein, GTPase domain [PF00448.25]					0
CBAJDB_512_k141_103979_20	CBAJDB_512	CBAJDB_512__k141_103979	5_10_2_1.105	20	17302	18780	-1	A	pfaa:MM59RIKEN_17480	K02495	pfaa:MM59RIKEN_17480 (K02495) hemN, hemZ; oxygen-independent coproporphyrinogen III oxidase [EC:1.3.98.3]	TRUE	0.702	691	2.682e-219								Radical SAM superfamily [PF04055.24]					0
CBAJDB_512_k141_103979_21	CBAJDB_512	CBAJDB_512__k141_103979	5_10_2_1.105	21	18777	19397	-1	C	pfaa:MM59RIKEN_17470	K01069	pfaa:MM59RIKEN_17470 (K01069) gloB, gloC, HAGH; hydroxyacylglutathione hydrolase [EC:3.1.2.6]	FALSE	0.632	255	5.154e-74								Metallo-beta-lactamase superfamily [PF00753.30]; Beta-lactamase superfamily domain [PF12706.10]					0
CBAJDB_512_k141_103979_22	CBAJDB_512	CBAJDB_512__k141_103979	5_10_2_1.105	22	19424	19846	-1	C	pfaa:MM59RIKEN_17460		pfaa:MM59RIKEN_17460 ()	FALSE	0.36	79	3.224e-14													0
CBAJDB_512_k141_103979_23	CBAJDB_512	CBAJDB_512__k141_103979	5_10_2_1.105	23	19874	20317	-1	C	pfaa:MM59RIKEN_17440	K07560	pfaa:MM59RIKEN_17440 (K07560) dtd, DTD; D-aminoacyl-tRNA deacylase [EC:3.1.1.96]	FALSE	0.816	247	1.908e-72								D-Tyr-tRNA(Tyr) deacylase [PF02580.19]					0
CBAJDB_512_k141_103979_24	CBAJDB_512	CBAJDB_512__k141_103979	5_10_2_1.105	24	20508	20642	-1	C	pfaa:MM59RIKEN_17430	K01139	pfaa:MM59RIKEN_17430 (K01139) spoT; GTP diphosphokinase / guanosine-3',5'-bis(diphosphate) 3'-diphosphatase [EC:2.7.6.5 3.1.7.2]	FALSE	0.788	74	3.742e-14								ACT domain [PF13291.9]					0
CBAJDB_512_k141_105603_1	CBAJDB_512	CBAJDB_512__k141_105603	5_10_2_1.105	1	2	1207	1	A	pfaa:MM59RIKEN_12410	K02837	pfaa:MM59RIKEN_12410 (K02837) prfC; peptide chain release factor 3	TRUE	0.845	700	2.359e-224								Class II release factor RF3, C-terminal domain [PF16658.8]					0
[truncated: 401,088+ more rows]

## Sheet: MetabolismSummary (DRAM v1.4.0)
fasta	alt_bin_name	sheet_name	gene_id	gene_description	module	header	subheader	value
[truncated: 603,040+ more rows]

## Sheet: Distillate (DRAM v1.4.0)
fasta	alt_bin_name	3-Hydroxypropionate bi-cycle	Acetyl-CoA pathway, CO2 => acetyl-CoA	Citrate cycle (TCA cycle, Krebs cycle)	Dicarboxylate-hydroxybutyrate cycle	Entner-Doudoroff pathway, glucose-6P => glyceraldehyde-3P + pyruvate	Glycolysis (Embden-Meyerhof pathway), glucose => pyruvate	Glyoxylate cycle	Hydroxypropionate-hydroxybutylate cycle	Methanogenesis, CO2 => methane	Pentose phosphate pathway (Pentose phosphate cycle)	Reductive acetyl-CoA pathway (Wood-Ljungdahl pathway)	Reductive citrate cycle (Arnon-Buchanan cycle)	Reductive pentose phosphate cycle (Calvin cycle)	Complex I: NAD(P)H:quinone oxidoreductase, chloroplasts and cyanobacteria	Complex I: NADH dehydrogenase (ubiquinone) 1 alpha subcomplex	Complex I: NADH:quinone oxidoreductase, prokaryotes	Complex II: Fumarate reductase, prokaryotes	Complex II: Succinate dehydrogenase (ubiquinone)	Complex II: Succinate dehydrogenase, prokaryotes	Complex III: Cytochrome bc1 complex	Complex III: Cytochrome bc1 complex respiratory unit	Complex III: Cytochrome bd ubiquinol oxidase	Complex IV High affinity: Cytochrome bd ubiquinol oxidase	Complex IV High affinity: Cytochrome c oxidase, cbb3-type	Complex IV Low affinity: Cytochrome aa3-600 menaquinol oxidase	Complex IV Low affinity: Cytochrome c oxidase	Complex IV Low affinity: Cytochrome c oxidase, prokaryotes	Complex IV Low affinity: Cytochrome o ubiquinol oxidase	Complex V: F-type ATPase, eukaryotes	Complex V: F-type ATPase, prokaryotes and chloroplasts	Complex V: V-type ATPase, eukaryotes	Complex V: V/A-type ATPase, prokaryotes	CAZy: Alpha-galactans	CAZy: Alpha-mannan	CAZy: Amorphous Cellulose	CAZy: Arabinan	CAZy: Arabinose cleavage	CAZy: Beta-galactan (pectic galactan)	CAZy: Beta-mannan	CAZy: Chitin	CAZy: Crystalline Cellulose	CAZy: Fucose Cleavage	CAZy: Mixed-Linkage glucans	CAZy: Mucin	CAZy: Pectin	CAZy: Polyphenolics	CAZy: Rhamnose cleavage	CAZy: Starch
[truncated: 160 more rows]
[truncated: 50 more columns]

[truncated: 1 more sheets: MAG_ASV_Match]
