# Supplementary material for: Gut microbiota carbon and sulfur metabolisms support Salmonella infections
Source: ISME J. 2024 Oct 15;18(1):wrae187. doi: 10.1093/ismejo/wrae187 (PMC11482014; doi:10.1093/ismejo/wrae187)
Supplement: Supplemental_dataS3_formerS2_metatranscript_wrae187 [file supplemental_datas3_formers2_metatranscript_wrae187.xlsx]

## Sheet: Unfiltered_mapping
Geneid	fasta	alt_gene_name	I1	I2	I3	I6	I7	U3	U4	U5	U6	U7
CBAJDB_469_scaffold_1852_24	CBAJDB_469	LP_bin.71	0	0	0	0	0	0	0	0.370663	0	0
CBAJDB_469_scaffold_1852_25	CBAJDB_469	LP_bin.71	0	0	0	0	0	0	0	0.238637	0	0
CBAJDB_469_scaffold_1852_26	CBAJDB_469	LP_bin.71	0	0	0	0	0	3.67763	0	0.322067	0	0
CBAJDB_469_scaffold_15998_2	CBAJDB_469	LP_bin.71	0	0	0	0	0	0	0	0.202398	0	0
CBAJDB_469_scaffold_1772_1	CBAJDB_469	LP_bin.71	0	0	0	0	0	0	0	1.11364	0	0
CBAJDB_469_scaffold_1772_2	CBAJDB_469	LP_bin.71	0	0	0	0	0	0	0	0.36957	0	0
CBAJDB_469_scaffold_1772_4	CBAJDB_469	LP_bin.71	0	0	0	0	0	0	0	0.130504	0	0
CBAJDB_469_scaffold_1772_5	CBAJDB_469	LP_bin.71	0	0	0	0	0	0	0	0.978783	0	0
CBAJDB_469_scaffold_1772_10	CBAJDB_469	LP_bin.71	0	0	0	0	0	0	0	0.194239	0	0
CBAJDB_469_scaffold_1772_11	CBAJDB_469	LP_bin.71	0	0	0	0.575663	0	0	0	0.191128	0	0
CBAJDB_469_scaffold_1772_14	CBAJDB_469	LP_bin.71	0	0	0	0	0	0	0	0.242799	0	0
CBAJDB_469_scaffold_1772_15	CBAJDB_469	LP_bin.71	0	0	0	0	0	0	0	1.38054	0	0
CBAJDB_469_scaffold_1772_16	CBAJDB_469	LP_bin.71	0	0	0	0	0	0	0	0.461452	0	0
CBAJDB_469_scaffold_1772_17	CBAJDB_469	LP_bin.71	0	0	0	0	0	0	0	0.318789	0	0
CBAJDB_469_scaffold_1772_20	CBAJDB_469	LP_bin.71	0	0	0	0	0	0	0	0.732656	0	0
CBAJDB_469_scaffold_1772_24	CBAJDB_469	LP_bin.71	0	0	0	0	0	0	0	0.29618	0	0
CBAJDB_469_scaffold_1772_25	CBAJDB_469	LP_bin.71	0	0	0	0	0	0	0	0.335433	0	0
CBAJDB_469_scaffold_1772_29	CBAJDB_469	LP_bin.71	0	0	0	0	0	0	0	0.435015	0	0
CBAJDB_469_scaffold_1772_31	CBAJDB_469	LP_bin.71	0	0	0	0	0	0	0	0.390293	0	0
CBAJDB_469_scaffold_1772_35	CBAJDB_469	LP_bin.71	0	0	0	0	0	0	0	0.0743526	0.709915	0
CBAJDB_469_scaffold_3095_6	CBAJDB_469	LP_bin.71	0	0	0	0	0	0	0	0.304828	0	0
CBAJDB_469_scaffold_3095_10	CBAJDB_469	LP_bin.71	0	0	0	0	0	0	0	0.0328571	0	0
CBAJDB_469_scaffold_3095_13	CBAJDB_469	LP_bin.71	0	0	0	0	0	0	0	0.237281	0	0
CBAJDB_469_scaffold_3095_15	CBAJDB_469	LP_bin.71	0	0	0	0	0	0	0	0.144254	0	0
CBAJDB_469_scaffold_592_16	CBAJDB_469	LP_bin.71	0	0	0	0	0	0	0	0.087734	0	0
CBAJDB_469_scaffold_592_19	CBAJDB_469	LP_bin.71	0	0	0	0	0	0	0	0.0923925	0	0
CBAJDB_469_scaffold_592_20	CBAJDB_469	LP_bin.71	0	0	0	0	0	0	0	0.208807	0	0
CBAJDB_469_scaffold_592_22	CBAJDB_469	LP_bin.71	0	0	0	0	0	0	0	0.24858	0	0
CBAJDB_469_scaffold_592_32	CBAJDB_469	LP_bin.71	0	0	0	0	0	0	0	0.148617	0	0
CBAJDB_469_scaffold_592_35	CBAJDB_469	LP_bin.71	0	0	0	0	0	0	0	0.237281	0	0
CBAJDB_469_scaffold_592_37	CBAJDB_469	LP_bin.71	0	0	0	0	0	0	0	0.133423	0	0
CBAJDB_469_scaffold_592_38	CBAJDB_469	LP_bin.71	0	0	0	0	0	0	0	0.144503	0	0
CBAJDB_469_scaffold_592_41	CBAJDB_469	LP_bin.71	0	0	0	0	0	0	0	0.701872	0	0
CBAJDB_469_scaffold_592_44	CBAJDB_469	LP_bin.71	0	0	0	0	0	0	0	0.190257	0	0
CBAJDB_469_scaffold_592_45	CBAJDB_469	LP_bin.71	0	0	0	0	0	0	0	0.500137	0	0
CBAJDB_469_scaffold_592_46	CBAJDB_469	LP_bin.71	0	0	0	0	0	0	0	0.658401	0	0
CBAJDB_469_scaffold_592_50	CBAJDB_469	LP_bin.71	0	0	0	0	0	0	0	0.405451	0	0
CBAJDB_469_scaffold_592_57	CBAJDB_469	LP_bin.71	0	0	0	0	0	0	0	0	15.9494	0
CBAJDB_469_scaffold_592_58	CBAJDB_469	LP_bin.71	0	0	0	0	0	0	0	0.542356	0	0
CBAJDB_469_scaffold_592_63	CBAJDB_469	LP_bin.71	0	0	0	0	0	0	0	0.684613	0	0
CBAJDB_469_scaffold_1027_4	CBAJDB_469	LP_bin.71	0	0	0	0	0	0	0	0.422686	0	0
CBAJDB_469_scaffold_1027_11	CBAJDB_469	LP_bin.71	0	0	0	0	0	0	0	1.37244	0	0
CBAJDB_469_scaffold_1027_12	CBAJDB_469	LP_bin.71	0	0	0	0	0	0	0	1.15204	0	0
CBAJDB_469_scaffold_1027_13	CBAJDB_469	LP_bin.71	0	0	0	0	0	0	0	0.114102	0	0
CBAJDB_469_scaffold_1027_14	CBAJDB_469	LP_bin.71	0	0	0	0	0	0	0	0.132156	0	0
CBAJDB_469_scaffold_1027_19	CBAJDB_469	LP_bin.71	0	0	0	0	0	0	0	0.175284	1.2552	0
CBAJDB_469_scaffold_1027_20	CBAJDB_469	LP_bin.71	0	0	0	0	0	0	0	0.120524	0	0
CBAJDB_469_scaffold_1027_21	CBAJDB_469	LP_bin.71	0	0	0	0	0	0	0	0.480937	0	0
CBAJDB_469_scaffold_1027_22	CBAJDB_469	LP_bin.71	0	0	0	0	0	0	0	0.161241	0	0
CBAJDB_469_scaffold_1027_23	CBAJDB_469	LP_bin.71	0	0	0	0	0	0	0	0.165228	0	0
CBAJDB_469_scaffold_1027_26	CBAJDB_469	LP_bin.71	0	0	0	0	0	0	0	0.102106	0	0
CBAJDB_469_scaffold_1027_29	CBAJDB_469	LP_bin.71	0	0	0	0	0	0	0	0.293062	0	0
CBAJDB_469_scaffold_1027_30	CBAJDB_469	LP_bin.71	0	0	0	0	0	0	0	0.343715	0	0
CBAJDB_469_scaffold_7939_3	CBAJDB_469	LP_bin.71	0	0	0	0	0	0	0	0.858111	0	0
CBAJDB_469_scaffold_7939_5	CBAJDB_469	LP_bin.71	0	0	0	0	0	0	0	0.120004	0	0
CBAJDB_469_scaffold_1261_15	CBAJDB_469	LP_bin.71	0	0	0	0	0	0	0	0.0932174	0	0
CBAJDB_469_scaffold_1261_16	CBAJDB_469	LP_bin.71	0	0	0	0	0	0	0	0.235276	0	0
CBAJDB_469_scaffold_1261_26	CBAJDB_469	LP_bin.71	0	0	0	0	0	0	0	0.0984939	0	0
CBAJDB_469_scaffold_1261_30	CBAJDB_469	LP_bin.71	0	0	0	0	0	0	0	0.107911	0	0
CBAJDB_469_scaffold_5007_2	CBAJDB_469	LP_bin.71	0	0	0	0	0	0	0	0.33144	0	0
CBAJDB_469_scaffold_5007_8	CBAJDB_469	LP_bin.71	0	0	0	0	0	0	0	0.673571	0	0
CBAJDB_469_scaffold_2756_1	CBAJDB_469	LP_bin.71	0	0	0	0	0	0	0	1.76595	0	0
CBAJDB_469_scaffold_2756_2	CBAJDB_469	LP_bin.71	0	0	0	0	0	0	0	0.441142	0	0
CBAJDB_469_scaffold_2756_3	CBAJDB_469	LP_bin.71	0	0	0	0	0	0	0	0.500137	0	0
CBAJDB_469_scaffold_2756_4	CBAJDB_469	LP_bin.71	0	0	0	0	0	0	0	0.0999077	0	0
CBAJDB_469_scaffold_2756_5	CBAJDB_469	LP_bin.71	0	0	0	0	0	0	0	0.181571	0	0
CBAJDB_469_scaffold_2756_9	CBAJDB_469	LP_bin.71	0	0	0	0	0	0	0	0.196988	0	0
CBAJDB_469_scaffold_571_6	CBAJDB_469	LP_bin.71	0	0	0	0	0	0	0	0.0671405	0	0
CBAJDB_469_scaffold_571_10	CBAJDB_469	LP_bin.71	0	0	0	0	0	0	0	0.446646	0	0
CBAJDB_469_scaffold_571_15	CBAJDB_469	LP_bin.71	0	0	0	0	0	0	0	0.105591	1.51227	0
CBAJDB_469_scaffold_571_16	CBAJDB_469	LP_bin.71	0	0	0	0	0	0	0	0.36105	0	0
CBAJDB_469_scaffold_571_17	CBAJDB_469	LP_bin.71	0	0	0	0	0	0	0	0.402843	0	0
CBAJDB_469_scaffold_571_19	CBAJDB_469	LP_bin.71	0	0	0	0	0	0	0	0.0605238	0	0
CBAJDB_469_scaffold_571_23	CBAJDB_469	LP_bin.71	0	0	0	0	0	0	0	0.182364	0	0
CBAJDB_469_scaffold_571_26	CBAJDB_469	LP_bin.71	0	0	0	0	0	0	0	0.355416	2.54512	0
CBAJDB_469_scaffold_571_27	CBAJDB_469	LP_bin.71	0	0	0	0	0	0	0	0.143019	0	0
CBAJDB_469_scaffold_571_33	CBAJDB_469	LP_bin.71	0	0	0	0	0	0	0	0.29618	0	0
CBAJDB_469_scaffold_571_34	CBAJDB_469	LP_bin.71	0	0	0	0	0	0	0	0.515573	0	0
CBAJDB_469_scaffold_571_35	CBAJDB_469	LP_bin.71	0	0	0	0	0	0	0	0.803104	0	0
CBAJDB_469_scaffold_571_36	CBAJDB_469	LP_bin.71	0	0	0	0	0	0	0	1.11364	0	0
CBAJDB_469_scaffold_571_37	CBAJDB_469	LP_bin.71	0	0	0	0	0	0	0	0.322482	2.30928	0
CBAJDB_469_scaffold_571_39	CBAJDB_469	LP_bin.71	0	0	0	0	0	0	0	0.509285	0	0
CBAJDB_469_scaffold_571_40	CBAJDB_469	LP_bin.71	0	0	0	0	0	0	0	0.242329	0	0
CBAJDB_469_scaffold_571_42	CBAJDB_469	LP_bin.71	0	0	0	0	0	0	0	0.209856	0	0
CBAJDB_469_scaffold_571_43	CBAJDB_469	LP_bin.71	0	0	0	0	0	0	0	0.647464	0	0
CBAJDB_469_scaffold_571_44	CBAJDB_469	LP_bin.71	0	0	0	0	0	0	0	0.73914	0	0
CBAJDB_469_scaffold_571_45	CBAJDB_469	LP_bin.71	0	0	0	0	0	0	0	1.52786	0	0
CBAJDB_469_scaffold_571_46	CBAJDB_469	LP_bin.71	0	0	0	0	0	0	0	2.19797	4.49702	0
CBAJDB_469_scaffold_571_47	CBAJDB_469	LP_bin.71	0	0	0	0	0	0	0	0.730094	0	0
CBAJDB_469_scaffold_571_48	CBAJDB_469	LP_bin.71	0	0	0	0	0	0	0	2.21742	0	0
CBAJDB_469_scaffold_571_49	CBAJDB_469	LP_bin.71	0	0	0	0	0	0	0	0.171858	0	0
CBAJDB_469_scaffold_571_51	CBAJDB_469	LP_bin.71	0	0	0	0	0	0	0	0.160005	0	0
CBAJDB_469_scaffold_571_53	CBAJDB_469	LP_bin.71	0	0	0	0	0	0	0	1.13104	0	0
CBAJDB_469_scaffold_571_57	CBAJDB_469	LP_bin.71	0	0	0	0	0	0	0	0.528625	0	0
CBAJDB_469_scaffold_465_2	CBAJDB_469	LP_bin.71	0	0	0	0	0	0	0	0.266562	0	0
CBAJDB_469_scaffold_465_3	CBAJDB_469	LP_bin.71	0	0	0	0	0	0	0	0.148617	0	0
CBAJDB_469_scaffold_465_9	CBAJDB_469	LP_bin.71	0	0	0	0	0	0	0	0.197921	0	0
CBAJDB_469_scaffold_465_12	CBAJDB_469	LP_bin.71	0	0	0	0	0	0	0	0.123554	0	0
CBAJDB_469_scaffold_465_13	CBAJDB_469	LP_bin.71	0	0	0	0	0	0	0	0.202234	0	0
CBAJDB_469_scaffold_465_15	CBAJDB_469	LP_bin.71	0	0	0	0	0	0	0	0.141804	0	0
CBAJDB_469_scaffold_465_19	CBAJDB_469	LP_bin.71	0	0	0	0	0	0	0	2.31035	1.00269	0
CBAJDB_469_scaffold_465_21	CBAJDB_469	LP_bin.71	0	0	0	0	0	0	0	1.2655	0	0
CBAJDB_469_scaffold_465_22	CBAJDB_469	LP_bin.71	0	0	0	0	0	0	0	0.205721	0	0
CBAJDB_469_scaffold_465_25	CBAJDB_469	LP_bin.71	0	0	0	0	0	0	0	0.205048	0	0
CBAJDB_469_scaffold_465_27	CBAJDB_469	LP_bin.71	0	0	0	0	0	0	0	0.744263	2.36873	0
CBAJDB_469_scaffold_465_28	CBAJDB_469	LP_bin.71	0	0	0	0	0	0	0	0.455579	4.34984	0
CBAJDB_469_scaffold_465_32	CBAJDB_469	LP_bin.71	0	0	0	0	0	0	0	0.664991	0	0
CBAJDB_469_scaffold_465_36	CBAJDB_469	LP_bin.71	0	0	0	0	0	0	0	0.503149	0	0
CBAJDB_469_scaffold_465_39	CBAJDB_469	LP_bin.71	0	0	0	0	0	0	0	0.132998	0	0
CBAJDB_469_scaffold_465_42	CBAJDB_469	LP_bin.71	0	0	0	0	0	0	0	0.0538857	0	0
CBAJDB_469_scaffold_465_43	CBAJDB_469	LP_bin.71	0	0	0	0	0	0	0	0.994319	0	0
CBAJDB_469_scaffold_465_44	CBAJDB_469	LP_bin.71	0	0	0	0	0	0	0	0.503149	0	0
CBAJDB_469_scaffold_465_45	CBAJDB_469	LP_bin.71	0	0	0	0	0	3.60352	0	1.68308	0	0
CBAJDB_469_scaffold_465_56	CBAJDB_469	LP_bin.71	0	0	0	0	0	0	0	0.0629885	0	0
CBAJDB_469_scaffold_465_57	CBAJDB_469	LP_bin.71	0	0	0	0	0	0	0	0.154959	2.21931	0
CBAJDB_469_scaffold_1973_13	CBAJDB_469	LP_bin.71	0	0	0	0	0	0	0	0.417614	0	0
CBAJDB_469_scaffold_1973_15	CBAJDB_469	LP_bin.71	0	0	0	0	0	0	0	0.142046	0	0
CBAJDB_469_scaffold_1973_19	CBAJDB_469	LP_bin.71	0	0	0	0	0	0	0	0.443596	0	0
CBAJDB_469_scaffold_1973_20	CBAJDB_469	LP_bin.71	0	0	0	0	0	0	0	0.177708	0	0
CBAJDB_469_scaffold_9342_2	CBAJDB_469	LP_bin.71	0	0	0	0	0	0	0	0.105458	0	0
CBAJDB_469_scaffold_1657_2	CBAJDB_469	LP_bin.71	0	0	0	0	0	0	0	0.458917	0	0
CBAJDB_469_scaffold_1657_5	CBAJDB_469	LP_bin.71	0	0	0	0	0	0	0	0.366328	0	0
CBAJDB_469_scaffold_1657_7	CBAJDB_469	LP_bin.71	0	0	0	0	0	0	0	0.0955639	0	0
CBAJDB_469_scaffold_1657_13	CBAJDB_469	LP_bin.71	0	0	0	0	0	0	0	0.511364	0	0
CBAJDB_469_scaffold_1657_25	CBAJDB_469	LP_bin.71	0	0	0	0	0	0	0	0.131119	0	0
CBAJDB_469_scaffold_22_18	CBAJDB_469	LP_bin.71	0	0	0	0	0	0	0	0.359238	0	0
CBAJDB_469_scaffold_22_19	CBAJDB_469	LP_bin.71	0	0	0	0	0	0	0	0.218646	0	0
CBAJDB_469_scaffold_22_20	CBAJDB_469	LP_bin.71	0	0	0	0	0	0	0	0.849384	0	0
CBAJDB_469_scaffold_22_21	CBAJDB_469	LP_bin.71	0	0	0	0	0	0	0	0.401552	0	0
CBAJDB_469_scaffold_22_22	CBAJDB_469	LP_bin.71	0	0	0	0	0	0	0	0.162496	0	0
CBAJDB_469_scaffold_22_28	CBAJDB_469	LP_bin.71	0	0	0	0	0	0	0	0.110188	3.15622	0
CBAJDB_469_scaffold_22_39	CBAJDB_469	LP_bin.71	0	0	0	0	0	0	0	0.0960032	0	0
CBAJDB_469_scaffold_22_40	CBAJDB_469	LP_bin.71	0	0	0	0	0	0	0	0.0617772	0	0
CBAJDB_469_scaffold_22_45	CBAJDB_469	LP_bin.71	0	0	0	0	0	0	0	0.27535	0	0
CBAJDB_469_scaffold_22_49	CBAJDB_469	LP_bin.71	0	0	0	0	0	0	0	0.317175	0	0
CBAJDB_469_scaffold_22_50	CBAJDB_469	LP_bin.71	0	0	0	0	0	0	0	0.0697185	0	0
CBAJDB_469_scaffold_22_53	CBAJDB_469	LP_bin.71	0	0	0	0	0	0	0	0.131739	0	0
CBAJDB_469_scaffold_22_63	CBAJDB_469	LP_bin.71	0	0	0	0	0	0	0	0.203317	0	0
CBAJDB_469_scaffold_22_65	CBAJDB_469	LP_bin.71	0	0	0	0	0	0	0	0.209856	0	0
CBAJDB_469_scaffold_22_67	CBAJDB_469	LP_bin.71	0	0	0	0	0	0	0	0.197921	0	0
CBAJDB_469_scaffold_22_68	CBAJDB_469	LP_bin.71	0	0	0	0	0	0	0	0.176581	0	0
CBAJDB_469_scaffold_22_69	CBAJDB_469	LP_bin.71	0	0	0	0	0	0	0	0.814857	0	0
CBAJDB_469_scaffold_22_74	CBAJDB_469	LP_bin.71	0	0	0	0	0	0	0	0.153535	0	0
CBAJDB_469_scaffold_22_77	CBAJDB_469	LP_bin.71	0	0	0	0	0	0	0	0.572074	0	0
CBAJDB_469_scaffold_22_78	CBAJDB_469	LP_bin.71	0	0	0	0	0	0	0	0	2.96825	0
CBAJDB_469_scaffold_22_79	CBAJDB_469	LP_bin.71	0	0	0	0	0	0	0	0.326261	0	0
CBAJDB_469_scaffold_22_89	CBAJDB_469	LP_bin.71	0	0	0	0	0	0	0	0.0681263	0	0
CBAJDB_469_scaffold_22_94	CBAJDB_469	LP_bin.71	0	0	0	0	0	0	0	0.237281	0	0
CBAJDB_469_scaffold_22_98	CBAJDB_469	LP_bin.71	0	0	0	0	0	0	0	0.435015	0	0
CBAJDB_469_scaffold_22_99	CBAJDB_469	LP_bin.71	0	0	0	0	0	0	0	0.334985	0	0
CBAJDB_469_scaffold_22_108	CBAJDB_469	LP_bin.71	0	0	0	0	0	0	0	0.175837	0	0
CBAJDB_469_scaffold_22_120	CBAJDB_469	LP_bin.71	0	0	0	0	0	0	0	0.194692	0	0
CBAJDB_469_scaffold_22_126	CBAJDB_469	LP_bin.71	0	0	0	0	0	0	0	0.12319	0	0
CBAJDB_469_scaffold_22_129	CBAJDB_469	LP_bin.71	0	0	0	0	0	0	0	0.254643	0	0
CBAJDB_469_scaffold_22_130	CBAJDB_469	LP_bin.71	0	0	0	0	0	0	0	0.720024	0	0
CBAJDB_469_scaffold_22_140	CBAJDB_469	LP_bin.71	0	0	0	0	0	0	0	0.242799	0	0
CBAJDB_469_scaffold_22_142	CBAJDB_469	LP_bin.71	0	0	0	0	0	0	0	0.178468	0	0
CBAJDB_469_scaffold_22_145	CBAJDB_469	LP_bin.71	0	0	0	0	0	0	0	0.234615	0	0
CBAJDB_469_scaffold_22_146	CBAJDB_469	LP_bin.71	0	0	0	0	0	5.56652	0	0	0	0
CBAJDB_469_scaffold_22_149	CBAJDB_469	LP_bin.71	0	0	0	0	0	0	0	0.667589	0	0
CBAJDB_469_scaffold_22_150	CBAJDB_469	LP_bin.71	0	0	0	0	0	0	0	1.87692	0	0
CBAJDB_469_scaffold_22_151	CBAJDB_469	LP_bin.71	0	0	0	0	0	0	0	0.898095	0	0
CBAJDB_469_scaffold_22_152	CBAJDB_469	LP_bin.71	0	0	0	0	0	0	0	0.445851	0	0
CBAJDB_469_scaffold_22_153	CBAJDB_469	LP_bin.71	0	0	0	0	0	0	0	2.08195	0	0
CBAJDB_469_scaffold_22_154	CBAJDB_469	LP_bin.71	0	0	0	0	0	0	0	0.818851	0	0
CBAJDB_469_scaffold_22_155	CBAJDB_469	LP_bin.71	0	0	0	0	0	0	0	0.849796	0	0
CBAJDB_469_scaffold_22_156	CBAJDB_469	LP_bin.71	0	0	0	0	0	0	0	1.71622	0	0
CBAJDB_469_scaffold_22_157	CBAJDB_469	LP_bin.71	0	0	0	0	0	0	0	0.341507	0	0
CBAJDB_469_scaffold_22_158	CBAJDB_469	LP_bin.71	0	0	0	0	0	0	0	3.84013	0	0
CBAJDB_469_scaffold_22_163	CBAJDB_469	LP_bin.71	0	0	0	0	0	0	0	0.147047	0	0
CBAJDB_469_scaffold_22_164	CBAJDB_469	LP_bin.71	0	0	0	0	0	0	0	0.073914	0	0
CBAJDB_469_scaffold_22_173	CBAJDB_469	LP_bin.71	0	0	0	0	0	0	0	0.110773	0	0
CBAJDB_469_scaffold_22_181	CBAJDB_469	LP_bin.71	0	0	0	0	0	0	0	0.549492	0	0
CBAJDB_469_scaffold_22_184	CBAJDB_469	LP_bin.71	0	0	0	0	0	0	0	0.131948	0	0
CBAJDB_469_scaffold_22_190	CBAJDB_469	LP_bin.71	0	0	0	0	0	0	0	0.488437	0	0
CBAJDB_469_scaffold_22_191	CBAJDB_469	LP_bin.71	0	0	0	0	0	0	0	0.095237	0	0
CBAJDB_469_scaffold_22_194	CBAJDB_469	LP_bin.71	0	0	0	0	0	0	0	0.763637	0	0
CBAJDB_469_scaffold_22_195	CBAJDB_469	LP_bin.71	0	0	0	0	0	0	0	0.696023	0	0
CBAJDB_469_scaffold_22_196	CBAJDB_469	LP_bin.71	0	0	0	0	0	0	0	6.82527	3.31359	0
CBAJDB_469_scaffold_22_197	CBAJDB_469	LP_bin.71	0	0	0	0	0	0	0	2.34472	3.63037	0
CBAJDB_469_scaffold_22_198	CBAJDB_469	LP_bin.71	0	0	0	0	0	0	0	0.292038	0	0
CBAJDB_469_scaffold_22_199	CBAJDB_469	LP_bin.71	0	0	0	0	0	0	0	0.180395	0	0
CBAJDB_469_scaffold_22_200	CBAJDB_469	LP_bin.71	0	0	0	0	0	0	0	0.348738	0	0
CBAJDB_469_scaffold_22_201	CBAJDB_469	LP_bin.71	0	0	0	0	0	0	0	0.450663	0	0
CBAJDB_469_scaffold_22_203	CBAJDB_469	LP_bin.71	0	0	0	0	0	0	0	1.68393	0	0
CBAJDB_469_scaffold_22_209	CBAJDB_469	LP_bin.71	0	0	0	0	0	0	0	0.147047	0	0
CBAJDB_469_scaffold_22_213	CBAJDB_469	LP_bin.71	0	0	0	0	0	0	0	0.528625	0	0
CBAJDB_469_scaffold_22_214	CBAJDB_469	LP_bin.71	0	0	0	0	0	0	0	0.553131	0	0
CBAJDB_469_scaffold_22_215	CBAJDB_469	LP_bin.71	0	0	0	0	0	0	0	0.45229	4.31843	0
CBAJDB_469_scaffold_22_217	CBAJDB_469	LP_bin.71	0	0	0	0	0	0	0	0.134714	0	0
CBAJDB_469_scaffold_22_220	CBAJDB_469	LP_bin.71	0	0	0	0	0	0	0	0.119832	0	0
CBAJDB_469_scaffold_22_223	CBAJDB_469	LP_bin.71	0	0	0	0	0	0	0	0.315577	0	0
CBAJDB_469_scaffold_22_224	CBAJDB_469	LP_bin.71	0	0	0	0	0	0	0	0.131325	0	0
CBAJDB_469_scaffold_22_230	CBAJDB_469	LP_bin.71	0	0	0	0	0	0	0	0.549492	0	0
CBAJDB_469_scaffold_22_231	CBAJDB_469	LP_bin.71	0	0	0	0	0	0	0	0.0268217	0	0
CBAJDB_469_scaffold_22_232	CBAJDB_469	LP_bin.71	0	0	0	0	0	0	0	3.15639	3.47734	0
CBAJDB_469_scaffold_22_233	CBAJDB_469	LP_bin.71	0	0	0	0	0	0	0	0.219797	0	0
CBAJDB_469_scaffold_22_236	CBAJDB_469	LP_bin.71	0	0	0	0	0	0	0	0.0981467	0	0
CBAJDB_469_scaffold_22_238	CBAJDB_469	LP_bin.71	0	0	0	0	0	0	0	0.0864625	0	0
CBAJDB_469_scaffold_22_239	CBAJDB_469	LP_bin.71	0	0	0	0	0	0	0	0.230726	0	0
CBAJDB_469_scaffold_22_242	CBAJDB_469	LP_bin.71	0	0	0	0	0	0	0	0.806984	0	0
CBAJDB_469_scaffold_22_262	CBAJDB_469	LP_bin.71	0	0	0	0	0	0	0	0.392494	0	0
CBAJDB_469_scaffold_162_3	CBAJDB_469	LP_bin.71	0	0	0	0	0	0	0	0.0759298	0	0
CBAJDB_469_scaffold_162_4	CBAJDB_469	LP_bin.71	0	0	0	0	0	0	0	0.252662	0	0
CBAJDB_469_scaffold_162_5	CBAJDB_469	LP_bin.71	0	0	0	0	0	0	0	0.745739	0	0
CBAJDB_469_scaffold_162_9	CBAJDB_469	LP_bin.71	0	0	0	0	0	0	0	0.171153	0	0
CBAJDB_469_scaffold_162_10	CBAJDB_469	LP_bin.71	0	0	0	0	0	0	0	0.106398	0	0
CBAJDB_469_scaffold_162_11	CBAJDB_469	LP_bin.71	0	0	0	0	0	0	0	0.171153	0	0
CBAJDB_469_scaffold_162_12	CBAJDB_469	LP_bin.71	0	0	0	0	0	0	0	0.26265	0	0
CBAJDB_469_scaffold_162_21	CBAJDB_469	LP_bin.71	0	0	0	0	0	0	0	0.280278	0	0
CBAJDB_469_scaffold_162_22	CBAJDB_469	LP_bin.71	0	0	0	0	0	0	0	0.907857	0	0
CBAJDB_469_scaffold_162_32	CBAJDB_469	LP_bin.71	0	0	0	0	0	0	0	0.183164	0	0
CBAJDB_469_scaffold_162_52	CBAJDB_469	LP_bin.71	0	0	0	0	0	0	0	0.0830247	0	0
CBAJDB_469_scaffold_162_56	CBAJDB_469	LP_bin.71	0	0	0	0	0	0	0	0.122828	0	0
CBAJDB_469_scaffold_162_57	CBAJDB_469	LP_bin.71	0	0	0	0	0	0	0	0.110188	0	0
CBAJDB_469_scaffold_162_58	CBAJDB_469	LP_bin.71	0	0	0	0	0	0	0	0.425702	0	0
CBAJDB_469_scaffold_162_59	CBAJDB_469	LP_bin.71	0	0	0	0	0	0	0	0.300897	0	0
CBAJDB_469_scaffold_162_60	CBAJDB_469	LP_bin.71	0	0	0	0	0	0.25684	0	0.187439	0.214759	0.297461
CBAJDB_469_scaffold_162_61	CBAJDB_469	LP_bin.71	0	0	0	0	0	0	0	0.0691578	0	0
CBAJDB_469_scaffold_1206_12	CBAJDB_469	LP_bin.71	0	0	0	0	0	0	0	0.380341	0	0
CBAJDB_469_scaffold_1206_16	CBAJDB_469	LP_bin.71	0	0	0	0	0	0	0	0.280278	0	0
CBAJDB_469_scaffold_1206_18	CBAJDB_469	LP_bin.71	0	0	0	0	0	0	0	0.432761	0	0
CBAJDB_469_scaffold_1206_19	CBAJDB_469	LP_bin.71	0	0	0	0	0	0	0	0.132156	0	0
CBAJDB_469_scaffold_1206_25	CBAJDB_469	LP_bin.71	0	0	0	0	0	0	0	0.16377	0	0
CBAJDB_469_scaffold_1206_29	CBAJDB_469	LP_bin.71	0	0	0	0	0	0	0	0.0632749	0	0
CBAJDB_469_scaffold_17_3	CBAJDB_469	LP_bin.71	0	0	0	0	0	0	0	0.375102	0	0
CBAJDB_469_scaffold_17_9	CBAJDB_469	LP_bin.71	0	0	0	0	0	0	0	0.0817249	0	0
CBAJDB_469_scaffold_17_12	CBAJDB_469	LP_bin.71	0	0	0	0	0	0	0	0.169075	0	0
CBAJDB_469_scaffold_17_17	CBAJDB_469	LP_bin.71	0	0	0	0	0	0	0	0.180006	0	0
CBAJDB_469_scaffold_17_18	CBAJDB_469	LP_bin.71	0	0	0	0	0	0	0	0.620987	0	0
CBAJDB_469_scaffold_17_24	CBAJDB_469	LP_bin.71	0	0	0	0	0	0	0	0.381964	0	0
CBAJDB_469_scaffold_17_25	CBAJDB_469	LP_bin.71	0	0	0	0	0	0	0	0.313996	0	0
CBAJDB_469_scaffold_17_27	CBAJDB_469	LP_bin.71	0	0	0	0	0	0	0	0.458917	0	0
CBAJDB_469_scaffold_17_33	CBAJDB_469	LP_bin.71	0	0	0	0	0	0	0	0.321242	0	0
CBAJDB_469_scaffold_17_34	CBAJDB_469	LP_bin.71	0	0	0	0	0	0	0	2.78409	0	0
CBAJDB_469_scaffold_17_35	CBAJDB_469	LP_bin.71	0	0	0	0	0	0	0	0.317175	0	0
CBAJDB_469_scaffold_17_36	CBAJDB_469	LP_bin.71	0	0	0	0	0	0	0	0.150221	0	0
CBAJDB_469_scaffold_17_41	CBAJDB_469	LP_bin.71	0	0	0	0	0	0	0	0.0949123	0	0
CBAJDB_469_scaffold_17_43	CBAJDB_469	LP_bin.71	0	0	0	0	0	0	0	0.137373	0	0
CBAJDB_469_scaffold_17_49	CBAJDB_469	LP_bin.71	0	0	0	0	0	0	0	0.0512096	0.733419	0
CBAJDB_469_scaffold_17_50	CBAJDB_469	LP_bin.71	0	0	0	0	0	0	0	0.282936	1.62088	0
CBAJDB_469_scaffold_17_52	CBAJDB_469	LP_bin.71	0	0	0	0	0	0	0	0.0606997	0	0
CBAJDB_469_scaffold_17_53	CBAJDB_469	LP_bin.71	0	0	0	0	0	0	0	0.0891385	0	0
CBAJDB_469_scaffold_17_54	CBAJDB_469	LP_bin.71	0	0	0	0	0	0	0	0.229458	0	0
CBAJDB_469_scaffold_17_56	CBAJDB_469	LP_bin.71	0	0	0	0	0	0	0	0.256205	0	0
CBAJDB_469_scaffold_17_61	CBAJDB_469	LP_bin.71	0	0	0	0	0	0	0	0.178468	0	0
CBAJDB_469_scaffold_17_62	CBAJDB_469	LP_bin.71	0	0	0	0	0	0	0	0.0577613	0	0
CBAJDB_469_scaffold_17_63	CBAJDB_469	LP_bin.71	0	0	0	0	0	0	0	0.0880114	0	0
CBAJDB_469_scaffold_17_69	CBAJDB_469	LP_bin.71	0	0	0	0	0	0	0	0.343715	0	0
CBAJDB_469_scaffold_17_70	CBAJDB_469	LP_bin.71	0	0	0	0	0	0	0	0.423544	0	0
CBAJDB_469_scaffold_17_71	CBAJDB_469	LP_bin.71	0	0	0	0	0	0	0	0.443327	0	0
CBAJDB_469_scaffold_17_72	CBAJDB_469	LP_bin.71	0	0	0	0	0	0	0	0.0988436	0	0
CBAJDB_469_scaffold_17_76	CBAJDB_469	LP_bin.71	0	0	0	0	0	0	0	0.0520067	0	0
CBAJDB_469_scaffold_17_79	CBAJDB_469	LP_bin.71	0	0	0	0	0	0	0	0.313996	0	0
CBAJDB_469_scaffold_17_80	CBAJDB_469	LP_bin.71	0	0	0	0	0	0	0	0.103626	0	0
CBAJDB_469_scaffold_17_82	CBAJDB_469	LP_bin.71	0	0	0	0	0	0	0	0.178468	0	0
CBAJDB_469_scaffold_17_88	CBAJDB_469	LP_bin.71	0	0	0	0	0	0	0	0.196063	0	0
CBAJDB_469_scaffold_17_90	CBAJDB_469	LP_bin.71	0	0	0	0	0	0	0	0.679047	0	0
CBAJDB_469_scaffold_17_95	CBAJDB_469	LP_bin.71	0	0	0	0	0	0	0	0.0562065	0	0
CBAJDB_469_scaffold_17_105	CBAJDB_469	LP_bin.71	0	0	0	0	0	0	0	0.0762069	0	0
CBAJDB_469_scaffold_17_111	CBAJDB_469	LP_bin.71	0	0	0	0	0	0	0	0.518775	0	0
CBAJDB_469_scaffold_17_115	CBAJDB_469	LP_bin.71	0	0	0	0	0	0	0	0.0672486	0	0
CBAJDB_469_scaffold_17_128	CBAJDB_469	LP_bin.71	0	0	0	0	0	0	0	0.115683	0	0
CBAJDB_469_scaffold_17_135	CBAJDB_469	LP_bin.71	0	0	0	0	0	0	0	0.0660782	0	0
CBAJDB_469_scaffold_17_143	CBAJDB_469	LP_bin.71	0	0	0	0	0	0	0	0.274746	0	0
CBAJDB_469_scaffold_17_146	CBAJDB_469	LP_bin.71	0	0	0	0	0	0	0	0.10819	0	0
CBAJDB_469_scaffold_17_147	CBAJDB_469	LP_bin.71	0	0	0	0	0	0	0	0.211987	0	0
CBAJDB_469_scaffold_17_152	CBAJDB_469	LP_bin.71	0	0	0	0	0	0	0	0.102356	0	0
CBAJDB_469_scaffold_17_154	CBAJDB_469	LP_bin.71	0	0	0	0	0	1.57208	0	0.137675	0	0
CBAJDB_469_scaffold_17_155	CBAJDB_469	LP_bin.71	0	0	0	0	0	0	0	0.200776	0	0
CBAJDB_469_scaffold_17_161	CBAJDB_469	LP_bin.71	0	0	0	0	0	0	0	0.180395	0	0
CBAJDB_469_scaffold_17_163	CBAJDB_469	LP_bin.71	0	0	0	0	0	0	0	0.186435	0	0
CBAJDB_469_scaffold_17_165	CBAJDB_469	LP_bin.71	0	0	0	0	0	0	0	0.437292	0	0
CBAJDB_469_scaffold_17_166	CBAJDB_469	LP_bin.71	0	0	0	0	0	0	0	0.435015	0	0
CBAJDB_469_scaffold_17_171	CBAJDB_469	LP_bin.71	0	0	0	0	0	0	0	0.241395	0	0
CBAJDB_469_scaffold_17_172	CBAJDB_469	LP_bin.71	0	0	0	0	0	0	0	0.0880578	0	0
CBAJDB_469_scaffold_17_173	CBAJDB_469	LP_bin.71	0	0	0	0	0	0	0	0.0976875	0	0
CBAJDB_469_scaffold_17_174	CBAJDB_469	LP_bin.71	0	0	0	0	0	0	0	0.528625	0	0
CBAJDB_469_scaffold_17_175	CBAJDB_469	LP_bin.71	0	0	0	0	0	0	0	0	3.69199	0
CBAJDB_469_scaffold_17_179	CBAJDB_469	LP_bin.71	0	0	0	0	0	0	0	0.215265	0	0
CBAJDB_469_scaffold_17_184	CBAJDB_469	LP_bin.71	0	0	0	0	0	0	0	0.206229	0	0
CBAJDB_469_scaffold_17_192	CBAJDB_469	LP_bin.71	0	0	0	0	0	0	0	0.192006	0	0
CBAJDB_469_scaffold_17_194	CBAJDB_469	LP_bin.71	0	0	0	0	0	0	0	0.417614	0	0
CBAJDB_469_scaffold_17_201	CBAJDB_469	LP_bin.71	0	0	0	0	0	0	0	0.32754	0	0
CBAJDB_469_scaffold_17_203	CBAJDB_469	LP_bin.71	0	0	0	0	0	0	0	0.364728	0	0
CBAJDB_469_scaffold_17_204	CBAJDB_469	LP_bin.71	0	0	0	0	0	0	0	0.180006	0	0
CBAJDB_469_scaffold_17_205	CBAJDB_469	LP_bin.71	0	0	0	0	0	0	0	0.128497	0	0
CBAJDB_469_scaffold_17_208	CBAJDB_469	LP_bin.71	0	0	0	0	0	0	0	0.528625	0	0
CBAJDB_469_scaffold_17_210	CBAJDB_469	LP_bin.71	0	0	0	0	0	0	0	0.533124	0	0
CBAJDB_469_scaffold_17_211	CBAJDB_469	LP_bin.71	0	0	0	0	0	0	0	0.176581	0	0
CBAJDB_469_scaffold_17_213	CBAJDB_469	LP_bin.71	0	0	0	0	0	0	0	0.346089	0	0
CBAJDB_469_scaffold_17_215	CBAJDB_469	LP_bin.71	0	0	0	0	0	0	0	0.0890435	0	0
CBAJDB_469_scaffold_17_216	CBAJDB_469	LP_bin.71	0	0	0	0	0	0	0	0.341746	0	0
CBAJDB_469_scaffold_1784_2	CBAJDB_469	LP_bin.71	0	0	0	0	0	0	0	0	32.7728	0
CBAJDB_469_scaffold_1784_16	CBAJDB_469	LP_bin.71	0	0	0	0	0	0	0	0.311652	0	0
CBAJDB_469_scaffold_1784_17	CBAJDB_469	LP_bin.71	0	0	0	0	0	0	0	0.165065	0	0
CBAJDB_469_scaffold_1784_18	CBAJDB_469	LP_bin.71	0	0	0	0	0	0	0	0.672023	0	0
CBAJDB_469_scaffold_1784_19	CBAJDB_469	LP_bin.71	0	0	0	0	0	0	0	0.0855766	0	0
CBAJDB_469_scaffold_1784_24	CBAJDB_469	LP_bin.71	0	0	0	0	0	0	0	0.218646	0	0
CBAJDB_469_scaffold_1171_1	CBAJDB_469	LP_bin.71	0	0	0	0	0	0	0	2.50068	0	0
CBAJDB_469_scaffold_1171_5	CBAJDB_469	LP_bin.71	0	0	0	0	0	0	0	0.472949	0	0
CBAJDB_469_scaffold_1171_8	CBAJDB_469	LP_bin.71	0	0	0	0	0	0	0	0.59236	0	0
CBAJDB_469_scaffold_1171_9	CBAJDB_469	LP_bin.71	0	0	0	0	0	0	0	0.156117	0	0
CBAJDB_469_scaffold_1171_10	CBAJDB_469	LP_bin.71	0	0	0	0	0	0	0	0.523654	0	0
CBAJDB_469_scaffold_1171_11	CBAJDB_469	LP_bin.71	0	0	0	0	0	0	0	0.0814062	0	0
CBAJDB_469_scaffold_1171_12	CBAJDB_469	LP_bin.71	0	0	0	0	0	0	0	2.81647	0	0
CBAJDB_469_scaffold_1171_13	CBAJDB_469	LP_bin.71	0	0	0	0	0	0	0	0.186435	0	0
CBAJDB_469_scaffold_1171_14	CBAJDB_469	LP_bin.71	0	0	0	0	0	0	0	2.75014	0	0
CBAJDB_469_scaffold_1171_16	CBAJDB_469	LP_bin.71	0	0	0	0	0	0	0	0.333424	2.38764	0
CBAJDB_469_scaffold_1171_24	CBAJDB_469	LP_bin.71	0	0	0	0	0	0	0	0.260466	0	0
CBAJDB_469_scaffold_794_21	CBAJDB_469	LP_bin.71	0	0	0	0	0	0	0	0.130504	0	0
CBAJDB_469_scaffold_794_23	CBAJDB_469	LP_bin.71	0	0	0	0	0	0	0	0.29787	0	0
CBAJDB_469_scaffold_794_24	CBAJDB_469	LP_bin.71	0	0	0	0	0	0	0	0.0789772	0.251357	0
CBAJDB_469_scaffold_794_30	CBAJDB_469	LP_bin.71	0	0	0	0	0	0	0	0.148617	0	0
CBAJDB_469_scaffold_794_32	CBAJDB_469	LP_bin.71	0	0	0	0	0	0	0	0.522018	0	0
CBAJDB_469_scaffold_794_40	CBAJDB_469	LP_bin.71	0	0	0	0	0	0	0	0.0908515	0	0
CBAJDB_469_scaffold_1673_1	CBAJDB_469	LP_bin.71	0	0	0	0	0	0	0	0.240931	0	0
CBAJDB_469_scaffold_1673_2	CBAJDB_469	LP_bin.71	0	0	0	0	0	0	0	0.0996692	0	0
CBAJDB_469_scaffold_1673_3	CBAJDB_469	LP_bin.71	0	0	0	0	0	0	0	0.261827	0	0
CBAJDB_469_scaffold_1673_5	CBAJDB_469	LP_bin.71	0	0	0	0	0	0	0	0.0909835	0	0
CBAJDB_469_scaffold_1673_6	CBAJDB_469	LP_bin.71	0	0	0	0	0	0	0	0.516484	0	0
CBAJDB_469_scaffold_1673_7	CBAJDB_469	LP_bin.71	0	0	0	0	0	0	0	0.379649	0	0
CBAJDB_469_scaffold_1673_8	CBAJDB_469	LP_bin.71	0	0	0	0	0	0	0	0.515573	0	0
CBAJDB_469_scaffold_1673_9	CBAJDB_469	LP_bin.71	0	0	0	0	0	0	0	0.136475	0	0
CBAJDB_469_scaffold_1673_10	CBAJDB_469	LP_bin.71	0	0	0	0	0	0	0	0.257786	0	0
CBAJDB_469_scaffold_1673_16	CBAJDB_469	LP_bin.71	0	0	0	0	0	0	0	0.101857	0	0
CBAJDB_469_scaffold_984_3	CBAJDB_469	LP_bin.71	0	0	0	0	0	0	0	0.0982621	0	0
CBAJDB_469_scaffold_984_11	CBAJDB_469	LP_bin.71	0	0	0	0	0	0	0	0.0314468	0	0
CBAJDB_469_scaffold_984_15	CBAJDB_469	LP_bin.71	0	0	0	0	0	0	0	0.219797	0	0
CBAJDB_469_scaffold_984_21	CBAJDB_469	LP_bin.71	0	0	0	0	0	0	0	0.145005	0	0
CBAJDB_469_scaffold_984_22	CBAJDB_469	LP_bin.71	0	0	0	0	0	0	0	0.232008	0	0
CBAJDB_469_scaffold_984_29	CBAJDB_469	LP_bin.71	0	0	0	0	0	0	0	0.188114	0	0
CBAJDB_469_scaffold_984_32	CBAJDB_469	LP_bin.71	0	0	0	0	0	0	0	0.0814062	0	0
CBAJDB_469_scaffold_984_33	CBAJDB_469	LP_bin.71	0	0	0	0	0	0	0	0.0925973	0	0
CBAJDB_469_scaffold_984_34	CBAJDB_469	LP_bin.71	0	0	0	0	0	0	0	0.125787	0	0
CBAJDB_469_scaffold_4036_6	CBAJDB_469	LP_bin.71	0	0	0	0	0	0	0	0.16572	0	0
CBAJDB_469_scaffold_4036_9	CBAJDB_469	LP_bin.71	0	0	0	0	0	0	0	0.0971195	0	0
CBAJDB_469_scaffold_4036_10	CBAJDB_469	LP_bin.71	0	0	0	0	0	0	0	0.203714	0	0
CBAJDB_469_scaffold_92_3	CBAJDB_469	LP_bin.71	0	0	0	0	0	0	0	0.11048	0	0
CBAJDB_469_scaffold_92_39	CBAJDB_469	LP_bin.71	0	0	0	0	0	0	0	0.116327	0	0
CBAJDB_469_scaffold_92_40	CBAJDB_469	LP_bin.71	0	0	0	0	0	0	0	0.0930098	0	0
CBAJDB_469_scaffold_92_41	CBAJDB_469	LP_bin.71	0	0	0	0	0	0	0	0.102734	0	0
CBAJDB_469_scaffold_92_44	CBAJDB_469	LP_bin.71	0	0	0	0	0	0	0	0.186435	0	0
CBAJDB_469_scaffold_92_48	CBAJDB_469	LP_bin.71	0	0	0	0	0	0	0	0.305465	0	0
CBAJDB_469_scaffold_92_53	CBAJDB_469	LP_bin.71	0	0	0	0	0	0	0	0.384898	0	0
CBAJDB_469_scaffold_92_55	CBAJDB_469	LP_bin.71	0	0	0	0	0	0	0	0.237281	0	0
CBAJDB_469_scaffold_92_58	CBAJDB_469	LP_bin.71	0	0	0	0	0	0	0	0.610547	0	0
CBAJDB_469_scaffold_92_59	CBAJDB_469	LP_bin.71	0	0	0	0	0	0	0	0.0566256	1.62197	0
CBAJDB_469_scaffold_92_61	CBAJDB_469	LP_bin.71	0	0	0	0	0	0	0	0.147567	0	0
CBAJDB_469_scaffold_92_67	CBAJDB_469	LP_bin.71	0	0	0	0	0	0	0	0.284091	0	0
CBAJDB_469_scaffold_92_76	CBAJDB_469	LP_bin.71	0	0	0	0	0	0	0	0.183971	0	0
CBAJDB_469_scaffold_92_84	CBAJDB_469	LP_bin.71	0	0	0	0	0	0	0	0.0968942	0	0
CBAJDB_469_scaffold_92_93	CBAJDB_469	LP_bin.71	0	0	0	0	0	0	0	5.4977	3.02837	0
CBAJDB_469_scaffold_92_94	CBAJDB_469	LP_bin.71	0	0	0	0	0	0	0	0.545505	0	0
CBAJDB_469_scaffold_92_98	CBAJDB_469	LP_bin.71	0	0	0	0	0	0	0	0.100873	0	0
CBAJDB_469_scaffold_92_99	CBAJDB_469	LP_bin.71	0	0	0	0	0	0	0	0.0356326	0	0
CBAJDB_469_scaffold_92_100	CBAJDB_469	LP_bin.71	0	0	0	0	0	0	0	0.252081	0	0
CBAJDB_469_scaffold_92_101	CBAJDB_469	LP_bin.71	0	0	0	0	0	0	0	0.183971	0	0
CBAJDB_469_scaffold_92_104	CBAJDB_469	LP_bin.71	0	0	0	0	0	0	0	0.138283	0	0
CBAJDB_469_scaffold_92_105	CBAJDB_469	LP_bin.71	0	0	0	0	0	0	0	0.531992	0	0
CBAJDB_469_scaffold_92_110	CBAJDB_469	LP_bin.71	0	0	0	0	0	0	0	0.305571	0	0
CBAJDB_469_scaffold_92_111	CBAJDB_469	LP_bin.71	0	0	0	0	0	0	0	0.101857	0	0
CBAJDB_469_scaffold_92_112	CBAJDB_469	LP_bin.71	0	0	0	0	0	0	0	0.107356	0	0
CBAJDB_469_scaffold_92_113	CBAJDB_469	LP_bin.71	0	0	0	0	0	0	0	0.0721268	0	0
CBAJDB_469_scaffold_720_16	CBAJDB_469	LP_bin.71	0	0	0	0	0	0	0	0.47188	0	0
CBAJDB_469_scaffold_720_17	CBAJDB_469	LP_bin.71	0	0	0	0	0	0	0	0.204212	0	0
CBAJDB_469_scaffold_720_18	CBAJDB_469	LP_bin.71	0	0	0	0	0	0	0	1.73123	0	0
CBAJDB_469_scaffold_720_19	CBAJDB_469	LP_bin.71	0	0	0	0	0	0	0	1.58713	0	0
CBAJDB_469_scaffold_720_20	CBAJDB_469	LP_bin.71	0	0	0	0	0	0	0	2.01144	2.74359	0
CBAJDB_469_scaffold_720_21	CBAJDB_469	LP_bin.71	0	0	0	0	0	0	0	0.28702	0	0
CBAJDB_469_scaffold_720_23	CBAJDB_469	LP_bin.71	0	0	0	0	0	0	0	1.58444	0	0
CBAJDB_469_scaffold_720_26	CBAJDB_469	LP_bin.71	0	0	0	0	0	0	0	0.363143	0	0
CBAJDB_469_scaffold_720_35	CBAJDB_469	LP_bin.71	0	0	0	0	0	0	0	0.131119	0	0
CBAJDB_469_scaffold_720_36	CBAJDB_469	LP_bin.71	0	0	0	0	0	0	0	0.0485598	1.39094	0
CBAJDB_469_scaffold_720_39	CBAJDB_469	LP_bin.71	0	0	0	0	0	0	0	0.164415	0	0
CBAJDB_469_scaffold_720_41	CBAJDB_469	LP_bin.71	0	0	0	0	0	0	0	0	11.8436	0
CBAJDB_469_scaffold_720_44	CBAJDB_469	LP_bin.71	0	0	0	0	0	0	0	0.451475	0	0
CBAJDB_469_scaffold_720_46	CBAJDB_469	LP_bin.71	0	0	0	0	0	0	0	0.184785	0	0
CBAJDB_469_scaffold_6810_2	CBAJDB_469	LP_bin.71	0.210284	0	0	0	0	0	0	0	0	0
CBAJDB_469_scaffold_6810_3	CBAJDB_469	LP_bin.71	0.419387	0.400685	2.51805	1.88438	0	0	0	0	0	0
CBAJDB_469_scaffold_6810_4	CBAJDB_469	LP_bin.71	63.0731	13.538	47.0001	71.0438	0	0	6.30595	2.32008	5.53799	9.58828
CBAJDB_469_scaffold_6810_5	CBAJDB_469	LP_bin.71	1.6907	0.124254	0	1.75307	0	0	0	0	0	0
CBAJDB_487_scaffold_12086_1	CBAJDB_487	LP_bin.86	1.61283	1.76103	0.968362	3.10574	0	0	0	0	0	0
CBAJDB_487_scaffold_12086_2	CBAJDB_487	LP_bin.86	3.14904	3.27408	3.00292	3.12115	0	0	0	0.207253	2.96825	3.08348
CBAJDB_487_scaffold_3598_1	CBAJDB_487	LP_bin.86	0.161233	0	0	0	0	0	0	0	0	0
CBAJDB_487_scaffold_3598_2	CBAJDB_487	LP_bin.86	0.605277	0.096381	0.90854	1.35981	0	0	0	0	0	0
CBAJDB_487_scaffold_3598_3	CBAJDB_487	LP_bin.86	6.57303	3.36424	2.11421	6.32868	0	0	0	0.525301	0	0
CBAJDB_487_scaffold_3598_4	CBAJDB_487	LP_bin.86	0	0.540318	0	1.90579	0	0	0	0	0	0
CBAJDB_487_scaffold_3598_5	CBAJDB_487	LP_bin.86	0.835644	0	0	0	0	0	0	0	0	0
CBAJDB_487_scaffold_3598_6	CBAJDB_487	LP_bin.86	0.276485	0	0.747022	0	0	0	0	0	0	0
CBAJDB_487_scaffold_3598_8	CBAJDB_487	LP_bin.86	0.76565	0.609589	1.03434	0.860051	0	0	0	0.071387	0	0
CBAJDB_487_scaffold_3598_10	CBAJDB_487	LP_bin.86	0.817345	0.260299	1.96298	0	0	0	0	0	0	0
CBAJDB_487_scaffold_3598_11	CBAJDB_487	LP_bin.86	14.8477	0.853761	3.09539	29.6504	0	0	0	0	0	0
CBAJDB_487_scaffold_1841_1	CBAJDB_487	LP_bin.86	2.23953	0	0	5.0313	0	0	0	0	0	0
CBAJDB_487_scaffold_1841_2	CBAJDB_487	LP_bin.86	0.811422	0.620191	0.876939	2.18752	0	0	0	0	0	0
CBAJDB_487_scaffold_1841_3	CBAJDB_487	LP_bin.86	0.158159	0.453317	1.13953	1.06595	0	0	0	0	0	0
CBAJDB_487_scaffold_1841_4	CBAJDB_487	LP_bin.86	123.574	23.8164	72.0343	133.868	0	0	0	1.78977	0	10.3553
CBAJDB_487_scaffold_1841_5	CBAJDB_487	LP_bin.86	3.61214	6.32694	0	8.115	0	0	0	0	0	0
CBAJDB_487_scaffold_1841_6	CBAJDB_487	LP_bin.86	0.208911	0	0	0.938675	0	0	0	0	0	0
CBAJDB_487_scaffold_1841_7	CBAJDB_487	LP_bin.86	0	0	0	0.931722	0	0	0	0	0	0
CBAJDB_487_scaffold_1841_8	CBAJDB_487	LP_bin.86	0.758173	0.11144	0.52525	0.39307	0	0	0	0	0	0
CBAJDB_487_scaffold_1841_9	CBAJDB_487	LP_bin.86	1.76142	0.480822	0.604332	3.9572	0	0	0	0	0	0
CBAJDB_487_scaffold_1841_10	CBAJDB_487	LP_bin.86	1.84039	0.21979	0.725152	0.387619	0	0	0	0	0	0
CBAJDB_487_scaffold_1841_11	CBAJDB_487	LP_bin.86	0.416269	0.132569	0.999732	0	0	0	0	0	0	0
CBAJDB_487_scaffold_1841_12	CBAJDB_487	LP_bin.86	3.60158	0.312815	2.35902	15.447	0	0	0	0	0	0
CBAJDB_487_scaffold_1841_13	CBAJDB_487	LP_bin.86	6.88527	0	5.2219	12.2119	0	0	0	0	0	0
CBAJDB_487_scaffold_1841_14	CBAJDB_487	LP_bin.86	9161.02	350.774	2188.1	4953.54	0	0	198.121	37.9649	413.235	625.086
CBAJDB_487_scaffold_1841_15	CBAJDB_487	LP_bin.86	1224.61	1071.43	267.417	370.281	0	48.2223	260.174	12.6692	26.881	209.434
CBAJDB_487_scaffold_1841_16	CBAJDB_487	LP_bin.86	25.695	5.94349	8.2822	10.0261	0	0	0	0.151309	0	0
CBAJDB_487_scaffold_1841_17	CBAJDB_487	LP_bin.86	0.906531	0.715479	0.638952	1.32822	0	0	1.43832	0.0881973	0	0
CBAJDB_487_scaffold_1841_18	CBAJDB_487	LP_bin.86	5.80057	2.65048	1.13568	5.09929	0	0	0	0.141086	0	0
CBAJDB_487_scaffold_1841_19	CBAJDB_487	LP_bin.86	0	0	2.76296	0	0	0	0	0	0	0
CBAJDB_487_scaffold_1841_21	CBAJDB_487	LP_bin.86	13.2445	4.60141	13.0126	0	0	0	0	0.673571	0	0
CBAJDB_487_scaffold_1841_22	CBAJDB_487	LP_bin.86	1.49302	0.203777	0.192091	1.43751	0	0	0	0	0	0
CBAJDB_487_scaffold_423_1	CBAJDB_487	LP_bin.86	106183	300871	93675.7	202727	1418.75	5704.72	744808	9.79588	2894.52	8903.04
CBAJDB_487_scaffold_423_2	CBAJDB_487	LP_bin.86	0.0800975	0	0.144275	0	0	0	0	0.179233	0	0
CBAJDB_487_scaffold_423_3	CBAJDB_487	LP_bin.86	62.8973	35.4586	46.1564	45.6742	0.360631	0	0	2.25097	5.09024	5.28784
CBAJDB_487_scaffold_423_4	CBAJDB_487	LP_bin.86	2.07364	0.466156	1.31827	0.822108	0	0	0	0	0	0
CBAJDB_487_scaffold_423_5	CBAJDB_487	LP_bin.86	0.508983	0	0	0.571738	0	0	0	0	0	3.76558
CBAJDB_487_scaffold_423_6	CBAJDB_487	LP_bin.86	20.3164	0.902809	5.10623	6.36873	0	0	0	0	0	0
CBAJDB_487_scaffold_423_7	CBAJDB_487	LP_bin.86	2.0529	0.35661	0.50424	2.51565	0	0	0	0.104404	0	0
CBAJDB_487_scaffold_423_8	CBAJDB_487	LP_bin.86	16.2592	10.4011	8.404	20.9637	0	0	10.3188	0.158187	0	0
CBAJDB_487_scaffold_423_9	CBAJDB_487	LP_bin.86	34.6593	7.80597	22.6172	56.2253	0	0	0	0.0962244	8.26871	0
CBAJDB_487_scaffold_423_10	CBAJDB_487	LP_bin.86	4.19911	10.2525	4.202	0	0	0	0	0	0	0
CBAJDB_487_scaffold_423_11	CBAJDB_487	LP_bin.86	7.59316	4.108	4.44917	14.1814	0	0	0	0.307069	0	0
CBAJDB_487_scaffold_423_12	CBAJDB_487	LP_bin.86	16.8447	6.73517	14.3018	39.0101	0	0	0	0.332099	0	0
CBAJDB_487_scaffold_423_13	CBAJDB_487	LP_bin.86	10.5638	2.01854	0	47.4651	0	0	0	0	0	0
CBAJDB_487_scaffold_423_14	CBAJDB_487	LP_bin.86	9.61996	2.57347	2.07934	2.59345	0	0	0	0	0	0
CBAJDB_487_scaffold_423_15	CBAJDB_487	LP_bin.86	5.8321	1.67161	3.85183	6.55117	0	0	0	0	0	0
CBAJDB_487_scaffold_423_16	CBAJDB_487	LP_bin.86	19.7394	9.60103	4.52523	14.5134	0	0	0	0	0	0
CBAJDB_487_scaffold_423_17	CBAJDB_487	LP_bin.86	25.285	16.1049	17.8924	14.2012	0	0	0	0.336786	0	0
CBAJDB_487_scaffold_423_18	CBAJDB_487	LP_bin.86	56.377	6.31496	4.90233	31.4456	0	0	0	0	0	0
CBAJDB_487_scaffold_423_19	CBAJDB_487	LP_bin.86	5.89349	1.87689	8.49246	5.2961	0	0	0	0	0	0
CBAJDB_487_scaffold_423_20	CBAJDB_487	LP_bin.86	8.59616	7.34832	7.3344	10.6725	0	0	0	0	0	0
CBAJDB_487_scaffold_423_21	CBAJDB_487	LP_bin.86	17.4702	9.51339	10.3103	16.8782	0	0	0	0.266846	0	3.30842
CBAJDB_487_scaffold_423_22	CBAJDB_487	LP_bin.86	0.675137	0.737177	0.521178	3.25019	0	0	0	0	0	0
CBAJDB_487_scaffold_423_23	CBAJDB_487	LP_bin.86	0	0.163582	0	1.15397	0	0	0	0	0	0
CBAJDB_487_scaffold_423_24	CBAJDB_487	LP_bin.86	0.142736	0.0681854	0.128551	0.481004	0	0	0	0	0	0
CBAJDB_487_scaffold_423_25	CBAJDB_487	LP_bin.86	0.777613	0	0	0	0	0	0	0	0	1.43824
CBAJDB_487_scaffold_423_26	CBAJDB_487	LP_bin.86	0	0.463129	0	0	0	0	0	0.542356	0	0
CBAJDB_487_scaffold_423_27	CBAJDB_487	LP_bin.86	1.90083	0.330194	4.35763	3.49396	0	0	0	0	0	11.5059
CBAJDB_487_scaffold_423_28	CBAJDB_487	LP_bin.86	0.605932	0	0.436571	0	0	0	0	0	0	0
CBAJDB_487_scaffold_423_29	CBAJDB_487	LP_bin.86	1.99069	0	1.79285	1.11807	0	0	0	0.185606	0	0
CBAJDB_487_scaffold_423_30	CBAJDB_487	LP_bin.86	5.03779	0.218779	3.29973	15.4334	0	0	0	0	0	0
CBAJDB_487_scaffold_423_31	CBAJDB_487	LP_bin.86	3.44135	1.26457	1.90729	3.5683	0	0	0	0.29618	0	11.7507
CBAJDB_487_scaffold_423_32	CBAJDB_487	LP_bin.86	6.43542	0.204948	0	15.9035	0	0	0	0	0	0
CBAJDB_487_scaffold_423_33	CBAJDB_487	LP_bin.86	6.07981	0.808805	0.970358	2.07476	0	0	0	0.086106	0	4.27025
CBAJDB_487_scaffold_423_34	CBAJDB_487	LP_bin.86	23.4931	3.14655	22.938	29.5959	0	0	0	0.491311	0	0
CBAJDB_487_scaffold_423_35	CBAJDB_487	LP_bin.86	0.172803	0.660388	0	0	0	0	0	0	0	0
CBAJDB_487_scaffold_423_36	CBAJDB_487	LP_bin.86	0.299402	0	0.898823	0.672634	0	0	0	0	0	0
CBAJDB_487_scaffold_423_37	CBAJDB_487	LP_bin.86	0.813503	0.228596	2.06868	4.51527	0	0	0	0.107081	0	0
CBAJDB_487_scaffold_423_38	CBAJDB_487	LP_bin.86	15.8472	4.30391	5.79586	10.8433	0	0	0	0	0	0
CBAJDB_487_scaffold_423_39	CBAJDB_487	LP_bin.86	11.7121	4.28768	1.18297	10.3282	0	0	0	0.367402	0	6.07352
CBAJDB_487_scaffold_423_40	CBAJDB_487	LP_bin.86	1.29346	0.411925	1.44227	2.90587	0	0	0	0	0	0
CBAJDB_487_scaffold_423_41	CBAJDB_487	LP_bin.86	0.961996	0.367639	0.231038	0	0	0	0	0	0	1.42342
CBAJDB_487_scaffold_423_42	CBAJDB_487	LP_bin.86	1.32874	0.577038	0	0	0	0	0	0	0	0
CBAJDB_487_scaffold_423_43	CBAJDB_487	LP_bin.86	0.360052	1.03199	0.64854	3.23556	0	0	4.37969	1.47709	0	2.66375
CBAJDB_487_scaffold_423_44	CBAJDB_487	LP_bin.86	1.5683	0.799125	0.37665	2.11399	0	0	0	0	0	0
CBAJDB_487_scaffold_423_45	CBAJDB_487	LP_bin.86	0.910376	0.248508	0.702773	1.75307	0	0	0	0	0	0
CBAJDB_487_scaffold_423_46	CBAJDB_487	LP_bin.86	1.67285	0	2.2599	0	0	0	0	0	0	0
CBAJDB_487_scaffold_423_47	CBAJDB_487	LP_bin.86	6.49138	1.07341	4.94683	18.5098	0	0	0	0	0	16.624
CBAJDB_487_scaffold_423_48	CBAJDB_487	LP_bin.86	5.53176	0.533847	5.33427	2.63616	0	0	0	0.0625171	0	0
CBAJDB_487_scaffold_423_49	CBAJDB_487	LP_bin.86	0	0	0.266794	0	0	0	0	0	0	0
CBAJDB_487_scaffold_423_50	CBAJDB_487	LP_bin.86	3.46593	1.40097	2.16103	4.49223	0	0	0	0	0	0
CBAJDB_487_scaffold_423_51	CBAJDB_487	LP_bin.86	12.4418	2.08022	9.80466	30.3974	0	0	0	0	0	0
CBAJDB_487_scaffold_423_52	CBAJDB_487	LP_bin.86	1.72803	0	0.311259	0	0	0	0	0.19334	0	0
CBAJDB_487_scaffold_423_53	CBAJDB_487	LP_bin.86	0	0.158493	0.896426	0	0	0	0	0.371212	0	3.6819
CBAJDB_487_scaffold_423_54	CBAJDB_487	LP_bin.86	1.80753	0.345385	0.488368	3.04558	0	0	0	0	0	0
CBAJDB_487_scaffold_423_55	CBAJDB_487	LP_bin.86	0	0	0	0.575663	0	0	0	0	0	0
CBAJDB_487_scaffold_423_56	CBAJDB_487	LP_bin.86	0.609395	0	0.548832	1.0268	0	0	0	0	0	0
CBAJDB_487_scaffold_423_57	CBAJDB_487	LP_bin.86	0	0.081604	0	0	0	0	0	1.72015	0	12.3221
CBAJDB_487_scaffold_423_58	CBAJDB_487	LP_bin.86	0	0.0814177	0.613991	0.574349	0	0	0	0.0953457	0	0
CBAJDB_487_scaffold_423_59	CBAJDB_487	LP_bin.86	0.460808	0	1.66005	0	0	0	0	0	0	0
CBAJDB_487_scaffold_423_60	CBAJDB_487	LP_bin.86	2.70474	0	0	0	0	0	0	0	0	0
CBAJDB_487_scaffold_423_62	CBAJDB_487	LP_bin.86	1.20405	0	0	1.3525	0	0	0	0	0	0
CBAJDB_487_scaffold_423_63	CBAJDB_487	LP_bin.86	0.257417	0	0	0	0	0	0	0	0	0
CBAJDB_487_scaffold_423_64	CBAJDB_487	LP_bin.86	0.888701	0.566047	0	0	0	0	0	0	0	0
CBAJDB_487_scaffold_423_65	CBAJDB_487	LP_bin.86	0	0.371468	0	0	0	0	0	0	0	0
CBAJDB_487_scaffold_423_66	CBAJDB_487	LP_bin.86	0.87209	0.33328	0.209445	0.783691	0	0	0	0.0650489	0	0
CBAJDB_487_scaffold_423_67	CBAJDB_487	LP_bin.86	36.13	2.24203	20.4966	29.8416	0	0	3.23152	0.0990781	1.41899	0
CBAJDB_487_scaffold_2333_1	CBAJDB_487	LP_bin.86	1.23503	0.655532	1.48306	2.77461	0	0	0	0	0	0
CBAJDB_487_scaffold_2333_2	CBAJDB_487	LP_bin.86	0	0	0	2.82657	0	0	0	0	0	0
CBAJDB_487_scaffold_2333_3	CBAJDB_487	LP_bin.86	0.742056	0.141793	0	2.00052	0	0	0	0	0	0
CBAJDB_487_scaffold_2333_4	CBAJDB_487	LP_bin.86	0	0	0	1.0268	0	0	0	0	0	0
CBAJDB_487_scaffold_2333_8	CBAJDB_487	LP_bin.86	0.739117	0	0	0	0	0	0	0	0	0
CBAJDB_487_scaffold_2333_9	CBAJDB_487	LP_bin.86	2.95647	0.529618	0.665663	1.24537	0	0	0	0	11.8436	0
CBAJDB_487_scaffold_2333_10	CBAJDB_487	LP_bin.86	1.84779	0.0882697	1.49774	1.24537	0	0	0	0	0	0
CBAJDB_487_scaffold_2333_11	CBAJDB_487	LP_bin.86	0.591127	0.0806809	0.760543	3.41491	0	0	0	0	0	0
CBAJDB_487_scaffold_2333_12	CBAJDB_487	LP_bin.86	3.17663	1.08392	19.0048	35.9378	0	0	0	0.253869	0	2.51802
CBAJDB_487_scaffold_2333_13	CBAJDB_487	LP_bin.86	3.30964	0.702679	10.9293	26.024	0	0	0	0	0	0
CBAJDB_487_scaffold_2333_14	CBAJDB_487	LP_bin.86	1.64485	0.846192	6.83715	26.4356	0	0	0	0.424692	0	0
CBAJDB_487_scaffold_2333_15	CBAJDB_487	LP_bin.86	1.4024	0	8.93836	26.9015	0	0	0	0	0	0
CBAJDB_487_scaffold_2333_16	CBAJDB_487	LP_bin.86	3.91392	0.912045	1.89144	5.7905	0	0	0	0	0	0
CBAJDB_487_scaffold_2333_17	CBAJDB_487	LP_bin.86	0.764865	0.146151	0	3.09301	0	0	0	0	0	0
CBAJDB_487_scaffold_2333_18	CBAJDB_487	LP_bin.86	3.67738	0.17567	3.9743	2.47847	0	0	0	0	0	0
CBAJDB_487_scaffold_902_1	CBAJDB_487	LP_bin.86	9.73707	1.30566	18.7696	25.3292	0	0	0	0	0	1.89572
CBAJDB_487_scaffold_902_2	CBAJDB_487	LP_bin.86	6.45629	1.92762	4.36099	4.07943	0	0	0	0	0	0
CBAJDB_487_scaffold_902_3	CBAJDB_487	LP_bin.86	2.61278	0.178305	2.01696	2.51565	0	0	0	0	0	0
CBAJDB_487_scaffold_902_4	CBAJDB_487	LP_bin.86	7.07657	1.32569	2.74926	13.0926	0	0	0	0	0	0
CBAJDB_487_scaffold_902_5	CBAJDB_487	LP_bin.86	17.5337	0.888351	2.3926	17.905	0	0	0	0	0	0
CBAJDB_487_scaffold_902_6	CBAJDB_487	LP_bin.86	8.80163	6.30685	6.31217	9.33756	0	0	0	0.0911821	0	0.904397
CBAJDB_487_scaffold_902_7	CBAJDB_487	LP_bin.86	2.32592	0.105819	1.39651	2.98593	0	0	0	0	0	0
CBAJDB_487_scaffold_902_8	CBAJDB_487	LP_bin.86	0.327416	0.469223	2.35902	1.10335	0	0	0	0	0	0
CBAJDB_487_scaffold_902_9	CBAJDB_487	LP_bin.86	0.974918	0.133063	1.00346	0	0	0	0	0	0	0
CBAJDB_487_scaffold_902_10	CBAJDB_487	LP_bin.86	0.520535	0.0292543	0.33092	0.61911	0	0	0	0	0	0
CBAJDB_487_scaffold_902_11	CBAJDB_487	LP_bin.86	0	0	2.50332	0	0	0	0	0	0	0
CBAJDB_487_scaffold_902_12	CBAJDB_487	LP_bin.86	2.72535	0.339628	2.13435	3.99309	0	0	0	0	0	0
CBAJDB_487_scaffold_902_13	CBAJDB_487	LP_bin.86	25.8127	21.6513	26.6308	43.2888	0	0	4.42235	0.542356	7.76757	5.3794
CBAJDB_487_scaffold_902_14	CBAJDB_487	LP_bin.86	1.26957	0.242592	0	3.42265	0	0	0	0	0	8.45334
CBAJDB_487_scaffold_902_15	CBAJDB_487	LP_bin.86	1.06644	0	0	5.75006	0	0	0	0	0	0
CBAJDB_487_scaffold_902_16	CBAJDB_487	LP_bin.86	2.68353	0	2.63655	6.57686	0	0	0	0	0	0
CBAJDB_487_scaffold_902_17	CBAJDB_487	LP_bin.86	0	0.289926	0	0	0	0	0	0	0	0
CBAJDB_487_scaffold_902_18	CBAJDB_487	LP_bin.86	11.2405	4.26292	22.7198	27.1806	0	0	0	3.26411	2.7499	27.6143
CBAJDB_487_scaffold_902_19	CBAJDB_487	LP_bin.86	7.31028	1.39686	7.74562	12.7521	0	0	0	0.481122	0	0
CBAJDB_487_scaffold_902_20	CBAJDB_487	LP_bin.86	6.3332	1.41614	4.12615	7.26541	0	0	0	0.301526	0	8.97214
CBAJDB_487_scaffold_902_21	CBAJDB_487	LP_bin.86	3.88807	0.990582	1.40067	6.98791	0	0	0	0	0	0
CBAJDB_487_scaffold_902_22	CBAJDB_487	LP_bin.86	8.97048	2.06873	6.87178	11.8138	0	0	0	0.115363	0	2.28847
CBAJDB_487_scaffold_902_23	CBAJDB_487	LP_bin.86	17.8038	1.86511	15.8938	24.2092	0	0	0	0.087367	0	2.59967
CBAJDB_487_scaffold_902_24	CBAJDB_487	LP_bin.86	0.265661	0	0.717779	4.47624	0	0	0	0	0	0
CBAJDB_487_scaffold_902_25	CBAJDB_487	LP_bin.86	0	0.129676	0	0	0	0	0	0	0	0
CBAJDB_487_scaffold_902_26	CBAJDB_487	LP_bin.86	0.199069	0	0	0	0	0	0	0	0	0
CBAJDB_487_scaffold_902_27	CBAJDB_487	LP_bin.86	2.32557	0.777653	2.3039	7.83691	0	0	0	0	0	0
CBAJDB_487_scaffold_902_28	CBAJDB_487	LP_bin.86	5.87142	0.267123	3.77708	5.65314	0	0	0	0.15641	0	0
CBAJDB_487_scaffold_902_29	CBAJDB_487	LP_bin.86	1.23244	0	0	0	0	0	0	0.196988	0	0
CBAJDB_487_scaffold_902_30	CBAJDB_487	LP_bin.86	0.248836	0	4.48213	1.6771	0	0	0	0	0	0
CBAJDB_487_scaffold_902_31	CBAJDB_487	LP_bin.86	2.63474	0.503449	2.53109	5.91917	0	0	0	0	0	0
CBAJDB_487_scaffold_902_32	CBAJDB_487	LP_bin.86	3.33635	0.199223	3.75598	7.02695	0	0	0	0	0	0
CBAJDB_487_scaffold_902_33	CBAJDB_487	LP_bin.86	0.726176	0	0	0	0	0	0	0	0	0
CBAJDB_487_scaffold_902_34	CBAJDB_487	LP_bin.86	1.49882	0.207868	0.130632	1.79224	0	0	0	0	0	0
CBAJDB_487_scaffold_902_35	CBAJDB_487	LP_bin.86	0	2.2823	0	4.02504	0	0	0	0	0	0
CBAJDB_487_scaffold_902_36	CBAJDB_487	LP_bin.86	13.5729	3.24191	7.52246	5.27759	0	0	0	0.292038	0	0
CBAJDB_487_scaffold_902_37	CBAJDB_487	LP_bin.86	3.13316	4.16478	0.736117	1.83624	0	0	0	0	0	0
CBAJDB_487_scaffold_902_38	CBAJDB_487	LP_bin.86	12.1653	4.49064	1.49404	12.1124	0	0	0	0	0	0
CBAJDB_487_scaffold_902_39	CBAJDB_487	LP_bin.86	19.5959	2.22881	7.5636	14.1505	0	0	0	0.261009	0	0
CBAJDB_487_scaffold_902_40	CBAJDB_487	LP_bin.86	12.749	1.02727	4.4268	10.3525	0	0	0	0	0	0
CBAJDB_487_scaffold_902_41	CBAJDB_487	LP_bin.86	8.07448	4.07554	21.4045	26.6967	0	0	0	0.170455	0	3.38134
CBAJDB_487_scaffold_24_1	CBAJDB_487	LP_bin.86	0	0	0	0.879598	0	0	0	0	0	0
CBAJDB_487_scaffold_24_2	CBAJDB_487	LP_bin.86	0	0.219677	0.41416	0	0	0	0	0.0857524	0	0
CBAJDB_487_scaffold_24_3	CBAJDB_487	LP_bin.86	0.369559	0	0	1.24537	0	0	0	0	0	0
CBAJDB_487_scaffold_24_5	CBAJDB_487	LP_bin.86	0.378298	0	0	0	0	0	0	0	0	0
CBAJDB_487_scaffold_24_6	CBAJDB_487	LP_bin.86	9.50648	7.93528	5.4074	8.76768	0	0	0	0.335883	0	1.11049
CBAJDB_487_scaffold_24_7	CBAJDB_487	LP_bin.86	12.6066	3.24727	13.1347	16.2434	0	0	0	0.207424	0	0
CBAJDB_487_scaffold_24_8	CBAJDB_487	LP_bin.86	3.29501	2.52878	4.37835	9.8296	0	0	0	0.181309	1.73112	0
CBAJDB_487_scaffold_24_9	CBAJDB_487	LP_bin.86	6.09893	1.98116	13.1827	13.9758	0	0	0	0.27295	0	2.70728
CBAJDB_487_scaffold_24_10	CBAJDB_487	LP_bin.86	60.9698	26.5681	66.6963	90.2026	0	0	0	0.998281	0	1.65025
CBAJDB_487_scaffold_24_11	CBAJDB_487	LP_bin.86	67.2597	16.7124	43.49	52.3056	0	0	0	0.964785	0	0
CBAJDB_487_scaffold_24_12	CBAJDB_487	LP_bin.86	10.1797	2.43143	13.37	27.1576	0	0	0	0.237281	0	0
CBAJDB_487_scaffold_24_13	CBAJDB_487	LP_bin.86	31.0268	1.44873	28.3635	24.3704	0	0	0	0.261009	0	0
CBAJDB_487_scaffold_24_14	CBAJDB_487	LP_bin.86	40.8562	1.20476	34.9788	27.1962	0	0	0	0.282172	0	8.39623
CBAJDB_487_scaffold_24_15	CBAJDB_487	LP_bin.86	27.8359	19.946	41.0229	59.6934	0	0	23.0862	0	0	28.0823
CBAJDB_487_scaffold_24_16	CBAJDB_487	LP_bin.86	27.3631	3.93413	26.3186	26.8575	0	0	0	0.148617	0	7.37035
CBAJDB_487_scaffold_24_17	CBAJDB_487	LP_bin.86	5.93021	1.99968	3.14168	0	0	0	0	0	0	0
CBAJDB_487_scaffold_24_18	CBAJDB_487	LP_bin.86	2.92002	0.606479	2.74416	5.98964	0	0	0	0	0	0
CBAJDB_487_scaffold_24_19	CBAJDB_487	LP_bin.86	1.52004	0.161362	0	4.55321	0	0	0	0	0	0
CBAJDB_487_scaffold_24_20	CBAJDB_487	LP_bin.86	4.96823	0.973678	0.458921	11.1616	0	0	0	0	0	0
CBAJDB_487_scaffold_24_21	CBAJDB_487	LP_bin.86	4.80426	1.23578	5.65814	3.73611	0	0	0	0	0	0
CBAJDB_487_scaffold_24_22	CBAJDB_487	LP_bin.86	0	0	2.00692	0	0	0	0	0	0	0
CBAJDB_487_scaffold_24_23	CBAJDB_487	LP_bin.86	10.1396	1.96556	7.94078	17.8274	0	0	0	0	0	0
CBAJDB_487_scaffold_24_24	CBAJDB_487	LP_bin.86	6.52543	0.249377	11.2837	8.79598	0	0	0	0.292038	0	0
CBAJDB_487_scaffold_24_25	CBAJDB_487	LP_bin.86	6.42564	3.06955	3.23394	11.4637	0	0	0	0.21145	0	0
CBAJDB_487_scaffold_24_26	CBAJDB_487	LP_bin.86	2.23469	1.03867	6.85375	5.29182	0	0	0	0.13515	0	0
CBAJDB_487_scaffold_24_27	CBAJDB_487	LP_bin.86	2.26215	0.58188	11.127	6.45038	0	0	0	0.0973459	0	1.93107
CBAJDB_487_scaffold_24_28	CBAJDB_487	LP_bin.86	3.57915	2.19828	6.4469	22.3996	0	0	0	0	0	0
CBAJDB_487_scaffold_24_29	CBAJDB_487	LP_bin.86	7.31578	2.2823	5.4682	10.398	0	0	0	0.111364	0	0
CBAJDB_487_scaffold_24_30	CBAJDB_487	LP_bin.86	0	0.280795	0	0	0	0	0	0	0	0
CBAJDB_487_scaffold_24_31	CBAJDB_487	LP_bin.86	1.2993	0.112851	2.97863	3.98046	0	0	0	0	0	0
CBAJDB_487_scaffold_24_32	CBAJDB_487	LP_bin.86	1.11088	0	1.60076	4.49223	0	0	0	0	0	0
CBAJDB_487_scaffold_24_33	CBAJDB_487	LP_bin.86	4.56641	1.45426	1.54967	4.46037	0	0	0	0	0	0
CBAJDB_487_scaffold_24_34	CBAJDB_487	LP_bin.86	4.33159	2.42142	2.98809	5.59033	0	0	0	0.0515573	0	0
CBAJDB_487_scaffold_24_35	CBAJDB_487	LP_bin.86	8.07626	1.35553	5.30779	11.0335	0	0	0	0	0	0
CBAJDB_487_scaffold_24_36	CBAJDB_487	LP_bin.86	1.21979	0.233078	1.46475	2.19229	0	0	0	0.181967	0	0
CBAJDB_487_scaffold_24_37	CBAJDB_487	LP_bin.86	16.6696	2.65438	19.147	21.1673	0	0	4.40804	0	0	0
CBAJDB_487_scaffold_24_38	CBAJDB_487	LP_bin.86	8.06816	3.89312	2.93589	15.3795	0	0	0	0.820639	0	3.61759
CBAJDB_487_scaffold_24_39	CBAJDB_487	LP_bin.86	10.1073	2.20505	5.44737	6.97302	0	0	0	0.178087	0	0
CBAJDB_487_scaffold_24_41	CBAJDB_487	LP_bin.86	0	0.305665	0	1.43751	0	0	0	0	0	0
CBAJDB_487_scaffold_24_42	CBAJDB_487	LP_bin.86	0.261933	0	0	0	0	0	0	0	0	0
CBAJDB_487_scaffold_24_43	CBAJDB_487	LP_bin.86	0.319021	0	0	1.07506	0	0	0	0	0	0
CBAJDB_487_scaffold_24_44	CBAJDB_487	LP_bin.86	0.394283	0	0	1.77158	0	0	0	0	4.21199	0
CBAJDB_487_scaffold_24_45	CBAJDB_487	LP_bin.86	2.46489	0	6.34264	9.49302	0	0	0	0	0	3.90768
CBAJDB_487_scaffold_24_46	CBAJDB_487	LP_bin.86	4.79409	0.872439	5.55126	5.38518	0	0	0	0.127711	0	0
CBAJDB_487_scaffold_24_47	CBAJDB_487	LP_bin.86	2.75974	0.725084	1.8641	7.905	0	0	0	0.077193	0	0
CBAJDB_487_scaffold_24_48	CBAJDB_487	LP_bin.86	1.58832	0.758744	2.1457	5.35245	0	0	0	0	0	0
CBAJDB_487_scaffold_24_49	CBAJDB_487	LP_bin.86	164.963	63.425	314.376	327.797	0	0	25.4002	10.3187	2.78836	62.7597
CBAJDB_487_scaffold_24_50	CBAJDB_487	LP_bin.86	5.74237	3.1089	3.10301	7.74046	0	0	0	0	0	0
CBAJDB_487_scaffold_24_51	CBAJDB_487	LP_bin.86	0.65946	0	0.237569	0.888922	0	0	0	0	0	0
CBAJDB_487_scaffold_24_52	CBAJDB_487	LP_bin.86	0.44435	0.0471706	0.800381	1.33103	0	0	0	0	0	0
CBAJDB_487_scaffold_24_53	CBAJDB_487	LP_bin.86	0	0	0	0.561529	0	0	3.04037	0	0	0
CBAJDB_487_scaffold_24_55	CBAJDB_487	LP_bin.86	0.936061	0.22358	1.05379	3.94302	0	0	0	0	0	0
CBAJDB_487_scaffold_24_56	CBAJDB_487	LP_bin.86	1.12879	0.359485	1.08439	1.52156	0	0	0	0	0	0
CBAJDB_487_scaffold_24_57	CBAJDB_487	LP_bin.86	0.964673	0.354483	0	1.00026	0	0	0	0	0	0
CBAJDB_487_scaffold_24_58	CBAJDB_487	LP_bin.86	2.12076	5.87595	8.786	2.85869	0	0	0	0.474561	0	14.1209
CBAJDB_487_scaffold_24_59	CBAJDB_487	LP_bin.86	0.197228	0.141325	0.799323	2.32623	0	0	0	0	0	0
CBAJDB_487_scaffold_24_60	CBAJDB_487	LP_bin.86	0.811422	0	2.3385	2.18752	0	0	0	0	0	0
CBAJDB_487_scaffold_24_61	CBAJDB_487	LP_bin.86	9.19436	4.13039	10.9677	12.3115	0	0	0	0.204379	0	2.02715
CBAJDB_487_scaffold_24_62	CBAJDB_487	LP_bin.86	5.94904	3.85028	6.91331	5.82027	0	0	0	0.214712	0	0
CBAJDB_487_scaffold_24_63	CBAJDB_487	LP_bin.86	31.4728	22.3666	14.5221	31.3953	0.406792	0	2.17934	1.20273	3.82786	1.32548
CBAJDB_487_scaffold_24_64	CBAJDB_487	LP_bin.86	19.1462	15.8904	11.844	31.2827	0	0	7.05744	0.865521	0	0
CBAJDB_487_scaffold_24_65	CBAJDB_487	LP_bin.86	25.4828	11.4155	15.2367	31.3565	0	0	0	0.473217	0	0
CBAJDB_487_scaffold_24_66	CBAJDB_487	LP_bin.86	1.42872	0.682506	2.89516	1.20366	0	0	0	0.199815	0	0
CBAJDB_487_scaffold_24_67	CBAJDB_487	LP_bin.86	0.667851	0.425379	0.267324	3.00077	0	0	0	0	0	0
CBAJDB_487_scaffold_24_68	CBAJDB_487	LP_bin.86	5.72403	2.39259	4.08117	1.60744	0	0	0	0	0	0
CBAJDB_487_scaffold_24_69	CBAJDB_487	LP_bin.86	3.00608	0.598338	0.676832	2.53253	0	0	0	0	0	0
CBAJDB_487_scaffold_24_70	CBAJDB_487	LP_bin.86	24.0809	5.46418	18.4346	28.4025	0	0	0	0	0	0
CBAJDB_487_scaffold_24_71	CBAJDB_487	LP_bin.86	10.507	4.57399	11.9812	23.1291	0	0	0	0.284414	0	0
CBAJDB_487_scaffold_24_72	CBAJDB_487	LP_bin.86	3.94788	0.685788	7.75754	9.67557	0	0	0	0	0	0
CBAJDB_487_scaffold_24_73	CBAJDB_487	LP_bin.86	12.8188	1.44085	6.79111	7.62318	0	0	0	0.843665	0	0
CBAJDB_487_scaffold_24_74	CBAJDB_487	LP_bin.86	8.4372	2.2781	15.1974	22.2514	0	0	0	0	0	11.195
CBAJDB_487_scaffold_24_75	CBAJDB_487	LP_bin.86	3.52127	1.79426	7.18832	9.49302	0	0	8.56657	0.26265	0	10.4205
CBAJDB_487_scaffold_24_76	CBAJDB_487	LP_bin.86	1.40654	1.11985	1.54826	4.03768	0	0	0	0.0291426	0	0
CBAJDB_487_scaffold_24_77	CBAJDB_487	LP_bin.86	8.37514	5.48145	9.97789	11.556	0	0	0	0.590267	0	0.731826
CBAJDB_487_scaffold_24_78	CBAJDB_487	LP_bin.86	13.8968	3.14906	16.8481	15.0098	0	0	0	0	0	1.97715
CBAJDB_487_scaffold_24_79	CBAJDB_487	LP_bin.86	12.4418	4.45762	5.09333	10.4819	0	0	0	0.316374	0	0
CBAJDB_487_scaffold_24_80	CBAJDB_487	LP_bin.86	13.5305	6.53784	11.7656	12.5782	0	0	0	0.522018	0	0
CBAJDB_487_scaffold_24_81	CBAJDB_487	LP_bin.86	10.0337	8.62765	6.50632	5.41	0	0	0	0.224524	0	2.22696
CBAJDB_487_scaffold_24_82	CBAJDB_487	LP_bin.86	9.25424	10.0204	10.5571	21.83	0	0	0	0.690271	0	0
CBAJDB_487_scaffold_24_83	CBAJDB_487	LP_bin.86	11.1321	7.92466	48.9496	50.0188	0	0	0	1.09898	3.49768	7.26691
CBAJDB_487_scaffold_24_84	CBAJDB_487	LP_bin.86	15.671	7.07775	78.0096	87.3756	0	0	0	0.956368	9.13135	9.48581
CBAJDB_487_scaffold_24_85	CBAJDB_487	LP_bin.86	0.656752	0.209155	0	0	0	0	0	0	0	0
CBAJDB_487_scaffold_24_86	CBAJDB_487	LP_bin.86	0.364151	0	0.983883	0	0	0	0	0	0	0
CBAJDB_487_scaffold_24_87	CBAJDB_487	LP_bin.86	4.26306	0.27153	3.92471	12.7698	0	0	0	0	0	0
CBAJDB_487_scaffold_24_88	CBAJDB_487	LP_bin.86	7.86456	1.37158	4.27227	4.20677	0	0	0	0.0698351	0	0
CBAJDB_487_scaffold_24_89	CBAJDB_487	LP_bin.86	3.86562	1.39253	3.76682	8.5421	0	0	0	0.0709022	0	0
CBAJDB_487_scaffold_24_90	CBAJDB_487	LP_bin.86	52.9618	11.5657	19.9879	30.5957	0	0	0	0	0	5.59748
CBAJDB_487_scaffold_24_91	CBAJDB_487	LP_bin.86	22.0355	6.44475	11.3403	24.2472	0	0	0	1.0063	0	29.9432
CBAJDB_487_scaffold_24_92	CBAJDB_487	LP_bin.86	8.07521	6.17209	5.81815	8.46613	0	0	0	0	0	0
CBAJDB_487_scaffold_24_93	CBAJDB_487	LP_bin.86	7.71042	1.00453	4.419	5.90528	0	0	0	0	0	3.88933
CBAJDB_487_scaffold_24_94	CBAJDB_487	LP_bin.86	10.3978	0.254721	10.0848	8.98446	0	0	0	0	0	0
CBAJDB_487_scaffold_24_95	CBAJDB_487	LP_bin.86	14.2765	3.6154	5.88667	9.27428	0	0	0	0.192449	0	0
CBAJDB_487_scaffold_24_96	CBAJDB_487	LP_bin.86	13.7179	24.9931	44.2467	58.0534	0	0	0	0.356935	10.224	7.08058
CBAJDB_487_scaffold_24_97	CBAJDB_487	LP_bin.86	4.64632	2.36753	1.11588	10.4384	0	0	0	0	0	0
CBAJDB_487_scaffold_24_98	CBAJDB_487	LP_bin.86	0.429028	0.614844	3.09113	4.33733	0	0	0	0	0	0
CBAJDB_487_scaffold_24_99	CBAJDB_487	LP_bin.86	26.661	18.4183	32.5078	52.5245	0	0	0	0	0	0
CBAJDB_487_scaffold_24_100	CBAJDB_487	LP_bin.86	12.2071	6.13039	9.72538	15.8217	0	0	0	0.3502	2.50777	2.60512
CBAJDB_487_scaffold_24_101	CBAJDB_487	LP_bin.86	8.84023	0.938446	4.12828	4.41342	0	0	0	0	0	0
CBAJDB_487_scaffold_24_102	CBAJDB_487	LP_bin.86	11.3941	2.70273	8.06784	16.4179	0	0	0	0.439594	0	0
CBAJDB_487_scaffold_24_103	CBAJDB_487	LP_bin.86	5.17466	0.810476	6.112	12.0065	0	0	0	0.189825	0	1.88279
CBAJDB_487_scaffold_24_104	CBAJDB_487	LP_bin.86	2.10683	0.660944	2.88865	3.39093	0	0	0	0.175912	0	0
CBAJDB_487_scaffold_24_105	CBAJDB_487	LP_bin.86	6.7416	0.47129	6.81205	6.64929	0	0	0	0.183971	0	0
CBAJDB_487_scaffold_24_106	CBAJDB_487	LP_bin.86	63.9683	24.7865	40.7744	63.8555	0.433126	0	0	0.498007	0	14.8186
CBAJDB_487_scaffold_24_107	CBAJDB_487	LP_bin.86	9.95345	1.70685	4.48213	10.3206	0	0	6.98505	1.21358	0	10.6209
CBAJDB_487_scaffold_24_108	CBAJDB_487	LP_bin.86	7.9546	1.6369	9.03774	26.3937	0	0	0	0.547691	0	0
CBAJDB_487_scaffold_24_109	CBAJDB_487	LP_bin.86	3.2558	1.55531	2.72279	7.05322	0	0	0	0.130098	0	2.58077
CBAJDB_487_scaffold_24_110	CBAJDB_487	LP_bin.86	4.96902	0.662433	14.1541	27.2594	0	0	0	0.258585	3.70342	0
CBAJDB_487_scaffold_24_111	CBAJDB_487	LP_bin.86	5.75941	0.740732	9.37657	9.70429	0	0	0	0.123921	0	0
CBAJDB_487_scaffold_24_112	CBAJDB_487	LP_bin.86	2.76485	3.52207	7.47022	3.10574	0	0	0	0	0	0
CBAJDB_487_scaffold_24_113	CBAJDB_487	LP_bin.86	6.81692	2.02862	2.41552	9.03826	0	0	0	0	3.58146	6.2008
CBAJDB_487_scaffold_24_114	CBAJDB_487	LP_bin.86	8.67267	1.20618	4.54805	4.80933	0	0	0	0.122828	1.75913	0
CBAJDB_487_scaffold_24_115	CBAJDB_487	LP_bin.86	42.9074	8.41727	18.4131	31.7289	0	0	0	0.52672	0	2.23899
CBAJDB_487_scaffold_24_116	CBAJDB_487	LP_bin.86	6.78644	2.94719	5.55636	6.23715	0	0	0	0.690271	0	0
CBAJDB_487_scaffold_24_117	CBAJDB_487	LP_bin.86	86.6913	35.0858	118.198	194.76	0	0	21.9691	1.34714	38.5873	33.4043
CBAJDB_487_scaffold_24_118	CBAJDB_487	LP_bin.86	1.33903	0.159915	0.602977	3.38428	0	0	0	0	0	0
CBAJDB_487_scaffold_24_119	CBAJDB_487	LP_bin.86	10.1484	2.13637	9.29474	16.23	0	0	0	0	0	0
CBAJDB_487_scaffold_24_120	CBAJDB_487	LP_bin.86	9.14348	1.43601	8.5732	12.6627	0	0	0	0.280278	0	0
CBAJDB_487_scaffold_24_121	CBAJDB_487	LP_bin.86	8.05058	2.20528	5.67872	10.2447	0	0	2.05443	0.377931	0	0
CBAJDB_487_scaffold_24_122	CBAJDB_487	LP_bin.86	11.3017	2.13113	6.42856	12.027	0	0	0	0.66552	0	0
CBAJDB_487_scaffold_24_123	CBAJDB_487	LP_bin.86	11.8183	1.38095	7.81055	13.753	0	0	0	0	0	0
CBAJDB_487_scaffold_24_124	CBAJDB_487	LP_bin.86	4.85823	1.69814	2.98809	6.38895	0	0	0	0.265152	0	0
CBAJDB_487_scaffold_24_125	CBAJDB_487	LP_bin.86	2.38247	0.178528	2.69264	3.46335	0	0	0	0.0522671	0	0
CBAJDB_487_scaffold_24_126	CBAJDB_487	LP_bin.86	0	6.35058	7.36789	0	0	0	0	1.14415	0	17.0225
CBAJDB_487_scaffold_24_127	CBAJDB_487	LP_bin.86	14.9302	4.17494	25.9089	38.0415	0	0	0	0.407428	0	0
CBAJDB_487_scaffold_24_128	CBAJDB_487	LP_bin.86	0.761744	0	0	5.13398	0	0	0	0	0	0
CBAJDB_487_scaffold_24_129	CBAJDB_487	LP_bin.86	4.26576	0.827844	2.5212	10.3321	0	0	0	0	0	0
CBAJDB_487_scaffold_24_130	CBAJDB_487	LP_bin.86	3.58104	0.526361	5.95412	3.71314	0	0	0	0	0	0
CBAJDB_487_scaffold_24_131	CBAJDB_487	LP_bin.86	3.358	1.72752	3.25691	5.2228	0	0	0	0	0	0
CBAJDB_487_scaffold_24_132	CBAJDB_487	LP_bin.86	6.37263	0.43489	17.2179	6.13573	0	0	0	0	0	25.2569
CBAJDB_487_scaffold_24_133	CBAJDB_487	LP_bin.86	5.39054	1.63869	2.05962	4.40376	0	0	0	0.0913816	0	4.53188
CBAJDB_487_scaffold_24_134	CBAJDB_487	LP_bin.86	8.57298	2.3942	10.9282	11.556	0	0	0	0.295134	0	0
CBAJDB_487_scaffold_24_135	CBAJDB_487	LP_bin.86	13.9274	7.45154	19.0658	13.1415	0	0	0	0.623305	0	0
CBAJDB_487_scaffold_24_136	CBAJDB_487	LP_bin.86	44.689	24.2592	73.1777	82.1437	0	0	9.26588	1.13636	0	11.2711
CBAJDB_487_scaffold_24_137	CBAJDB_487	LP_bin.86	25.1456	11.449	33.616	33.1006	0	7.52945	7.16887	1.31878	0	17.4406
CBAJDB_487_scaffold_24_138	CBAJDB_487	LP_bin.86	3.83342	3.85524	7.81345	10.8785	0	0	0	0	0	0
CBAJDB_487_scaffold_24_139	CBAJDB_487	LP_bin.86	19.036	35.3043	49.7517	62.8912	0	0	27.2417	0	0	41.4214
CBAJDB_487_scaffold_24_140	CBAJDB_487	LP_bin.86	93.3136	34.6323	276.685	365.253	0	0	13.097	1.20466	11.502	27.8798
CBAJDB_487_scaffold_24_141	CBAJDB_487	LP_bin.86	9.40977	0.599344	9.03959	23.2539	0	0	0	0	0	0
CBAJDB_487_scaffold_24_142	CBAJDB_487	LP_bin.86	3.99915	1.27361	1.6808	0.898446	0	0	0	0	0	0
CBAJDB_487_scaffold_24_143	CBAJDB_487	LP_bin.86	1.01797	0.0810476	0.1528	0	0	0	0	0	0	0
CBAJDB_487_scaffold_24_145	CBAJDB_487	LP_bin.86	3.89967	1.06451	5.51904	1.87735	0	0	0	0	0	0
CBAJDB_487_scaffold_24_146	CBAJDB_487	LP_bin.86	6.22091	1.1887	2.24107	12.5782	0	0	0	0	0	0
CBAJDB_487_scaffold_24_147	CBAJDB_487	LP_bin.86	4.01349	0.383451	2.8917	4.0575	0	0	0	0	0	8.90782
CBAJDB_487_scaffold_24_148	CBAJDB_487	LP_bin.86	0.538995	0.38622	0	5.44906	0	0	0	0	0	0
CBAJDB_487_scaffold_24_149	CBAJDB_487	LP_bin.86	0.969492	0	0	1.63354	0	0	0	0	0	0
CBAJDB_487_scaffold_24_150	CBAJDB_487	LP_bin.86	2.05461	0.163582	3.08404	1.15397	0	0	0	0.191566	0	0
CBAJDB_487_scaffold_24_151	CBAJDB_487	LP_bin.86	1.9317	0.297671	1.45912	2.09987	0	0	0	0	0	0
CBAJDB_487_scaffold_24_152	CBAJDB_487	LP_bin.86	6.843	1.06983	4.93034	2.51565	0	0	0	0	0	0
CBAJDB_487_scaffold_24_153	CBAJDB_487	LP_bin.86	1.13971	1.08888	0.513221	1.92034	0	0	0	0	0	0
CBAJDB_487_scaffold_24_154	CBAJDB_487	LP_bin.86	7.20315	0	2.94877	4.41342	0	0	0	0	0	0
CBAJDB_487_scaffold_24_155	CBAJDB_487	LP_bin.86	7.68013	0.293506	6.91687	11.3877	0	0	0	0	0	0
CBAJDB_487_scaffold_24_156	CBAJDB_487	LP_bin.86	16.7964	0	15.1272	12.5782	0	0	0	0	0	0
CBAJDB_487_scaffold_24_159	CBAJDB_487	LP_bin.86	0	0.54863	1.03434	1.93511	0	0	0	0.321242	0	0
CBAJDB_487_scaffold_24_160	CBAJDB_487	LP_bin.86	2.12559	1.46218	3.06296	4.58433	0	0	0	0.0951285	0	0
CBAJDB_487_scaffold_24_161	CBAJDB_487	LP_bin.86	117.177	76.5834	93.1328	47.4262	0	0	11.1646	6.16152	9.80497	27.1616
CBAJDB_487_scaffold_24_162	CBAJDB_487	LP_bin.86	0.701846	0.243836	0.919412	0.860051	0	0	0	0	0	0
CBAJDB_487_scaffold_24_163	CBAJDB_487	LP_bin.86	2.30088	0	1.84197	1.72305	0	0	0	0	0	0
CBAJDB_487_scaffold_24_164	CBAJDB_487	LP_bin.86	0.456115	0.0726292	0	1.0247	0	0	0	0	0	0
CBAJDB_487_scaffold_24_166	CBAJDB_487	LP_bin.86	12.631	2.16949	11.2479	20.0869	0	0	0	0	0	0
CBAJDB_487_scaffold_24_167	CBAJDB_487	LP_bin.86	4.52979	2.07734	2.93732	2.44238	0	0	0	0	0	0
CBAJDB_487_scaffold_24_168	CBAJDB_487	LP_bin.86	10.1312	0.764163	10.565	14.3751	0	0	0	0	0	0
CBAJDB_487_scaffold_24_169	CBAJDB_487	LP_bin.86	16.9942	7.02592	18.589	8.32996	0	0	2.25511	0.276566	0	0.685784
CBAJDB_487_scaffold_24_170	CBAJDB_487	LP_bin.86	0	0	0	0.466725	0	0	2.52706	0	0	0
CBAJDB_487_scaffold_24_171	CBAJDB_487	LP_bin.86	27.159	4.024	26.6835	44.0483	0	0	0	0	0	3.22345
CBAJDB_487_scaffold_24_172	CBAJDB_487	LP_bin.86	24.5597	6.03493	42.9648	31.2595	0	1.69301	0	2.02629	2.83126	4.41174
CBAJDB_487_scaffold_24_173	CBAJDB_487	LP_bin.86	5.39928	0.852274	6.00437	8.22728	0	0	1.71331	0.10506	0	1.04205
CBAJDB_487_scaffold_24_174	CBAJDB_487	LP_bin.86	2.81039	2.0977	2.37289	3.5515	0	0	0	0	0	0
CBAJDB_487_scaffold_24_175	CBAJDB_487	LP_bin.86	5.21211	3.85524	2.72562	10.1986	0	0	0	0	0	0
CBAJDB_487_scaffold_24_176	CBAJDB_487	LP_bin.86	1.64671	1.74809	1.64784	9.86529	0	0	0	0	0	0
CBAJDB_487_scaffold_24_177	CBAJDB_487	LP_bin.86	0	0.343996	0.43236	0.80889	0	0	0	0	0	0
CBAJDB_487_scaffold_24_178	CBAJDB_487	LP_bin.86	6.26631	1.82209	4.90744	12.8537	0	0	0	0	0	0
CBAJDB_487_scaffold_24_179	CBAJDB_487	LP_bin.86	7.88464	1.52043	6.64502	17.551	0	0	0	0.323732	0	0
CBAJDB_487_scaffold_24_180	CBAJDB_487	LP_bin.86	12.2474	1.33729	11.9757	22.7981	0	0	0	0.130504	0	1.29442
CBAJDB_487_scaffold_24_181	CBAJDB_487	LP_bin.86	21.011	7.32112	22.4849	26.6559	0	0	0	0.414848	0	0
CBAJDB_487_scaffold_24_182	CBAJDB_487	LP_bin.86	4.92745	1.6477	9.54117	8.30247	0	0	0	0.413479	0	0
CBAJDB_487_scaffold_24_183	CBAJDB_487	LP_bin.86	8.14373	1.55611	16.8691	15.5513	0	0	0	0.303719	0	4.5187
CBAJDB_487_scaffold_24_184	CBAJDB_487	LP_bin.86	10.2708	8.85541	6.76832	11.8185	0	0	0	0	0	0
CBAJDB_487_scaffold_24_185	CBAJDB_487	LP_bin.86	2.8543	4.61495	0	7.39897	0	0	0	0	0	0
CBAJDB_487_scaffold_24_186	CBAJDB_487	LP_bin.86	0.783736	0.0935983	1.4117	0	0	0	0	0	0	0
CBAJDB_487_scaffold_24_188	CBAJDB_487	LP_bin.86	4.53958	1.52603	4.08843	5.09929	0	0	0	0	0	0
CBAJDB_487_scaffold_24_189	CBAJDB_487	LP_bin.86	12.9273	1.47862	5.08339	9.20359	0	0	0	0	0	8.08222
CBAJDB_487_scaffold_24_190	CBAJDB_487	LP_bin.86	11.1819	1.95609	3.12047	13.7989	0	0	0	0.176208	5.04728	0
CBAJDB_487_scaffold_24_191	CBAJDB_487	LP_bin.86	0.512477	0.081604	0.615396	0.575663	0	0	0	0	0	0
CBAJDB_487_scaffold_24_192	CBAJDB_487	LP_bin.86	1.5716	2.06458	1.76926	6.62013	0	0	0	0	0	2.18007
CBAJDB_487_scaffold_24_193	CBAJDB_487	LP_bin.86	8.01566	6.34316	3.50015	12.0053	0	0	0	0.181177	0	0
CBAJDB_487_scaffold_24_194	CBAJDB_487	LP_bin.86	1.60885	0.461133	0.579586	0	0	0	0	0.180006	0	0
CBAJDB_487_scaffold_24_195	CBAJDB_487	LP_bin.86	18.7479	24.0996	4.29793	10.3383	0	6.5324	6.21957	0.190691	0	3.78277
CBAJDB_487_scaffold_24_196	CBAJDB_487	LP_bin.86	8.19112	4.13525	5.53281	15.9973	0	0	0	1.14557	1.49153	10.846
CBAJDB_487_scaffold_24_197	CBAJDB_487	LP_bin.86	4.98622	1.08888	0.513221	3.84069	0	0	0	0	0	0
CBAJDB_487_scaffold_24_198	CBAJDB_487	LP_bin.86	210.255	18.6484	10.4857	46.1587	0	0	12.4962	1.1494	0	19.0006
CBAJDB_487_scaffold_24_199	CBAJDB_487	LP_bin.86	1.99683	0.587012	3.3201	5.17623	0	0	0	0.515573	0	0
CBAJDB_487_scaffold_24_200	CBAJDB_487	LP_bin.86	2.18136	1.15782	5.23886	7.35092	0	0	0	0.271178	0	0
CBAJDB_487_scaffold_24_201	CBAJDB_487	LP_bin.86	12.8156	7.80562	8.65648	8.63742	0	0	0	0.5377	0	0
CBAJDB_487_scaffold_24_202	CBAJDB_487	LP_bin.86	25.1252	8.77098	17.1888	26.8662	0	0	0	0.675751	0	12.0645
CBAJDB_487_scaffold_24_203	CBAJDB_487	LP_bin.86	141.167	67.4358	90.5046	109.657	1.62977	9.17049	0	3.74782	15.336	124.795
CBAJDB_487_scaffold_24_204	CBAJDB_487	LP_bin.86	29.904	4.86602	15.9889	31.8747	0	0	5.31027	0	0	4.03717
CBAJDB_487_scaffold_24_205	CBAJDB_487	LP_bin.86	8.34911	5.47427	9.14119	8.82684	0	0	0	0	0	0
CBAJDB_487_scaffold_24_206	CBAJDB_487	LP_bin.86	10.5163	2.68872	8.00381	18.9672	0	0	0	0	0	3.28741
CBAJDB_487_scaffold_24_207	CBAJDB_487	LP_bin.86	2.65612	2.93836	2.76986	5.65314	0	0	0	0	0	0
CBAJDB_487_scaffold_24_208	CBAJDB_487	LP_bin.86	8.29454	1.80106	5.88563	8.4702	0	0	0	0.140611	4.02763	0
CBAJDB_487_scaffold_24_209	CBAJDB_487	LP_bin.86	7.8936	2.69343	7.92159	3.80007	0	0	4.11506	0.252335	0	0
CBAJDB_487_scaffold_24_210	CBAJDB_487	LP_bin.86	8.10863	2.33641	2.31834	11.277	0	0	0	0.144005	0	0
CBAJDB_487_scaffold_24_212	CBAJDB_487	LP_bin.86	3.21243	0.292303	1.92879	11.341	0	0	0	0	0	0
CBAJDB_487_scaffold_24_213	CBAJDB_487	LP_bin.86	1.27416	0.143217	1.35004	1.51545	0	0	0	0	0	0
CBAJDB_487_scaffold_24_214	CBAJDB_487	LP_bin.86	0	0.378031	0.475138	0.888922	0	0	0	0	0	0
CBAJDB_487_scaffold_24_215	CBAJDB_487	LP_bin.86	1.19633	0.380993	0.646461	2.68766	0	0	0	0	0	0
CBAJDB_487_scaffold_24_216	CBAJDB_487	LP_bin.86	0.401349	0	0	0	0	0	0	0	0	0
CBAJDB_487_scaffold_24_217	CBAJDB_487	LP_bin.86	1.7774	1.35851	2.56122	2.39586	0	0	0	0	0	0
CBAJDB_487_scaffold_24_218	CBAJDB_487	LP_bin.86	2.42373	0	0	3.26708	0	0	0	0	0	0
CBAJDB_487_scaffold_24_219	CBAJDB_487	LP_bin.86	1.53392	0	0	0	0	0	0	0	0	0
CBAJDB_487_scaffold_24_221	CBAJDB_487	LP_bin.86	0.365936	0.0874043	0	0	0	0	0	0	0	0
CBAJDB_487_scaffold_24_222	CBAJDB_487	LP_bin.86	0	0	0	2.59345	0	0	0	0	0	0
CBAJDB_487_scaffold_24_223	CBAJDB_487	LP_bin.86	0	0.54863	0	0	0	0	0	0	0	0
CBAJDB_487_scaffold_24_225	CBAJDB_487	LP_bin.86	1.86627	0	0	0	0	0	0	0	0	0
CBAJDB_487_scaffold_2460_1	CBAJDB_487	LP_bin.86	52.8516	22.9249	15.2543	50.7358	1.06826	0	0	1.40374	0	6.96158
CBAJDB_487_scaffold_2460_2	CBAJDB_487	LP_bin.86	1.24418	0	2.5212	2.09637	0	0	0	0	0	0
CBAJDB_487_scaffold_2460_4	CBAJDB_487	LP_bin.86	0	0.204948	0	0	0	0	0	0	0	0
CBAJDB_487_scaffold_2460_5	CBAJDB_487	LP_bin.86	39.2831	4.48879	34.5563	67.729	0	0	0	1.46019	4.18254	2.8966
CBAJDB_487_scaffold_2460_6	CBAJDB_487	LP_bin.86	19.6715	1.20476	14.2338	33.9953	0	0	0	0.188114	2.69416	10.2621
CBAJDB_487_scaffold_2460_8	CBAJDB_487	LP_bin.86	5.41275	1.40058	2.84365	12.1602	0	0	0	0	0	3.7542
CBAJDB_487_scaffold_2460_9	CBAJDB_487	LP_bin.86	2.01487	0.336878	2.08682	4.41342	0	0	0	0.0563582	0	0
CBAJDB_487_scaffold_2460_10	CBAJDB_487	LP_bin.86	2.01306	0.160274	1.05758	1.13063	0	0	0	0	0	0
CBAJDB_487_scaffold_2460_11	CBAJDB_487	LP_bin.86	2.44464	0.0569664	1.50359	4.42047	0	0	0	0.0667115	0	1.32337
CBAJDB_487_scaffold_2460_12	CBAJDB_487	LP_bin.86	1.71218	0	0	0	0	0	0	0	0	0
CBAJDB_487_scaffold_2460_13	CBAJDB_487	LP_bin.86	0	0.206133	0	0	0	0	0	0	0	0
CBAJDB_487_scaffold_2460_14	CBAJDB_487	LP_bin.86	52.571	22.602	73.387	70.8634	0	0	19.1843	0.294094	8.42399	46.672
CBAJDB_487_scaffold_2460_15	CBAJDB_487	LP_bin.86	38.827	24.4708	10.7417	6.07226	0	0	1.56561	0.28801	0	8.56994
CBAJDB_487_scaffold_2460_16	CBAJDB_487	LP_bin.86	4.7268	1.71297	2.93589	3.84488	0	0	0	0.182364	0	0
CBAJDB_487_scaffold_11483_1	CBAJDB_487	LP_bin.86	4.94184	1.05539	2.93224	3.13477	0	0	0	0.0650489	0	0
CBAJDB_487_scaffold_11483_2	CBAJDB_487	LP_bin.86	7.36116	1.07562	4.21175	11.0899	0	0	0	0.193788	0	0
CBAJDB_487_scaffold_1307_1	CBAJDB_487	LP_bin.86	0.344013	0	1.85895	2.31857	0	0	0	0	0	0
CBAJDB_487_scaffold_1307_2	CBAJDB_487	LP_bin.86	1.53011	0.265796	2.17147	4.68755	0	0	0	0.0518775	0	0
CBAJDB_487_scaffold_1307_3	CBAJDB_487	LP_bin.86	2.56486	0.902809	2.30996	3.18437	0	0	0	0	0	0
CBAJDB_487_scaffold_1307_4	CBAJDB_487	LP_bin.86	1.8712	0.0940922	1.59654	4.64632	0	0	0	0.110188	0	0
CBAJDB_487_scaffold_1307_5	CBAJDB_487	LP_bin.86	18.4379	5.72867	18.6305	26.2678	0	0	5.47022	0.167716	0	0
CBAJDB_487_scaffold_1307_6	CBAJDB_487	LP_bin.86	1.85304	0.505829	0.715234	2.67622	0	0	0	0	0	14.6884
CBAJDB_487_scaffold_1307_7	CBAJDB_487	LP_bin.86	0.84556	0.923261	0.435158	0	0	0	0	0	0	0
CBAJDB_487_scaffold_1307_8	CBAJDB_487	LP_bin.86	0.868033	0.446559	3.24734	9.00053	0	0	0	0	0	0
CBAJDB_487_scaffold_1307_9	CBAJDB_487	LP_bin.86	176.015	87.8705	310.673	291.848	0.830865	4.67515	4.45126	9.68974	31.2734	62.2674
CBAJDB_487_scaffold_1307_10	CBAJDB_487	LP_bin.86	0.358898	0	0	0	0	0	0	0	0	0
CBAJDB_487_scaffold_1307_11	CBAJDB_487	LP_bin.86	7.36916	2.74956	7.46149	9.11041	0	0	0	0.195147	0	0
CBAJDB_487_scaffold_1307_12	CBAJDB_487	LP_bin.86	0	0	0	1.82293	0	0	0	0.302619	0	0
CBAJDB_487_scaffold_1307_13	CBAJDB_487	LP_bin.86	0	0.864508	0	1.52464	0	0	0	0	0	0
CBAJDB_487_scaffold_1307_14	CBAJDB_487	LP_bin.86	0	1.02621	0	0	0	0	0	0.150221	0	0
CBAJDB_487_scaffold_1307_15	CBAJDB_487	LP_bin.86	0	0	1.70516	0.911467	0	0	0	0.151309	0	0
CBAJDB_487_scaffold_1307_16	CBAJDB_487	LP_bin.86	0.476495	0	0	4.28196	0	0	0	0	5.09024	5.28784
CBAJDB_487_scaffold_1307_17	CBAJDB_487	LP_bin.86	0	0	0	0.594716	0	0	0	0	0	0
CBAJDB_487_scaffold_1307_18	CBAJDB_487	LP_bin.86	3.11045	2.97175	0	0	0	0	37.8357	0	0	0
CBAJDB_487_scaffold_1307_19	CBAJDB_487	LP_bin.86	0.625566	0	0	4.21617	0	0	0	0.466608	0	0
CBAJDB_487_scaffold_1307_20	CBAJDB_487	LP_bin.86	0	0.796003	0.600285	4.49223	0	0	0	0.559305	5.34021	16.6425
CBAJDB_487_scaffold_1307_21	CBAJDB_487	LP_bin.86	16.9822	3.88721	10.515	25.0373	0	0	0	0.989607	0	21.5941
CBAJDB_487_scaffold_1307_22	CBAJDB_487	LP_bin.86	3.17144	0.932313	2.19712	3.28843	0	0	0	0	0	0
CBAJDB_487_scaffold_1307_23	CBAJDB_487	LP_bin.86	0	0.176539	0.998495	0.622685	0	0	0	0	0	0
CBAJDB_487_scaffold_1307_24	CBAJDB_487	LP_bin.86	25.858	7.30405	7.89773	13.6391	0	0	0	0.251575	10.8091	4.99053
CBAJDB_487_scaffold_1307_25	CBAJDB_487	LP_bin.86	0.394978	0	0	0	0	0	0	0	0	0
CBAJDB_487_scaffold_1307_26	CBAJDB_487	LP_bin.86	0.715504	0.113933	1.50359	1.60744	0	0	0	0	0	6.61683
CBAJDB_487_scaffold_1307_27	CBAJDB_487	LP_bin.86	0	0	0.256611	2.88051	0	0	0	0	0	0
CBAJDB_487_scaffold_1307_30	CBAJDB_487	LP_bin.86	1.46525	0.957836	1.66691	1.55929	0	0	0	0	0	0
CBAJDB_487_scaffold_1307_31	CBAJDB_487	LP_bin.86	40.105	13.6574	28.6094	44.1577	0	0	0	1.11068	0	0
CBAJDB_487_scaffold_1101_1	CBAJDB_487	LP_bin.86	0.827615	0.553496	0	0	0	0	0	0	0	0
CBAJDB_487_scaffold_1101_2	CBAJDB_487	LP_bin.86	0	0.16664	0	0	0	0	0	0	0	0
CBAJDB_487_scaffold_1101_3	CBAJDB_487	LP_bin.86	0.561285	0.268127	0	0.945733	0	0	0	0	0	0
CBAJDB_487_scaffold_1101_4	CBAJDB_487	LP_bin.86	2.19561	0.699234	0.988706	8.63213	0	0	0	0	0	0
CBAJDB_487_scaffold_1101_5	CBAJDB_487	LP_bin.86	3.50303	1.15408	8.05043	9.76951	0	0	0	0	0	0
CBAJDB_487_scaffold_1101_6	CBAJDB_487	LP_bin.86	2.29791	0.830704	1.45427	0.837155	0	0	0	0	0	0
CBAJDB_487_scaffold_1101_7	CBAJDB_487	LP_bin.86	8.00452	3.32503	5.17169	7.03678	0	0	0	0.194692	2.78836	9.65533
CBAJDB_487_scaffold_1101_8	CBAJDB_487	LP_bin.86	9.53485	2.33296	5.02669	7.05322	0	0	0	0.0650489	0	0
CBAJDB_487_scaffold_1101_9	CBAJDB_487	LP_bin.86	6.62225	1.38042	5.20506	4.0575	0	0	0	0.134714	0	0
CBAJDB_487_scaffold_1101_10	CBAJDB_487	LP_bin.86	11.1272	1.74941	4.5667	11.3916	0	0	0	0.15759	0	0
CBAJDB_487_scaffold_1101_11	CBAJDB_487	LP_bin.86	5.13653	3.27165	6.16807	18.4635	0	0	0	0	0	0
CBAJDB_487_scaffold_1101_12	CBAJDB_487	LP_bin.86	6.41531	12.2585	17.8585	43.2377	0	0	21.2826	0	0	0
CBAJDB_487_scaffold_1101_13	CBAJDB_487	LP_bin.86	0.715047	0.273264	3.47752	3.37348	0	0	0	0	0	2.38054
CBAJDB_487_scaffold_1101_14	CBAJDB_487	LP_bin.86	0	1.06451	0	0	0	0	0	0	0	0
CBAJDB_487_scaffold_1101_15	CBAJDB_487	LP_bin.86	7.29265	1.40722	4.07663	8.47428	0	0	0	0.241163	0	0
CBAJDB_487_scaffold_1101_16	CBAJDB_487	LP_bin.86	119.675	38.6698	239.724	327.034	0	0	0	5.74219	7.47629	24.5939
CBAJDB_487_scaffold_1101_17	CBAJDB_487	LP_bin.86	61.3023	41.2216	106.773	163.73	0.430923	2.42474	0	7.0782	4.05494	35.8049
CBAJDB_487_scaffold_1101_18	CBAJDB_487	LP_bin.86	5.26063	2.63269	6.54271	13.5068	0	0	0	0.420417	0	1.38998
CBAJDB_487_scaffold_1101_19	CBAJDB_487	LP_bin.86	5.15267	3.24191	3.62192	2.54106	0	0	0	0	4.02763	0
CBAJDB_487_scaffold_1101_20	CBAJDB_487	LP_bin.86	3.08475	0.589437	5.55636	6.23715	0	0	0	0	0	0
CBAJDB_487_scaffold_1101_21	CBAJDB_487	LP_bin.86	5.56871	1.58174	6.23522	11.1581	0	0	0	0.168393	0	0
CBAJDB_487_scaffold_1101_22	CBAJDB_487	LP_bin.86	10.4208	1.08612	3.75407	5.10792	0	0	0	0	0	0
CBAJDB_487_scaffold_1101_23	CBAJDB_487	LP_bin.86	4.35463	4.16044	3.08147	3.14456	0	0	0	0.348012	0	0
CBAJDB_487_scaffold_1101_24	CBAJDB_487	LP_bin.86	11.2268	2.22881	4.46462	16.7055	0	0	0	0.326261	0	0
CBAJDB_487_scaffold_1101_25	CBAJDB_487	LP_bin.86	2.07364	1.62095	3.73511	5.08212	0	0	0	0	0	0
CBAJDB_487_scaffold_1101_26	CBAJDB_487	LP_bin.86	27.7419	1.44571	34.2217	45.327	0	0	0	0	0	0
CBAJDB_487_scaffold_1101_27	CBAJDB_487	LP_bin.86	109.835	62.251	107.806	151.19	0	10.7027	3.39672	2.60358	2.98306	14.4613
CBAJDB_487_scaffold_1101_28	CBAJDB_487	LP_bin.86	13.2694	4.00777	12.9529	10.9627	0	0	0	0.287349	0	2.85009
CBAJDB_487_scaffold_1101_29	CBAJDB_487	LP_bin.86	352.969	263.193	270.389	355.472	0	15.55	59.2211	4.53928	13.0022	189.098
CBAJDB_487_scaffold_1101_30	CBAJDB_487	LP_bin.86	2.48836	2.12268	9.28442	10.1824	0	0	0	0.198864	2.84811	8.87601
CBAJDB_487_scaffold_1101_31	CBAJDB_487	LP_bin.86	1.04786	0.345217	0.976263	4.13998	0	0	0	0	0	0
CBAJDB_487_scaffold_1101_32	CBAJDB_487	LP_bin.86	2.17959	0.715822	2.69909	1.37718	0	0	0	0	0	0
CBAJDB_487_scaffold_1101_33	CBAJDB_487	LP_bin.86	1.89413	0.106451	1.40485	0.75094	0	0	0	0	0	0
CBAJDB_487_scaffold_253_1	CBAJDB_487	LP_bin.86	118.508	23.8483	98.747	128.927	0	0	0	2.34908	0	49.1879
CBAJDB_487_scaffold_253_3	CBAJDB_487	LP_bin.86	4.23367	0.495291	1.86755	6.98791	0	0	0	0.0966699	0	0
CBAJDB_487_scaffold_253_4	CBAJDB_487	LP_bin.86	4.09376	0	5.63881	6.492	0	0	0	0	0	0
CBAJDB_487_scaffold_253_5	CBAJDB_487	LP_bin.86	21.5902	22.3755	50.7535	40.6943	0	0	0	1.6377	0	12.1828
CBAJDB_487_scaffold_253_7	CBAJDB_487	LP_bin.86	14.0214	2.66682	6.54781	9.18759	0	0	0	0.145257	2.08036	1.44074
CBAJDB_487_scaffold_253_8	CBAJDB_487	LP_bin.86	3.87797	0.555755	5.76274	8.4944	0	0	0	0	3.10703	0
CBAJDB_487_scaffold_253_9	CBAJDB_487	LP_bin.86	5.42414	2.10804	9.77016	14.2512	0	0	0	0.102861	0	0
CBAJDB_487_scaffold_253_10	CBAJDB_487	LP_bin.86	1.75461	0	3.44779	0	0	0	0	0	0	0
CBAJDB_487_scaffold_253_11	CBAJDB_487	LP_bin.86	1.52142	0.19381	1.09617	2.0508	0	0	0	0	0	0
CBAJDB_487_scaffold_253_12	CBAJDB_487	LP_bin.86	22.7106	12.3348	7.98188	34.1738	0.870701	0	0	0.143019	0	1.41854
CBAJDB_487_scaffold_253_13	CBAJDB_487	LP_bin.86	4.49602	1.8641	7.1052	9.14782	0	0	1.54782	0.142368	0	0
CBAJDB_487_scaffold_253_14	CBAJDB_487	LP_bin.86	1.23828	0.0845046	3.18635	4.769	0	0	0	0	0	0
CBAJDB_487_scaffold_253_15	CBAJDB_487	LP_bin.86	1.97315	0.157097	1.48088	1.10822	0	0	0	0	0	0
CBAJDB_487_scaffold_253_16	CBAJDB_487	LP_bin.86	2.37858	0.699234	0	4.93265	0	0	0	0	0	0
CBAJDB_487_scaffold_253_17	CBAJDB_487	LP_bin.86	20.2273	22.208	12.4802	28.6212	0.761212	0	4.0781	0.250068	0	7.44097
CBAJDB_487_scaffold_253_18	CBAJDB_487	LP_bin.86	2.49712	2.2602	5.44484	8.85792	0	0	0	0	0	5.834
CBAJDB_487_scaffold_253_19	CBAJDB_487	LP_bin.86	0	1.4024	0	5.65314	0	0	0	0	0	0
CBAJDB_487_scaffold_253_20	CBAJDB_487	LP_bin.86	0.868033	0	0	0	0	0	0	0	0	0
CBAJDB_487_scaffold_253_21	CBAJDB_487	LP_bin.86	0	0.318401	0	0	0	0	0	0	0	0
CBAJDB_487_scaffold_253_22	CBAJDB_487	LP_bin.86	96.1648	27.9839	35.9504	134.517	0	0	9.45892	0.580019	0	8.62945
CBAJDB_487_scaffold_253_23	CBAJDB_487	LP_bin.86	163.284	17.1128	62.8609	141.749	0.787135	0	0	0.775754	0	0
CBAJDB_487_scaffold_253_24	CBAJDB_487	LP_bin.86	38.8678	16.2095	6.66763	29.1067	0	0	0	0.345136	0	6.84651
CBAJDB_487_scaffold_253_25	CBAJDB_487	LP_bin.86	6.81957	2.88471	5.62611	12.9817	0	0	0	0.116489	0	0
CBAJDB_487_scaffold_253_26	CBAJDB_487	LP_bin.86	4.78232	1.00296	2.9414	16.5089	0	0	0	0.130504	0	0
CBAJDB_487_scaffold_253_27	CBAJDB_487	LP_bin.86	4.04831	1.85654	2.62511	9.82249	0	0	2.95463	0.181177	0	0
CBAJDB_487_scaffold_253_28	CBAJDB_487	LP_bin.86	5.3322	1.3457	4.89289	10.8492	0	0	0	0.225129	0	0
CBAJDB_487_scaffold_253_29	CBAJDB_487	LP_bin.86	6.5946	2.64622	5.93922	17.7784	0	0	0	0.147567	0	0
CBAJDB_487_scaffold_253_30	CBAJDB_487	LP_bin.86	11.1078	5.38426	7.94426	16.5141	0	0	0	0.0913816	0	0
CBAJDB_487_scaffold_253_31	CBAJDB_487	LP_bin.86	57.4926	32.3202	24.6078	46.038	0	0	5.93501	1.45574	2.60611	3.60971
CBAJDB_487_scaffold_253_32	CBAJDB_487	LP_bin.86	66.4135	22.3803	30.6021	55.5178	0	0	0	0.28801	0	22.8532
CBAJDB_487_scaffold_253_33	CBAJDB_487	LP_bin.86	15.835	17.2902	7.47022	15.2464	0	0	0	0.843665	0	0
CBAJDB_487_scaffold_253_34	CBAJDB_487	LP_bin.86	3.92899	2.27908	3.03302	0.945733	0	0	0	0	0	0
CBAJDB_487_scaffold_253_35	CBAJDB_487	LP_bin.86	45.1311	16.6779	39.3678	43.9999	0	0	5.17903	0.317577	0	0
CBAJDB_487_scaffold_253_36	CBAJDB_487	LP_bin.86	6.02671	2.5335	10.1318	14.8935	0	0	0	0.224765	0	1.33761
CBAJDB_487_scaffold_253_37	CBAJDB_487	LP_bin.86	9.06475	1.01888	0	0	0	0	0	0	0	0
CBAJDB_487_scaffold_253_38	CBAJDB_487	LP_bin.86	7.34596	3.41435	6.4371	17.3954	0	0	7.24513	0	0	0
CBAJDB_487_scaffold_253_39	CBAJDB_487	LP_bin.86	5.77197	2.20583	3.46557	0	0	0	0	0	0	0
CBAJDB_487_scaffold_253_40	CBAJDB_487	LP_bin.86	4.94482	1.52397	6.60827	3.22519	0	0	0	0.356935	0	0
CBAJDB_487_scaffold_253_41	CBAJDB_487	LP_bin.86	1.06644	0	0	3.26708	0	0	0	0	0	0
CBAJDB_487_scaffold_253_42	CBAJDB_487	LP_bin.86	3.33263	0.636803	3.00143	6.73835	0	0	0	0	0	0
CBAJDB_487_scaffold_253_43	CBAJDB_487	LP_bin.86	9.5299	3.22466	7.68876	13.3811	0	0	0	0.111068	0	0
CBAJDB_487_scaffold_253_44	CBAJDB_487	LP_bin.86	8.14373	0.486286	4.8896	14.8652	0	0	0	0	0	0
CBAJDB_487_scaffold_253_45	CBAJDB_487	LP_bin.86	1.04164	0.497595	1.56353	3.51021	0	0	0	0	0	0
CBAJDB_487_scaffold_253_46	CBAJDB_487	LP_bin.86	5.51398	1.30577	2.97111	7.62318	0	0	0	0	0	6.27597
CBAJDB_487_scaffold_253_47	CBAJDB_487	LP_bin.86	0.717797	0.228596	1.29292	0.806298	0	0	0	0	0	0
CBAJDB_487_scaffold_253_48	CBAJDB_487	LP_bin.86	18.6627	11.144	21.6103	26.5042	0	0	0	0.522018	2.13608	0
CBAJDB_487_scaffold_253_49	CBAJDB_487	LP_bin.86	18.1716	9.85369	16.808	6.62013	0	0	0	1.64848	0	0
CBAJDB_487_scaffold_253_50	CBAJDB_487	LP_bin.86	1.81583	1.34933	2.90733	2.71962	0	0	0	0.225737	0	0
CBAJDB_487_scaffold_253_51	CBAJDB_487	LP_bin.86	5.07039	2.85988	13.9746	24.2919	0	0	0	0.205048	0	6.77928
CBAJDB_487_scaffold_253_52	CBAJDB_487	LP_bin.86	0	0.0902809	1.19145	0	0	0	0	0	0	0
CBAJDB_487_scaffold_253_53	CBAJDB_487	LP_bin.86	2.6661	0.636803	4.202	15.7228	0	0	0	0	0	0
CBAJDB_487_scaffold_253_54	CBAJDB_487	LP_bin.86	1.22378	0.584606	0.367388	5.49869	0	0	0	0	0	0
CBAJDB_487_scaffold_253_55	CBAJDB_487	LP_bin.86	1.56454	0	1.20776	1.50638	0	0	0	0	0	0
CBAJDB_487_scaffold_253_56	CBAJDB_487	LP_bin.86	0.110758	0	0.399003	1.49297	0	0	0	0	0	0
CBAJDB_487_scaffold_253_58	CBAJDB_487	LP_bin.86	0.343335	0.0468607	0	0	0	0	0	0	0	0
CBAJDB_487_scaffold_253_59	CBAJDB_487	LP_bin.86	1.01797	0.432254	1.8336	0	0	0	0	0	0	0
CBAJDB_487_scaffold_253_60	CBAJDB_487	LP_bin.86	15.6246	17.8305	52.3784	67.279	0	0	31.6764	0.485598	0	72.2466
CBAJDB_487_scaffold_253_61	CBAJDB_487	LP_bin.86	48.9378	21.0003	121.765	120.192	0	0	0	0	0	0
CBAJDB_487_scaffold_253_62	CBAJDB_487	LP_bin.86	11.9794	7.59	8.06329	13.1732	0	0	0	0.423257	0	0
CBAJDB_487_scaffold_253_63	CBAJDB_487	LP_bin.86	14.2254	2.74315	15.0449	30.7859	0	0	0	0	0	0
CBAJDB_487_scaffold_253_64	CBAJDB_487	LP_bin.86	492.282	361.281	481.462	663.447	0.640415	7.20703	27.4476	17.4619	9.03934	90.7723
CBAJDB_487_scaffold_253_65	CBAJDB_487	LP_bin.86	13.2713	11.0945	34.8112	44.7227	0	3.1791	3.02686	1.29924	0	10.1252
CBAJDB_487_scaffold_253_66	CBAJDB_487	LP_bin.86	16.7168	3.38019	14.3386	28.0179	0	0	0	0.395843	0	0
CBAJDB_487_scaffold_253_67	CBAJDB_487	LP_bin.86	8.03932	2.92603	12.4121	15.4809	0	0	0	0.214161	0	0
CBAJDB_487_scaffold_253_68	CBAJDB_487	LP_bin.86	1.40851	0.224283	2.53706	18.986	0	0	0	0	7.52331	0
CBAJDB_487_scaffold_253_69	CBAJDB_487	LP_bin.86	1.51906	0.621993	0	2.92517	0	0	0	0	0	0
CBAJDB_487_scaffold_253_70	CBAJDB_487	LP_bin.86	137.515	78.8295	55.4369	75.0281	0	0	23.8962	0.732656	0	94.4698
CBAJDB_487_scaffold_253_71	CBAJDB_487	LP_bin.86	188.519	144.123	85.8215	106.654	3.5149	0	31.3844	1.92449	0	0
CBAJDB_487_scaffold_253_72	CBAJDB_487	LP_bin.86	54.73	4.40753	28.7058	21.1993	0	0	0	0.469229	0	0
CBAJDB_487_scaffold_253_73	CBAJDB_487	LP_bin.86	4.94143	2.44484	1.74835	6.54188	0	0	0	0.197453	0	0
CBAJDB_487_scaffold_253_74	CBAJDB_487	LP_bin.86	12.2737	6.9073	2.72562	13.5981	0	0	0	0.188114	0	0
CBAJDB_487_scaffold_253_75	CBAJDB_487	LP_bin.86	5.51996	2.51133	0.236732	1.77158	0	0	0	0	0	0
CBAJDB_487_scaffold_253_76	CBAJDB_487	LP_bin.86	0.231835	0	0	0	0	0	0	0	0	0
CBAJDB_487_scaffold_253_77	CBAJDB_487	LP_bin.86	4.23393	0.958056	10.436	9.76222	0	0	0	0	0	0
CBAJDB_487_scaffold_253_78	CBAJDB_487	LP_bin.86	0.388807	0.619114	3.96855	6.11443	0	0	0	0.145005	0	0
CBAJDB_487_scaffold_253_79	CBAJDB_487	LP_bin.86	0.293901	1.68477	3.97039	3.96165	0	0	0	0.32883	0	0
CBAJDB_487_scaffold_253_80	CBAJDB_487	LP_bin.86	1.59759	1.11007	4.18565	7.83081	0	0	0	0	0	0
CBAJDB_487_scaffold_253_81	CBAJDB_487	LP_bin.86	0.330314	1.8935	0.297487	1.11312	0	0	0	0	0	0
CBAJDB_487_scaffold_253_82	CBAJDB_487	LP_bin.86	0.430678	0	2.06868	0.967557	0	0	0	0	0	0
CBAJDB_487_scaffold_253_83	CBAJDB_487	LP_bin.86	0.831765	0.397337	0.749103	1.40148	0	0	0	0	0	0
CBAJDB_487_scaffold_253_84	CBAJDB_487	LP_bin.86	0.357181	0.426566	0.80421	0.60183	0	0	0	0	0	0
CBAJDB_487_scaffold_253_85	CBAJDB_487	LP_bin.86	0.340353	0	2.86094	3.05854	0	0	0	0.126934	0	0
CBAJDB_487_scaffold_253_86	CBAJDB_487	LP_bin.86	2.28735	0.298002	1.68548	5.6059	0	0	0	0	0	0
CBAJDB_487_scaffold_253_87	CBAJDB_487	LP_bin.86	1.42069	0.123394	1.86109	0.870467	0	0	0	0	0	0
CBAJDB_487_scaffold_253_88	CBAJDB_487	LP_bin.86	1.78271	0.106451	0.401385	8.26034	0	0	0	0	0	0
CBAJDB_487_scaffold_253_89	CBAJDB_487	LP_bin.86	1.05142	0.3767	1.65713	4.42896	0	0	0	0	0	1.4585
CBAJDB_487_scaffold_253_90	CBAJDB_487	LP_bin.86	4.7032	0.66924	7.7506	3.37218	0	0	0	0	0	0
CBAJDB_487_scaffold_253_91	CBAJDB_487	LP_bin.86	4.94013	0.599344	4.94353	11.0985	0	0	0	0.087734	0	3.48079
CBAJDB_487_scaffold_253_92	CBAJDB_487	LP_bin.86	0	0	0	1.18663	0	0	0	0	0	0
CBAJDB_487_scaffold_1622_1	CBAJDB_487	LP_bin.86	0	0.153051	0	0	0	0	0	0	0	0
CBAJDB_487_scaffold_1622_2	CBAJDB_487	LP_bin.86	4.23694	0.578286	2.90733	8.15886	0	0	0	0	0	0
CBAJDB_487_scaffold_1622_3	CBAJDB_487	LP_bin.86	3.67997	0.878967	2.13059	5.31475	0	0	0	0	0	0
CBAJDB_487_scaffold_1622_4	CBAJDB_487	LP_bin.86	5.55608	0.544442	2.82272	2.88051	0	0	0	0	4.56567	0
CBAJDB_487_scaffold_1622_5	CBAJDB_487	LP_bin.86	4.44867	0.518328	0.195442	5.11905	0	0	0	0	0	0
CBAJDB_487_scaffold_1622_7	CBAJDB_487	LP_bin.86	1.82075	0.43489	0	0	0	0	0	0	0	0
CBAJDB_487_scaffold_1622_8	CBAJDB_487	LP_bin.86	0.176063	0.504636	0	2.37325	0	0	0	0	0	0
CBAJDB_487_scaffold_1622_9	CBAJDB_487	LP_bin.86	0	0.391879	1.10822	0	0	0	0	0	0	0
CBAJDB_487_scaffold_1622_10	CBAJDB_487	LP_bin.86	2.42373	0	0	0	0	0	0	0	0	0
CBAJDB_487_scaffold_1622_11	CBAJDB_487	LP_bin.86	0.117746	0.168743	0	0	0	0	0	0	0	0
CBAJDB_487_scaffold_1622_12	CBAJDB_487	LP_bin.86	0.574237	0	0	0	0	0	0	0	12.2688	0
CBAJDB_487_scaffold_1622_13	CBAJDB_487	LP_bin.86	1.0759	0.474425	3.42868	6.13573	0	0	0	0.185195	0	0
CBAJDB_487_scaffold_1622_14	CBAJDB_487	LP_bin.86	0.81854	0.625631	5.89754	5.51677	0	0	0	0	0	0
CBAJDB_487_scaffold_1622_15	CBAJDB_487	LP_bin.86	0.317663	0	1.71656	1.07049	0	0	0	0	0	0
CBAJDB_487_scaffold_1622_16	CBAJDB_487	LP_bin.86	0.081319	0	0.146475	0	0	0	0	0	0	0
CBAJDB_487_scaffold_1622_17	CBAJDB_487	LP_bin.86	0	0	0.715234	0	0	0	0	0	0	0
CBAJDB_487_scaffold_1622_18	CBAJDB_487	LP_bin.86	0.602023	0	0	0	0	0	0	0	0	0
CBAJDB_487_scaffold_1622_19	CBAJDB_487	LP_bin.86	0.195081	0.0621271	0.585644	0	0	0	0	0	0	0
CBAJDB_487_scaffold_1622_20	CBAJDB_487	LP_bin.86	0.673744	0	0	0	0	0	0	0	0	0
CBAJDB_487_scaffold_1622_21	CBAJDB_487	LP_bin.86	8.31197	3.59606	3.67233	11.627	0	0	0	0.526404	0	3.48079
CBAJDB_487_scaffold_1622_22	CBAJDB_487	LP_bin.86	3.87079	0.686804	0.896426	4.09958	0	0	0	0	0	0
CBAJDB_487_scaffold_1622_23	CBAJDB_487	LP_bin.86	3.99321	0.635857	1.79818	2.61657	0	0	0	0	0	0
CBAJDB_487_scaffold_1622_24	CBAJDB_487	LP_bin.86	0.18899	0	0	1.91062	0	0	0	0	0	0
CBAJDB_487_scaffold_1622_26	CBAJDB_487	LP_bin.86	4.73139	1.63237	2.72242	12.844	0	0	0	0	0	0
CBAJDB_487_scaffold_1028_1	CBAJDB_487	LP_bin.86	82.4789	63.6957	13.1815	44.9252	0.242369	0.909181	0.86564	0.305215	0.76022	6.71271
CBAJDB_487_scaffold_1028_2	CBAJDB_487	LP_bin.86	0	0	0	6.93972	0	0	0	0	0	0
CBAJDB_487_scaffold_1028_3	CBAJDB_487	LP_bin.86	0.270474	0	0.974376	0	0	0	0	0	0	0
CBAJDB_487_scaffold_1028_4	CBAJDB_487	LP_bin.86	2.89463	0.436665	3.56741	2.05359	0	0	0	0	0	0
CBAJDB_487_scaffold_1028_5	CBAJDB_487	LP_bin.86	2.99937	0.636803	1.32063	1.79689	0	0	0	0.0745739	0	0
CBAJDB_487_scaffold_1028_6	CBAJDB_487	LP_bin.86	5.85497	0	7.47022	13.1537	0	0	0	0	0	0
CBAJDB_487_scaffold_1028_7	CBAJDB_487	LP_bin.86	0.297414	0	0.133928	0	0	0	0	0	0	0
CBAJDB_487_scaffold_1028_8	CBAJDB_487	LP_bin.86	34.1788	7.67125	15.049	10.9694	0	0	3.95955	0.485598	0	0
CBAJDB_487_scaffold_1028_9	CBAJDB_487	LP_bin.86	0.242373	0.926259	2.61943	3.26708	0	0	0	0	0	0
CBAJDB_487_scaffold_1028_10	CBAJDB_487	LP_bin.86	23.2023	38.5524	9.0854	20.3972	0	0	0	0	0	0
CBAJDB_487_scaffold_1028_11	CBAJDB_487	LP_bin.86	2.18393	1.70717	6.79472	0	0	0	0	0	0	0
CBAJDB_487_scaffold_1028_12	CBAJDB_487	LP_bin.86	2.16379	1.03365	0	2.43058	0	0	0	0	0	0
CBAJDB_487_scaffold_1028_13	CBAJDB_487	LP_bin.86	42.1172	32.0467	27.4833	68.8404	0	0	0	0.141086	0	0
CBAJDB_487_scaffold_1028_14	CBAJDB_487	LP_bin.86	45.834	34.2038	18.3623	56.264	0	0	0	0.898095	0	0
CBAJDB_487_scaffold_1028_15	CBAJDB_487	LP_bin.86	27.3009	29.7514	18.825	20.1252	0	8.17484	0	0.71591	0	9.46774
CBAJDB_487_scaffold_1028_16	CBAJDB_487	LP_bin.86	96.5856	21.3039	36.2354	131.5	0	0	0	0.271178	0	5.3794
CBAJDB_487_scaffold_1028_17	CBAJDB_487	LP_bin.86	19.8105	20.4705	5.51333	12.6069	0	0	3.1027	0	0	0
CBAJDB_487_scaffold_1028_18	CBAJDB_487	LP_bin.86	9.14312	2.20954	7.07195	11.5995	0	0	0	0	0	0
CBAJDB_487_scaffold_1028_19	CBAJDB_487	LP_bin.86	4.89731	1.39103	3.57617	2.67622	0	0	0	0	0	0
CBAJDB_487_scaffold_1028_20	CBAJDB_487	LP_bin.86	5.35345	1.84698	5.89284	10.0225	0	0	0	0	0	0
CBAJDB_487_scaffold_1028_21	CBAJDB_487	LP_bin.86	4.66568	1.27361	3.84183	12.5782	0	0	0	0	0	0
CBAJDB_487_scaffold_1028_22	CBAJDB_487	LP_bin.86	4.62712	0.736797	3.88945	6.75691	0	0	0	0.0862839	0	0
CBAJDB_487_scaffold_1028_23	CBAJDB_487	LP_bin.86	1.47337	0	1.76926	6.62013	0	0	0	0	0	0
CBAJDB_487_scaffold_1028_24	CBAJDB_487	LP_bin.86	2.47966	0.997509	9.40307	3.51839	0	0	0	0.146019	0	4.3449
CBAJDB_487_scaffold_1028_25	CBAJDB_487	LP_bin.86	1.17693	0.32127	2.11993	5.66588	0	0	0	0	0	0
CBAJDB_487_scaffold_1028_26	CBAJDB_487	LP_bin.86	4.95801	1.69814	3.03302	5.04391	0	0	0	0	0	0
CBAJDB_487_scaffold_1028_27	CBAJDB_487	LP_bin.86	2.13647	1.56092	0	0	0	0	0	0	0	0
CBAJDB_487_scaffold_1028_28	CBAJDB_487	LP_bin.86	0.487914	0.233078	0.219712	0.822108	0	0	0	0	0	0
CBAJDB_487_scaffold_1028_29	CBAJDB_487	LP_bin.86	4.63596	0.56785	1.4988	5.60814	0	0	0	0	0	0
CBAJDB_487_scaffold_1028_30	CBAJDB_487	LP_bin.86	2.43957	0.815773	5.49281	8.22108	0	0	0	0.136475	0	0
CBAJDB_487_scaffold_1028_31	CBAJDB_487	LP_bin.86	1.78686	0.379372	0.894042	0.669056	0	0	0	0.111068	0	0
CBAJDB_487_scaffold_2710_1	CBAJDB_487	LP_bin.86	59.2816	12.0618	3.16386	23.6767	0	0	0	0	3.51825	9.74621
CBAJDB_487_scaffold_2710_2	CBAJDB_487	LP_bin.86	1.01062	0.12874	0.728144	1.36226	0	0	0	0	0	0
CBAJDB_487_scaffold_2710_3	CBAJDB_487	LP_bin.86	3.39322	0.270159	0.169778	1.27053	0	0	0	0	0	0
CBAJDB_487_scaffold_2710_4	CBAJDB_487	LP_bin.86	2.30037	0.21269	0.534648	0.500129	0	0	0	0	0	0
CBAJDB_487_scaffold_2710_5	CBAJDB_487	LP_bin.86	2.68163	0.346223	0.261095	4.39628	0	0	0	0.0810901	0	0
CBAJDB_487_scaffold_2710_6	CBAJDB_487	LP_bin.86	0.783051	0.374066	0.940307	2.63879	0	0	0	0	0	0
CBAJDB_487_scaffold_2710_7	CBAJDB_487	LP_bin.86	2.27075	0.677965	0.852116	4.7826	0	0	0	0	0	0
CBAJDB_487_scaffold_2710_8	CBAJDB_487	LP_bin.86	2.63474	0.349617	0.395482	5.42591	0	0	0	0	0	0
CBAJDB_487_scaffold_2710_9	CBAJDB_487	LP_bin.86	0.758305	0.402494	1.82118	2.27147	0	0	0	0	0	0
CBAJDB_487_scaffold_2710_10	CBAJDB_487	LP_bin.86	6.84036	0.566647	3.70346	12.7914	0	0	0	0.0884776	0	0
CBAJDB_487_scaffold_735_2	CBAJDB_487	LP_bin.86	8.78245	2.62213	3.46047	12.9482	0	0	10.0153	0	0	0
CBAJDB_487_scaffold_735_3	CBAJDB_487	LP_bin.86	1.25675	0.360212	0.339555	0.84702	0	0	2.29307	1.75763	8.05526	8.36795
CBAJDB_487_scaffold_735_4	CBAJDB_487	LP_bin.86	0	0	0.747022	0	0	0	0	1.39205	0	12.8867
CBAJDB_487_scaffold_735_5	CBAJDB_487	LP_bin.86	0.329342	0	0	1.47979	0	0	0	0.982621	0	20.7107
CBAJDB_487_scaffold_735_6	CBAJDB_487	LP_bin.86	2.16379	0	0.974376	3.64587	0	0	0	0	0	0
CBAJDB_487_scaffold_735_7	CBAJDB_487	LP_bin.86	1.02179	0	1.84049	4.05097	0	0	0	0	0	0
CBAJDB_487_scaffold_735_8	CBAJDB_487	LP_bin.86	0.864682	0.481905	1.16812	3.88517	0	0	0	0.241861	2.30928	0
CBAJDB_487_scaffold_735_9	CBAJDB_487	LP_bin.86	5.885	5.62257	7.55089	16.8434	0	0	2.94187	0.36079	0	8.05167
CBAJDB_487_scaffold_735_10	CBAJDB_487	LP_bin.86	17.5176	4.73114	18.8428	42.9705	0	0	2.25885	0.415536	0	2.06077
CBAJDB_487_scaffold_735_11	CBAJDB_487	LP_bin.86	1.65105	0.732374	0.955905	2.78192	0	0	0	0.0659738	0	0
CBAJDB_487_scaffold_735_12	CBAJDB_487	LP_bin.86	2.14162	0.876909	1.65325	4.12402	0	0	0	0.0855766	0	0
CBAJDB_487_scaffold_735_13	CBAJDB_487	LP_bin.86	9.45919	4.64081	15.1963	25.8457	0	0	0	0.143019	0	22.6966
CBAJDB_487_scaffold_735_14	CBAJDB_487	LP_bin.86	16.6902	9.27765	51.3805	73.6288	0	0	0	0	0	0
CBAJDB_487_scaffold_735_15	CBAJDB_487	LP_bin.86	24.6189	5.31121	18.5961	21.4098	0	0	0	0.888541	0	26.4392
CBAJDB_487_scaffold_735_16	CBAJDB_487	LP_bin.86	19.1959	3.44853	3.69406	9.95202	0	0	0	0.183567	0	0
CBAJDB_487_scaffold_735_17	CBAJDB_487	LP_bin.86	9.40561	2.1756	4.81502	6.00553	0	0	0	0.110773	0	3.29613
CBAJDB_487_scaffold_735_18	CBAJDB_487	LP_bin.86	16.4232	1.42644	0	15.0939	0	0	0	0	0	57.9899
CBAJDB_487_scaffold_735_19	CBAJDB_487	LP_bin.86	6.0716	2.56759	8.96426	13.4168	0	0	0	0.111364	0	0
CBAJDB_487_scaffold_735_20	CBAJDB_487	LP_bin.86	7.11232	3.47912	8.81395	14.9558	0	0	0	0.318303	0	2.52569
CBAJDB_487_scaffold_735_21	CBAJDB_487	LP_bin.86	7.2852	2.62087	12.7984	20.004	0	0	0	0.452834	1.44121	1.99621
CBAJDB_487_scaffold_735_22	CBAJDB_487	LP_bin.86	51.2753	13.3278	250.592	335.42	0	0	0	0.421832	24.1658	0
CBAJDB_487_scaffold_735_23	CBAJDB_487	LP_bin.86	19.4179	25.3543	96.3788	116.331	0	0	7.87332	2.89674	0	0
CBAJDB_487_scaffold_735_24	CBAJDB_487	LP_bin.86	8.977	15.7992	46.8071	25.4749	0	0	17.2416	0.528625	15.1419	0
CBAJDB_487_scaffold_735_25	CBAJDB_487	LP_bin.86	1.95166	0.349617	0.659137	6.57686	0	0	0	0	0	8.12184
CBAJDB_487_scaffold_735_26	CBAJDB_487	LP_bin.86	18.4131	4.92789	13.7861	26.1657	0	0	0	0.124105	3.55485	0
CBAJDB_487_scaffold_735_27	CBAJDB_487	LP_bin.86	32.9053	5.63068	18.1349	11.5852	0	0	0	0	0	0
CBAJDB_487_scaffold_735_28	CBAJDB_487	LP_bin.86	4.7268	2.25801	3.52307	6.04195	0	0	0	0.0911821	0	0
CBAJDB_487_scaffold_735_29	CBAJDB_487	LP_bin.86	10.3752	3.26388	10.9394	11.0859	0	0	0	0.141564	0	5.61646
CBAJDB_487_scaffold_735_30	CBAJDB_487	LP_bin.86	2.44918	1.31038	1.94108	7.9233	0	0	0	0.10961	0	0
CBAJDB_487_scaffold_735_31	CBAJDB_487	LP_bin.86	49.5269	9.00797	30.2694	36.2582	0	0	2.0239	0.620526	0	2.46189
CBAJDB_487_scaffold_735_32	CBAJDB_487	LP_bin.86	0	0	0	1.22119	0	0	0	0	0	0
CBAJDB_487_scaffold_735_33	CBAJDB_487	LP_bin.86	0	0	0	2.13191	0	0	0	0	0	0
CBAJDB_487_scaffold_735_34	CBAJDB_487	LP_bin.86	0.116642	0	1.6808	0	0	0	0	0	0	0
CBAJDB_487_scaffold_735_36	CBAJDB_487	LP_bin.86	0	0.147971	0.836913	0	0	0	0	0	0	0
CBAJDB_487_scaffold_735_37	CBAJDB_487	LP_bin.86	1.05439	0	0	0	0	0	0	0	0	0
CBAJDB_487_scaffold_735_38	CBAJDB_487	LP_bin.86	0.207364	0	0	0	0	0	0	0	0	0
CBAJDB_487_scaffold_735_39	CBAJDB_487	LP_bin.86	0	0	0.704	0	0	0	0	0	0	0
CBAJDB_487_scaffold_735_41	CBAJDB_487	LP_bin.86	1.60641	0.631966	2.04249	3.18437	0	0	0	0	0	0
CBAJDB_487_scaffold_735_42	CBAJDB_487	LP_bin.86	0.662092	0.0790709	0	0	0	0	0	0	0	0
CBAJDB_487_scaffold_4389_1	CBAJDB_487	LP_bin.86	3.25783	1.24502	1.50895	1.25469	0	0	0	0	0	0
CBAJDB_487_scaffold_4389_2	CBAJDB_487	LP_bin.86	2.80379	0.669689	1.42039	0	0	0	0	0	0	0
CBAJDB_487_scaffold_4389_3	CBAJDB_487	LP_bin.86	0	0.466156	0.878849	2.46632	0	0	0	0	0	0
CBAJDB_487_scaffold_4389_4	CBAJDB_487	LP_bin.86	3.4073	0	2.51074	10.4384	0	0	0	0	0	0
CBAJDB_487_scaffold_4389_5	CBAJDB_487	LP_bin.86	10.0593	1.39103	4.52981	11.597	0	0	0	0	0	0
CBAJDB_487_scaffold_4389_6	CBAJDB_487	LP_bin.86	0	0	0.914721	1.71133	0	0	0	0	0	0
CBAJDB_487_scaffold_4389_7	CBAJDB_487	LP_bin.86	0.868033	0.829325	3.75248	0	0	0	0	0	0	0
CBAJDB_487_scaffold_4389_8	CBAJDB_487	LP_bin.86	30.3617	11.4434	26.09	13.1415	0	0	0	0.311652	0	18.5469
CBAJDB_487_scaffold_4389_9	CBAJDB_487	LP_bin.86	5.58412	0.56159	8.99956	3.96165	0	0	0	0	0	13.0461
CBAJDB_487_scaffold_4389_10	CBAJDB_487	LP_bin.86	71.4966	50.6034	58.9463	97.4371	0	0	0	2.7939	0	58.34
CBAJDB_487_scaffold_4389_11	CBAJDB_487	LP_bin.86	13.8885	0	10.9447	17.551	0	0	0	0	0	0
CBAJDB_487_scaffold_702_1	CBAJDB_487	LP_bin.86	7.75221	3.01747	4.13735	7.74046	0	0	0	0	0	0
CBAJDB_487_scaffold_702_2	CBAJDB_487	LP_bin.86	1.65608	0.243419	0.229461	3.43433	0	0	0	0	0	0
CBAJDB_487_scaffold_702_3	CBAJDB_487	LP_bin.86	0.441721	0	0.198911	0	0	0	0	0	0	0
CBAJDB_487_scaffold_702_4	CBAJDB_487	LP_bin.86	6.13796	1.10945	14.9404	17.8891	0	0	3.02686	0.371212	0	2.76143
CBAJDB_487_scaffold_702_5	CBAJDB_487	LP_bin.86	2.17732	0.891524	0	1.39758	0	0	0	0	0	0
CBAJDB_487_scaffold_702_6	CBAJDB_487	LP_bin.86	1.41999	2.1319	3.28852	0	0	0	0	0	0	0
CBAJDB_487_scaffold_702_7	CBAJDB_487	LP_bin.86	5.35539	0.620191	4.38469	6.56256	0	0	0	0	0	0
CBAJDB_487_scaffold_702_8	CBAJDB_487	LP_bin.86	7.31578	2.2823	12.2362	10.5657	0	0	0	0.167046	0	0.828428
CBAJDB_487_scaffold_702_9	CBAJDB_487	LP_bin.86	6.41902	2.57425	5.70972	3.20465	0	0	0	0.265996	0	4.39717
CBAJDB_487_scaffold_702_10	CBAJDB_487	LP_bin.86	13.1143	1.92762	6.35978	22.0969	0	0	0	0	0	0
CBAJDB_487_scaffold_702_11	CBAJDB_487	LP_bin.86	2.81422	1.27361	4.2687	5.98964	0	0	0	0.16572	0	6.57482
CBAJDB_487_scaffold_702_13	CBAJDB_487	LP_bin.86	4576.2	2450.35	3433.44	3563.26	13.9312	39.1944	4571.38	41.1893	147.477	1146.18
CBAJDB_487_scaffold_702_14	CBAJDB_487	LP_bin.86	5.34281	10.0673	4.14352	4.50116	0	0	0	0	0	0
CBAJDB_487_scaffold_702_15	CBAJDB_487	LP_bin.86	2.92499	0.48601	2.2907	6.42841	0	0	0	0.142288	0	0
CBAJDB_487_scaffold_702_16	CBAJDB_487	LP_bin.86	1.25614	0.25717	2.74746	4.23306	0	0	0	0.200776	0	0
CBAJDB_487_scaffold_702_17	CBAJDB_487	LP_bin.86	2.87119	0.304794	0.574632	2.86684	0	0	0	0.237957	0	0
CBAJDB_487_scaffold_702_18	CBAJDB_487	LP_bin.86	17.9162	1.42644	10.7571	20.1252	0	0	0	0	0	0
CBAJDB_487_scaffold_702_19	CBAJDB_487	LP_bin.86	1.30966	1.25126	1.17951	0	0	0	0	0	0	0
CBAJDB_487_scaffold_702_20	CBAJDB_487	LP_bin.86	5.67996	3.29476	16.0772	24.6096	0	0	7.40264	0	0	0
CBAJDB_487_scaffold_702_21	CBAJDB_487	LP_bin.86	53.3596	59.2675	126.415	214.362	0	0	0	2.94094	16.848	23.336
CBAJDB_487_scaffold_702_22	CBAJDB_487	LP_bin.86	46.2124	37.8222	73.0529	129.594	0	0	0	3.07335	0	5.3794
CBAJDB_487_scaffold_702_23	CBAJDB_487	LP_bin.86	0	0.497595	0	8.19049	0	0	0	0	0	0
CBAJDB_487_scaffold_702_24	CBAJDB_487	LP_bin.86	0.864015	0.495291	0	3.49396	0	0	0	0	0	0
CBAJDB_487_scaffold_702_25	CBAJDB_487	LP_bin.86	0	0.270159	2.54667	5.71738	0	0	0	0.158187	0	0
CBAJDB_487_scaffold_702_26	CBAJDB_487	LP_bin.86	19.2215	20.9268	96.2182	122.017	0	0	16.3124	0.500137	0	0
CBAJDB_487_scaffold_702_27	CBAJDB_487	LP_bin.86	5.24407	24.7564	35.5607	51.9762	0	0	0	1.03541	0	0
CBAJDB_487_scaffold_702_28	CBAJDB_487	LP_bin.86	0.253054	0.362654	1.36743	0	0	0	0	0	0	0
CBAJDB_487_scaffold_702_29	CBAJDB_487	LP_bin.86	0.995345	0	0	3.3542	0	0	0	0	0	0
CBAJDB_487_scaffold_702_30	CBAJDB_487	LP_bin.86	3.11045	0	12.5236	3.69948	0	0	0	0	0	0
CBAJDB_487_scaffold_702_31	CBAJDB_487	LP_bin.86	54.4584	16.9536	25.3498	61.8602	0	0	22.3293	0	0	33.9519
CBAJDB_487_scaffold_702_32	CBAJDB_487	LP_bin.86	0.132831	0	0	0	0	0	0	0	0	0
CBAJDB_487_scaffold_702_33	CBAJDB_487	LP_bin.86	1.36974	0	1.85042	4.61587	0	0	0	0	0	0
CBAJDB_487_scaffold_702_34	CBAJDB_487	LP_bin.86	0	0	0	1.56252	0	0	0	0	0	0
CBAJDB_487_scaffold_702_35	CBAJDB_487	LP_bin.86	12.8132	1.3602	12.4875	26.2829	0	0	0	0	1.98376	4.12153
CBAJDB_487_scaffold_702_36	CBAJDB_487	LP_bin.86	29.521	11.3467	36.0608	66.3217	0	0	0	0.759298	0	3.76558
CBAJDB_487_scaffold_702_37	CBAJDB_487	LP_bin.86	22.3953	8.91524	17.8165	28.93	0	7.15298	0	1.67046	0	0
CBAJDB_487_scaffold_702_38	CBAJDB_487	LP_bin.86	3.30732	1.80562	1.70208	28.6593	0	0	0	0.528625	0	0
CBAJDB_487_scaffold_702_39	CBAJDB_487	LP_bin.86	1.04651	0.16664	2.51334	3.52661	0	0	0	0.195147	0	0
CBAJDB_487_scaffold_702_40	CBAJDB_487	LP_bin.86	3.76679	0.327165	5.55126	2.30794	0	0	0	0	0	0
CBAJDB_487_scaffold_702_41	CBAJDB_487	LP_bin.86	4.04576	0.623443	2.82092	3.51839	0	0	0	0	0	0
CBAJDB_487_scaffold_702_42	CBAJDB_487	LP_bin.86	12.0091	0	5.26163	19.6877	0	0	0	0	0	7.20372
CBAJDB_487_scaffold_702_43	CBAJDB_487	LP_bin.86	9.52712	1.74564	11.7538	9.67557	0	0	0	0.146019	0	0
CBAJDB_487_scaffold_702_44	CBAJDB_487	LP_bin.86	4.57046	1.16444	1.6465	7.18757	0	0	0	0.170455	0	0
CBAJDB_487_scaffold_702_45	CBAJDB_487	LP_bin.86	1.51906	0.621993	0	0	0	0	0	0	0	0
CBAJDB_487_scaffold_702_46	CBAJDB_487	LP_bin.86	2.62203	1.91567	1.94473	1.03952	0	0	5.62845	0	0	0
CBAJDB_487_scaffold_702_47	CBAJDB_487	LP_bin.86	2.71079	0.796893	1.12679	8.43234	0	0	0	0	0	0
CBAJDB_487_scaffold_702_48	CBAJDB_487	LP_bin.86	3.95714	2.35015	4.23812	7.20816	0	0	0	0.598301	0	4.74744
CBAJDB_487_scaffold_702_49	CBAJDB_487	LP_bin.86	1.2678	0.0712507	0.201494	0.502627	0	0	0	0	0	0
CBAJDB_487_scaffold_702_50	CBAJDB_487	LP_bin.86	4.3692	0.238535	0.449712	2.52406	0	0	0	0	0	0
CBAJDB_487_scaffold_702_51	CBAJDB_487	LP_bin.86	21.3545	67.3786	14.2221	16.9323	0	0	0	3.41319	0	11.9485
CBAJDB_487_scaffold_702_52	CBAJDB_487	LP_bin.86	0	0.157792	0	1.11312	0	0	0	0	0	0
CBAJDB_487_scaffold_702_53	CBAJDB_487	LP_bin.86	0	0.107737	0.812471	0	0	0	0	0.378502	3.61392	0
CBAJDB_487_scaffold_702_54	CBAJDB_487	LP_bin.86	0.0868033	1.16105	1.25083	0	0	0	0	0.776956	0	0
CBAJDB_487_scaffold_702_55	CBAJDB_487	LP_bin.86	0.0864015	0.660388	0.933777	0	0	0	0	0.48335	0	0
CBAJDB_487_scaffold_702_56	CBAJDB_487	LP_bin.86	0	0	0	1.01437	0	0	0	0	0	1.67022
CBAJDB_487_scaffold_702_57	CBAJDB_487	LP_bin.86	0	0.214825	2.43007	4.54635	0	0	0	0	0	0
CBAJDB_487_scaffold_544_1	CBAJDB_487	LP_bin.86	15.3693	4.89464	84.3695	69.057	0	0	0	0	23.455	0
CBAJDB_487_scaffold_544_2	CBAJDB_487	LP_bin.86	181.127	18.7689	207.358	190.66	0	0	0	1.31878	0	34.8812
CBAJDB_487_scaffold_544_3	CBAJDB_487	LP_bin.86	75.9545	80.106	85.8938	70.2902	0	2.62977	5.00767	7.06259	4.39782	24.3655
CBAJDB_487_scaffold_544_5	CBAJDB_487	LP_bin.86	0	0.167422	0	0	0	0	0	0	0	0
CBAJDB_487_scaffold_544_7	CBAJDB_487	LP_bin.86	0.253915	0.0606479	0.22868	0.427832	0	0	0	0.0710228	0	0
CBAJDB_487_scaffold_544_8	CBAJDB_487	LP_bin.86	1.27608	0	0	4.30026	0	0	0	0	0	0
CBAJDB_487_scaffold_544_9	CBAJDB_487	LP_bin.86	1.18871	0	0.428229	3.20465	0	0	0	0	0	0
CBAJDB_487_scaffold_544_10	CBAJDB_487	LP_bin.86	0.265977	0.0847054	0.638784	0	0	0	0	0	0	0
CBAJDB_487_scaffold_544_11	CBAJDB_487	LP_bin.86	1.95763	0.997509	1.88061	3.51839	0	0	0	0	0	0
CBAJDB_487_scaffold_544_12	CBAJDB_487	LP_bin.86	7.92648	1.80848	4.79467	7.17618	0	0	2.15861	0.198549	0	0
CBAJDB_487_scaffold_544_13	CBAJDB_487	LP_bin.86	12.9575	2.03249	2.78682	13.0345	0	0	0	0	0	0
CBAJDB_487_scaffold_544_14	CBAJDB_487	LP_bin.86	6.75624	3.49202	3.99003	20.9015	0	0	0	0.247842	0	6.1456
CBAJDB_487_scaffold_544_15	CBAJDB_487	LP_bin.86	4.57046	2.42592	5.94568	15.4019	0	0	0	0	0	0
CBAJDB_487_scaffold_544_16	CBAJDB_487	LP_bin.86	6.95505	2.14113	5.56787	9.89593	0	0	2.82005	0.432313	0	0
CBAJDB_487_scaffold_544_17	CBAJDB_487	LP_bin.86	9.78046	2.00235	7.55011	8.74424	0	0	0	0.669969	0	0
CBAJDB_487_scaffold_544_18	CBAJDB_487	LP_bin.86	11.5917	2.65796	10.6485	24.219	0	0	0	0	0	3.85913
CBAJDB_487_scaffold_544_19	CBAJDB_487	LP_bin.86	12.6034	3.31909	10.1867	17.9689	0	0	0	0.0903926	0	0.896567
CBAJDB_487_scaffold_544_20	CBAJDB_487	LP_bin.86	2.62081	1.1712	7.30948	11.6808	0	0	0	0.0945898	2.70941	0
CBAJDB_487_scaffold_544_21	CBAJDB_487	LP_bin.86	23.4369	28.6117	14.8536	17.551	0	0	0	1.45679	0	38.5315
CBAJDB_487_scaffold_544_22	CBAJDB_487	LP_bin.86	52.8777	32.6892	35.4835	24.4577	0	0	0	0	0	0
CBAJDB_487_scaffold_544_23	CBAJDB_487	LP_bin.86	30.5713	27.8495	8.32396	33.542	0	0	0	2.38637	0	0
CBAJDB_487_scaffold_544_24	CBAJDB_487	LP_bin.86	11.342	3.74342	8.91474	19.4581	0	0	0	0.692178	0	0
CBAJDB_487_scaffold_544_25	CBAJDB_487	LP_bin.86	10.5968	1.62712	4.77185	10.5217	0	0	3.45269	0.0529295	0	0
CBAJDB_487_scaffold_544_26	CBAJDB_487	LP_bin.86	11.1259	6.85788	7.11107	26.6078	0	0	0	0.401552	0	0
CBAJDB_487_scaffold_544_27	CBAJDB_487	LP_bin.86	12.7246	2.70159	6.62133	17.1522	0	0	0	0	0	0
CBAJDB_487_scaffold_544_28	CBAJDB_487	LP_bin.86	10.0653	1.60274	6.79874	6.59534	0	0	0	0.31282	0	0
CBAJDB_487_scaffold_544_29	CBAJDB_487	LP_bin.86	15.6121	2.05736	7.4343	18.1417	0	0	0	0	0	0
CBAJDB_487_scaffold_544_30	CBAJDB_487	LP_bin.86	7.69063	4.51282	3.66296	7.41363	0	0	0	0.0723947	0	1.43611
CBAJDB_487_scaffold_544_31	CBAJDB_487	LP_bin.86	3.79903	1.63333	6.32973	1.92034	0	0	0	0	0	0
CBAJDB_487_scaffold_544_32	CBAJDB_487	LP_bin.86	0.87384	0	0.449712	2.52406	0	0	0	0	0	0
CBAJDB_487_scaffold_544_33	CBAJDB_487	LP_bin.86	208.141	62.159	90.1095	118.795	0	0	18.9178	1.45005	24.921	11.5059
CBAJDB_487_scaffold_544_34	CBAJDB_487	LP_bin.86	54.1387	46.5841	39.3701	20.3972	0	0	0	2.25737	0	0
CBAJDB_487_scaffold_544_35	CBAJDB_487	LP_bin.86	10.2164	2.12613	20.7709	29.9969	0	0	3.69129	0.113175	0	2.24506
CBAJDB_487_scaffold_544_36	CBAJDB_487	LP_bin.86	10.1183	11.8154	12.1504	15.1545	0	0	4.10267	0.377362	7.20606	0
CBAJDB_487_scaffold_544_37	CBAJDB_487	LP_bin.86	7.58421	3.71784	3.14703	6.42293	0	0	0	0.044427	0	0
CBAJDB_487_scaffold_544_38	CBAJDB_487	LP_bin.86	17.6214	10.1779	12.5519	17.8147	0	0	0	0.358467	0	0
CBAJDB_487_scaffold_544_39	CBAJDB_487	LP_bin.86	2.75285	0.464134	1.02088	1.63708	0	0	0	0	0	0
CBAJDB_487_scaffold_544_40	CBAJDB_487	LP_bin.86	1.71218	1.30866	0	11.5397	0	0	0	0	0	0
CBAJDB_487_scaffold_544_41	CBAJDB_487	LP_bin.86	5.67996	1.00781	4.82316	10.9376	0	0	0	0	0	0
CBAJDB_487_scaffold_544_42	CBAJDB_487	LP_bin.86	0.622091	0.198116	3.73511	1.39758	0	0	0	0	0	0
CBAJDB_487_scaffold_544_43	CBAJDB_487	LP_bin.86	1.14407	1.09306	3.34872	12.5301	0	0	0	0.160005	0	6.3481
CBAJDB_487_scaffold_544_44	CBAJDB_487	LP_bin.86	1.08715	0.346223	0.979106	6.10594	0	0	0	0	0	0
CBAJDB_487_scaffold_544_45	CBAJDB_487	LP_bin.86	14.2765	10.1888	3.40807	18.5486	1.17163	0	0	0.192449	0	0
CBAJDB_487_scaffold_544_46	CBAJDB_487	LP_bin.86	1.87212	0.782529	2.5291	0	0	0	0	0	0	0
CBAJDB_487_scaffold_544_47	CBAJDB_487	LP_bin.86	7.8263	0.862765	1.62658	2.02875	0	0	0	0	0	0
CBAJDB_487_scaffold_3884_1	CBAJDB_487	LP_bin.86	34.5575	3.84658	46.3825	32.2229	0	0	0	0.187692	0	2.79245
CBAJDB_487_scaffold_3884_2	CBAJDB_487	LP_bin.86	3.97492	1.01888	4.8896	13.0683	0	0	0	0.433885	0	0
CBAJDB_487_scaffold_3884_4	CBAJDB_487	LP_bin.86	5.41108	5.16978	11.139	11.9084	0	0	0	0.741327	0	22.0587
CBAJDB_487_scaffold_3884_5	CBAJDB_487	LP_bin.86	2.01412	0.245655	1.15784	1.15529	0	0	1.56382	0	0	0
CBAJDB_487_scaffold_3884_6	CBAJDB_487	LP_bin.86	4.15066	0.787282	1.09946	5.14237	0	0	0	0	0	0
CBAJDB_487_scaffold_3884_7	CBAJDB_487	LP_bin.86	57.9835	11.887	20.7193	61.7046	0	0	0	0.26265	0	0
CBAJDB_487_scaffold_121_1	CBAJDB_487	LP_bin.86	0.247188	0.944661	0.445245	0	0	0	0	0.276566	0	0
CBAJDB_487_scaffold_121_2	CBAJDB_487	LP_bin.86	6.7253	1.60635	7.26832	11.3318	0	0	0	0	0	0
CBAJDB_487_scaffold_121_3	CBAJDB_487	LP_bin.86	35.0633	26.1514	25.2629	41.1652	0	0	8.25506	1.2655	7.24973	10.0415
CBAJDB_487_scaffold_121_4	CBAJDB_487	LP_bin.86	0.811422	0.516825	0	3.64587	0	0	0	0.302619	0	0
CBAJDB_487_scaffold_121_5	CBAJDB_487	LP_bin.86	0.417978	0	0.225863	0.845123	0	0	0	0	0	0.463845
CBAJDB_487_scaffold_121_6	CBAJDB_487	LP_bin.86	0	0.244253	1.38148	1.72305	0	0	0	0	0	0
CBAJDB_487_scaffold_121_7	CBAJDB_487	LP_bin.86	0.766961	0.0610633	0.920986	0.861524	0	0	0	0	0	0
CBAJDB_487_scaffold_121_8	CBAJDB_487	LP_bin.86	3.67805	0	5.64356	10.0993	0	0	0	0	0	0
CBAJDB_487_scaffold_121_10	CBAJDB_487	LP_bin.86	0.177318	0	0.159696	0.597541	0	0	0	0	0	0
CBAJDB_487_scaffold_121_11	CBAJDB_487	LP_bin.86	3.56065	1.75959	6.85589	15.7228	0	0	0	0	0	0
CBAJDB_487_scaffold_121_12	CBAJDB_487	LP_bin.86	0	0	6.98514	3.26708	0	0	0	0	0	0
CBAJDB_487_scaffold_121_13	CBAJDB_487	LP_bin.86	3.43581	2.08893	0.843916	3.15772	0	0	0	0	0	0
CBAJDB_487_scaffold_121_14	CBAJDB_487	LP_bin.86	35.7915	12.3348	16.5777	24.1227	0.870701	0	4.66467	0.143019	4.0966	2.83708
CBAJDB_487_scaffold_121_15	CBAJDB_487	LP_bin.86	2.9132	1.04374	5.57533	8.59002	0	0	0	0	0	0
CBAJDB_487_scaffold_121_16	CBAJDB_487	LP_bin.86	1.36349	0.162835	0	0	0	0	0	0	0	0
CBAJDB_487_scaffold_121_17	CBAJDB_487	LP_bin.86	3.20096	0.54611	5.35385	5.39343	0	0	0	0	0	2.5373
CBAJDB_487_scaffold_121_18	CBAJDB_487	LP_bin.86	2.61774	0.388088	4.06481	5.17123	0	0	0	0	0	0
CBAJDB_487_scaffold_121_19	CBAJDB_487	LP_bin.86	18.6627	2.24283	4.86269	15.0306	0	0	4.28329	0.393976	0	5.21024
CBAJDB_487_scaffold_121_20	CBAJDB_487	LP_bin.86	8.3743	4.80051	14.2221	13.7071	0	0	0	0.401552	0	0
CBAJDB_487_scaffold_121_21	CBAJDB_487	LP_bin.86	0.934694	0.178602	0.897923	0.83995	0	0	0	0	0	0
CBAJDB_487_scaffold_121_22	CBAJDB_487	LP_bin.86	0.571308	1.45555	2.40114	5.13398	0	0	0	0	0	0
CBAJDB_487_scaffold_121_24	CBAJDB_487	LP_bin.86	2.09106	0.699234	1.69492	2.11399	0	0	0	0	0	0
CBAJDB_487_scaffold_121_25	CBAJDB_487	LP_bin.86	3.30089	0	0.686041	2.56699	0	0	0	0	0	0
CBAJDB_487_scaffold_121_26	CBAJDB_487	LP_bin.86	5.03038	0.384485	3.44315	5.42458	0	0	0	0	0	0
CBAJDB_487_scaffold_121_27	CBAJDB_487	LP_bin.86	5.80057	3.13238	5.45124	10.1986	0	0	0	0.282172	0	4.19811
CBAJDB_487_scaffold_121_28	CBAJDB_487	LP_bin.86	0	0	3.43521	0	0	0	0	0	0	0
CBAJDB_487_scaffold_121_29	CBAJDB_487	LP_bin.86	0.992698	0.632286	2.0265	4.90641	0	0	0	0	0	0
CBAJDB_487_scaffold_121_30	CBAJDB_487	LP_bin.86	1.9105	1.01406	1.78436	3.8152	0	0	0	0	0	0
CBAJDB_487_scaffold_121_31	CBAJDB_487	LP_bin.86	5.8321	0.607857	0.764	2.14402	0	0	0	0	0	0
CBAJDB_487_scaffold_121_32	CBAJDB_487	LP_bin.86	5.38465	1.87074	3.30649	2.47441	0	0	0	0	0	0
CBAJDB_487_scaffold_121_33	CBAJDB_487	LP_bin.86	2.16728	0.920283	0	3.246	0	0	0	0	0	0
CBAJDB_487_scaffold_121_34	CBAJDB_487	LP_bin.86	5.53216	1.52833	4.44211	1.34767	0	0	0	0	0	0
CBAJDB_487_scaffold_121_35	CBAJDB_487	LP_bin.86	1.29828	0.620191	0	0	0	0	0	0.363143	0	0
CBAJDB_487_scaffold_121_36	CBAJDB_487	LP_bin.86	5.57458	0.463129	8.07657	8.16769	0	0	0	0	0	0
CBAJDB_487_scaffold_121_37	CBAJDB_487	LP_bin.86	0.694888	0.189686	0	0	0	0	0	0	0	0
CBAJDB_487_scaffold_121_38	CBAJDB_487	LP_bin.86	7.26529	3.29712	8.01549	5.50872	0	0	0	0	0	0
CBAJDB_487_scaffold_121_39	CBAJDB_487	LP_bin.86	8.46043	5.23027	4.30285	9.39176	0	0	0	0.222727	0	0
CBAJDB_487_scaffold_121_40	CBAJDB_487	LP_bin.86	36.8141	16.6092	17.4987	49.9684	0	0	0	0	0	22.6966
CBAJDB_487_scaffold_121_42	CBAJDB_487	LP_bin.86	0.365936	0.699234	0.988706	4.93265	0	0	0	0	0	0
CBAJDB_487_scaffold_121_43	CBAJDB_487	LP_bin.86	4.54845	1.92641	4.39204	6.9528	0	0	0	0.157392	0	2.08148
CBAJDB_487_scaffold_121_44	CBAJDB_487	LP_bin.86	1.24418	0.169814	0	1.19793	0	0	0	0	0	0
CBAJDB_487_scaffold_121_45	CBAJDB_487	LP_bin.86	0.694427	0.497595	0.312707	1.17007	0	0	0	0	0	0
CBAJDB_487_scaffold_121_46	CBAJDB_487	LP_bin.86	8.36159	5.51798	14.5954	16.2675	0	0	0	0.482233	0	3.82646
CBAJDB_487_scaffold_121_47	CBAJDB_487	LP_bin.86	8.59616	1.51289	1.62987	13.7217	0	0	0	0	0	0
CBAJDB_487_scaffold_121_48	CBAJDB_487	LP_bin.86	8.54629	2.81034	3.00718	12.5916	0	0	0	0.0889487	0	0
CBAJDB_487_scaffold_121_49	CBAJDB_487	LP_bin.86	4.21266	1.62768	1.9528	4.17535	0	0	0	0	0	0.343746
CBAJDB_487_scaffold_121_50	CBAJDB_487	LP_bin.86	1.83568	0.399993	0.290043	3.2558	0	0	0	0	0	0
CBAJDB_487_scaffold_121_51	CBAJDB_487	LP_bin.86	3.78133	0.466156	5.2731	2.46632	0	0	0	0	0	0
CBAJDB_487_scaffold_121_52	CBAJDB_487	LP_bin.86	0.46367	0.332245	2.71433	0.781258	0	0	0	0.129694	0	0
CBAJDB_487_scaffold_121_53	CBAJDB_487	LP_bin.86	0.312783	1.89262	4.50717	4.91887	0	0	0	0	0	0
CBAJDB_487_scaffold_121_54	CBAJDB_487	LP_bin.86	0.763971	0.729903	1.17951	1.47114	0	0	0	0	0	0
CBAJDB_487_scaffold_121_55	CBAJDB_487	LP_bin.86	0.565537	0.0675397	0.509333	0.476449	0	0	0	0	0	0
CBAJDB_487_scaffold_121_56	CBAJDB_487	LP_bin.86	0	0	0.382725	0.477353	0	0	0	0	0	0
CBAJDB_487_scaffold_121_57	CBAJDB_487	LP_bin.86	1.01378	0.352207	0	2.48459	0	0	0	0	0	0
CBAJDB_487_scaffold_121_58	CBAJDB_487	LP_bin.86	0.555025	0.397706	0	3.74074	0	0	0	0	0	0
CBAJDB_487_scaffold_121_59	CBAJDB_487	LP_bin.86	4.52429	4.68275	1.58459	0.84702	0	0	13.7584	0.281222	0	0
CBAJDB_487_scaffold_121_60	CBAJDB_487	LP_bin.86	12.159	1.89111	5.60266	7.62318	0	0	0	0	0	0
CBAJDB_487_scaffold_121_61	CBAJDB_487	LP_bin.86	2.49712	0.3767	0	2.65738	0	0	0	0	0	5.834
CBAJDB_487_scaffold_121_62	CBAJDB_487	LP_bin.86	0.248836	0	0	0	0	0	0	0	0	0
CBAJDB_487_scaffold_121_63	CBAJDB_487	LP_bin.86	0	0	0.772781	5.7831	0	0	0	0	0	0
CBAJDB_487_scaffold_121_64	CBAJDB_487	LP_bin.86	2.15339	0	0	0	0	0	0	0	0	0
CBAJDB_487_scaffold_121_66	CBAJDB_487	LP_bin.86	0.272448	0.130149	1.22686	1.83624	0	0	0	0	0	0
CBAJDB_487_scaffold_121_67	CBAJDB_487	LP_bin.86	0.666526	0	0	1.49741	0	0	0	0	0	0
CBAJDB_487_scaffold_121_69	CBAJDB_487	LP_bin.86	0	0.160635	0	0	0	0	0	0	0	0
CBAJDB_487_scaffold_121_70	CBAJDB_487	LP_bin.86	0.144672	0	0.781767	0	0	0	0	0	0	0
CBAJDB_487_scaffold_121_72	CBAJDB_487	LP_bin.86	0	0	1.62005	0	0	0	0	0	0	0
CBAJDB_487_scaffold_121_73	CBAJDB_487	LP_bin.86	0.214514	0	0.772781	4.33733	0	0	0	0	0	0
CBAJDB_487_scaffold_121_74	CBAJDB_487	LP_bin.86	8.84418	5.01258	2.43007	8.08241	0	0	0	0	0	0
CBAJDB_487_scaffold_121_75	CBAJDB_487	LP_bin.86	2.43427	1.64738	0.82213	2.7344	0	0	1.85066	0.056741	0	0
CBAJDB_487_scaffold_121_77	CBAJDB_487	LP_bin.86	0.141384	0.135079	0	1.90579	0	0	0	0	0	0
CBAJDB_487_scaffold_121_78	CBAJDB_487	LP_bin.86	0.308475	0	0	0	0	0	0	0	0	0
CBAJDB_487_scaffold_121_80	CBAJDB_487	LP_bin.86	0	0	0	1.63354	0	0	0	0	0	0
CBAJDB_487_scaffold_121_81	CBAJDB_487	LP_bin.86	0.494377	0	1.33573	0	0	0	0	0	0	0
CBAJDB_487_scaffold_121_82	CBAJDB_487	LP_bin.86	0.484746	0	0	0	0	0	0	0	0	0
CBAJDB_487_scaffold_121_84	CBAJDB_487	LP_bin.86	0.717797	0	0	0	0	0	0	0	0	0
CBAJDB_487_scaffold_121_86	CBAJDB_487	LP_bin.86	6.95505	0.885986	1.25277	4.68755	0	0	0	0	0	0
CBAJDB_487_scaffold_121_87	CBAJDB_487	LP_bin.86	1.79996	0.45255	0.682558	1.91547	0	0	0	0	0	0
CBAJDB_487_scaffold_121_88	CBAJDB_487	LP_bin.86	0.522034	0.0831258	0	0	0	0	0	0	0	0
CBAJDB_487_scaffold_121_89	CBAJDB_487	LP_bin.86	0.424153	0.135079	0.382	0.476449	0	0	0	0	0	0
CBAJDB_487_scaffold_121_90	CBAJDB_487	LP_bin.86	0.563403	0	0	0	0	0	0	0	0	0
CBAJDB_487_scaffold_121_91	CBAJDB_487	LP_bin.86	0.722428	0.230071	0	0	0	0	0	0	0	0
CBAJDB_487_scaffold_121_93	CBAJDB_487	LP_bin.86	17.1697	0	10.7571	0	0	0	0	0	0	0
CBAJDB_487_scaffold_121_94	CBAJDB_487	LP_bin.86	3.86125	1.04051	1.96168	2.66912	0	0	0	0	0	0
CBAJDB_487_scaffold_121_95	CBAJDB_487	LP_bin.86	0.224852	0.214825	0.810024	1.51545	0	0	0	0	0	0
CBAJDB_487_scaffold_121_96	CBAJDB_487	LP_bin.86	0.761744	0.727775	0	0	0	0	0	0	0	0
CBAJDB_487_scaffold_121_97	CBAJDB_487	LP_bin.86	1.13971	0	0	3.84069	0	0	0	0	0	0
CBAJDB_487_scaffold_121_98	CBAJDB_487	LP_bin.86	15.1635	1.85734	9.4545	30.1354	0	0	0	0.435015	0	0
CBAJDB_487_scaffold_121_99	CBAJDB_487	LP_bin.86	5.03459	3.3173	4.3779	4.68028	0	0	0	0.194239	0	0
CBAJDB_487_scaffold_121_100	CBAJDB_487	LP_bin.86	6.06264	0.977012	3.55237	12.3075	0	0	0	0	0	0
CBAJDB_487_scaffold_121_101	CBAJDB_487	LP_bin.86	0.730082	0.959097	0.493144	5.53566	0	0	0	0	0	0
CBAJDB_487_scaffold_121_102	CBAJDB_487	LP_bin.86	1.63811	0.11179	0.843034	2.36581	0	0	0	0	0	0
CBAJDB_487_scaffold_121_103	CBAJDB_487	LP_bin.86	4.90184	1.60987	0.643808	2.06483	0	0	0	0	0	0
CBAJDB_487_scaffold_121_104	CBAJDB_487	LP_bin.86	9.69664	1.52289	0.717779	8.95249	0	0	0	0	0	0
CBAJDB_487_scaffold_121_105	CBAJDB_487	LP_bin.86	3.10327	0.576505	4.50283	8.71472	0	0	0	0.0964467	0	0
CBAJDB_487_scaffold_121_106	CBAJDB_487	LP_bin.86	3.21903	1.02516	1.24248	3.09936	0	0	0	0	0	0
CBAJDB_487_scaffold_121_107	CBAJDB_487	LP_bin.86	4.39123	0.419541	2.76838	4.43938	0	0	0	0	0	1.21828
CBAJDB_487_scaffold_121_108	CBAJDB_487	LP_bin.86	0.671321	0.256554	0.967367	0	0	0	0	0	0	0
CBAJDB_487_scaffold_121_109	CBAJDB_487	LP_bin.86	0.356612	0.11357	0	0	0	0	0	0	0	0
CBAJDB_487_scaffold_121_110	CBAJDB_487	LP_bin.86	0.308475	0.0736797	0	0	0	0	0	0	0	0
CBAJDB_487_scaffold_121_111	CBAJDB_487	LP_bin.86	2.93765	0.605356	4.04637	4.27039	0	0	0	0	0	0
CBAJDB_487_scaffold_1140_1	CBAJDB_487	LP_bin.86	0.293901	0.280795	1.58816	0.990413	0	0	0	0	0	0
CBAJDB_487_scaffold_1140_2	CBAJDB_487	LP_bin.86	0.68487	0.163582	0	0	0	0	0	0	0	0
CBAJDB_487_scaffold_1140_3	CBAJDB_487	LP_bin.86	0	0	3.01039	3.7547	0	0	0	0	0	0
CBAJDB_487_scaffold_1140_4	CBAJDB_487	LP_bin.86	1.55092	0.0987838	0	1.39371	0	0	0	0.115683	0	0
CBAJDB_487_scaffold_1140_5	CBAJDB_487	LP_bin.86	0	0.367639	0.693113	0	0	0	0	0	0	0
CBAJDB_487_scaffold_1140_8	CBAJDB_487	LP_bin.86	0.277169	0.0882697	0	0	0	0	0	0	0	0
CBAJDB_487_scaffold_1140_9	CBAJDB_487	LP_bin.86	25.9159	9.18776	4.84423	11.5346	0	3.12357	0	0.182364	0	1.80879
CBAJDB_487_scaffold_1140_10	CBAJDB_487	LP_bin.86	0	1.45436	8.11609	16.0049	0	0	2.222	2.79318	1.9514	1.35143
CBAJDB_487_scaffold_1140_11	CBAJDB_487	LP_bin.86	0.0779237	0.818936	4.21077	3.15113	0	0	5.6872	1.22058	0	0
CBAJDB_487_scaffold_1140_12	CBAJDB_487	LP_bin.86	16.8304	1.23192	4.2784	36.5913	0	0	0	0.15186	0	2.25935
CBAJDB_487_scaffold_1140_13	CBAJDB_487	LP_bin.86	22.7162	1.53294	11.5602	40.9789	0	0	0	0.0944828	0	0
CBAJDB_487_scaffold_1140_14	CBAJDB_487	LP_bin.86	10.1368	1.95197	2.68928	14.8291	0	0	2.86755	0.0879187	0	0
CBAJDB_487_scaffold_1140_15	CBAJDB_487	LP_bin.86	2.22336	0.12874	0.728144	1.81635	0	0	0	0	0	0
CBAJDB_487_scaffold_1140_16	CBAJDB_487	LP_bin.86	2.87119	0.242043	0.912651	2.27661	0	0	0	0	0	0
CBAJDB_487_scaffold_1140_17	CBAJDB_487	LP_bin.86	2.22962	0.236688	0.44623	6.12216	0	0	0	0	0	0
CBAJDB_487_scaffold_1140_18	CBAJDB_487	LP_bin.86	1.80316	2.7564	0.974376	0	0	0	6.58012	0	0	0
CBAJDB_487_scaffold_1140_19	CBAJDB_487	LP_bin.86	18.8451	3.83326	13.3588	12.2914	0	0	0	0.272061	0	6.74615
CBAJDB_487_scaffold_1140_20	CBAJDB_487	LP_bin.86	1.88195	0.37459	0	1.58549	0	0	0	0.087734	0	0
CBAJDB_487_scaffold_1140_21	CBAJDB_487	LP_bin.86	1.34911	0.920679	0.231435	2.16493	0	0	0	0	0	0
CBAJDB_487_scaffold_1140_22	CBAJDB_487	LP_bin.86	0	0	0.564975	0	0	0	0	0	0	0
CBAJDB_487_scaffold_1140_23	CBAJDB_487	LP_bin.86	1.75237	0.669689	0	4.72422	0	0	0	0	0	0
CBAJDB_487_scaffold_1140_24	CBAJDB_487	LP_bin.86	0	0.84907	0	0	0	0	0	0	0	0
CBAJDB_487_scaffold_1140_25	CBAJDB_487	LP_bin.86	20.6067	2.04308	4.202	11.7921	0	0	0	0	0	0
CBAJDB_487_scaffold_1140_26	CBAJDB_487	LP_bin.86	15.922	1.24689	3.76123	15.8328	0	0	0	0	0	0
CBAJDB_487_scaffold_1140_27	CBAJDB_487	LP_bin.86	39.6674	0.839081	13.9737	34.5285	0	0	0	0	0	0
CBAJDB_487_scaffold_1140_28	CBAJDB_487	LP_bin.86	0	0	0	0	0	0	0	0.0938459	0	0
CBAJDB_487_scaffold_1140_29	CBAJDB_487	LP_bin.86	0.805585	0	0	0	0	0	0	0	0	0
CBAJDB_487_scaffold_1140_30	CBAJDB_487	LP_bin.86	9.01916	1.19312	6.74819	6.5463	0	0	0	0	0	0
CBAJDB_487_scaffold_1140_32	CBAJDB_487	LP_bin.86	5.96072	0.406779	6.13524	2.86956	0	0	0	0	0	0
CBAJDB_487_scaffold_1140_33	CBAJDB_487	LP_bin.86	1.64974	0.0985109	1.85724	6.25438	0	0	0	0.115363	0	0
CBAJDB_487_scaffold_1140_34	CBAJDB_487	LP_bin.86	3.71397	1.06451	3.34487	13.7672	0	0	0	0	0	10.3038
CBAJDB_487_scaffold_1140_35	CBAJDB_487	LP_bin.86	1.71218	0	1.85042	2.30794	0	0	0	0	0	0
CBAJDB_487_scaffold_1087_3	CBAJDB_487	LP_bin.86	0.453345	0	0	1.01848	0	0	0	0	0	0
CBAJDB_487_scaffold_1087_4	CBAJDB_487	LP_bin.86	0.785799	0.125126	0	0	0	0	0	0	0	0
CBAJDB_487_scaffold_1087_5	CBAJDB_487	LP_bin.86	3.43787	0.625631	5.01291	19.8604	0	0	0	0	0	0
CBAJDB_487_scaffold_1087_6	CBAJDB_487	LP_bin.86	7.01606	1.07251	2.78027	10.4031	0	0	0	0.156998	0	9.34317
CBAJDB_487_scaffold_1087_7	CBAJDB_487	LP_bin.86	17.3168	5.40058	13.4141	25.3984	0	0	0	0.602328	2.8755	0
CBAJDB_487_scaffold_1087_8	CBAJDB_487	LP_bin.86	2.73113	1.15971	2.73301	6.13573	0	0	0	0	0	0
CBAJDB_487_scaffold_1087_9	CBAJDB_487	LP_bin.86	1.26527	1.66216	0.284881	2.13191	0	0	0	0	0	0
CBAJDB_487_scaffold_1087_10	CBAJDB_487	LP_bin.86	0.686129	1.17996	0.988706	0.924871	0	0	0	0.307069	0	0
CBAJDB_487_scaffold_1087_11	CBAJDB_487	LP_bin.86	0.93648	2.17289	1.44585	0.901666	0	0	0	0	0	0
CBAJDB_487_scaffold_1087_13	CBAJDB_487	LP_bin.86	0.960581	0	0.741529	1.84974	0	0	0	0	0	0
CBAJDB_487_scaffold_1087_14	CBAJDB_487	LP_bin.86	0	0	1.43047	0	0	0	0	0	0	0
CBAJDB_487_scaffold_1087_15	CBAJDB_487	LP_bin.86	0.207364	0	0.373511	0	0	0	0	0	0	0
CBAJDB_487_scaffold_1087_18	CBAJDB_487	LP_bin.86	0	0.379372	0	0	0	0	0	0	0	0
CBAJDB_487_scaffold_1087_20	CBAJDB_487	LP_bin.86	4.21416	5.17659	4.33755	24.345	0	0	0	0.673571	0	0
CBAJDB_487_scaffold_1087_21	CBAJDB_487	LP_bin.86	11.5905	0.938446	8.49246	7.94416	0	0	0	0	0	2.18007
CBAJDB_487_scaffold_1087_22	CBAJDB_487	LP_bin.86	4.14727	1.76103	2.2134	3.10574	0	0	0	0	0	0
CBAJDB_487_scaffold_1087_23	CBAJDB_487	LP_bin.86	8.58714	0.656337	3.29973	5.4017	0	0	0	0	0	0
CBAJDB_487_scaffold_1087_24	CBAJDB_487	LP_bin.86	7.64206	0.845411	6.95503	9.21682	0	0	0	0	0	0
CBAJDB_487_scaffold_1087_25	CBAJDB_487	LP_bin.86	0	0.654329	3.08404	4.61587	0	0	0	0	0	0
CBAJDB_487_scaffold_1087_26	CBAJDB_487	LP_bin.86	2.68915	0	0.775008	6.52474	0	0	0	0	0	0
CBAJDB_487_scaffold_1087_27	CBAJDB_487	LP_bin.86	4.13197	0	0.992354	11.1394	0	0	0	0	0	0
CBAJDB_487_scaffold_1087_28	CBAJDB_487	LP_bin.86	2.03466	3.08347	0.758255	2.36433	0	0	0	0	2.24851	0
CBAJDB_487_scaffold_1087_29	CBAJDB_487	LP_bin.86	0.700947	0	0	0	0	0	0	0	0	0
CBAJDB_487_scaffold_1087_30	CBAJDB_487	LP_bin.86	0	0	0.284881	0	0	0	0	0	0	8.77572
CBAJDB_487_scaffold_1087_31	CBAJDB_487	LP_bin.86	2.78729	1.04204	0.436571	4.08385	0	0	0	0	0	0
CBAJDB_487_scaffold_1087_32	CBAJDB_487	LP_bin.86	0.206218	0.394044	0.742895	1.38986	0	0	0	0	0	0
CBAJDB_487_scaffold_1087_33	CBAJDB_487	LP_bin.86	0	0	0	0	0	0	0	0.261827	0	0
CBAJDB_487_scaffold_1087_34	CBAJDB_487	LP_bin.86	0.438092	0	0	1.77158	0	0	0	0	0	0
CBAJDB_487_scaffold_1087_35	CBAJDB_487	LP_bin.86	0	0	0.740848	0	0	0	0	0	0	0
CBAJDB_487_scaffold_1087_36	CBAJDB_487	LP_bin.86	0.21068	0.0335475	0	0	0	0	0	0.117859	0	0
CBAJDB_487_scaffold_1087_38	CBAJDB_487	LP_bin.86	43.8523	7.59988	23.5128	15.1214	0	0	0	0.228204	6.53665	0
CBAJDB_487_scaffold_1087_39	CBAJDB_487	LP_bin.86	36.3443	12.3817	20.3242	25.0738	0	0	0	0.320186	0	3.62947
CBAJDB_487_scaffold_1087_40	CBAJDB_487	LP_bin.86	11.3469	3.04307	0.717141	3.3542	0	0	0	0	0	4.41828
CBAJDB_487_scaffold_1087_41	CBAJDB_487	LP_bin.86	1.06038	0	2.674	0	0	0	0	0	0	0
CBAJDB_487_scaffold_101_1	CBAJDB_487	LP_bin.86	8.19748	0.641961	2.66265	21.9638	0	0	0	0	0	1.11849
CBAJDB_487_scaffold_101_2	CBAJDB_487	LP_bin.86	2.14963	0.186707	4.576	2.63419	0	0	0	0	0	0
CBAJDB_487_scaffold_101_3	CBAJDB_487	LP_bin.86	2.89141	0.125567	7.57543	12.4011	0	0	0	0.147047	0	2.917
CBAJDB_487_scaffold_101_4	CBAJDB_487	LP_bin.86	7.426	0.746826	5.28	11.8538	0	0	0	0	0	0
CBAJDB_487_scaffold_101_5	CBAJDB_487	LP_bin.86	0	0	0	2.08768	0	0	0	0	0	0
CBAJDB_487_scaffold_101_6	CBAJDB_487	LP_bin.86	3.38005	2.39893	4.87062	8.78687	0	0	0	0	0	0
CBAJDB_487_scaffold_101_7	CBAJDB_487	LP_bin.86	9.54837	4.14662	1.25083	3.51021	0	0	0	0	0	0
CBAJDB_487_scaffold_101_8	CBAJDB_487	LP_bin.86	1.22378	0	4.40865	0	0	0	0	0	0	0
CBAJDB_487_scaffold_101_9	CBAJDB_487	LP_bin.86	15.806	3.66571	4.50717	23.0484	0	0	0	1.16652	0	0
CBAJDB_487_scaffold_101_10	CBAJDB_487	LP_bin.86	1.36723	0.261252	0.492542	1.84297	0	0	0	0	0	0
CBAJDB_487_scaffold_101_11	CBAJDB_487	LP_bin.86	3.71639	0.308753	6.112	62.0745	0	0	0	0	0	0
CBAJDB_487_scaffold_101_12	CBAJDB_487	LP_bin.86	1.89607	0.776363	1.65884	19.7163	0	0	0	0	0	0
CBAJDB_487_scaffold_101_13	CBAJDB_487	LP_bin.86	42.5949	10.3487	32.1659	39.4612	0	0	0	0.982621	4.691	14.6193
CBAJDB_487_scaffold_101_14	CBAJDB_487	LP_bin.86	0	0.620191	0	2.18752	0	0	0	0	0	0
CBAJDB_487_scaffold_101_16	CBAJDB_487	LP_bin.86	0.172007	0.164336	2.16877	0	0	0	0	0	0	0
CBAJDB_487_scaffold_101_17	CBAJDB_487	LP_bin.86	0.300527	0.2297	0.433056	2.43058	0	0	0	0	0	4.66908
CBAJDB_487_scaffold_101_18	CBAJDB_487	LP_bin.86	0	0.716083	0.810024	0	0	0	0	0	0	0
CBAJDB_487_scaffold_101_19	CBAJDB_487	LP_bin.86	0.543198	0.222418	0.838652	0.523004	0	0	0	0	0	0
CBAJDB_487_scaffold_101_21	CBAJDB_487	LP_bin.86	0.761744	0	0	1.0268	0	0	0	0	0	0
CBAJDB_487_scaffold_101_23	CBAJDB_487	LP_bin.86	0.578689	0	0	0	0	0	0	0	0	0
CBAJDB_487_scaffold_101_25	CBAJDB_487	LP_bin.86	4.28325	2.50545	3.9363	8.83718	0	0	0	0.489009	0	0
CBAJDB_487_scaffold_101_26	CBAJDB_487	LP_bin.86	2.87119	0.796399	4.50438	5.61808	0	0	0	0.103626	0	0
CBAJDB_487_scaffold_101_27	CBAJDB_487	LP_bin.86	170.333	30.1398	139.924	213.256	0	0	3.45707	4.23974	9.10817	10.513
CBAJDB_487_scaffold_101_28	CBAJDB_487	LP_bin.86	2.80944	0.191726	7.22924	6.7625	0	0	0	0	0	0
CBAJDB_487_scaffold_101_29	CBAJDB_487	LP_bin.86	3.80872	0.363887	1.37208	2.56699	0	0	0	0.426137	0	0
CBAJDB_487_scaffold_101_30	CBAJDB_487	LP_bin.86	0.731871	0.419541	1.05462	4.43938	0	0	0	0	0	0
CBAJDB_487_scaffold_101_31	CBAJDB_487	LP_bin.86	4.46476	1.70627	4.50358	8.42562	0	0	0	0.199815	0	0
CBAJDB_487_scaffold_101_32	CBAJDB_487	LP_bin.86	8.9678	0.231565	2.61943	17.9689	0	0	0	0	0	0
CBAJDB_487_scaffold_101_33	CBAJDB_487	LP_bin.86	9.15305	1.02213	5.13875	8.01162	0	0	0	0	0	0
CBAJDB_487_scaffold_101_34	CBAJDB_487	LP_bin.86	4.14727	1.10065	0.830024	9.31722	0	0	0	0	0	0
CBAJDB_487_scaffold_101_35	CBAJDB_487	LP_bin.86	1.63708	2.81534	5.30779	4.41342	0	0	0	0	0	0
CBAJDB_487_scaffold_101_36	CBAJDB_487	LP_bin.86	18.6627	4.66989	10.4049	11.9793	0	0	0	0	0	0
CBAJDB_487_scaffold_101_37	CBAJDB_487	LP_bin.86	2.8529	1.81712	0	0	0	0	0	0	0	0
CBAJDB_487_scaffold_101_38	CBAJDB_487	LP_bin.86	3.43222	0.409896	2.06075	2.89155	0	0	0	0	0	0
CBAJDB_487_scaffold_101_39	CBAJDB_487	LP_bin.86	4.19549	0.276442	3.12707	3.4127	0	0	0	0.080933	0	0
CBAJDB_487_scaffold_101_40	CBAJDB_487	LP_bin.86	0	0.835804	2.101	0	0	0	0	0	0	0
CBAJDB_487_scaffold_101_41	CBAJDB_487	LP_bin.86	3.69153	0	0	5.5289	0	0	0	0	0	0
CBAJDB_487_scaffold_101_42	CBAJDB_487	LP_bin.86	6.0716	0.950959	8.42641	11.4043	0	0	0	0.111364	6.37977	0
CBAJDB_487_scaffold_101_43	CBAJDB_487	LP_bin.86	3.96157	0.354835	2.11842	5.00627	0	0	0	0	0	0
CBAJDB_487_scaffold_101_44	CBAJDB_487	LP_bin.86	0.962759	0.283023	2.53454	2.99482	0	0	0	0.16572	0	0
CBAJDB_487_scaffold_101_45	CBAJDB_487	LP_bin.86	2.54492	0.945556	2.292	1.90579	0	0	0	0	0	0
CBAJDB_487_scaffold_101_46	CBAJDB_487	LP_bin.86	3.9022	1.13467	11.0016	5.71738	0	0	0	0.569474	0	0
CBAJDB_487_scaffold_101_47	CBAJDB_487	LP_bin.86	6.22091	0.475479	4.70624	5.86985	0	0	0	0.139205	0	0
CBAJDB_487_scaffold_101_48	CBAJDB_487	LP_bin.86	0.401349	0	0	0	0	0	0	0	0	0
CBAJDB_487_scaffold_101_49	CBAJDB_487	LP_bin.86	1.13971	0.816663	0.256611	1.92034	0	0	0	0	0	0
CBAJDB_487_scaffold_101_50	CBAJDB_487	LP_bin.86	7.64728	4.21427	8.54973	16.4802	0	0.918816	0	0.0804651	0.768276	0
CBAJDB_487_scaffold_101_51	CBAJDB_487	LP_bin.86	4.30678	4.80051	12.4983	25.8015	0	0	0	0.803104	0	13.2761
CBAJDB_487_scaffold_101_52	CBAJDB_487	LP_bin.86	12.7989	29.3583	9.24186	25.4605	0	0	2.05753	0.189251	0	0
CBAJDB_487_scaffold_101_53	CBAJDB_487	LP_bin.86	26.5561	31.9195	15.2099	44.5394	0.833589	0	4.46585	0.410768	0	0
CBAJDB_487_scaffold_101_54	CBAJDB_487	LP_bin.86	21.9822	28.8952	11.6925	29.8298	0	0	0	0	0	0
CBAJDB_487_scaffold_101_55	CBAJDB_487	LP_bin.86	6.11574	1.06658	6.99422	12.431	0	0	0	0.0543061	0	0
CBAJDB_487_scaffold_101_56	CBAJDB_487	LP_bin.86	0.273781	0.174381	1.97258	1.84522	0	0	0	0	0	0
CBAJDB_487_scaffold_101_57	CBAJDB_487	LP_bin.86	0.749005	0.119267	4.94683	3.36542	0	0	0	0	0	0
CBAJDB_487_scaffold_101_58	CBAJDB_487	LP_bin.86	11.4962	3.28081	8.87462	14.0876	0	0	0	0.167046	0	0
CBAJDB_487_scaffold_101_59	CBAJDB_487	LP_bin.86	24.1476	7.1458	20.1439	28.3251	0	0	5.1988	0.159395	0	0
CBAJDB_487_scaffold_101_60	CBAJDB_487	LP_bin.86	4.44811	1.75533	4.18023	6.51723	0	0	0	0	0	0
CBAJDB_487_scaffold_101_61	CBAJDB_487	LP_bin.86	7.98666	3.58167	4.40384	7.68976	0	0	0	0.364728	0	0
CBAJDB_487_scaffold_101_62	CBAJDB_487	LP_bin.86	4.88427	0.97938	6.2996	5.28327	0	0	0	0.202398	0	0
CBAJDB_487_scaffold_101_63	CBAJDB_487	LP_bin.86	6.9217	1.5451	8.73899	13.5156	0	0	0	0.0723768	0	0
CBAJDB_487_scaffold_101_64	CBAJDB_487	LP_bin.86	2.01396	0.769661	4.59499	4.52455	0	0	0	0	0	0
CBAJDB_487_scaffold_101_65	CBAJDB_487	LP_bin.86	6.00055	1.65187	9.70925	16.4511	0	0	0	0.227583	0	0
CBAJDB_487_scaffold_101_66	CBAJDB_487	LP_bin.86	8.54438	0	25.1107	18.1854	0	0	0	0	0	0
CBAJDB_487_scaffold_101_67	CBAJDB_487	LP_bin.86	4.18959	1.09166	3.65888	9.41229	0	0	0	0.710228	0	0
CBAJDB_487_scaffold_101_68	CBAJDB_487	LP_bin.86	0.578689	1.10577	0.521178	5.85035	0	0	0	0	0	0
CBAJDB_487_scaffold_101_69	CBAJDB_487	LP_bin.86	10.2835	0.970366	14.4069	20.5359	0	0	0	0.142046	0	0
CBAJDB_487_scaffold_101_70	CBAJDB_487	LP_bin.86	5.90986	0.594349	16.808	17.8192	0	0	0	0.174006	0	0
CBAJDB_487_scaffold_101_71	CBAJDB_487	LP_bin.86	9.17497	2.19146	3.75598	8.43234	0	0	0	0	0	0
CBAJDB_487_scaffold_101_72	CBAJDB_487	LP_bin.86	11.8378	1.5003	5.43948	13.8401	0	0	0	0.405451	0	1.3405
CBAJDB_487_scaffold_101_73	CBAJDB_487	LP_bin.86	6.12806	0.79838	13.2959	7.5094	0	0	0	0.155826	0	0
CBAJDB_487_scaffold_101_74	CBAJDB_487	LP_bin.86	10.5719	1.75213	15.9336	17.4496	0	0	0	0.241395	0	0
CBAJDB_487_scaffold_101_75	CBAJDB_487	LP_bin.86	6.25453	1.5421	12.3561	24.4766	0	7.73295	0	0.677212	19.3979	22.3899
CBAJDB_487_scaffold_101_76	CBAJDB_487	LP_bin.86	9.17497	4.38291	12.3947	8.43234	1.42036	0	7.60941	0.466608	0	9.25617
CBAJDB_487_scaffold_101_77	CBAJDB_487	LP_bin.86	47.3746	17.659	39.7574	55.6346	0	0	0	0.401552	5.75099	3.98282
CBAJDB_487_scaffold_101_78	CBAJDB_487	LP_bin.86	5.9905	0	2.49007	21.7402	0	0	0	0	0	0
CBAJDB_487_scaffold_101_79	CBAJDB_487	LP_bin.86	1.74344	0.302853	0.570972	2.67054	0	0	0	0	0	0
CBAJDB_487_scaffold_101_80	CBAJDB_487	LP_bin.86	1.74135	0.361673	0.545493	1.02055	0	0	0	0	0	1.68038
CBAJDB_487_scaffold_101_81	CBAJDB_487	LP_bin.86	0.420738	0.287125	0.433056	0	0	0	0	0	0	0
CBAJDB_487_scaffold_101_82	CBAJDB_487	LP_bin.86	3.16541	0.12601	0	3.55569	0	0	0	0	0	0
CBAJDB_487_scaffold_101_83	CBAJDB_487	LP_bin.86	1.64429	0.157097	0.296176	2.21643	0	0	0	0	0	0
CBAJDB_487_scaffold_101_84	CBAJDB_487	LP_bin.86	0.531701	0.101598	0	0	0	0	0	0	0	0
CBAJDB_487_scaffold_101_85	CBAJDB_487	LP_bin.86	0.643542	0	0.386391	1.44578	0	0	0	0	0	0
CBAJDB_487_scaffold_101_86	CBAJDB_487	LP_bin.86	4.29242	0.891524	3.3616	3.77347	0	0	0	0	0	0
CBAJDB_487_scaffold_101_87	CBAJDB_487	LP_bin.86	3.57181	0.682506	0.643368	6.0183	0	0	0	0.199815	0	0
CBAJDB_487_scaffold_101_88	CBAJDB_487	LP_bin.86	1.64232	2.71023	1.8825	1.00626	0	0	0	0	0	0
CBAJDB_487_scaffold_101_89	CBAJDB_487	LP_bin.86	6.19632	0.986667	2.12591	3.97731	0	0	0	0	0	0
CBAJDB_487_scaffold_101_90	CBAJDB_487	LP_bin.86	1.9645	0	1.41541	10.5922	0	0	0	0	0	0
CBAJDB_487_scaffold_101_91	CBAJDB_487	LP_bin.86	4.2194	0.775238	4.96932	4.37504	0	0	0	0.181571	0	1.80093
CBAJDB_487_scaffold_101_92	CBAJDB_487	LP_bin.86	47.901	1.66418	31.1508	70.4382	0	0	0	0.417614	0	0
CBAJDB_487_scaffold_101_93	CBAJDB_487	LP_bin.86	26.9012	2.32921	13.6281	33.4287	0	0	0	0.188114	0	3.73166
CBAJDB_487_scaffold_101_94	CBAJDB_487	LP_bin.86	1.4477	0.120273	1.24714	1.6969	0	0	0	0.281696	0	0
CBAJDB_487_scaffold_101_95	CBAJDB_487	LP_bin.86	1.1756	0.280795	3.44101	1.98083	0	0	0	0	0	0
CBAJDB_487_scaffold_101_96	CBAJDB_487	LP_bin.86	2.62855	1.5068	0	7.08634	0	0	0	0.294094	0	0
CBAJDB_487_scaffold_101_97	CBAJDB_487	LP_bin.86	2.73816	0.137687	0	1.94259	0	0	0	0	0	0
CBAJDB_487_scaffold_101_98	CBAJDB_487	LP_bin.86	0.264719	0	0	1.78415	0	0	0	0	0	0
CBAJDB_487_scaffold_101_99	CBAJDB_487	LP_bin.86	2.71223	3.08486	0	2.6114	0	0	0	0	0	0
CBAJDB_487_scaffold_101_100	CBAJDB_487	LP_bin.86	0	0	1.40067	0	0	0	0	0	0	0
CBAJDB_487_scaffold_101_101	CBAJDB_487	LP_bin.86	0	0.273264	0	0	0	0	0	0	0	0
CBAJDB_487_scaffold_101_102	CBAJDB_487	LP_bin.86	0.491124	0.156408	0	1.10335	0	0	0	0	0	0
CBAJDB_487_scaffold_101_103	CBAJDB_487	LP_bin.86	0.625566	0.398446	0.375598	0.936927	0	0	0	0	0	0
CBAJDB_487_scaffold_101_104	CBAJDB_487	LP_bin.86	0.883442	0	0.795645	0	0	0	0	0	0	0
CBAJDB_487_scaffold_101_105	CBAJDB_487	LP_bin.86	2.53531	0	2.53706	1.8986	0	0	0	0	0	6.25228
CBAJDB_487_scaffold_101_106	CBAJDB_487	LP_bin.86	97.0576	71.9823	33.3047	73.3731	0.784706	2.20771	6.30595	1.35338	1.846	16.6197
CBAJDB_487_scaffold_101_107	CBAJDB_487	LP_bin.86	172.763	25.6904	113.334	178.149	0	0	2.77977	0.852274	0	8.45334
CBAJDB_487_scaffold_101_108	CBAJDB_487	LP_bin.86	66.6207	18.0436	53.0356	65.1463	0	0	5.42663	1.16466	0	9.90152
CBAJDB_487_scaffold_101_109	CBAJDB_487	LP_bin.86	1.15291	2.47837	0.519166	0.971293	0	0	0	0.161241	0	0
CBAJDB_487_scaffold_101_110	CBAJDB_487	LP_bin.86	1.37226	0.262213	0.247176	4.62436	0	0	0	0	0	0
CBAJDB_487_scaffold_101_111	CBAJDB_487	LP_bin.86	5.40237	0.938446	3.24365	11.0335	0	0	0	0	5.24652	0
CBAJDB_487_scaffold_101_112	CBAJDB_487	LP_bin.86	0.403082	0.616172	0.290419	1.63001	0	0	0	0.180395	0	0
CBAJDB_487_scaffold_101_113	CBAJDB_487	LP_bin.86	0.496019	0	0.670086	0.835764	0	0	0	0	0	0
CBAJDB_487_scaffold_101_115	CBAJDB_487	LP_bin.86	3.6766	0.992703	1.43966	8.61893	0	0	0	0.268275	2.56147	0
CBAJDB_487_scaffold_101_116	CBAJDB_487	LP_bin.86	4.93559	0.736797	9.44581	19.751	0	0	0	0.172568	0	0
CBAJDB_487_scaffold_101_117	CBAJDB_487	LP_bin.86	0.566764	0	0.291679	0.545694	0	0	0	0	0	0
CBAJDB_487_scaffold_101_118	CBAJDB_487	LP_bin.86	0.160539	0	0.57834	0	0	0	0	0	0	0
CBAJDB_487_scaffold_101_119	CBAJDB_487	LP_bin.86	5.24407	2.65247	3.33382	6.23715	0	0	0	0	0	0
CBAJDB_487_scaffold_101_120	CBAJDB_487	LP_bin.86	75.1325	36.9263	56.3881	64.92	0	0	8.78764	1.48186	0	26.7235
CBAJDB_487_scaffold_101_121	CBAJDB_487	LP_bin.86	42.3393	32.3344	45.9084	60.0752	0	5.33805	5.08241	2.18157	4.46346	1.54557
CBAJDB_487_scaffold_101_122	CBAJDB_487	LP_bin.86	127.266	20.9454	139.122	192.462	0	0	4.10267	0.754724	10.8091	4.99053
CBAJDB_487_scaffold_232_1	CBAJDB_487	LP_bin.86	0	0.142644	0	0	0	0	0	0	0	0
CBAJDB_487_scaffold_232_2	CBAJDB_487	LP_bin.86	9.83576	0.903572	17.7165	24.6466	0	0	0	0.141086	0	0
CBAJDB_487_scaffold_232_3	CBAJDB_487	LP_bin.86	0.497672	0.11887	1.56875	5.0313	0	0	0	0	0	0
CBAJDB_487_scaffold_232_4	CBAJDB_487	LP_bin.86	2.20372	0.26318	8.6831	8.35455	0	0	0	0	0	0
CBAJDB_487_scaffold_232_5	CBAJDB_487	LP_bin.86	1.9645	0.853133	0.643368	2.40732	0	0	0	0.199815	0	0
CBAJDB_487_scaffold_232_6	CBAJDB_487	LP_bin.86	14.5354	2.22881	16.4848	14.5134	0	0	0	0.200776	0	7.96565
CBAJDB_487_scaffold_232_7	CBAJDB_487	LP_bin.86	70.4009	30.7179	37.61	48.5695	1.25864	0	0	0.826958	5.92181	0
CBAJDB_487_scaffold_232_8	CBAJDB_487	LP_bin.86	0.126957	0	0	0	0	0	0	0	0	4.22667
CBAJDB_487_scaffold_232_9	CBAJDB_487	LP_bin.86	23.9705	11.6143	12.0277	25.3873	0	0	6.2481	0.383132	0	0
CBAJDB_487_scaffold_232_10	CBAJDB_487	LP_bin.86	60.1664	28.4755	101.851	73.2167	0	0	10.1648	0.623305	17.8538	6.1823
CBAJDB_487_scaffold_232_11	CBAJDB_487	LP_bin.86	72.7202	31.6645	113.483	130.12	0	0	2.34842	3.24011	2.06242	9.2841
CBAJDB_487_scaffold_232_12	CBAJDB_487	LP_bin.86	62.908	17.6301	105.758	155.461	0	0	0	3.2846	0	60.5031
CBAJDB_487_scaffold_232_14	CBAJDB_487	LP_bin.86	4.54307	2.26889	2.78971	5.91508	0	0	0	0.173284	0	1.71873
CBAJDB_487_scaffold_232_15	CBAJDB_487	LP_bin.86	2.38247	1.51749	10.0133	2.67622	0	0	0	0	0	8.81306
CBAJDB_487_scaffold_232_16	CBAJDB_487	LP_bin.86	17.271	2.11375	6.17043	21.1642	0	0	0	0	2.2872	0.791996
CBAJDB_487_scaffold_232_17	CBAJDB_487	LP_bin.86	22.3436	1.48073	8.84019	32.2073	0	0	0	0	0	7.16633
CBAJDB_487_scaffold_232_18	CBAJDB_487	LP_bin.86	1.45424	0.926259	7.85828	1.63354	0	0	0	0	0	0
CBAJDB_487_scaffold_232_19	CBAJDB_487	LP_bin.86	19.3373	1.28895	12.9604	27.2781	0	0	0	0	0	0
CBAJDB_487_scaffold_232_20	CBAJDB_487	LP_bin.86	43.199	0.9051	26.961	60.018	0	0	0	0	0	0
CBAJDB_487_scaffold_232_21	CBAJDB_487	LP_bin.86	4.11678	1.31106	1.73023	2.77461	0	0	0	0.307069	0	0
CBAJDB_487_scaffold_232_22	CBAJDB_487	LP_bin.86	3.73254	1.08533	4.67701	8.75008	0	0	2.96105	0.181571	0	0
CBAJDB_487_scaffold_232_23	CBAJDB_487	LP_bin.86	6.92637	9.19097	1.73278	11.6705	0	0	0	0.322897	0	1.06756
CBAJDB_487_scaffold_232_24	CBAJDB_487	LP_bin.86	4.89217	6.57823	0.979106	7.93773	0	0	0	0.101363	0	0
CBAJDB_487_scaffold_232_25	CBAJDB_487	LP_bin.86	7.10047	7.15053	1.037	2.58679	0.653585	0	3.5015	0	0	0
CBAJDB_487_scaffold_232_26	CBAJDB_487	LP_bin.86	0.236987	0.226419	0.42687	1.59724	0	0	0	0	0	0
CBAJDB_487_scaffold_232_27	CBAJDB_487	LP_bin.86	4.90132	0	0	2.54106	0	0	0	0	0	0
CBAJDB_487_scaffold_232_28	CBAJDB_487	LP_bin.86	0	0.13159	0	0.928284	0	0	0	0	0	0
CBAJDB_487_scaffold_232_29	CBAJDB_487	LP_bin.86	0	0.0919097	0.346557	0	0	0	0	0	0	1.06756
CBAJDB_487_scaffold_232_30	CBAJDB_487	LP_bin.86	46.3792	26.1949	45.5393	43.7504	0	0	3.1169	1.33789	5.47463	14.2179
CBAJDB_487_scaffold_232_31	CBAJDB_487	LP_bin.86	3.28269	0.232319	2.18997	2.45829	0	0	0	0	0	0
CBAJDB_487_scaffold_232_32	CBAJDB_487	LP_bin.86	18.0406	9.50959	11.2053	20.9637	0	0	0	0	0	0
CBAJDB_487_scaffold_232_33	CBAJDB_487	LP_bin.86	9.82248	0.268127	7.07705	17.0232	0	0	0	0	0	0
CBAJDB_487_scaffold_232_34	CBAJDB_487	LP_bin.86	4.36271	0.926259	2.61943	19.6025	0	0	0	0	0	0
CBAJDB_487_scaffold_232_35	CBAJDB_487	LP_bin.86	1.79292	0.622899	0	2.19707	0	0	0	0.182364	0	0
CBAJDB_487_scaffold_232_36	CBAJDB_487	LP_bin.86	0.602023	0.575177	3.25316	6.7625	0	0	0	0	0	0
CBAJDB_487_scaffold_232_37	CBAJDB_487	LP_bin.86	22.3953	8.55863	37.6499	45.2817	0	0	0	0	0	0
CBAJDB_487_scaffold_232_38	CBAJDB_487	LP_bin.86	11.8375	5.45103	5.28251	10.7814	0	0	0	0.0596591	0	0
CBAJDB_487_scaffold_232_39	CBAJDB_487	LP_bin.86	0.912496	0.083029	0.0782677	1.46429	0	0	0	0	0	0
CBAJDB_487_scaffold_232_40	CBAJDB_487	LP_bin.86	2.08651	2.43646	0	4.68755	0	0	0	0	0	0
CBAJDB_487_scaffold_232_41	CBAJDB_487	LP_bin.86	7.05604	1.36782	8.47307	22.7442	0	0	0	0.114415	3.27728	0
CBAJDB_487_scaffold_232_42	CBAJDB_487	LP_bin.86	1.53011	0.354395	4.59349	7.81258	0	0	0	0.0518775	0	1.0291
CBAJDB_487_scaffold_232_43	CBAJDB_487	LP_bin.86	1.06644	0.101888	8.06784	3.59378	0	0	0	0.119318	3.41773	0
CBAJDB_487_scaffold_232_44	CBAJDB_487	LP_bin.86	11.919	5.99344	9.60457	12.6839	0	0	0	0.701872	0	6.96158
CBAJDB_487_scaffold_232_45	CBAJDB_487	LP_bin.86	1.76341	0.56159	4.23509	2.97124	0	0	0	0	0	0
CBAJDB_487_scaffold_232_46	CBAJDB_487	LP_bin.86	10.1428	1.9381	0	2.7344	0	0	0	0	0	0
CBAJDB_487_scaffold_232_47	CBAJDB_487	LP_bin.86	13.7694	0.978502	11.6836	16.1063	0	0	0	0.127321	0	0
CBAJDB_487_scaffold_232_48	CBAJDB_487	LP_bin.86	3.57915	0.837439	7.23632	5.41529	0	0	0	0	0	0
CBAJDB_487_scaffold_232_49	CBAJDB_487	LP_bin.86	20.7364	4.54934	15.7705	25.8812	0	0	0	0	0	0
CBAJDB_487_scaffold_232_50	CBAJDB_487	LP_bin.86	5.12712	1.76345	8.49635	4.14667	0	0	0	0	0	0
CBAJDB_487_scaffold_232_51	CBAJDB_487	LP_bin.86	14.5047	1.47817	6.09616	16.9448	0	0	0	0.32457	3.09898	0
CBAJDB_487_scaffold_232_52	CBAJDB_487	LP_bin.86	9.33136	3.07422	6.95503	15.1806	0	0	0	1.08004	0	0
CBAJDB_487_scaffold_232_53	CBAJDB_487	LP_bin.86	10.6912	2.50881	8.10838	8.84902	0	0	0	0.209856	0	0
CBAJDB_487_scaffold_232_54	CBAJDB_487	LP_bin.86	22.681	2.04752	3.21684	8.42562	0	0	0	0.199815	0	0
CBAJDB_487_scaffold_232_55	CBAJDB_487	LP_bin.86	28.9524	2.50591	12.1744	15.6378	0	0	0	0.112869	0	0
CBAJDB_487_scaffold_232_56	CBAJDB_487	LP_bin.86	5.6096	1.2368	5.05211	2.90827	0	0	0	0	0	0
CBAJDB_487_scaffold_232_57	CBAJDB_487	LP_bin.86	0.223506	0	1.20776	1.50638	0	0	0	0	0	0
CBAJDB_487_scaffold_232_58	CBAJDB_487	LP_bin.86	7.52782	13.1856	24.2939	19.0259	0	0	11.4461	0	0	0
CBAJDB_487_scaffold_232_59	CBAJDB_487	LP_bin.86	20.6126	22.3546	63.2181	86.3581	0	0	0	0.623305	0	0
CBAJDB_487_scaffold_232_60	CBAJDB_487	LP_bin.86	18.5548	8.65757	43.1373	84.3397	0	0	0	0.724186	0	23.943
CBAJDB_487_scaffold_232_61	CBAJDB_487	LP_bin.86	0	0	0	0.607645	0	0	0	0	0	0
CBAJDB_487_scaffold_232_62	CBAJDB_487	LP_bin.86	1.03682	0	0.933777	0	0	0	0	0	0	0
CBAJDB_487_scaffold_232_64	CBAJDB_487	LP_bin.86	3.07181	1.55048	6.26385	8.98446	0	0	0	0.0648469	0	0
CBAJDB_487_scaffold_232_65	CBAJDB_487	LP_bin.86	10.7	4.27931	3.80981	12.5782	0	0	0	0.278409	0	8.28428
CBAJDB_487_scaffold_232_66	CBAJDB_487	LP_bin.86	7.74836	2.86561	6.303	7.29988	0.567511	0	0	0	0	0
CBAJDB_487_scaffold_232_67	CBAJDB_487	LP_bin.86	26.7298	3.22099	9.10885	34.083	1.64029	0	0	0	0	0
CBAJDB_487_scaffold_232_68	CBAJDB_487	LP_bin.86	5.06425	2.86721	1.01355	5.05658	0	0	0	0	0	0
CBAJDB_487_scaffold_232_69	CBAJDB_487	LP_bin.86	10.3757	3.99094	3.64072	3.63271	0	0	0	0.301526	0	0
CBAJDB_487_scaffold_232_70	CBAJDB_487	LP_bin.86	10.6043	1.88959	8.11028	5.67226	0	0	0	0.28249	0	0
CBAJDB_487_scaffold_232_72	CBAJDB_487	LP_bin.86	0	0.299672	0	1.057	0	0	0	0	0	0
CBAJDB_487_scaffold_232_73	CBAJDB_487	LP_bin.86	3.15306	1.3841	1.84197	1.1487	0	0	0	0.190691	0	0
CBAJDB_487_scaffold_232_74	CBAJDB_487	LP_bin.86	0	0.669689	0	2.36211	0	0	0	0	0	0
CBAJDB_487_scaffold_232_75	CBAJDB_487	LP_bin.86	11.405	5.6133	7.47022	19.7991	0	0	0	0.19334	0	0
CBAJDB_487_scaffold_232_76	CBAJDB_487	LP_bin.86	3.48836	1.6664	13.8234	11.7554	0	0	0	0.390293	0	0
CBAJDB_487_scaffold_232_77	CBAJDB_487	LP_bin.86	0	0.557202	0	0	0	0	0	0	0	0
CBAJDB_487_scaffold_232_78	CBAJDB_487	LP_bin.86	2.72697	1.13985	3.99094	2.2974	0	0	0	0	0	0
CBAJDB_487_scaffold_232_79	CBAJDB_487	LP_bin.86	1.7554	0.706158	2.82907	3.73611	0	0	0	0	0	0
CBAJDB_487_scaffold_232_80	CBAJDB_487	LP_bin.86	3.74753	0.8593	2.16006	3.0309	0	0	0	0.335433	0	0
CBAJDB_487_scaffold_232_81	CBAJDB_487	LP_bin.86	7.46509	3.19719	8.80971	8.67465	0	0	0	0.864029	0	0
CBAJDB_487_scaffold_232_82	CBAJDB_487	LP_bin.86	78.7476	40.6622	51.2439	49.0858	0	8.72315	16.6108	2.03714	0	50.5139
CBAJDB_487_scaffold_232_83	CBAJDB_487	LP_bin.86	30.626	20.4212	23.5599	17.201	0	0	0	2.14161	0	14.1612
CBAJDB_487_scaffold_232_84	CBAJDB_487	LP_bin.86	17.4768	5.4863	13.4914	10.0963	0	0	0	0.698351	8.00138	0
CBAJDB_487_scaffold_232_85	CBAJDB_487	LP_bin.86	2.97688	1.20328	5.36206	6.94504	0	0	0	0.256205	0	0
CBAJDB_487_scaffold_232_86	CBAJDB_487	LP_bin.86	3.02639	0.788572	3.056	6.18096	0	0	0	0	0	0
CBAJDB_487_scaffold_232_87	CBAJDB_487	LP_bin.86	2.74452	0.524426	2.30698	12.9482	0	0	0	0	0	0
CBAJDB_487_scaffold_232_88	CBAJDB_487	LP_bin.86	32.897	11.1818	50.1391	53.2977	0	0	0	0	0	21.0617
CBAJDB_487_scaffold_232_89	CBAJDB_487	LP_bin.86	4.95133	4.10673	4.21425	6.60083	0	0	0	0	0	0
CBAJDB_487_scaffold_232_90	CBAJDB_487	LP_bin.86	0.395676	0.630052	0.950275	3.55569	0	0	0	0	0	0
CBAJDB_487_scaffold_232_91	CBAJDB_487	LP_bin.86	2.44211	0.848439	1.34964	9.16482	0	0	0	0	0.889373	0
CBAJDB_487_scaffold_232_92	CBAJDB_487	LP_bin.86	1.16642	0	3.50167	10.4819	0	0	0	0	0	0
CBAJDB_487_scaffold_232_93	CBAJDB_487	LP_bin.86	0.165891	0.0792466	0.597618	0	0	0	0	0	0	0
CBAJDB_487_scaffold_232_94	CBAJDB_487	LP_bin.86	0	0.231565	0	0	0	0	0	0	0	0
CBAJDB_487_scaffold_232_95	CBAJDB_487	LP_bin.86	1.31428	0	0	0	0	0	0	0	0	0
CBAJDB_487_scaffold_232_96	CBAJDB_487	LP_bin.86	0.358898	0	0	0	0	0	0	0	0	0
CBAJDB_487_scaffold_6539_1	CBAJDB_487	LP_bin.86	0	0.184772	0	0	0	0	0	0	0	0
CBAJDB_487_scaffold_6539_2	CBAJDB_487	LP_bin.86	0.982248	0.268127	0	0	0	0	0	0	0	0
CBAJDB_487_scaffold_6539_3	CBAJDB_487	LP_bin.86	0.207364	0	0.0933777	0	0	0	0	0	0	0
CBAJDB_487_scaffold_6539_4	CBAJDB_487	LP_bin.86	0	0	0	1.27053	0	0	0	0	0	0
CBAJDB_487_scaffold_6539_5	CBAJDB_487	LP_bin.86	3.92899	0	0	3.31006	0	0	0	0	0	0
CBAJDB_487_scaffold_6539_6	CBAJDB_487	LP_bin.86	1.18493	0	0	0	0	0	0	0	0	0
CBAJDB_487_scaffold_449_1	CBAJDB_487	LP_bin.86	12.5728	4.69223	4.24623	7.94416	0	0	0	0	0	0
CBAJDB_487_scaffold_449_2	CBAJDB_487	LP_bin.86	14.9793	3.28456	11.0579	13.2403	0	0	0	0	0	16.3505
CBAJDB_487_scaffold_449_3	CBAJDB_487	LP_bin.86	9.41499	5.02267	8.52236	15.4611	0	0	0	0.213887	3.06327	0
CBAJDB_487_scaffold_449_4	CBAJDB_487	LP_bin.86	16.2701	10.9726	7.75754	6.45038	0	0	0	0	0	0
CBAJDB_487_scaffold_449_5	CBAJDB_487	LP_bin.86	62.755	41.5084	104.031	116.777	0	0	15.7285	7.52284	2.7626	19.1323
CBAJDB_487_scaffold_449_6	CBAJDB_487	LP_bin.86	66.5044	37.0761	105.117	109.81	1.00891	0	5.4051	6.79451	0	46.0238
CBAJDB_487_scaffold_449_7	CBAJDB_487	LP_bin.86	105.417	36.2788	139.124	215.449	0	0	13.486	7.33926	5.92181	61.5169
CBAJDB_487_scaffold_449_8	CBAJDB_487	LP_bin.86	912.877	587.617	1084.83	1361.72	2.24995	8.4401	92.4128	41.6382	49.4008	241.93
CBAJDB_487_scaffold_449_9	CBAJDB_487	LP_bin.86	49.5864	16.0682	38.502	63.6225	0	0	3.95955	2.91359	3.47734	0
CBAJDB_487_scaffold_449_10	CBAJDB_487	LP_bin.86	0	0.295329	1.67036	0	0	0	0	0	0	0
CBAJDB_487_scaffold_449_11	CBAJDB_487	LP_bin.86	13.7114	0.545831	12.3487	39.7883	0	0	0	0.852274	0	4.22667
CBAJDB_487_scaffold_449_12	CBAJDB_487	LP_bin.86	3.44725	1.36284	2.9976	2.40349	0	0	0	0	0	0
CBAJDB_487_scaffold_449_13	CBAJDB_487	LP_bin.86	8.73803	0.927597	6.4123	10.906	0	0	0	0	0	1.19715
CBAJDB_487_scaffold_449_14	CBAJDB_487	LP_bin.86	10.2261	0.854886	4.83518	9.47676	0	0	0	0	4.0966	0
CBAJDB_487_scaffold_449_15	CBAJDB_487	LP_bin.86	16.1744	1.98116	18.302	16.771	0	0	0	0.464016	0	0
CBAJDB_487_scaffold_449_16	CBAJDB_487	LP_bin.86	5.42702	1.56669	6.681	10.2626	0	0	0	0.174734	0	0.433278
CBAJDB_487_scaffold_449_17	CBAJDB_487	LP_bin.86	3.166	0.955204	5.40257	8.61011	0	0	0	0	0	0
CBAJDB_487_scaffold_449_18	CBAJDB_487	LP_bin.86	17.8513	12.9	13.5633	25.3752	0	0	0	0.217886	2.08036	0.720372
CBAJDB_487_scaffold_449_19	CBAJDB_487	LP_bin.86	13.5007	6.06995	3.8827	34.4086	0	0	0	0	7.27177	0
CBAJDB_487_scaffold_449_20	CBAJDB_487	LP_bin.86	11.5785	4.80331	5.48832	17.9689	0	2.91958	0	0	0	0
CBAJDB_487_scaffold_449_21	CBAJDB_487	LP_bin.86	10.9105	4.11473	4.82691	33.542	0	0	0	0.107081	0	3.18626
CBAJDB_487_scaffold_449_22	CBAJDB_487	LP_bin.86	0.557929	0.0533049	1.20595	12.7851	0	0	0	0	0	0
CBAJDB_487_scaffold_449_23	CBAJDB_487	LP_bin.86	0.341912	0.163333	1.33438	11.9061	0	0	0	0	0	0
CBAJDB_487_scaffold_449_24	CBAJDB_487	LP_bin.86	1.3291	0.211638	0.798006	3.73242	0	0	0	0	0	0
CBAJDB_487_scaffold_449_25	CBAJDB_487	LP_bin.86	1.1906	0.0568755	0.214456	2.80854	0	0	0	0	0	0
CBAJDB_487_scaffold_449_26	CBAJDB_487	LP_bin.86	1.64326	0.224283	0.422843	6.32868	0	0	8.56657	0	0	0
CBAJDB_487_scaffold_449_27	CBAJDB_487	LP_bin.86	1.80425	0.430948	2.2343	15.2003	0	0	0	0	0	0
CBAJDB_487_scaffold_449_28	CBAJDB_487	LP_bin.86	0.649138	0	1.46156	1.09376	0	0	0	0	0	0
CBAJDB_487_scaffold_449_29	CBAJDB_487	LP_bin.86	2.01759	0	0	0	0	0	0	0	0	0
CBAJDB_487_scaffold_449_30	CBAJDB_487	LP_bin.86	0.565537	0.0720423	2.17315	2.03285	0	0	0	0	0	0
CBAJDB_487_scaffold_449_31	CBAJDB_487	LP_bin.86	18.0646	16.116	19.6093	24.9952	0	0	4.36566	1.07081	3.83399	3.98282
CBAJDB_487_scaffold_449_32	CBAJDB_487	LP_bin.86	8.01399	6.18822	16.2148	5.17928	0	0	0	0.736966	0	0
CBAJDB_487_scaffold_449_33	CBAJDB_487	LP_bin.86	4.6824	2.55634	0.963899	5.41	0	0	0	0	0	0
CBAJDB_487_scaffold_449_34	CBAJDB_487	LP_bin.86	8.63151	2.67457	7.5636	14.1505	0	0	0	0.261009	0	0
CBAJDB_487_scaffold_449_35	CBAJDB_487	LP_bin.86	2.00674	0.383451	5.7834	0	0	0	0	0.449047	0	0
CBAJDB_487_scaffold_449_36	CBAJDB_487	LP_bin.86	2.80221	2.46307	3.43226	5.28815	0	0	0	0	0	0
CBAJDB_487_scaffold_449_37	CBAJDB_487	LP_bin.86	9.19139	5.79491	9.6646	10.0626	0	0	0	0.208807	1.49526	0
CBAJDB_487_scaffold_449_38	CBAJDB_487	LP_bin.86	127.153	69.9503	114.147	107.814	0	0	0	6.19537	6.57256	63.7252
CBAJDB_487_scaffold_449_40	CBAJDB_487	LP_bin.86	1.03682	0.0900529	0	0	0	0	0	0	0	0
CBAJDB_487_scaffold_449_41	CBAJDB_487	LP_bin.86	4.20331	0.160635	0.90854	5.66588	0	0	0	0.188114	0	0
CBAJDB_487_scaffold_449_42	CBAJDB_487	LP_bin.86	3.72275	3.46314	0.705848	3.30138	0	0	0	0	0	0
CBAJDB_487_scaffold_449_43	CBAJDB_487	LP_bin.86	7.45129	3.03217	9.19624	13.02	0	0	0	0.231579	0	0
CBAJDB_487_scaffold_449_44	CBAJDB_487	LP_bin.86	9.5123	7.31	14.1541	13.2403	0	0	0	0.92546	0	4.58963
CBAJDB_487_scaffold_449_45	CBAJDB_487	LP_bin.86	12.1109	11.7605	1.43047	8.02867	0	0	0	0	0	0
CBAJDB_487_scaffold_449_46	CBAJDB_487	LP_bin.86	24.7414	8.96618	9.79666	17.2502	0	0	0	0	0	1.18347
CBAJDB_487_scaffold_449_47	CBAJDB_487	LP_bin.86	13.3634	9.39219	0.276675	5.17623	0	0	0	0	0	0
CBAJDB_487_scaffold_449_48	CBAJDB_487	LP_bin.86	2.0837	0.173111	0.815922	2.44238	0	0	0	0	0	0
CBAJDB_487_scaffold_449_49	CBAJDB_487	LP_bin.86	1.65891	0.440259	2.82208	2.48459	0	0	0	0.206229	0	0
CBAJDB_487_scaffold_449_50	CBAJDB_487	LP_bin.86	6.74445	2.20674	4.57643	14.3218	0	0	0	0.0516849	0	0
CBAJDB_487_scaffold_449_51	CBAJDB_487	LP_bin.86	5.40575	0.983751	2.31834	1.73493	0	0	0	0	0	0
CBAJDB_487_scaffold_449_52	CBAJDB_487	LP_bin.86	4.21416	0.575177	1.80731	10.82	0	0	0	0	0	11.1348
CBAJDB_487_scaffold_449_53	CBAJDB_487	LP_bin.86	2.93677	1.08612	1.7064	3.83094	0	0	0	0.211987	0	0
CBAJDB_487_scaffold_449_54	CBAJDB_487	LP_bin.86	7.05363	0.842385	4.76447	23.7699	0	0	0	0	0	0
CBAJDB_487_scaffold_449_55	CBAJDB_487	LP_bin.86	1.53242	0.732043	3.35174	2.95091	0	0	0	0	0	0
CBAJDB_487_scaffold_2998_1	CBAJDB_487	LP_bin.86	46.6834	9.14383	26.2415	32.9686	0	0	3.88058	0.951827	3.40799	0
CBAJDB_487_scaffold_2998_2	CBAJDB_487	LP_bin.86	0.377522	0.0784102	0.59131	0.885013	0	0	0	0	0	0
CBAJDB_487_scaffold_2998_3	CBAJDB_487	LP_bin.86	0.249668	0	0	0	0	0	0	0	0	0
CBAJDB_487_scaffold_2998_5	CBAJDB_487	LP_bin.86	0.853153	0.815108	0.480228	3.23441	0	0	0	0	0	0
CBAJDB_487_scaffold_2998_6	CBAJDB_487	LP_bin.86	1.50008	1.6861	1.74835	2.37886	0	0	0	0	0	0
CBAJDB_487_scaffold_2998_7	CBAJDB_487	LP_bin.86	0.46367	0	0	0	0	0	0	0.259388	0	0
CBAJDB_487_scaffold_30_1	CBAJDB_487	LP_bin.86	4.55616	1.17196	4.10336	4.72422	0	0	0	0	0	5.834
CBAJDB_487_scaffold_30_2	CBAJDB_487	LP_bin.86	3.51616	0.516825	0.487188	3.64587	0	0	0	0	0	0
CBAJDB_487_scaffold_30_3	CBAJDB_487	LP_bin.86	0	0	0.755415	0	0	0	0	0	0	0
CBAJDB_487_scaffold_30_5	CBAJDB_487	LP_bin.86	0.343486	0	0.412466	0.771672	0	0	0	0	0	0
CBAJDB_487_scaffold_30_6	CBAJDB_487	LP_bin.86	6.14772	0.20977	0	4.43938	0	0	0	0	0	0
CBAJDB_487_scaffold_30_7	CBAJDB_487	LP_bin.86	0	0.169009	0	5.96125	0	0	0	0	0	0
CBAJDB_487_scaffold_30_8	CBAJDB_487	LP_bin.86	7.97796	1.90555	0.513221	0	0	0	0	0	0	0
CBAJDB_487_scaffold_30_10	CBAJDB_487	LP_bin.86	0.552969	0	0	0	0	0	0	0	0	0
CBAJDB_487_scaffold_30_11	CBAJDB_487	LP_bin.86	0.666526	0	0	0	0	0	0	0	0	0
CBAJDB_487_scaffold_30_12	CBAJDB_487	LP_bin.86	5.62043	2.20299	6.74916	15.5407	0	0	0	0.403102	2.30928	0
CBAJDB_487_scaffold_30_13	CBAJDB_487	LP_bin.86	19.4553	6.88435	2.07666	17.4833	0	0	0	0.806205	0	0
CBAJDB_487_scaffold_30_14	CBAJDB_487	LP_bin.86	0	0.184772	0	2.60689	0	0	0	0.432761	0	0
CBAJDB_487_scaffold_30_15	CBAJDB_487	LP_bin.86	1.17958	0.321995	0.910591	0.567867	0	0	0	0.471348	0	0
CBAJDB_487_scaffold_30_16	CBAJDB_487	LP_bin.86	13.3558	9.97155	8.76246	13.1148	0	0	0	0.0989607	0	0
CBAJDB_487_scaffold_30_17	CBAJDB_487	LP_bin.86	32.7719	3.75725	30.6956	24.645	0	0	2.51772	1.15789	2.2111	2.29693
CBAJDB_487_scaffold_30_18	CBAJDB_487	LP_bin.86	51.142	18.126	81.7184	80.612	0	0	0	0.461452	6.60887	29.7502
CBAJDB_487_scaffold_30_19	CBAJDB_487	LP_bin.86	91.4473	5.09442	48.5031	116.798	0	0	0	0.596591	0	0
CBAJDB_487_scaffold_30_20	CBAJDB_487	LP_bin.86	6.39865	2.74315	8.42247	10.5049	0	0	0	0.27535	0	0
CBAJDB_487_scaffold_30_21	CBAJDB_487	LP_bin.86	1.38499	0.0661613	1.24735	3.26708	0	0	0	0	0	4.61091
CBAJDB_487_scaffold_30_22	CBAJDB_487	LP_bin.86	7.04746	1.1222	2.35077	4.39799	0	0	9.52507	0.584076	0	0
CBAJDB_487_scaffold_30_23	CBAJDB_487	LP_bin.86	9.33136	0.39448	2.52864	12.2443	0	0	0	0.0923925	0	0
CBAJDB_487_scaffold_30_24	CBAJDB_487	LP_bin.86	10.5725	0.702679	2.31834	11.7727	0	0	0	0	5.89264	0
CBAJDB_487_scaffold_30_25	CBAJDB_487	LP_bin.86	11.5628	0.387619	5.11548	21.8752	0	0	0	0.113482	0	0
CBAJDB_487_scaffold_30_26	CBAJDB_487	LP_bin.86	24.1518	0.161362	13.3856	45.5321	0	0	0	0.188966	0	0
CBAJDB_487_scaffold_30_27	CBAJDB_487	LP_bin.86	7.93843	0.376866	4.08543	18.9421	0	0	0	0	0	0
CBAJDB_487_scaffold_30_28	CBAJDB_487	LP_bin.86	5.1931	0.248076	3.39083	10.9376	0	0	0	0	0	0
CBAJDB_487_scaffold_30_29	CBAJDB_487	LP_bin.86	2.50189	0.129206	1.70516	5.01307	0	0	0	0	0	0
CBAJDB_487_scaffold_30_30	CBAJDB_487	LP_bin.86	18.3665	1.58493	11.9524	19.1669	0	0	0	0.397728	0	0
CBAJDB_487_scaffold_30_31	CBAJDB_487	LP_bin.86	29.1461	11.997	30.9184	27.1752	0	0	8.40793	1.9334	0	10.2275
CBAJDB_487_scaffold_30_32	CBAJDB_487	LP_bin.86	3.23164	0.463129	7.13066	15.2464	0	0	0	0.180785	0	2.6897
CBAJDB_487_scaffold_30_33	CBAJDB_487	LP_bin.86	3.07701	0.894719	7.95217	9.01666	0	0	4.88202	0.149682	0	1.48464
CBAJDB_487_scaffold_30_34	CBAJDB_487	LP_bin.86	32.1932	13.3729	21.01	34.5902	0	0	0	0	0	0
CBAJDB_487_scaffold_30_35	CBAJDB_487	LP_bin.86	4.14727	1.20071	1.35822	6.77616	0	0	0	0	0	0
CBAJDB_487_scaffold_30_36	CBAJDB_487	LP_bin.86	10.9197	1.3278	15.3775	22.7479	0	0	0	0	0	2.20326
CBAJDB_487_scaffold_30_37	CBAJDB_487	LP_bin.86	4.62951	0.276442	5.47237	9.75058	0	0	0	0.161866	0	0
CBAJDB_487_scaffold_30_38	CBAJDB_487	LP_bin.86	3.11517	0.757592	5.40712	4.19911	0	0	2.0669	0.0633709	0	0.628549
CBAJDB_487_scaffold_30_39	CBAJDB_487	LP_bin.86	2.29863	0.313733	2.5631	1.47545	0	0	0	0.244935	0	0
CBAJDB_487_scaffold_30_40	CBAJDB_487	LP_bin.86	5.3322	1.09166	2.74416	5.13398	0	0	6.94941	0	0	0
CBAJDB_487_scaffold_30_41	CBAJDB_487	LP_bin.86	1.60293	0.218779	0.824932	1.54334	0	0	0	0	0	0
CBAJDB_487_scaffold_30_42	CBAJDB_487	LP_bin.86	4.57046	0.623807	5.68434	18.3356	0	0	0	0	0	0
CBAJDB_487_scaffold_30_43	CBAJDB_487	LP_bin.86	15.0034	2.97175	6.2618	20.9637	0	7.01273	0	0	0	0
CBAJDB_487_scaffold_30_44	CBAJDB_487	LP_bin.86	0	0.161362	0	0	0	0	0	0	0	0
CBAJDB_487_scaffold_30_45	CBAJDB_487	LP_bin.86	1.30054	0.745525	4.4509	1.75307	0	0	0	0	0	0
CBAJDB_487_scaffold_30_46	CBAJDB_487	LP_bin.86	0.567996	0.0775238	0.876939	1.64064	0	0	0	0	0	4.50232
CBAJDB_487_scaffold_30_47	CBAJDB_487	LP_bin.86	0.239778	0	0.575863	0.538683	0	0	0	0	0	0
CBAJDB_487_scaffold_30_48	CBAJDB_487	LP_bin.86	139.97	19.1513	86.53	88.5136	0	0	12.6119	1.9334	0	15.3413
CBAJDB_487_scaffold_30_49	CBAJDB_487	LP_bin.86	196.97	12.0302	131.224	166.7	0	0	16.4107	1.0063	14.4121	0
CBAJDB_487_scaffold_30_50	CBAJDB_487	LP_bin.86	48.2834	3.59881	25.2891	60.0063	0	0	0	0.766264	0	0
CBAJDB_487_scaffold_30_51	CBAJDB_487	LP_bin.86	23.4441	4.12606	10.0015	23.9091	0	5.91155	0	0.172568	0	0
CBAJDB_487_scaffold_30_52	CBAJDB_487	LP_bin.86	9.89349	2.29147	9.99029	11.1133	0	0	0	0.251575	0	0
CBAJDB_487_scaffold_30_54	CBAJDB_487	LP_bin.86	11.3738	0	12.4076	10.7968	0	0	0	0	0	0
CBAJDB_487_scaffold_30_55	CBAJDB_487	LP_bin.86	90.4583	2.60934	48.5978	73.6288	0	0	0	0	0	0
CBAJDB_487_scaffold_30_56	CBAJDB_487	LP_bin.86	281.964	0.214825	136.084	204.586	0	0	8.20533	0	7.20606	0
CBAJDB_487_scaffold_30_57	CBAJDB_487	LP_bin.86	18.7786	2.36263	21.7147	46.8755	0	0	0	0.259388	0	0
CBAJDB_487_scaffold_30_58	CBAJDB_487	LP_bin.86	9.41857	13.9978	8.16837	4.70215	0	0	0	0	0	0
CBAJDB_487_scaffold_30_59	CBAJDB_487	LP_bin.86	11.8763	0.694694	13.5337	14.7018	0	0	0	0	0	0
CBAJDB_487_scaffold_30_60	CBAJDB_487	LP_bin.86	3.37706	1.52833	3.84183	7.18757	0	0	0	0	0	0
CBAJDB_487_scaffold_30_61	CBAJDB_487	LP_bin.86	5.03936	0.897644	4.00007	4.02964	0	0	0	0.0955639	0	0
CBAJDB_487_scaffold_30_62	CBAJDB_487	LP_bin.86	2.39705	0.327165	1.23361	0	0	0	0	0	0	0
CBAJDB_487_scaffold_30_63	CBAJDB_487	LP_bin.86	0.119251	0	0	0.803722	0	0	0	0	0	0
CBAJDB_487_scaffold_30_64	CBAJDB_487	LP_bin.86	0.464632	0	0	0	0	0	0	0	0	0
CBAJDB_487_scaffold_30_66	CBAJDB_487	LP_bin.86	0.435282	0	0	0	0	0	0	0	0	0
CBAJDB_487_scaffold_30_69	CBAJDB_487	LP_bin.86	0.475483	0	0	0	0	0	0	0	0	0
CBAJDB_487_scaffold_30_70	CBAJDB_487	LP_bin.86	2.47132	0.732759	1.68847	6.31784	0	0	0	0	0	0
CBAJDB_487_scaffold_30_71	CBAJDB_487	LP_bin.86	0.443295	0.592938	4.63118	8.36558	0	0	0	0.297587	0	7.87105
CBAJDB_487_scaffold_30_72	CBAJDB_487	LP_bin.86	1.98458	0.948042	1.92484	3.60113	0	0	0	0.0427008	0	0
CBAJDB_487_scaffold_30_73	CBAJDB_487	LP_bin.86	2.70474	0.172275	1.62396	8.50703	0	0	0	0	0	0
CBAJDB_487_scaffold_30_74	CBAJDB_487	LP_bin.86	9.58356	4.43352	3.99758	11.5584	0	0	0	0.338606	0	0
CBAJDB_487_scaffold_30_75	CBAJDB_487	LP_bin.86	10.1566	1.45555	10.2906	14.5463	0	0	0	0	0	0
CBAJDB_487_scaffold_30_76	CBAJDB_487	LP_bin.86	4.01767	1.85734	2.56789	6.98791	0	0	0	0	0	0
CBAJDB_487_scaffold_30_77	CBAJDB_487	LP_bin.86	2.50927	0.299672	0	0	0	0	0	0	0	0
CBAJDB_487_scaffold_30_78	CBAJDB_487	LP_bin.86	9.84143	9.05857	3.67506	10.5156	0	0	0	0.805686	3.84632	0
CBAJDB_487_scaffold_30_79	CBAJDB_487	LP_bin.86	2.55654	3.6638	0.920986	3.44609	0	0	0	0	0	0
CBAJDB_487_scaffold_30_80	CBAJDB_487	LP_bin.86	28.2111	13.2692	17.1989	26.3266	0	0	0	0	0	0
CBAJDB_487_scaffold_30_81	CBAJDB_487	LP_bin.86	0	1.89686	0	2.67622	0	0	0	0	0	0
CBAJDB_487_scaffold_30_82	CBAJDB_487	LP_bin.86	22.1367	19.4514	48.6049	46.8281	0	0	0	1.80785	5.17838	23.3107
CBAJDB_487_scaffold_30_83	CBAJDB_487	LP_bin.86	0	0.252915	0	0	0	0	0	0	0	0
CBAJDB_487_scaffold_30_84	CBAJDB_487	LP_bin.86	21.6379	5.42667	8.2822	11.8491	0	0	0	0	0	6.0031
CBAJDB_487_scaffold_30_85	CBAJDB_487	LP_bin.86	7.29348	2.45938	7.21263	4.81925	0	0	0	0	0	0
CBAJDB_487_scaffold_30_86	CBAJDB_487	LP_bin.86	14.8837	3.77717	8.37782	8.62061	0	0	0	0.390293	0	0
CBAJDB_487_scaffold_30_87	CBAJDB_487	LP_bin.86	0	0.117113	0.331192	0.826157	0	0	0	0	0	0
CBAJDB_487_scaffold_30_88	CBAJDB_487	LP_bin.86	3.99423	1.3159	3.22515	6.49799	0	0	0	0	0	0
CBAJDB_487_scaffold_30_89	CBAJDB_487	LP_bin.86	23.1746	7.98453	15.6998	32.8278	0	1.9651	0	0.229458	0	0
CBAJDB_487_scaffold_30_90	CBAJDB_487	LP_bin.86	22.1804	5.95204	13.5431	21.7178	0	2.05841	1.95983	0.36053	1.72116	0
CBAJDB_487_scaffold_30_93	CBAJDB_487	LP_bin.86	5.46739	1.00453	2.46202	5.66907	0	0	0	0.117638	0	0
CBAJDB_487_scaffold_30_94	CBAJDB_487	LP_bin.86	19.4625	3.31137	22.5707	32.3441	0	0	0	1.78977	0	29.5867
CBAJDB_487_scaffold_30_95	CBAJDB_487	LP_bin.86	1.34506	0.160635	1.71613	5.66588	0	0	0	0.0627048	0	0
CBAJDB_487_scaffold_30_96	CBAJDB_487	LP_bin.86	0.109139	0.312815	1.37609	1.83892	0	0	0	0	0	0
CBAJDB_487_scaffold_30_97	CBAJDB_487	LP_bin.86	70.8711	13.0907	68.083	72.7855	0	2.58697	0	0.226554	2.16312	9.73739
CBAJDB_487_scaffold_30_98	CBAJDB_487	LP_bin.86	0.721581	0.125346	1.06342	1.32635	0	0	2.39382	0	0	0
CBAJDB_487_scaffold_30_99	CBAJDB_487	LP_bin.86	10.9105	1.81048	8.2747	16.255	0	0	0	0.38549	0	2.54901
CBAJDB_487_scaffold_30_100	CBAJDB_487	LP_bin.86	32.1831	1.26966	4.37112	38.9419	0	0	0	0	1.85171	1.2824
CBAJDB_487_scaffold_30_101	CBAJDB_487	LP_bin.86	17.3944	0.46163	6.09222	34.1933	0	0	0	0	0	0
CBAJDB_487_scaffold_30_102	CBAJDB_487	LP_bin.86	14.3105	5.07429	9.56661	15.9092	0	0	5.38374	0.165065	0	0
CBAJDB_487_scaffold_30_103	CBAJDB_487	LP_bin.86	3.03768	0.61672	1.2311	2.30324	0	0	0	0	0	0
CBAJDB_487_scaffold_30_104	CBAJDB_487	LP_bin.86	102.533	22.3418	46.3739	103.051	0	0	4.10267	1.13209	3.60303	2.49526
CBAJDB_487_scaffold_30_105	CBAJDB_487	LP_bin.86	0.273781	0.348762	0	0	0	0	0	0.204212	0	0
CBAJDB_487_scaffold_30_106	CBAJDB_487	LP_bin.86	2.71288	0.268127	1.34801	3.78293	0	0	0	0	0	0
CBAJDB_487_scaffold_30_107	CBAJDB_487	LP_bin.86	1.32628	0.36204	0	3.83094	0	0	0	0	0	0
CBAJDB_487_scaffold_30_108	CBAJDB_487	LP_bin.86	1.41147	1.6482	1.41244	2.11399	0	0	0	0.175468	0	5.22118
CBAJDB_487_scaffold_30_109	CBAJDB_487	LP_bin.86	1.72193	0.7258	0.456119	4.09604	0	0	0	0.056664	0	1.68608
CBAJDB_487_scaffold_30_110	CBAJDB_487	LP_bin.86	10.3402	4.73873	10.7511	18.1308	0	0	3.06776	0.0940572	2.69416	0
CBAJDB_487_scaffold_30_111	CBAJDB_487	LP_bin.86	5.97207	4.16959	9.51591	16.255	0	0	0	0.0642483	0	0
CBAJDB_487_scaffold_30_112	CBAJDB_487	LP_bin.86	4.41484	4.37134	6.50632	9.738	0	0	0	0	2.57249	0
CBAJDB_487_scaffold_30_113	CBAJDB_487	LP_bin.86	14.1419	5.53742	18.7915	20.3127	0	0	0	0.259388	0	25.7276
CBAJDB_487_scaffold_30_114	CBAJDB_487	LP_bin.86	1.92825	1.05272	1.48853	0	0	0	0	0	0	0
CBAJDB_487_scaffold_30_115	CBAJDB_487	LP_bin.86	1.11419	0.266127	4.01385	12.2028	0	0	0	0	0	0
CBAJDB_487_scaffold_30_116	CBAJDB_487	LP_bin.86	2.42188	0.544442	1.28305	10.5619	0	0	0	0	0	0
CBAJDB_487_scaffold_30_117	CBAJDB_487	LP_bin.86	3.37133	0.805247	3.47004	3.246	0	0	0	0.404143	0	4.00852
CBAJDB_487_scaffold_30_118	CBAJDB_487	LP_bin.86	7.77613	5.20056	5.60266	0	0	0	0	0.870029	0	0
CBAJDB_487_scaffold_30_119	CBAJDB_487	LP_bin.86	50.2197	7.13219	82.3082	106.725	0	0	0	0.253099	0	0
CBAJDB_487_scaffold_30_120	CBAJDB_487	LP_bin.86	0.139274	0.133063	1.75606	0	0	0	0	0	0	0
CBAJDB_487_scaffold_30_121	CBAJDB_487	LP_bin.86	10.3339	2.50511	2.22254	4.1581	0	0	0	0.172568	0	0
CBAJDB_487_scaffold_30_122	CBAJDB_487	LP_bin.86	3.99202	1.5256	7.19059	17.4885	0	0	0	0.669969	0	13.2903
CBAJDB_487_scaffold_30_123	CBAJDB_487	LP_bin.86	1.40851	0	0.845685	0	0	0	0	0.525301	0	0
CBAJDB_487_scaffold_30_124	CBAJDB_487	LP_bin.86	0.0935475	0	0.842506	1.26098	0	0	0	0	0	0
CBAJDB_487_scaffold_30_125	CBAJDB_487	LP_bin.86	85.0346	13.4064	63.6935	147.534	0	0	0	0.941987	0	15.5719
CBAJDB_487_scaffold_30_126	CBAJDB_487	LP_bin.86	32.4034	10.7113	23.642	50.6816	0	0	0	1.07081	0	22.759
CBAJDB_487_scaffold_30_127	CBAJDB_487	LP_bin.86	39.765	9.67274	25.7063	76.456	0	0	0	0.136475	0	4.06092
CBAJDB_487_scaffold_30_128	CBAJDB_487	LP_bin.86	34.3486	5.25069	30.5225	67.9071	0	0	0	0.256205	0	0
CBAJDB_487_scaffold_30_129	CBAJDB_487	LP_bin.86	8.50943	1.84772	7.3154	39.7551	0	0	3.52872	0.432761	0	3.21928
CBAJDB_487_scaffold_30_130	CBAJDB_487	LP_bin.86	14.4888	0.916734	6.91331	33.6282	0	0	0	0.322067	0	4.25927
CBAJDB_487_scaffold_30_131	CBAJDB_487	LP_bin.86	29.3606	1.6413	17.7222	73.6801	0	0	0	0.524202	0	0
CBAJDB_487_scaffold_30_132	CBAJDB_487	LP_bin.86	2.70792	0.664273	3.22977	8.3855	0	0	0	0	0	0
CBAJDB_487_scaffold_30_133	CBAJDB_487	LP_bin.86	2.11776	1.26457	4.05299	10.7049	0	0	0	0.29618	0	0
CBAJDB_487_scaffold_30_134	CBAJDB_487	LP_bin.86	2.35121	0.280795	1.58816	0.990413	0	0	0	0	4.70947	0
CBAJDB_487_scaffold_30_135	CBAJDB_487	LP_bin.86	0	0.386569	0.364401	2.72699	0	0	0	0	0	0
CBAJDB_487_scaffold_30_136	CBAJDB_487	LP_bin.86	0	0.136111	0	0	0	0	0	0	0	0
CBAJDB_487_scaffold_30_137	CBAJDB_487	LP_bin.86	4.99755	1.79051	17.7222	15.7886	0	0	0	0	0	0
CBAJDB_487_scaffold_30_138	CBAJDB_487	LP_bin.86	3.40259	0.985109	2.60013	10.424	0	0	0	0.115363	0	0
CBAJDB_487_scaffold_30_139	CBAJDB_487	LP_bin.86	6.96644	0.490426	4.8872	7.90774	0	0	0	0.246138	0	2.44134
CBAJDB_487_scaffold_30_140	CBAJDB_487	LP_bin.86	4.26576	0.382082	3.12148	6.28912	0	0	0	0.149148	0	0
CBAJDB_487_scaffold_30_141	CBAJDB_487	LP_bin.86	7.97407	0.162095	7.3344	6.86086	0	0	0	0	0	0
CBAJDB_487_scaffold_30_142	CBAJDB_487	LP_bin.86	0.247735	0	0	0	0	0	0	0	0	0
CBAJDB_487_scaffold_30_143	CBAJDB_487	LP_bin.86	19.002	27.6643	11.6128	22.8695	0	0	4.12753	2.15135	10.8746	6.27597
CBAJDB_487_scaffold_30_144	CBAJDB_487	LP_bin.86	67.8644	7.66268	27.7818	45.7391	0	0	0	1.38054	0	6.84651
CBAJDB_487_scaffold_30_145	CBAJDB_487	LP_bin.86	15.876	1.77498	13.6898	14.7979	0	0	0	0.188966	0	0
CBAJDB_487_scaffold_30_146	CBAJDB_487	LP_bin.86	18.8648	2.96102	13.8347	19.0717	0	0	0	0.150763	0	0
CBAJDB_487_scaffold_30_147	CBAJDB_487	LP_bin.86	17.3338	7.94919	5.82816	19.471	0	0	0	0	0	1.2824
CBAJDB_487_scaffold_30_148	CBAJDB_487	LP_bin.86	341.261	94.2468	154.634	125.782	0	0	58.3751	0	0	0
CBAJDB_487_scaffold_30_149	CBAJDB_487	LP_bin.86	3.28464	0.427931	2.15142	8.05008	0	0	0	0	0	0
CBAJDB_487_scaffold_30_150	CBAJDB_487	LP_bin.86	0.84556	0.346223	2.82853	6.51301	0	0	0	0	0	0
CBAJDB_487_scaffold_30_151	CBAJDB_487	LP_bin.86	3.47949	0.453317	1.13953	3.19786	0	0	0	0	0	0
CBAJDB_487_scaffold_30_152	CBAJDB_487	LP_bin.86	3.12315	0.218332	2.88137	4.62058	0	0	0	0.0852274	0	0
CBAJDB_487_scaffold_30_153	CBAJDB_487	LP_bin.86	3.75602	4.03709	1.69137	4.74651	0	0	0	0.26265	0	0
CBAJDB_487_scaffold_30_154	CBAJDB_487	LP_bin.86	3.76391	0.599344	0	1.057	0	0	0	0	0	0
CBAJDB_487_scaffold_30_155	CBAJDB_487	LP_bin.86	1.8979	0.805897	2.27905	1.42127	0	0	0	0.23594	0	0
CBAJDB_487_scaffold_30_156	CBAJDB_487	LP_bin.86	5.43435	0.819792	1.80316	7.7108	0	0	0	0	0	0
CBAJDB_487_scaffold_30_157	CBAJDB_487	LP_bin.86	10.1797	0.884156	3.88945	8.3162	0	0	0	0	9.886	6.84651
CBAJDB_487_scaffold_30_158	CBAJDB_487	LP_bin.86	1.25013	0.341253	1.9301	0	0	0	0	0	0	0
CBAJDB_487_scaffold_30_159	CBAJDB_487	LP_bin.86	0.416269	0	1.24966	2.80556	0	0	0	0	0	0
CBAJDB_487_scaffold_30_160	CBAJDB_487	LP_bin.86	0.295063	0	1.06296	0	0	0	0	0	0	0
CBAJDB_487_scaffold_30_162	CBAJDB_487	LP_bin.86	12.1609	0.345106	6.94007	10.5495	0	0	0	0.269428	3.85873	0
CBAJDB_487_scaffold_30_163	CBAJDB_487	LP_bin.86	3.81935	0.497595	5.94143	11.7007	0	0	0	0.194239	0	0
CBAJDB_487_scaffold_30_164	CBAJDB_487	LP_bin.86	0	0.190192	0	0	0	0	0	0	0	0
CBAJDB_487_scaffold_30_165	CBAJDB_487	LP_bin.86	0.856088	0.245374	0.616807	0.576984	0	0	0	0	0	0
CBAJDB_487_scaffold_30_167	CBAJDB_487	LP_bin.86	0.520215	0.124254	0	0	0	0	0	0	0	0
CBAJDB_487_scaffold_30_168	CBAJDB_487	LP_bin.86	46.0612	12.8986	62.9406	64.2293	0	0	0	0.888541	0	26.4392
CBAJDB_487_scaffold_30_169	CBAJDB_487	LP_bin.86	50.9479	7.54867	36.3151	97.3207	0	0	0	0.914483	0	42.3284
CBAJDB_487_scaffold_30_170	CBAJDB_487	LP_bin.86	0.303459	0.386569	0.364401	2.04524	0	0	0	0	0	0
CBAJDB_487_scaffold_30_171	CBAJDB_487	LP_bin.86	2.80944	1.72553	4.33755	8.115	0	0	0	0.224524	6.43122	0
CBAJDB_487_scaffold_30_172	CBAJDB_487	LP_bin.86	5.90672	4.32254	7.47022	22.8695	0	0	0	0.421832	0	0
CBAJDB_487_scaffold_30_173	CBAJDB_487	LP_bin.86	3.50303	0.46163	1.30548	4.07063	0	0	0	0	0	0
CBAJDB_487_scaffold_30_174	CBAJDB_487	LP_bin.86	0	0	1.07285	0	0	0	0	0	0	0
CBAJDB_487_scaffold_30_175	CBAJDB_487	LP_bin.86	0.914432	0.238269	0	0.560278	0	0	0	0	0	0
CBAJDB_487_scaffold_30_176	CBAJDB_487	LP_bin.86	0.513653	0	0	0	0	0	0	0	0	0
CBAJDB_487_scaffold_30_177	CBAJDB_487	LP_bin.86	0.233284	0	0	1.57228	0	0	0	0	0	0
CBAJDB_487_scaffold_30_178	CBAJDB_487	LP_bin.86	2.84297	2.71619	4.79048	9.27143	0	0	0	0.205216	0	0
CBAJDB_487_scaffold_30_179	CBAJDB_487	LP_bin.86	2.52578	0.670319	1.26376	10.4031	0	0	0	0	0	0
CBAJDB_487_scaffold_30_180	CBAJDB_487	LP_bin.86	0.408673	0.520598	1.96298	2.75436	0	0	0	0	0	0
CBAJDB_487_scaffold_30_181	CBAJDB_487	LP_bin.86	1.76938	0.563491	0.758826	1.13573	0	0	0	0	0	0
CBAJDB_487_scaffold_30_182	CBAJDB_487	LP_bin.86	0.624171	0.715604	0.899424	2.10339	0	0	0	0	0	0
CBAJDB_487_scaffold_30_183	CBAJDB_487	LP_bin.86	29.7338	8.46192	15.0987	17.0552	0	0	0	0.176955	0	0
CBAJDB_487_scaffold_30_184	CBAJDB_487	LP_bin.86	5.3322	0.275374	0	0	0	0	0	0.161241	0	0
CBAJDB_487_scaffold_30_185	CBAJDB_487	LP_bin.86	2.17166	0.389029	3.17824	3.65913	0	0	0	0	0	0
CBAJDB_487_scaffold_30_186	CBAJDB_487	LP_bin.86	15.0715	0.787466	4.66594	19.0459	0	0	0	0.131739	0	0
CBAJDB_487_scaffold_30_187	CBAJDB_487	LP_bin.86	8.83094	0.787466	2.54506	11.9037	0	0	0	0	0	0
CBAJDB_487_scaffold_30_188	CBAJDB_487	LP_bin.86	7.41307	1.73956	5.85644	14.0245	0	0	0	0.29102	0	0
CBAJDB_487_scaffold_30_189	CBAJDB_487	LP_bin.86	63.3626	9.99766	6.9755	35.5412	0	0	0	0.368754	0	0.914379
CBAJDB_487_scaffold_30_190	CBAJDB_487	LP_bin.86	64.6589	15.3058	7.8834	35.0633	0	0	0	0.0923925	0	0
CBAJDB_487_scaffold_30_191	CBAJDB_487	LP_bin.86	86.19	23.9615	13.7857	38.8854	0	0	0	0.263479	0	0
CBAJDB_487_scaffold_30_192	CBAJDB_487	LP_bin.86	147.463	16.3373	63.2577	197.039	0	0	0	3.08582	11.7853	65.2948
CBAJDB_487_scaffold_30_193	CBAJDB_487	LP_bin.86	4.28325	1.05229	4.40865	5.77362	0	0	0	0.410768	0	0
CBAJDB_487_scaffold_30_194	CBAJDB_487	LP_bin.86	1.98865	0.292303	1.65325	0	0	0	0	0.171153	0	0
CBAJDB_487_scaffold_30_195	CBAJDB_487	LP_bin.86	2.78915	0.313503	3.5463	6.63468	0	0	0	0.183567	0	1.82072
CBAJDB_487_scaffold_30_196	CBAJDB_487	LP_bin.86	11.7965	0.982555	8.17244	17.5321	0	0	0	0	0	0
CBAJDB_487_scaffold_30_197	CBAJDB_487	LP_bin.86	0.483177	0.230815	1.74063	2.44238	0	0	0	0	0	0
CBAJDB_487_scaffold_30_198	CBAJDB_487	LP_bin.86	0.140321	0.0670319	1.13738	0.945733	0	0	0	0.0784989	0	0
CBAJDB_487_scaffold_30_199	CBAJDB_487	LP_bin.86	3.3863	0.690681	1.91896	4.61587	0	0	0	0.0425702	0	0
CBAJDB_487_scaffold_30_200	CBAJDB_487	LP_bin.86	8.806	1.14727	3.42469	4.04662	0	0	0	0	0	0
CBAJDB_487_scaffold_890_1	CBAJDB_487	LP_bin.86	2.38247	0.758744	12.8742	32.1147	0	0	0	0	0	0
CBAJDB_487_scaffold_890_2	CBAJDB_487	LP_bin.86	0	0	1.88501	0	0	0	0	0	0	0
CBAJDB_487_scaffold_890_3	CBAJDB_487	LP_bin.86	0	0	1.29292	0	0	0	0	0	0	0
CBAJDB_487_scaffold_890_4	CBAJDB_487	LP_bin.86	10.1013	2.11847	4.43775	5.81173	0	0	0	0	0	0
CBAJDB_487_scaffold_890_5	CBAJDB_487	LP_bin.86	0	0	3.99398	0	0	0	0	0	0	0
CBAJDB_487_scaffold_890_6	CBAJDB_487	LP_bin.86	0.598804	0.1907	0.539294	2.69053	0	0	0	0	0	0
CBAJDB_487_scaffold_890_7	CBAJDB_487	LP_bin.86	6.0614	0.304794	3.73511	5.37532	0	0	0	0	0	0
CBAJDB_487_scaffold_890_8	CBAJDB_487	LP_bin.86	1.15738	0	1.04236	0	0	0	0	0	0	0
CBAJDB_487_scaffold_890_9	CBAJDB_487	LP_bin.86	0.60446	0.577505	1.08878	2.03696	0	0	0	0	0	0
CBAJDB_487_scaffold_890_10	CBAJDB_487	LP_bin.86	2.50843	0	1.80731	0.67625	0	0	0	0.112262	0	0
CBAJDB_487_scaffold_890_11	CBAJDB_487	LP_bin.86	0.561285	0.160876	0.303302	1.89147	0	0	0	0	0	0
CBAJDB_487_scaffold_890_12	CBAJDB_487	LP_bin.86	5.85348	1.01681	6.43565	12.8088	0	0	0	0.170108	0	0
CBAJDB_487_scaffold_890_13	CBAJDB_487	LP_bin.86	3.89366	1.15449	9.67367	11.7638	0	0	0	0.150221	0	0
CBAJDB_487_scaffold_890_14	CBAJDB_487	LP_bin.86	3.75496	0.588995	5.65314	13.5981	0	0	0	0.188114	0	0
CBAJDB_487_scaffold_890_15	CBAJDB_487	LP_bin.86	10.5867	5.19722	2.93951	8.4607	0	0	0	0.0468177	0	0
CBAJDB_487_scaffold_890_16	CBAJDB_487	LP_bin.86	0.285472	0.340927	0	0.962007	0	0	0	0	0	0
CBAJDB_487_scaffold_890_17	CBAJDB_487	LP_bin.86	0.277513	0.265137	2.74926	0	0	0	0	0	0	0
CBAJDB_487_scaffold_890_18	CBAJDB_487	LP_bin.86	2.04656	0.651767	0.17554	2.62731	0	0	0	0	0	0
CBAJDB_487_scaffold_890_19	CBAJDB_487	LP_bin.86	3.41438	1.26037	1.53753	2.61502	0	0	0	0	0	0
CBAJDB_487_scaffold_890_20	CBAJDB_487	LP_bin.86	1.75461	0.457192	1.14926	2.15013	0	0	0	0	0	0
CBAJDB_487_scaffold_890_21	CBAJDB_487	LP_bin.86	1.21979	1.63155	0.439425	1.64422	0	0	0	0	0	0
CBAJDB_487_scaffold_890_22	CBAJDB_487	LP_bin.86	0	0.346223	0.652738	3.66357	0	0	0	0	0	0
CBAJDB_487_scaffold_890_23	CBAJDB_487	LP_bin.86	0.357181	0.341253	0	0	0	0	0	0	0	0
CBAJDB_487_scaffold_890_24	CBAJDB_487	LP_bin.86	0.747505	0.0952228	1.70548	2.35107	0	0	0	0.0557562	0	0
CBAJDB_487_scaffold_890_25	CBAJDB_487	LP_bin.86	9.59637	1.49254	6.02977	9.77681	0	0	0	0.249694	0	1.23831
CBAJDB_487_scaffold_890_26	CBAJDB_487	LP_bin.86	20.7254	3.5661	14.1541	25.1565	0	0	0	0	6.29582	0
CBAJDB_487_scaffold_890_27	CBAJDB_487	LP_bin.86	17.3693	7.06158	45.2651	37.3611	0	0	0	0	0	0
CBAJDB_487_scaffold_890_28	CBAJDB_487	LP_bin.86	18.9738	6.24067	19.0491	30.9215	0	0	0	0.957032	2.4921	1.72589
CBAJDB_487_scaffold_890_29	CBAJDB_487	LP_bin.86	20.4233	8.37322	16.9137	30.5886	0	0	0	0.787951	0	1.73675
CBAJDB_487_scaffold_890_30	CBAJDB_487	LP_bin.86	19.9562	7.41465	12.4257	24.0772	0	0	4.49533	0.137826	0	0
CBAJDB_487_scaffold_890_31	CBAJDB_487	LP_bin.86	0	0	1.73502	0	0	0	0	0	0	0
CBAJDB_487_scaffold_890_32	CBAJDB_487	LP_bin.86	1.42592	0.480822	1.35975	0.565314	0	0	0	0.281538	0	0
CBAJDB_487_scaffold_890_33	CBAJDB_487	LP_bin.86	2.47007	0.786639	3.21329	5.54923	0	0	0	0.153535	0	0
CBAJDB_487_scaffold_890_34	CBAJDB_487	LP_bin.86	8.46173	1.06423	2.3232	11.5904	0	0	0	0.0218646	0	0
CBAJDB_487_scaffold_12606_1	CBAJDB_487	LP_bin.86	2.77771	0	1.87624	1.17007	0	0	0	0	0	0
CBAJDB_487_scaffold_12606_2	CBAJDB_487	LP_bin.86	1.38242	0.188682	4.98015	2.66206	0	0	7.2068	0	0	0
CBAJDB_487_scaffold_12606_3	CBAJDB_487	LP_bin.86	1.82968	0	4.61396	7.39897	0	0	0	0	0	0
CBAJDB_487_scaffold_12606_4	CBAJDB_487	LP_bin.86	4.14727	0	2.63655	14.7979	0	0	0	0	0	0
CBAJDB_487_scaffold_12606_5	CBAJDB_487	LP_bin.86	1.91791	0.281905	1.59443	6.96029	0	0	0	0	0	0
CBAJDB_487_scaffold_1553_1	CBAJDB_487	LP_bin.86	62.8361	90.051	9.98671	31.8071	0	5.05958	3.61296	0.369243	2.11531	4.76108
CBAJDB_487_scaffold_1553_2	CBAJDB_487	LP_bin.86	0	0.156408	0	1.10335	0	0	0	0	0	0
CBAJDB_487_scaffold_1553_3	CBAJDB_487	LP_bin.86	2.76485	0	0	13.9758	0	0	0	0	0	0
CBAJDB_487_scaffold_1553_4	CBAJDB_487	LP_bin.86	1.16642	0	2.101	0	0	0	0	0	0	0
CBAJDB_487_scaffold_1553_5	CBAJDB_487	LP_bin.86	1.30639	0.35661	2.01696	2.51565	0	0	0	0	0	0
CBAJDB_487_scaffold_1553_6	CBAJDB_487	LP_bin.86	0.717797	0.342894	1.61615	1.20945	0	0	0	0	0	0
CBAJDB_487_scaffold_1553_7	CBAJDB_487	LP_bin.86	0.482656	0	2.89793	1.08433	0	0	0	0	0	0
CBAJDB_487_scaffold_1553_8	CBAJDB_487	LP_bin.86	2.56561	0.158142	1.93795	3.90456	0	0	0	0.0925973	0	0
CBAJDB_487_scaffold_1553_9	CBAJDB_487	LP_bin.86	9.67696	3.30194	10.2716	4.65861	0	0	0	0	0	13.4236
CBAJDB_487_scaffold_1553_10	CBAJDB_487	LP_bin.86	1.70256	0.375378	0.943607	0	0	0	0	0	0	2.90676
CBAJDB_487_scaffold_1553_11	CBAJDB_487	LP_bin.86	0	0.566047	0	0	0	0	0	0	0	0
CBAJDB_487_scaffold_1553_12	CBAJDB_487	LP_bin.86	0	0	1.08003	3.0309	0	0	0	0	0	0
CBAJDB_487_scaffold_1553_13	CBAJDB_487	LP_bin.86	0	0	0.292313	0	0	0	0	0	0	0
CBAJDB_487_scaffold_1553_15	CBAJDB_487	LP_bin.86	0.557096	0	0	0	0	0	0	0	0	0
CBAJDB_487_scaffold_1553_16	CBAJDB_487	LP_bin.86	0.632634	0.0863461	0.325579	0	0	0	0	0	0	0
CBAJDB_487_scaffold_1553_17	CBAJDB_487	LP_bin.86	0	0	0	1.64422	0	0	0	0	0	0
CBAJDB_487_scaffold_1553_18	CBAJDB_487	LP_bin.86	0.239266	0.0761986	0	0.537532	0	0	0	0	0	0
CBAJDB_487_scaffold_1553_19	CBAJDB_487	LP_bin.86	0.691212	0.330194	0	0	0	0	0	0	0	0
CBAJDB_487_scaffold_1553_20	CBAJDB_487	LP_bin.86	0.447905	0.0713219	0.537856	1.50939	0	0	0	0	0	0
CBAJDB_487_scaffold_1553_21	CBAJDB_487	LP_bin.86	2.56896	0.144376	1.36097	2.03696	0	0	0	0.169075	0	0
CBAJDB_487_scaffold_1553_22	CBAJDB_487	LP_bin.86	1.86627	0	0	0	0	0	0	0	0	0
CBAJDB_487_scaffold_1553_23	CBAJDB_487	LP_bin.86	11.2205	2.40657	12.1678	6.17337	0	0	0	0.128102	0	0
CBAJDB_487_scaffold_1553_24	CBAJDB_487	LP_bin.86	0.414727	0.0990582	0	1.39758	0	0	0	0	0	0
CBAJDB_487_scaffold_1553_25	CBAJDB_487	LP_bin.86	5.74237	1.82877	1.7239	6.45038	0	0	0	0	0	0
CBAJDB_487_scaffold_1553_26	CBAJDB_487	LP_bin.86	9.25788	2.10596	7.14671	7.9233	0	0	0	0	0	0
CBAJDB_487_scaffold_1553_27	CBAJDB_487	LP_bin.86	0.531323	0.126907	1.03679	0.895249	0	0	0	0	0	0
CBAJDB_487_scaffold_1818_1	CBAJDB_487	LP_bin.86	6.69944	3.49128	4.07467	5.86398	0	0	0	0.389384	0	2.8966
CBAJDB_487_scaffold_1818_3	CBAJDB_487	LP_bin.86	0	0	0.135004	0	0	0	0	0	0	0
CBAJDB_487_scaffold_1818_4	CBAJDB_487	LP_bin.86	13.2907	3.04145	3.72715	11.8005	0	0	2.90423	0	0	0
CBAJDB_487_scaffold_1818_5	CBAJDB_487	LP_bin.86	1.62677	0	0	1.82735	0	0	0	0	0	0
CBAJDB_487_scaffold_1818_6	CBAJDB_487	LP_bin.86	0.261933	0.375378	1.41541	3.53074	0	0	0	0	0	0
CBAJDB_487_scaffold_1818_7	CBAJDB_487	LP_bin.86	0	0.488506	0	1.72305	0	0	0	0	0	0
CBAJDB_487_scaffold_1818_8	CBAJDB_487	LP_bin.86	0.322884	0	0	1.3057	0	0	0	0.144503	0	0
CBAJDB_487_scaffold_1818_9	CBAJDB_487	LP_bin.86	0.632634	0.483538	0.341858	0.852762	0	0	0	0	0	0
CBAJDB_487_scaffold_1818_10	CBAJDB_487	LP_bin.86	2.17959	0.260299	5.64356	7.34496	0	0	0	0	0	0
CBAJDB_487_scaffold_1818_11	CBAJDB_487	LP_bin.86	0	0.285288	4.8407	4.02504	0	0	0	0.167046	0	4.97057
CBAJDB_487_scaffold_1818_12	CBAJDB_487	LP_bin.86	0	0	5.37856	5.48869	0	0	0	0	0	0
CBAJDB_487_scaffold_1818_13	CBAJDB_487	LP_bin.86	0	0.167422	1.57822	2.36211	0	0	0	0	0	0
CBAJDB_487_scaffold_1818_14	CBAJDB_487	LP_bin.86	0.344013	0.493009	0.929474	1.15929	0	0	0	0.192449	0	0
CBAJDB_487_scaffold_1818_15	CBAJDB_487	LP_bin.86	7.46509	0.822945	1.03434	0	0	0	0	0	0	0
CBAJDB_487_scaffold_1818_16	CBAJDB_487	LP_bin.86	2.42987	0.322432	1.09419	1.36473	0	0	0	0	0	0
CBAJDB_487_scaffold_1818_17	CBAJDB_487	LP_bin.86	0	0	0	1.03952	0	0	0	0	0	0
CBAJDB_487_scaffold_1818_18	CBAJDB_487	LP_bin.86	0.986831	0.0554603	0.627359	1.56495	0	0	0	0	0	0
CBAJDB_487_scaffold_1818_19	CBAJDB_487	LP_bin.86	1.69021	0	2.53706	3.79721	0	0	0	0	0	0
CBAJDB_487_scaffold_1818_20	CBAJDB_487	LP_bin.86	0	0.469223	0	6.62013	0	0	0	0	0	0
CBAJDB_487_scaffold_1818_21	CBAJDB_487	LP_bin.86	0.176063	0	2.21992	3.55988	0	0	0	0	0	0
CBAJDB_487_scaffold_1818_22	CBAJDB_487	LP_bin.86	0	0	0	4.93265	0	0	0	0	0	0
CBAJDB_487_scaffold_1818_23	CBAJDB_487	LP_bin.86	5.73579	0.245374	0.308404	1.73095	0	0	0	0	0	0
CBAJDB_487_scaffold_368_1	CBAJDB_487	LP_bin.86	0	0	0	0	0	65.0271	0	0	0	0
CBAJDB_487_scaffold_368_2	CBAJDB_487	LP_bin.86	2.55385	0.938446	1.76926	13.2403	0	0	0	0	0	0
CBAJDB_487_scaffold_368_3	CBAJDB_487	LP_bin.86	11.5014	0.414662	4.29972	4.38776	0	0	0	0	0	0
CBAJDB_487_scaffold_368_4	CBAJDB_487	LP_bin.86	5.59231	1.86381	2.81109	6.13573	0	0	0	0	0	0
CBAJDB_487_scaffold_368_5	CBAJDB_487	LP_bin.86	4.50479	1.53711	2.02855	4.33733	0	0	0	0	0	0
CBAJDB_487_scaffold_368_6	CBAJDB_487	LP_bin.86	9.38861	3.60985	20.4171	36.2686	0	0	0	0.896717	0	0
CBAJDB_487_scaffold_368_7	CBAJDB_487	LP_bin.86	9.85955	0	12.2624	41.1364	0	0	0	1.0506	0	0
CBAJDB_487_scaffold_368_8	CBAJDB_487	LP_bin.86	6.5005	0.200342	2.26625	4.23986	0	0	0	0	0	0
CBAJDB_487_scaffold_368_9	CBAJDB_487	LP_bin.86	8.4044	4.25097	5.12032	10.829	0	0	0	0	0	0
CBAJDB_487_scaffold_368_10	CBAJDB_487	LP_bin.86	0.717797	1.46954	1.10822	2.76445	0	0	0	0	0	0
CBAJDB_487_scaffold_368_11	CBAJDB_487	LP_bin.86	0	1.71067	0	0	0	0	0	0	0	0
CBAJDB_487_scaffold_368_12	CBAJDB_487	LP_bin.86	0.280642	0.402191	0.505504	0	0	0	0	0	0	0
CBAJDB_487_scaffold_368_13	CBAJDB_487	LP_bin.86	0.938349	0.59767	1.12679	1.40539	0	0	0	0	0	0
CBAJDB_487_scaffold_368_14	CBAJDB_487	LP_bin.86	4.48433	0.504042	1.90055	5.33353	0	0	0	0	0	1.46365
CBAJDB_487_scaffold_368_15	CBAJDB_487	LP_bin.86	9.47581	1.9873	12.2808	11.6826	0	0	0	0	0	0
CBAJDB_487_scaffold_368_16	CBAJDB_487	LP_bin.86	20.7272	5.7594	20.8241	32.837	0	0	0	0.0923925	0	2.74921
CBAJDB_487_scaffold_368_17	CBAJDB_487	LP_bin.86	6.03794	1.57328	2.47176	12.0233	0	0	0	0	0	0
CBAJDB_487_scaffold_368_18	CBAJDB_487	LP_bin.86	14.3559	1.64589	3.62018	9.67557	0	0	0	0	0	0
CBAJDB_487_scaffold_368_19	CBAJDB_487	LP_bin.86	8.08718	0.594349	7.84373	12.5782	0	0	0	0	0	0
CBAJDB_487_scaffold_368_20	CBAJDB_487	LP_bin.86	1.93063	0.702679	1.15917	7.43542	0	0	0	0	0	2.04046
CBAJDB_487_scaffold_368_21	CBAJDB_487	LP_bin.86	5.21923	1.96437	1.42441	0	0	0	0	0	0	0
CBAJDB_487_scaffold_368_22	CBAJDB_487	LP_bin.86	3.89107	1.37687	1.03833	6.79905	0	0	0	0	0	0
CBAJDB_487_scaffold_368_23	CBAJDB_487	LP_bin.86	1.88512	0.120071	7.01748	2.54106	0	0	0	0	0	0
CBAJDB_487_scaffold_368_24	CBAJDB_487	LP_bin.86	1.20405	0.442444	0.667315	0.624231	0	0	0	0	0	0
CBAJDB_487_scaffold_368_25	CBAJDB_487	LP_bin.86	0	0.414662	0	0	0	0	0	0	0	0
CBAJDB_487_scaffold_368_26	CBAJDB_487	LP_bin.86	2.60054	5.1153	10.4706	14.4341	0	0	0	0.51346	0	0
CBAJDB_487_scaffold_368_27	CBAJDB_487	LP_bin.86	0	0.109389	0	0	0	0	0	0	0	0
CBAJDB_487_scaffold_368_29	CBAJDB_487	LP_bin.86	0	0	0.679111	0	0	0	0	0	0	0
CBAJDB_487_scaffold_368_32	CBAJDB_487	LP_bin.86	0	0	0	1.49741	0	0	0	0	0	0
CBAJDB_487_scaffold_368_33	CBAJDB_487	LP_bin.86	4.47011	0.533847	3.42199	2.25957	0	0	0	0.375102	0	0
CBAJDB_487_scaffold_368_34	CBAJDB_487	LP_bin.86	7.59475	1.50431	7.34046	6.86654	0	0	0	0.103626	0	1.02783
CBAJDB_487_scaffold_368_35	CBAJDB_487	LP_bin.86	2.32023	1.25295	1.99879	4.75934	0	0	0	0.112869	0	0
CBAJDB_487_scaffold_368_36	CBAJDB_487	LP_bin.86	12.5347	1.06451	9.03116	20.6509	0	0	0	0.311652	0	0
CBAJDB_487_scaffold_368_37	CBAJDB_487	LP_bin.86	4.60347	2.02079	3.13749	3.3542	0	0	0	0.139205	7.97471	0
CBAJDB_487_scaffold_368_38	CBAJDB_487	LP_bin.86	0.741565	1.88932	5.78818	6.66397	0	0	0	0.276566	0	0
CBAJDB_487_scaffold_368_39	CBAJDB_487	LP_bin.86	1.88195	0.899016	0	2.11399	0	0	0	0	0	3.48079
CBAJDB_487_scaffold_368_40	CBAJDB_487	LP_bin.86	2.48836	0.475479	0.896426	0	0	0	0	0	0	0
CBAJDB_487_scaffold_368_41	CBAJDB_487	LP_bin.86	1.99958	0	2.40114	0	0	0	0	0	0	0
CBAJDB_487_scaffold_368_43	CBAJDB_487	LP_bin.86	1.57713	0	0	0	0	0	0	0	0	0
CBAJDB_487_scaffold_368_44	CBAJDB_487	LP_bin.86	1.02731	0	0	0	0	0	0	0	0	0
CBAJDB_487_scaffold_368_46	CBAJDB_487	LP_bin.86	0.295063	0	0	0	0	0	0	0	0	0
CBAJDB_487_scaffold_368_47	CBAJDB_487	LP_bin.86	0.301012	0	0	0	0	0	0	0	0	0
CBAJDB_487_scaffold_368_49	CBAJDB_487	LP_bin.86	0.728301	0.173956	0.327961	1.22715	0	0	0	0	0	0
CBAJDB_487_scaffold_368_50	CBAJDB_487	LP_bin.86	0.999788	0	0	0	0	0	0	0	0	0
CBAJDB_487_scaffold_368_51	CBAJDB_487	LP_bin.86	1.19921	0.143217	0	0	0	0	0	0	0	0
CBAJDB_487_scaffold_368_54	CBAJDB_487	LP_bin.86	0.848305	0	0	0	0	0	0	0	0	0
CBAJDB_487_scaffold_368_55	CBAJDB_487	LP_bin.86	0	0	0.830024	0	0	0	0	0	0	0
CBAJDB_487_scaffold_368_57	CBAJDB_487	LP_bin.86	0	0.35661	0	0	0	0	0	0	0	0
CBAJDB_487_scaffold_368_58	CBAJDB_487	LP_bin.86	0	0	0	1.63354	0	0	0	0	0	0
CBAJDB_487_scaffold_368_59	CBAJDB_487	LP_bin.86	0	0	0.589754	2.20671	0	0	0	0	0	3.63345
CBAJDB_487_scaffold_368_60	CBAJDB_487	LP_bin.86	0	0.481905	0	0	0	0	0	0	0	0
CBAJDB_487_scaffold_368_61	CBAJDB_487	LP_bin.86	0	0	3.53853	2.64805	0	0	0	0	0	0
CBAJDB_487_scaffold_368_63	CBAJDB_487	LP_bin.86	0	0	3.60171	0	0	0	0	0	0	0
CBAJDB_487_scaffold_368_64	CBAJDB_487	LP_bin.86	1.11088	0.212268	0	1.49741	0	0	0	0.24858	0	0
CBAJDB_487_scaffold_368_65	CBAJDB_487	LP_bin.86	0.815856	0.194869	1.46955	4.12402	0	0	0	0	0	0
CBAJDB_487_scaffold_368_67	CBAJDB_487	LP_bin.86	0.0892953	0	0	0.60183	0	0	0	0	0	0
CBAJDB_487_scaffold_368_71	CBAJDB_487	LP_bin.86	15.9966	3.54395	10.231	17.1877	0	0	0	0	0	0
CBAJDB_487_scaffold_368_72	CBAJDB_487	LP_bin.86	17.3805	3.81109	8.21154	13.4424	0	0	0	0	0	0
CBAJDB_487_scaffold_368_73	CBAJDB_487	LP_bin.86	21.4188	4.66451	8.51038	21.2291	0	0	0	0	5.04728	0
CBAJDB_487_scaffold_368_74	CBAJDB_487	LP_bin.86	6.40085	1.25255	1.11127	9.87548	0	0	0	0	0	0
CBAJDB_487_scaffold_368_75	CBAJDB_487	LP_bin.86	3.74252	0.810476	1.88753	6.39002	0	0	0	0	0	0
CBAJDB_487_scaffold_368_76	CBAJDB_487	LP_bin.86	6.87085	2.66127	1.00346	1.25157	0	0	0	0.415536	0	0
CBAJDB_487_scaffold_368_77	CBAJDB_487	LP_bin.86	17.163	23.6413	24.3116	32.5687	0	0	3.04037	1.11861	0	2.77375
CBAJDB_487_scaffold_368_78	CBAJDB_487	LP_bin.86	0.159852	0	0.287931	0.538683	0	0	0	0	0	0
CBAJDB_487_scaffold_368_79	CBAJDB_487	LP_bin.86	2.03132	1.69814	6.40305	5.13398	0	0	0	0	0	0
CBAJDB_487_scaffold_368_80	CBAJDB_487	LP_bin.86	0.658684	0.524426	2.37289	2.95959	0	0	0	0	0	0
CBAJDB_487_scaffold_368_81	CBAJDB_487	LP_bin.86	4.46912	0.869779	4.91941	8.3669	0	0	0	0	0	0
CBAJDB_487_scaffold_368_82	CBAJDB_487	LP_bin.86	0.933136	0.35661	3.02544	5.0313	0	0	0	0	0	0
CBAJDB_487_scaffold_368_83	CBAJDB_487	LP_bin.86	3.90735	1.47359	2.03733	6.23715	0	0	0	0.23009	0	0
CBAJDB_487_scaffold_368_84	CBAJDB_487	LP_bin.86	7.83701	0.507629	9.57039	10.743	0	0	0	0.148617	0	0
CBAJDB_487_scaffold_368_85	CBAJDB_487	LP_bin.86	4.96169	1.40058	7.71847	9.12018	0	0	0	0.252335	0	0
CBAJDB_487_scaffold_368_86	CBAJDB_487	LP_bin.86	31.8155	2.3774	42.5803	63.4902	0	0	0	0.397728	5.69622	13.8071
CBAJDB_487_scaffold_368_87	CBAJDB_487	LP_bin.86	44.9779	5.66994	67.5133	73.6801	0	0	0	0.174734	10.0101	0
CBAJDB_487_scaffold_368_88	CBAJDB_487	LP_bin.86	4.73139	5.02267	9.46929	7.08634	0	0	0	1.76457	0	0
CBAJDB_487_scaffold_368_89	CBAJDB_487	LP_bin.86	51.6298	6.83324	58.3751	70.7997	0	0	0	0.500137	0	0
CBAJDB_487_scaffold_368_90	CBAJDB_487	LP_bin.86	18.9687	5.06658	42.2496	31.6175	0	0	0	0.684613	0	0
CBAJDB_487_scaffold_368_91	CBAJDB_487	LP_bin.86	30.8824	7.99541	38.0181	51.4111	1.00891	0	2.70255	0.49716	0	2.46556
CBAJDB_487_scaffold_368_92	CBAJDB_487	LP_bin.86	39.4316	5.4777	51.6358	84.3807	0	0	4.26986	0.916394	3.74986	0
CBAJDB_487_scaffold_368_93	CBAJDB_487	LP_bin.86	25.9183	14.2347	41.9326	57.0074	0	0	0	1.30233	0	0
CBAJDB_487_scaffold_368_94	CBAJDB_487	LP_bin.86	40.3724	11.887	40.7051	78.721	0	0	0	0.284091	8.13746	14.0889
CBAJDB_487_scaffold_368_95	CBAJDB_487	LP_bin.86	0	0	0	6.45038	0	0	0	0	0	0
CBAJDB_487_scaffold_368_96	CBAJDB_487	LP_bin.86	18.8889	8.42895	7.9456	12.1971	0.770439	0	4.12753	0.506199	0	0
CBAJDB_487_scaffold_368_97	CBAJDB_487	LP_bin.86	0	2.87588	3.25316	0	0	0	0	0	0	0
CBAJDB_487_scaffold_368_98	CBAJDB_487	LP_bin.86	18.2818	2.9111	4.11624	12.8349	0	0	0	0.426137	0	8.45334
CBAJDB_487_scaffold_368_99	CBAJDB_487	LP_bin.86	6.87574	5.63068	4.42316	6.62013	0	0	0	0	0	0
CBAJDB_487_scaffold_368_100	CBAJDB_487	LP_bin.86	12.816	7.41819	2.19052	6.93537	0	0	0	0.20933	0	0
CBAJDB_487_scaffold_210_5	CBAJDB_487	LP_bin.86	0.222175	0.212268	0	4.49223	0	0	0	0	0	7.39667
CBAJDB_487_scaffold_210_6	CBAJDB_487	LP_bin.86	1.83568	1.16921	3.30649	0	0	0	0	0	0	0
CBAJDB_487_scaffold_210_7	CBAJDB_487	LP_bin.86	40.7976	38.5636	7.81767	30.7143	0	0	0	0.485598	0	0
CBAJDB_487_scaffold_210_8	CBAJDB_487	LP_bin.86	10.3819	2.59782	12.6153	13.8833	0	0	0	0.460943	0	7.31503
CBAJDB_487_scaffold_210_9	CBAJDB_487	LP_bin.86	6.83333	3.44907	12.1923	9.5586	0	0	4.70496	0.577014	0	11.4463
CBAJDB_487_scaffold_210_10	CBAJDB_487	LP_bin.86	2.55783	0.9051	0.682558	1.27698	0	0	0	0.105993	0	0
CBAJDB_487_scaffold_210_11	CBAJDB_487	LP_bin.86	0.858056	0	0	0	0	0	0	0	0	0
CBAJDB_487_scaffold_210_13	CBAJDB_487	LP_bin.86	1.97751	0.472331	0	1.66599	0	0	0	0	0	0
CBAJDB_487_scaffold_210_14	CBAJDB_487	LP_bin.86	0.348836	0	0	0	0	0	0	0	0	0
CBAJDB_487_scaffold_210_15	CBAJDB_487	LP_bin.86	3.71397	0.887088	4.01385	0	0	0	0	0	0	0
CBAJDB_487_scaffold_210_16	CBAJDB_487	LP_bin.86	0.442594	0.845714	0	3.97731	0	0	0	0	0	0
CBAJDB_487_scaffold_210_17	CBAJDB_487	LP_bin.86	21.8259	10.653	29.7701	50.6328	0	0	0	2.12346	0	11.4084
CBAJDB_487_scaffold_210_18	CBAJDB_487	LP_bin.86	31.9803	3.11601	36.2269	48.237	0	0	0	0.608176	0	6.03224
CBAJDB_487_scaffold_210_19	CBAJDB_487	LP_bin.86	0.112766	0	0	0.760015	0	0	0	0	0	0
CBAJDB_487_scaffold_210_20	CBAJDB_487	LP_bin.86	0.497672	0.11887	0	0	0	0	0	0	0	0
CBAJDB_487_scaffold_210_21	CBAJDB_487	LP_bin.86	0.292748	0	3.16386	2.95959	0	0	0	0	0	0
CBAJDB_487_scaffold_210_23	CBAJDB_487	LP_bin.86	85.7596	25.4721	72.0343	143.751	3.02672	0	0	0	0	64.1045
CBAJDB_487_scaffold_210_24	CBAJDB_487	LP_bin.86	5.64793	4.0666	8.69887	8.82684	0	0	2.98703	0.091582	0	0
CBAJDB_487_scaffold_210_25	CBAJDB_487	LP_bin.86	4.69454	2.72053	5.12904	6.74298	0	2.94968	0	0.086106	0	0
CBAJDB_487_scaffold_210_26	CBAJDB_487	LP_bin.86	0.622091	0	3.3616	4.19275	0	0	0	0	0	0
CBAJDB_487_scaffold_210_27	CBAJDB_487	LP_bin.86	2.77218	0.66214	3.38835	6.67281	0	0	0	0	3.17296	0
CBAJDB_487_scaffold_210_28	CBAJDB_487	LP_bin.86	2.30201	1.25677	5.33117	3.32465	0	0	0	0	0	0
CBAJDB_487_scaffold_210_29	CBAJDB_487	LP_bin.86	110.594	56.133	193.603	206.532	0	0	16.8159	8.76474	14.768	58.8081
CBAJDB_487_scaffold_210_30	CBAJDB_487	LP_bin.86	0	0	1.80731	1.3525	0	0	0	0	0	0
CBAJDB_487_scaffold_210_31	CBAJDB_487	LP_bin.86	2.43288	0.795184	3.056	2.589	0	0	0	0	0	0
CBAJDB_487_scaffold_210_32	CBAJDB_487	LP_bin.86	10.1378	0	8.30024	9.31722	0	0	0	0	0	0
CBAJDB_487_scaffold_210_33	CBAJDB_487	LP_bin.86	6.22091	1.41512	1.06717	3.99309	0	0	0	0	0	0
CBAJDB_487_scaffold_210_34	CBAJDB_487	LP_bin.86	4.70489	0.899016	3.95482	2.11399	0	0	0	0	0	0
CBAJDB_487_scaffold_210_35	CBAJDB_487	LP_bin.86	2.35917	0.64399	2.42824	5.1108	0	0	0	0	0	0
CBAJDB_487_scaffold_210_36	CBAJDB_487	LP_bin.86	15.5303	21.125	13.5602	22.3534	0	2.01777	0	0.471215	0	2.92111
CBAJDB_487_scaffold_210_37	CBAJDB_487	LP_bin.86	2.45781	1.51241	3.00143	3.9307	0	0	0	0.0932174	0	1.38688
CBAJDB_487_scaffold_210_38	CBAJDB_487	LP_bin.86	0.0847342	0.161911	0.915759	0.57109	0	0	0	0	0	0
CBAJDB_487_scaffold_210_39	CBAJDB_487	LP_bin.86	1.9174	0.36638	5.52592	5.16914	0	0	0	0	0	0
CBAJDB_487_scaffold_210_40	CBAJDB_487	LP_bin.86	6.99852	2.54721	3.00143	11.2306	0	0	0	0.24858	0	0
CBAJDB_487_scaffold_210_41	CBAJDB_487	LP_bin.86	5.3737	3.81586	5.62446	13.7039	0	2.78326	0	0.243744	0	1.61173
CBAJDB_487_scaffold_210_42	CBAJDB_487	LP_bin.86	19.1389	6.84621	5.96347	19.8684	0	0	1.65502	0.152229	0	0
CBAJDB_487_scaffold_210_43	CBAJDB_487	LP_bin.86	5.51363	12.104	12.6653	16.0751	0	1.18722	1.13036	0.658479	0	0.687492
CBAJDB_487_scaffold_210_44	CBAJDB_487	LP_bin.86	6.92228	13.2563	15.9841	20.7582	0	0	2.22563	0.443544	0	0
CBAJDB_487_scaffold_210_46	CBAJDB_487	LP_bin.86	30.4641	16.7816	87.5004	146.13	0	0	0	2.14948	0	3.04569
CBAJDB_487_scaffold_210_47	CBAJDB_487	LP_bin.86	9.27192	15.6726	29.5478	43.2628	0	0	0	0	0	0
CBAJDB_487_scaffold_210_48	CBAJDB_487	LP_bin.86	11.5874	15.4072	41.0702	57.9427	0	0	3.89724	1.91182	1.71131	2.37032
CBAJDB_487_scaffold_210_49	CBAJDB_487	LP_bin.86	31.5273	11.0791	84.8559	127.004	0	0	0	1.6218	0	0
CBAJDB_487_scaffold_210_50	CBAJDB_487	LP_bin.86	26.1278	18.1701	117.816	183.283	0	0	6.48612	0.397728	11.3924	0
CBAJDB_487_scaffold_210_51	CBAJDB_487	LP_bin.86	9.24076	18.3498	42.7543	58.6171	0	0	0	0.202725	5.80683	0
CBAJDB_487_scaffold_210_52	CBAJDB_487	LP_bin.86	10.9337	15.4891	87.6053	99.1013	0	0	0	0.421832	0	0
CBAJDB_487_scaffold_210_53	CBAJDB_487	LP_bin.86	12.308	15.0824	60.9666	86.56	0	0	9.76405	0.449047	0	0
CBAJDB_487_scaffold_210_54	CBAJDB_487	LP_bin.86	12.8306	18.5734	48.323	70.7526	0	0	0	0	0	0
CBAJDB_487_scaffold_210_55	CBAJDB_487	LP_bin.86	33.8459	25.3858	120.79	240.905	0	0	0	2.83128	10.1373	0
CBAJDB_487_scaffold_210_56	CBAJDB_487	LP_bin.86	11.7165	16.4712	81.7034	85.7351	0	0	0	0.561813	0	0
CBAJDB_487_scaffold_210_57	CBAJDB_487	LP_bin.86	27.6106	24.4253	96.243	144.736	0	0	9.32935	0.572074	8.19319	0
CBAJDB_487_scaffold_210_58	CBAJDB_487	LP_bin.86	20.9249	7.56445	116.128	160.087	0	0	0	0	0	0
CBAJDB_487_scaffold_210_59	CBAJDB_487	LP_bin.86	54.5203	14.024	160.903	262.871	0	0	15.3043	0	0	0
CBAJDB_487_scaffold_210_60	CBAJDB_487	LP_bin.86	12.4418	24.3538	40.9951	67.493	0	11.6309	22.1477	0	0	0
CBAJDB_487_scaffold_210_61	CBAJDB_487	LP_bin.86	60.6538	8.02372	243.716	459.106	0	0	0	0	44.8577	0
CBAJDB_487_scaffold_210_62	CBAJDB_487	LP_bin.86	11.5482	13.9886	61.2888	93.1207	0	0	0	0	0	0
[truncated: 216,599+ more rows]

## Sheet: Filtered_mapping
Geneid	fasta	alt_gene_name	I1	I2	I3	I6	I7	U3	U4	U5	U6	U7
CBAJDB_469_scaffold_6810_4	CBAJDB_469	LP_bin.71	48.6302	14.7782	23.9336	11.4492	0	0	31.8036	1.9389	3.96644	13.9739
CBAJDB_487_scaffold_12086_2	CBAJDB_487	LP_bin.86	2.42796	3.57404	1.52916	0.502996	0	0	0	0.173202	2.12593	4.49383
CBAJDB_487_scaffold_3598_11	CBAJDB_487	LP_bin.86	11.4478	0.93198	1.57625	4.77837	0	0	0	0	0	0
CBAJDB_487_scaffold_1841_4	CBAJDB_487	LP_bin.86	95.2772	25.9984	36.6816	21.5739	0	0	0	1.49572	0	15.0918
CBAJDB_487_scaffold_1841_14	CBAJDB_487	LP_bin.86	7063.28	382.911	1114.23	798.299	0	0	999.211	31.7274	295.968	910.994
CBAJDB_487_scaffold_1841_15	CBAJDB_487	LP_bin.86	944.191	1169.59	136.175	59.6734	0	394.759	1312.17	10.5877	19.2528	305.227
CBAJDB_487_scaffold_1841_16	CBAJDB_487	LP_bin.86	19.8112	6.48801	4.2175	1.61578	0	0	0	0.12645	0	0
CBAJDB_487_scaffold_423_1	CBAJDB_487	LP_bin.86	81869	328435	47702	32670.9	14961	46700.1	3.75639e+06	8.18645	2073.12	12975.2
CBAJDB_487_scaffold_423_3	CBAJDB_487	LP_bin.86	48.4947	38.7072	23.504	7.36072	3.80292	0	0	1.88114	3.64575	7.70644
CBAJDB_487_scaffold_423_8	CBAJDB_487	LP_bin.86	12.5361	11.354	4.27952	3.37846	0	0	52.0422	0.132197	0	0
CBAJDB_487_scaffold_423_9	CBAJDB_487	LP_bin.86	26.7228	8.52112	11.5172	9.06112	0	0	0	0.080415	5.92224	0
CBAJDB_487_scaffold_423_11	CBAJDB_487	LP_bin.86	5.85444	4.48436	2.26563	2.28543	0	0	0	0.256618	0	0
CBAJDB_487_scaffold_423_12	CBAJDB_487	LP_bin.86	12.9875	7.35222	7.28285	6.28675	0	0	0	0.277536	0	0
CBAJDB_487_scaffold_423_15	CBAJDB_487	LP_bin.86	4.49663	1.82475	1.96145	1.05577	0	0	0	0	0	0
CBAJDB_487_scaffold_423_17	CBAJDB_487	LP_bin.86	19.4951	17.5804	9.11124	2.28863	0	0	0	0.281453	0	0
CBAJDB_487_scaffold_423_20	CBAJDB_487	LP_bin.86	6.62776	8.02154	3.73486	1.71994	0	0	0	0	0	0
CBAJDB_487_scaffold_423_21	CBAJDB_487	LP_bin.86	13.4698	10.385	5.25028	2.72004	0	0	0	0.223004	0	4.82165
CBAJDB_487_scaffold_423_34	CBAJDB_487	LP_bin.86	18.1135	3.43483	11.6806	4.76959	0	0	0	0.41059	0	0
CBAJDB_487_scaffold_423_38	CBAJDB_487	LP_bin.86	12.2184	4.69822	2.95139	1.74748	0	0	0	0	0	0
CBAJDB_487_scaffold_423_47	CBAJDB_487	LP_bin.86	5.00495	1.17175	2.51905	2.98299	0	0	0	0	0	24.2276
CBAJDB_487_scaffold_423_51	CBAJDB_487	LP_bin.86	9.59281	2.2708	4.99278	4.89876	0	0	0	0	0	0
CBAJDB_487_scaffold_423_67	CBAJDB_487	LP_bin.86	27.8567	2.44743	10.4374	4.80919	0	0	16.2979	0.0827998	1.01631	0
CBAJDB_487_scaffold_2333_12	CBAJDB_487	LP_bin.86	2.44923	1.18322	9.6777	5.79164	0	0	0	0.212159	0	3.66973
CBAJDB_487_scaffold_2333_13	CBAJDB_487	LP_bin.86	2.55178	0.767056	5.56549	4.19395	0	0	0	0	0	0
CBAJDB_487_scaffold_902_1	CBAJDB_487	LP_bin.86	7.50742	1.42528	9.55793	4.08198	0	0	0	0	0	2.7628
CBAJDB_487_scaffold_902_6	CBAJDB_487	LP_bin.86	6.78618	6.88466	3.21431	1.50482	0	0	0	0.0762011	0	1.31806
CBAJDB_487_scaffold_902_13	CBAJDB_487	LP_bin.86	19.902	23.6349	13.5611	6.9763	0	0	22.3038	0.453248	5.56331	7.83988
CBAJDB_487_scaffold_902_18	CBAJDB_487	LP_bin.86	8.66661	4.65347	11.5695	4.38034	0	0	0	2.72782	1.96954	40.2447
CBAJDB_487_scaffold_902_19	CBAJDB_487	LP_bin.86	5.63633	1.52483	3.94426	2.0551	0	0	0	0.402075	0	0
CBAJDB_487_scaffold_902_22	CBAJDB_487	LP_bin.86	6.91637	2.25826	3.49928	1.90388	0	0	0	0.0964091	0	3.3352
CBAJDB_487_scaffold_902_23	CBAJDB_487	LP_bin.86	13.727	2.03599	8.09349	3.90148	0	0	0	0.0730128	0	3.78873
CBAJDB_487_scaffold_902_41	CBAJDB_487	LP_bin.86	6.22554	4.44892	10.8997	4.30236	0	0	0	0.142449	0	4.92793
CBAJDB_487_scaffold_24_6	CBAJDB_487	LP_bin.86	7.32963	8.66228	2.75358	1.41297	0	0	0	0.280698	0	1.61842
CBAJDB_487_scaffold_24_7	CBAJDB_487	LP_bin.86	9.71987	3.54477	6.68853	2.61775	0	0	0	0.173345	0	0
CBAJDB_487_scaffold_24_8	CBAJDB_487	LP_bin.86	2.5405	2.76046	2.22956	1.58411	0	0	0	0.15152	1.23987	0
CBAJDB_487_scaffold_24_9	CBAJDB_487	LP_bin.86	4.70236	2.16267	6.71298	2.2523	0	0	0	0.228105	0	3.94556
CBAJDB_487_scaffold_24_10	CBAJDB_487	LP_bin.86	47.0086	29.0022	33.9634	14.5368	0	0	0	0.834266	0	2.40506
CBAJDB_487_scaffold_24_11	CBAJDB_487	LP_bin.86	51.8582	18.2435	22.1462	8.42942	0	0	0	0.806273	0	0
CBAJDB_487_scaffold_24_12	CBAJDB_487	LP_bin.86	7.84867	2.65419	6.80833	4.37664	0	0	0	0.198296	0	0
CBAJDB_487_scaffold_24_13	CBAJDB_487	LP_bin.86	23.9221	1.58145	14.4434	3.92746	0	0	0	0.218126	0	0
CBAJDB_487_scaffold_24_14	CBAJDB_487	LP_bin.86	31.5007	1.31514	17.8121	4.38286	0	0	0	0.235812	0	12.2366
CBAJDB_487_scaffold_24_15	CBAJDB_487	LP_bin.86	21.4619	21.7733	20.8899	9.62001	0	0	116.433	0	0	40.9268
CBAJDB_487_scaffold_24_16	CBAJDB_487	LP_bin.86	21.0974	4.29456	13.4021	4.32827	0	0	0	0.1242	0	10.7415
CBAJDB_487_scaffold_24_23	CBAJDB_487	LP_bin.86	7.81777	2.14564	4.04364	2.87302	0	0	0	0	0	0
CBAJDB_487_scaffold_24_25	CBAJDB_487	LP_bin.86	4.95426	3.35077	1.6468	1.84746	0	0	0	0.176709	0	0
CBAJDB_487_scaffold_24_26	CBAJDB_487	LP_bin.86	1.72298	1.13383	3.4901	0.852815	0	0	0	0.112945	0	0
CBAJDB_487_scaffold_24_29	CBAJDB_487	LP_bin.86	5.64057	2.4914	2.78454	1.67571	0	0	0	0.093067	0	0
CBAJDB_487_scaffold_24_34	CBAJDB_487	LP_bin.86	3.33972	2.64326	1.52161	0.900922	0	0	0	0.0430866	0	0
CBAJDB_487_scaffold_24_37	CBAJDB_487	LP_bin.86	12.8525	2.89756	9.75011	3.41126	0	0	22.2316	0	0	0
CBAJDB_487_scaffold_24_38	CBAJDB_487	LP_bin.86	6.22067	4.24979	1.49503	2.47852	0	0	0	0.68581	0	5.27223
CBAJDB_487_scaffold_24_39	CBAJDB_487	LP_bin.86	7.79288	2.40707	2.77393	1.12375	0	0	0	0.148828	0	0
CBAJDB_487_scaffold_24_49	CBAJDB_487	LP_bin.86	127.189	69.2357	160.088	52.8268	0	0	128.104	8.62334	1.99709	91.4653
CBAJDB_487_scaffold_24_61	CBAJDB_487	LP_bin.86	7.08898	4.5088	5.58502	1.98409	0	0	0	0.1708	0	2.95434
CBAJDB_487_scaffold_24_62	CBAJDB_487	LP_bin.86	4.58679	4.20303	3.52043	0.937978	0	0	0	0.179435	0	0
CBAJDB_487_scaffold_24_63	CBAJDB_487	LP_bin.86	24.266	24.4157	7.39502	5.05958	4.2897	0	10.9913	1.00512	2.7416	1.93175
CBAJDB_487_scaffold_24_64	CBAJDB_487	LP_bin.86	14.762	17.3462	6.03124	5.04143	0	0	35.5937	0.723318	0	0
CBAJDB_487_scaffold_24_65	CBAJDB_487	LP_bin.86	19.6476	12.4614	7.75891	5.05333	0	0	0	0.395469	0	0
CBAJDB_487_scaffold_24_68	CBAJDB_487	LP_bin.86	4.41331	2.61179	2.07823	0.259051	0	0	0	0	0	0
CBAJDB_487_scaffold_24_70	CBAJDB_487	LP_bin.86	18.5667	5.96478	9.38734	4.57726	0	0	0	0	0	0
CBAJDB_487_scaffold_24_71	CBAJDB_487	LP_bin.86	8.10108	4.99304	6.10111	3.72742	0	0	0	0.237685	0	0
CBAJDB_487_scaffold_24_74	CBAJDB_487	LP_bin.86	6.5052	2.48681	7.73889	3.58598	0	0	0	0	0	16.3154
CBAJDB_487_scaffold_24_76	CBAJDB_487	LP_bin.86	1.08446	1.22244	0.788412	0.650701	0	0	0	0.0243546	0	0
CBAJDB_487_scaffold_24_77	CBAJDB_487	LP_bin.86	6.45735	5.98364	5.08099	1.86233	0	0	0	0.493288	0	1.06656
CBAJDB_487_scaffold_24_78	CBAJDB_487	LP_bin.86	10.7146	3.43756	8.57947	2.41894	0	0	0	0	0	2.88148
CBAJDB_487_scaffold_24_79	CBAJDB_487	LP_bin.86	9.59281	4.86601	2.59365	1.68923	0	0	0	0.264395	0	0
CBAJDB_487_scaffold_24_80	CBAJDB_487	LP_bin.86	10.4322	7.13681	5.99133	2.02707	0	0	0	0.436251	0	0
CBAJDB_487_scaffold_24_81	CBAJDB_487	LP_bin.86	7.73614	9.41808	3.31318	0.87186	0	0	0	0.187635	0	3.24554
CBAJDB_487_scaffold_24_82	CBAJDB_487	LP_bin.86	7.13515	10.9385	5.37593	3.51806	0	0	0	0.576861	0	0
CBAJDB_487_scaffold_24_83	CBAJDB_487	LP_bin.86	8.58304	8.65068	24.9263	8.06088	0	0	0	0.918424	2.50512	10.5907
CBAJDB_487_scaffold_24_84	CBAJDB_487	LP_bin.86	12.0826	7.72618	39.7244	14.0812	0	0	0	0.799239	6.54008	13.8245
CBAJDB_487_scaffold_24_87	CBAJDB_487	LP_bin.86	3.28688	0.296407	1.99856	2.05794	0	0	0	0	0	0
CBAJDB_487_scaffold_24_88	CBAJDB_487	LP_bin.86	6.06368	1.49723	2.17554	0.677951	0	0	0	0.0583614	0	0
CBAJDB_487_scaffold_24_89	CBAJDB_487	LP_bin.86	2.98045	1.52011	1.91816	1.37662	0	0	0	0.0592532	0	0
CBAJDB_487_scaffold_24_90	CBAJDB_487	LP_bin.86	40.8343	12.6253	10.1783	4.93072	0	0	0	0	0	8.15771
CBAJDB_487_scaffold_24_92	CBAJDB_487	LP_bin.86	6.2261	6.73755	2.96275	1.36438	0	0	0	0	0	0
CBAJDB_487_scaffold_24_95	CBAJDB_487	LP_bin.86	11.0074	3.94662	2.99764	1.49462	0	0	0	0.16083	0	0
CBAJDB_487_scaffold_24_96	CBAJDB_487	LP_bin.86	10.5767	27.2829	22.5315	9.35573	0	0	0	0.298292	7.32265	10.3192
CBAJDB_487_scaffold_24_99	CBAJDB_487	LP_bin.86	20.556	20.1057	16.5538	8.46471	0	0	0	0	0	0
CBAJDB_487_scaffold_24_100	CBAJDB_487	LP_bin.86	9.41182	6.69204	4.9524	2.54978	0	0	0	0.292663	1.79612	3.79667
CBAJDB_487_scaffold_24_102	CBAJDB_487	LP_bin.86	8.785	2.95034	4.10834	2.64587	0	0	0	0.36737	0	0
CBAJDB_487_scaffold_24_103	CBAJDB_487	LP_bin.86	3.98974	0.884729	3.11238	1.93493	0	0	0	0.158637	0	2.74396
CBAJDB_487_scaffold_24_104	CBAJDB_487	LP_bin.86	1.62439	0.721497	1.47097	0.546473	0	0	0	0.14701	0	0
CBAJDB_487_scaffold_24_106	CBAJDB_487	LP_bin.86	49.3205	27.0573	20.7633	10.2908	4.56739	0	0	0.416185	0	21.5964
CBAJDB_487_scaffold_24_107	CBAJDB_487	LP_bin.86	7.67425	1.86322	2.28241	1.66324	0	0	35.2286	1.01419	0	15.4787
CBAJDB_487_scaffold_24_108	CBAJDB_487	LP_bin.86	6.13311	1.78686	4.60224	4.25353	0	0	0	0.457706	0	0
CBAJDB_487_scaffold_24_110	CBAJDB_487	LP_bin.86	3.83119	0.723122	7.20762	4.39304	0	0	0	0.2161	2.65248	0
CBAJDB_487_scaffold_24_114	CBAJDB_487	LP_bin.86	6.68676	1.31668	2.31598	0.775058	0	0	0	0.102647	1.25993	0
CBAJDB_487_scaffold_24_115	CBAJDB_487	LP_bin.86	33.0822	9.18843	9.3764	5.11334	0	0	0	0.440182	0	3.26309
CBAJDB_487_scaffold_24_117	CBAJDB_487	LP_bin.86	66.8402	38.3002	60.1894	31.387	0	0	110.8	1.12581	27.6371	48.6831
CBAJDB_487_scaffold_24_121	CBAJDB_487	LP_bin.86	6.20711	2.40732	2.89174	1.65101	0	0	10.3613	0.315838	0	0
CBAJDB_487_scaffold_24_123	CBAJDB_487	LP_bin.86	9.11208	1.50747	3.97732	2.21639	0	0	0	0	0	0
CBAJDB_487_scaffold_24_127	CBAJDB_487	LP_bin.86	11.5114	4.55743	13.1935	6.13066	0	0	0	0.340489	0	0
CBAJDB_487_scaffold_24_129	CBAJDB_487	LP_bin.86	3.28896	0.903687	1.28386	1.6651	0	0	0	0	0	0
CBAJDB_487_scaffold_24_134	CBAJDB_487	LP_bin.86	6.60989	2.61355	5.56489	1.86233	0	0	0	0.246644	0	0
CBAJDB_487_scaffold_24_135	CBAJDB_487	LP_bin.86	10.7382	8.13422	9.70877	2.11784	0	0	0	0.520897	0	0
CBAJDB_487_scaffold_24_136	CBAJDB_487	LP_bin.86	34.4558	26.4817	37.2639	13.238	0	0	46.7318	0.949663	0	16.4264
CBAJDB_487_scaffold_24_137	CBAJDB_487	LP_bin.86	19.3876	12.498	17.1181	5.33441	0	61.6377	36.1557	1.10211	0	25.4177
CBAJDB_487_scaffold_24_138	CBAJDB_487	LP_bin.86	2.95562	4.20844	3.9788	1.75315	0	0	0	0	0	0
CBAJDB_487_scaffold_24_139	CBAJDB_487	LP_bin.86	14.677	38.5388	25.3348	10.1354	0	0	137.391	0	0	60.3671
CBAJDB_487_scaffold_24_140	CBAJDB_487	LP_bin.86	71.9461	37.8051	140.895	58.8631	0	0	66.0536	1.00673	8.23798	40.6317
CBAJDB_487_scaffold_24_160	CBAJDB_487	LP_bin.86	1.63886	1.59614	1.55973	0.738797	0	0	0	0.0794991	0	0
CBAJDB_487_scaffold_24_161	CBAJDB_487	LP_bin.86	90.3454	83.5996	47.4255	7.64307	0	0	56.308	5.1492	7.02254	39.585
CBAJDB_487_scaffold_24_166	CBAJDB_487	LP_bin.86	9.73871	2.36825	5.72773	3.23715	0	0	0	0	0	0
CBAJDB_487_scaffold_24_169	CBAJDB_487	LP_bin.86	13.1028	7.6696	9.46596	1.34243	0	0	11.3735	0.231127	0	0.999455
CBAJDB_487_scaffold_24_171	CBAJDB_487	LP_bin.86	20.94	4.39266	13.5879	7.0987	0	0	0	0	0	4.69783
CBAJDB_487_scaffold_24_172	CBAJDB_487	LP_bin.86	18.9359	6.58783	21.8787	5.0377	0	13.8594	0	1.69338	2.02781	6.42963
CBAJDB_487_scaffold_24_173	CBAJDB_487	LP_bin.86	4.16292	0.930356	3.05757	1.32589	0	0	8.64097	0.087799	0	1.51867
CBAJDB_487_scaffold_24_179	CBAJDB_487	LP_bin.86	6.07917	1.65972	3.38381	2.82848	0	0	0	0.270544	0	0
CBAJDB_487_scaffold_24_180	CBAJDB_487	LP_bin.86	9.44293	1.4598	6.09832	3.67407	0	0	0	0.109063	0	1.88647
CBAJDB_487_scaffold_24_181	CBAJDB_487	LP_bin.86	16.1998	7.99185	11.4498	4.29579	0	0	0	0.34669	0	0
CBAJDB_487_scaffold_24_183	CBAJDB_487	LP_bin.86	6.27893	1.69868	8.59017	2.5062	0	0	0	0.253819	0	6.5855
CBAJDB_487_scaffold_24_188	CBAJDB_487	LP_bin.86	3.50008	1.66584	2.08193	0.821787	0	0	0	0	0	0
CBAJDB_487_scaffold_24_189	CBAJDB_487	LP_bin.86	9.96717	1.61409	2.58859	1.48323	0	0	0	0	0	11.7789
CBAJDB_487_scaffold_24_193	CBAJDB_487	LP_bin.86	6.18019	6.9243	1.78236	1.93473	0	0	0	0.15141	0	0
CBAJDB_487_scaffold_24_196	CBAJDB_487	LP_bin.86	6.31547	4.5141	2.81744	2.57807	0	0	0	0.95736	1.06827	15.8068
CBAJDB_487_scaffold_24_198	CBAJDB_487	LP_bin.86	162.11	20.3569	5.33959	7.43881	0	0	63.0236	0.960554	0	27.6913
CBAJDB_487_scaffold_24_201	CBAJDB_487	LP_bin.86	9.88101	8.52074	4.40809	1.39198	0	0	0	0.449358	0	0
CBAJDB_487_scaffold_24_202	CBAJDB_487	LP_bin.86	19.3719	9.57454	8.75294	4.32967	0	0	0	0.564727	0	17.5826
CBAJDB_487_scaffold_24_203	CBAJDB_487	LP_bin.86	108.842	73.614	46.0872	17.6719	17.1863	75.0716	0	3.13206	10.984	181.875
CBAJDB_487_scaffold_24_204	CBAJDB_487	LP_bin.86	23.0564	5.31182	8.14194	5.13684	0	0	26.782	0	0	5.88373
CBAJDB_487_scaffold_24_205	CBAJDB_487	LP_bin.86	6.43728	5.9758	4.65492	1.42251	0	0	0	0	0	0
CBAJDB_487_scaffold_24_206	CBAJDB_487	LP_bin.86	8.10821	2.93505	4.07574	3.0567	0	0	0	0	0	4.79104
CBAJDB_487_scaffold_24_209	CBAJDB_487	LP_bin.86	6.08607	2.94019	4.03387	0.612409	0	0	20.754	0.210877	0	0
CBAJDB_487_scaffold_2460_1	CBAJDB_487	LP_bin.86	40.7493	25.0252	7.76787	8.17643	11.265	0	0	1.17311	0	10.1457
CBAJDB_487_scaffold_2460_5	CBAJDB_487	LP_bin.86	30.2878	4.90004	17.5969	10.915	0	0	0	1.22028	2.99563	4.22147
CBAJDB_487_scaffold_2460_6	CBAJDB_487	LP_bin.86	15.167	1.31514	7.2482	5.47858	0	0	0	0.157208	1.92962	14.9558
CBAJDB_487_scaffold_2460_14	CBAJDB_487	LP_bin.86	40.533	24.6727	37.3705	11.4201	0	0	96.7546	0.245775	6.03345	68.0193
CBAJDB_487_scaffold_2460_15	CBAJDB_487	LP_bin.86	29.9362	26.7127	5.46992	0.978588	0	0	7.89606	0.24069	0	12.4897
CBAJDB_487_scaffold_2460_16	CBAJDB_487	LP_bin.86	3.64443	1.86991	1.49503	0.61963	0	0	0	0.152402	0	0
CBAJDB_487_scaffold_11483_1	CBAJDB_487	LP_bin.86	3.81023	1.15208	1.49317	0.50519	0	0	0	0.0543615	0	0
CBAJDB_487_scaffold_11483_2	CBAJDB_487	LP_bin.86	5.67556	1.17416	2.14473	1.78721	0	0	0	0.161949	0	0
CBAJDB_487_scaffold_1307_5	CBAJDB_487	LP_bin.86	14.2159	6.2535	9.48713	4.23325	0	0	27.5887	0.140161	0	0
CBAJDB_487_scaffold_1307_9	CBAJDB_487	LP_bin.86	135.71	95.9208	158.202	47.0334	8.76163	38.2718	22.4496	8.09774	22.3987	90.7479
CBAJDB_487_scaffold_1307_11	CBAJDB_487	LP_bin.86	5.68172	3.00146	3.79958	1.46821	0	0	0	0.163085	0	0
CBAJDB_487_scaffold_1307_21	CBAJDB_487	LP_bin.86	13.0935	4.24334	5.35447	4.03493	0	0	0	0.827017	0	31.471
CBAJDB_487_scaffold_1307_24	CBAJDB_487	LP_bin.86	19.9369	7.97322	4.02172	2.19803	0	0	0	0.210242	7.74172	7.27314
CBAJDB_487_scaffold_1307_31	CBAJDB_487	LP_bin.86	30.9215	14.9086	14.5686	7.11633	0	0	0	0.928194	0	0
CBAJDB_487_scaffold_1101_7	CBAJDB_487	LP_bin.86	6.1716	3.62966	2.63355	1.13403	0	0	0	0.162704	1.99709	14.0716
CBAJDB_487_scaffold_1101_8	CBAJDB_487	LP_bin.86	7.3515	2.5467	2.55971	1.13668	0	0	0	0.0543615	0	0
CBAJDB_487_scaffold_1101_15	CBAJDB_487	LP_bin.86	5.62274	1.53614	2.07592	1.36569	0	0	0	0.201541	0	0
CBAJDB_487_scaffold_1101_16	CBAJDB_487	LP_bin.86	92.2709	42.2126	122.073	52.7039	0	0	0	4.79877	5.35469	35.843
CBAJDB_487_scaffold_1101_17	CBAJDB_487	LP_bin.86	47.2649	44.9982	54.3717	26.3863	4.54417	19.8494	0	5.91527	2.90424	52.1817
CBAJDB_487_scaffold_1101_18	CBAJDB_487	LP_bin.86	4.05602	2.87388	3.33171	2.17672	0	0	0	0.351343	0	2.02574
CBAJDB_487_scaffold_1101_19	CBAJDB_487	LP_bin.86	3.97278	3.53892	1.84437	0.40951	0	0	0	0	2.88468	0
CBAJDB_487_scaffold_1101_24	CBAJDB_487	LP_bin.86	8.65602	2.433	2.2735	2.69221	0	0	0	0.272657	0	0
CBAJDB_487_scaffold_1101_26	CBAJDB_487	LP_bin.86	21.3894	1.57816	17.4265	7.30477	0	0	0	0	0	0
CBAJDB_487_scaffold_1101_27	CBAJDB_487	LP_bin.86	84.6847	67.9542	54.8974	24.3653	0	87.6147	17.1311	2.17582	2.13653	21.0758
CBAJDB_487_scaffold_1101_28	CBAJDB_487	LP_bin.86	10.2309	4.37494	6.59596	1.76672	0	0	0	0.240138	0	4.1537
CBAJDB_487_scaffold_1101_29	CBAJDB_487	LP_bin.86	272.144	287.306	137.689	57.2869	0	127.295	298.677	3.79349	9.3125	275.589
CBAJDB_487_scaffold_1101_30	CBAJDB_487	LP_bin.86	1.91856	2.31715	4.72785	1.64097	0	0	0	0.166191	2.03988	12.9358
CBAJDB_487_scaffold_253_1	CBAJDB_487	LP_bin.86	91.3715	26.0331	50.2844	20.7775	0	0	0	1.96313	0	71.6859
CBAJDB_487_scaffold_253_5	CBAJDB_487	LP_bin.86	16.6464	24.4255	25.845	6.55818	0	0	0	1.36863	0	17.755
CBAJDB_487_scaffold_253_7	CBAJDB_487	LP_bin.86	10.8107	2.91114	3.33431	1.48065	0	0	0	0.121392	1.49	2.09972
CBAJDB_487_scaffold_253_9	CBAJDB_487	LP_bin.86	4.18209	2.30117	4.97521	2.29669	0	0	0	0.0859609	0	0
CBAJDB_487_scaffold_253_12	CBAJDB_487	LP_bin.86	17.5102	13.4648	4.06457	5.50735	9.18171	0	0	0.119521	0	2.06737
CBAJDB_487_scaffold_253_13	CBAJDB_487	LP_bin.86	3.46649	2.03488	3.61814	1.47424	0	0	7.80633	0.118978	0	0
CBAJDB_487_scaffold_253_17	CBAJDB_487	LP_bin.86	15.5955	24.2426	6.35522	4.6125	8.02713	0	20.5676	0.208983	0	10.8444
CBAJDB_487_scaffold_253_18	CBAJDB_487	LP_bin.86	1.92532	2.46727	2.77265	1.42752	0	0	0	0	0	8.50241
CBAJDB_487_scaffold_253_22	CBAJDB_487	LP_bin.86	74.1445	30.5477	18.3068	21.6784	0	0	47.7054	0.484724	0	12.5765
CBAJDB_487_scaffold_253_23	CBAJDB_487	LP_bin.86	125.895	18.6807	32.0103	22.8438	8.3005	0	0	0.648299	0	0
CBAJDB_487_scaffold_253_25	CBAJDB_487	LP_bin.86	5.25799	3.14899	2.86495	2.0921	0	0	0	0.0973504	0	0
CBAJDB_487_scaffold_253_27	CBAJDB_487	LP_bin.86	3.12131	2.02662	1.33677	1.58296	0	0	14.9015	0.15141	0	0
CBAJDB_487_scaffold_253_28	CBAJDB_487	LP_bin.86	4.11121	1.46898	2.49158	1.74842	0	0	0	0.188141	0	0
CBAJDB_487_scaffold_253_29	CBAJDB_487	LP_bin.86	5.08453	2.88866	3.0244	2.86512	0	0	0	0.123322	0	0
CBAJDB_487_scaffold_253_30	CBAJDB_487	LP_bin.86	8.56426	5.87754	4.04541	2.66137	0	0	0	0.0763679	0	0
CBAJDB_487_scaffold_253_31	CBAJDB_487	LP_bin.86	44.3276	35.2812	12.5309	7.41936	0	0	29.9328	1.21656	1.86656	5.26075
CBAJDB_487_scaffold_253_32	CBAJDB_487	LP_bin.86	51.2058	24.4307	15.5834	8.94709	0	0	0	0.24069	0	33.306
CBAJDB_487_scaffold_253_35	CBAJDB_487	LP_bin.86	34.7967	18.2059	20.047	7.09091	0	0	26.1201	0.2654	0	0
CBAJDB_487_scaffold_253_36	CBAJDB_487	LP_bin.86	4.64668	2.76561	5.15938	2.4002	0	0	0	0.187837	0	1.94942
CBAJDB_487_scaffold_253_38	CBAJDB_487	LP_bin.86	5.66384	3.72716	3.27793	2.8034	0	0	36.5403	0	0	0
CBAJDB_487_scaffold_253_43	CBAJDB_487	LP_bin.86	7.34769	3.52009	3.91531	2.15646	0	0	0	0.0928194	0	0
CBAJDB_487_scaffold_253_46	CBAJDB_487	LP_bin.86	4.25136	1.4254	1.51296	1.22853	0	0	0	0	0	9.14653
CBAJDB_487_scaffold_253_48	CBAJDB_487	LP_bin.86	14.3892	12.165	11.0045	4.27134	0	0	0	0.436251	1.52991	0
CBAJDB_487_scaffold_253_49	CBAJDB_487	LP_bin.86	14.0106	10.7564	8.55905	1.06688	0	0	0	1.37764	0	0
CBAJDB_487_scaffold_253_51	CBAJDB_487	LP_bin.86	3.90935	3.12189	7.11619	3.91481	0	0	0	0.171359	0	9.88005
CBAJDB_487_scaffold_253_60	CBAJDB_487	LP_bin.86	12.0468	19.464	26.6724	10.8425	0	0	159.758	0.405815	0	105.291
CBAJDB_487_scaffold_253_61	CBAJDB_487	LP_bin.86	37.7317	22.9243	62.0055	19.3698	0	0	0	0	0	0
CBAJDB_487_scaffold_253_62	CBAJDB_487	LP_bin.86	9.23632	8.28537	4.10603	2.12295	0	0	0	0.353717	0	0
CBAJDB_487_scaffold_253_63	CBAJDB_487	LP_bin.86	10.968	2.99447	7.66124	4.96137	0	0	0	0	0	0
CBAJDB_487_scaffold_253_64	CBAJDB_487	LP_bin.86	379.556	394.38	245.172	106.919	6.7533	58.9983	138.43	14.593	6.47418	132.291
CBAJDB_487_scaffold_253_65	CBAJDB_487	LP_bin.86	10.2323	12.111	17.7267	7.20738	0	26.0248	15.2657	1.08578	0	14.7564
CBAJDB_487_scaffold_253_66	CBAJDB_487	LP_bin.86	12.8889	3.68986	7.30156	4.51528	0	0	0	0.330807	0	0
CBAJDB_487_scaffold_253_67	CBAJDB_487	LP_bin.86	6.19843	3.1941	6.32053	2.49486	0	0	0	0.178975	0	0
CBAJDB_487_scaffold_253_70	CBAJDB_487	LP_bin.86	106.026	86.0515	28.2298	12.0913	0	0	120.519	0.612283	0	137.679
CBAJDB_487_scaffold_253_71	CBAJDB_487	LP_bin.86	145.351	157.327	43.7024	17.1881	37.0653	0	158.285	1.6083	0	0
CBAJDB_487_scaffold_253_72	CBAJDB_487	LP_bin.86	42.1976	4.81133	14.6177	3.41642	0	0	0	0.392136	0	0
CBAJDB_487_scaffold_253_91	CBAJDB_487	LP_bin.86	3.80891	0.654253	2.51737	1.7886	0	0	0	0.0733196	0	5.07286
CBAJDB_487_scaffold_1622_26	CBAJDB_487	LP_bin.86	3.64797	1.78192	1.38632	2.0699	0	0	0	0	0	0
CBAJDB_487_scaffold_1028_1	CBAJDB_487	LP_bin.86	63.5924	69.5312	6.71234	7.24001	2.55582	7.44275	4.36579	0.255069	0.544487	9.78304
CBAJDB_487_scaffold_1028_8	CBAJDB_487	LP_bin.86	26.3524	8.37406	7.66333	1.7678	0	0	19.9697	0.405815	0	0
CBAJDB_487_scaffold_1028_13	CBAJDB_487	LP_bin.86	32.473	34.9827	13.9952	11.0941	0	0	0	0.117906	0	0
CBAJDB_487_scaffold_1028_14	CBAJDB_487	LP_bin.86	35.3387	37.3375	9.35053	9.06734	0	0	0	0.75054	0	0
CBAJDB_487_scaffold_1028_15	CBAJDB_487	LP_bin.86	21.0494	32.4771	9.58613	3.24332	0	66.921	0	0.598288	0	13.7982
CBAJDB_487_scaffold_1028_16	CBAJDB_487	LP_bin.86	74.4689	23.2557	18.452	21.1921	0	0	0	0.226624	0	7.83988
CBAJDB_487_scaffold_1028_17	CBAJDB_487	LP_bin.86	15.2742	22.346	2.80752	2.03169	0	0	15.6482	0	0	0
CBAJDB_487_scaffold_1028_18	CBAJDB_487	LP_bin.86	7.04947	2.41197	3.60121	1.86935	0	0	0	0	0	0
CBAJDB_487_scaffold_1028_26	CBAJDB_487	LP_bin.86	3.8227	1.85372	1.54449	0.812862	0	0	0	0	0	0
CBAJDB_487_scaffold_2710_1	CBAJDB_487	LP_bin.86	45.7069	13.1668	1.61111	3.81567	0	0	0	0	2.51985	14.204
CBAJDB_487_scaffold_2710_10	CBAJDB_487	LP_bin.86	5.27401	0.61856	1.88589	2.06143	0	0	0	0.0739409	0	0
CBAJDB_487_scaffold_735_9	CBAJDB_487	LP_bin.86	4.53742	6.13769	3.8451	2.71444	0	0	14.8371	0.301513	0	11.7344
CBAJDB_487_scaffold_735_10	CBAJDB_487	LP_bin.86	13.5063	5.16459	9.59522	6.925	0	0	11.3923	0.347265	0	3.00334
CBAJDB_487_scaffold_735_13	CBAJDB_487	LP_bin.86	7.29317	5.06598	7.73832	4.16522	0	0	0	0.119521	0	33.0779
CBAJDB_487_scaffold_735_14	CBAJDB_487	LP_bin.86	12.8684	10.1276	26.1642	11.8658	0	0	0	0	0	0
CBAJDB_487_scaffold_735_16	CBAJDB_487	LP_bin.86	14.8003	3.76447	1.88111	1.60384	0	0	0	0.153407	0	0
CBAJDB_487_scaffold_735_17	CBAJDB_487	LP_bin.86	7.25186	2.37492	2.45193	0.967834	0	0	0	0.0925732	0	4.80375
CBAJDB_487_scaffold_735_19	CBAJDB_487	LP_bin.86	4.68129	2.80282	4.56482	2.16221	0	0	0	0.093067	0	0
CBAJDB_487_scaffold_735_20	CBAJDB_487	LP_bin.86	5.4837	3.79786	4.48828	2.41024	0	0	0	0.266007	0	3.68092
CBAJDB_487_scaffold_735_21	CBAJDB_487	LP_bin.86	5.617	2.86098	6.51725	3.22378	0	0	0	0.378435	1.03223	2.90926
CBAJDB_487_scaffold_735_22	CBAJDB_487	LP_bin.86	39.534	14.5489	127.608	54.0553	0	0	0	0.352526	17.3081	0
CBAJDB_487_scaffold_735_23	CBAJDB_487	LP_bin.86	14.9714	27.6772	49.0785	18.7475	0	0	39.7085	2.42082	0	0
CBAJDB_487_scaffold_735_24	CBAJDB_487	LP_bin.86	6.9214	17.2466	23.8353	4.10547	0	0	86.9566	0.441774	10.8449	0
CBAJDB_487_scaffold_735_26	CBAJDB_487	LP_bin.86	14.1968	5.37936	7.0202	4.2168	0	0	0	0.103715	2.54606	0
CBAJDB_487_scaffold_735_27	CBAJDB_487	LP_bin.86	25.3705	6.14654	9.23476	1.86704	0	0	0	0	0	0
CBAJDB_487_scaffold_735_28	CBAJDB_487	LP_bin.86	3.64443	2.46488	1.79404	0.973704	0	0	0	0.0762011	0	0
CBAJDB_487_scaffold_735_29	CBAJDB_487	LP_bin.86	7.99943	3.56291	5.57063	1.78657	0	0	0	0.118305	0	8.18537
CBAJDB_487_scaffold_735_31	CBAJDB_487	LP_bin.86	38.186	9.83324	15.4139	5.84328	0	0	10.2074	0.518575	0	3.58794
CBAJDB_487_scaffold_4389_8	CBAJDB_487	LP_bin.86	23.4093	12.4918	13.2857	2.11784	0	0	0	0.260449	0	27.03
CBAJDB_487_scaffold_4389_10	CBAJDB_487	LP_bin.86	55.1249	55.2395	30.0169	15.7027	0	0	0	2.33487	0	85.0241
CBAJDB_487_scaffold_702_4	CBAJDB_487	LP_bin.86	4.73245	1.2111	7.60804	2.88295	0	0	15.2657	0.310223	0	4.02447
CBAJDB_487_scaffold_702_8	CBAJDB_487	LP_bin.86	5.64057	2.4914	6.23099	1.70274	0	0	0	0.1396	0	1.20734
CBAJDB_487_scaffold_702_9	CBAJDB_487	LP_bin.86	4.94916	2.81009	2.90753	0.516452	0	0	0	0.222294	0	6.4084
CBAJDB_487_scaffold_702_13	CBAJDB_487	LP_bin.86	3528.32	2674.84	1748.39	574.245	146.907	320.854	23055.4	34.422	105.627	1670.43
CBAJDB_487_scaffold_702_14	CBAJDB_487	LP_bin.86	4.11938	10.9896	2.10998	0.725394	0	0	0	0	0	0
CBAJDB_487_scaffold_702_20	CBAJDB_487	LP_bin.86	4.37933	3.59661	8.18691	3.96602	0	0	37.3346	0	0	0
CBAJDB_487_scaffold_702_21	CBAJDB_487	LP_bin.86	41.141	64.6974	64.3737	34.5459	0	0	0	2.45775	12.0669	34.0096
CBAJDB_487_scaffold_702_22	CBAJDB_487	LP_bin.86	35.6304	41.2873	37.2004	20.885	0	0	0	2.56841	0	7.83988
CBAJDB_487_scaffold_702_26	CBAJDB_487	LP_bin.86	14.82	22.844	48.9967	19.6638	0	0	82.2704	0.417965	0	0
CBAJDB_487_scaffold_702_27	CBAJDB_487	LP_bin.86	4.04325	27.0244	18.1084	8.37634	0	0	0	0.865292	0	0
CBAJDB_487_scaffold_702_31	CBAJDB_487	LP_bin.86	41.9882	18.5068	12.9087	9.96922	0	0	112.616	0	0	49.4812
CBAJDB_487_scaffold_702_35	CBAJDB_487	LP_bin.86	9.87917	1.48482	6.35896	4.23568	0	0	0	0	1.42081	6.00668
CBAJDB_487_scaffold_702_36	CBAJDB_487	LP_bin.86	22.7611	12.3862	18.363	10.6882	0	0	0	0.634547	0	5.48792
CBAJDB_487_scaffold_702_37	CBAJDB_487	LP_bin.86	17.2671	9.73202	9.07259	4.66227	0	58.5558	0	1.396	0	0
CBAJDB_487_scaffold_702_48	CBAJDB_487	LP_bin.86	3.05101	2.56546	2.15815	1.16165	0	0	0	0.500002	0	6.91886
CBAJDB_487_scaffold_702_51	CBAJDB_487	LP_bin.86	16.4646	73.5516	7.24227	2.72875	0	0	0	2.85241	0	17.4136
CBAJDB_487_scaffold_544_2	CBAJDB_487	LP_bin.86	139.651	20.4885	105.592	30.7262	0	0	0	1.10211	0	50.8354
CBAJDB_487_scaffold_544_3	CBAJDB_487	LP_bin.86	58.562	87.445	43.7392	11.3278	0	21.5279	25.2558	5.90222	3.14982	35.5101
CBAJDB_487_scaffold_544_11	CBAJDB_487	LP_bin.86	1.50936	1.0889	0.957655	0.567014	0	0	0	0	0	0
CBAJDB_487_scaffold_544_12	CBAJDB_487	LP_bin.86	6.11143	1.97417	2.44157	1.15649	0	0	10.8868	0.165928	0	0
CBAJDB_487_scaffold_544_14	CBAJDB_487	LP_bin.86	5.20915	3.81195	2.03182	3.36843	0	0	0	0.207122	0	8.95654
CBAJDB_487_scaffold_544_16	CBAJDB_487	LP_bin.86	5.36244	2.3373	2.83529	1.5948	0	0	14.2227	0.361285	0	0
CBAJDB_487_scaffold_544_17	CBAJDB_487	LP_bin.86	7.54087	2.1858	3.8447	1.4092	0	0	0	0.559895	0	0
CBAJDB_487_scaffold_544_18	CBAJDB_487	LP_bin.86	8.9374	2.90147	5.4225	3.90306	0	0	0	0	0	5.62426
CBAJDB_487_scaffold_544_19	CBAJDB_487	LP_bin.86	9.7174	3.62318	5.1873	2.89582	0	0	0	0.0755414	0	1.30665
CBAJDB_487_scaffold_544_20	CBAJDB_487	LP_bin.86	2.02068	1.2785	3.72217	1.88245	0	0	0	0.079049	1.94054	0
CBAJDB_487_scaffold_544_21	CBAJDB_487	LP_bin.86	18.0702	31.233	7.56381	2.82848	0	0	0	1.21745	0	56.1554
CBAJDB_487_scaffold_544_22	CBAJDB_487	LP_bin.86	40.7695	35.6841	18.0691	3.94153	0	0	0	0	0	0
CBAJDB_487_scaffold_544_24	CBAJDB_487	LP_bin.86	8.74483	4.08637	4.5396	3.13581	0	0	0	0.578455	0	0
CBAJDB_487_scaffold_544_25	CBAJDB_487	LP_bin.86	8.1703	1.77619	2.42994	1.69565	0	0	17.4134	0.0442333	0	0
CBAJDB_487_scaffold_544_30	CBAJDB_487	LP_bin.86	5.92958	4.92626	1.86527	1.19476	0	0	0	0.0605004	0	2.09296
CBAJDB_487_scaffold_544_31	CBAJDB_487	LP_bin.86	2.9291	1.78296	3.22325	0.309477	0	0	0	0	0	0
CBAJDB_487_scaffold_544_33	CBAJDB_487	LP_bin.86	160.48	67.8538	45.886	19.1446	0	0	95.4108	1.21181	17.849	16.7686
CBAJDB_487_scaffold_544_34	CBAJDB_487	LP_bin.86	41.7417	50.852	20.0482	3.28715	0	0	0	1.88649	0	0
CBAJDB_487_scaffold_544_35	CBAJDB_487	LP_bin.86	7.87703	2.32091	10.577	4.83422	0	0	18.6167	0.0945803	0	3.27193
CBAJDB_487_scaffold_544_36	CBAJDB_487	LP_bin.86	7.80138	12.8979	6.18726	2.44226	0	0	20.6915	0.315362	5.16115	0
CBAJDB_487_scaffold_544_37	CBAJDB_487	LP_bin.86	5.84753	4.05846	1.60254	1.0351	0	0	0	0.0371278	0	0
CBAJDB_487_scaffold_544_38	CBAJDB_487	LP_bin.86	13.5864	11.1104	6.39173	2.87096	0	0	0	0.299572	0	0
CBAJDB_487_scaffold_544_41	CBAJDB_487	LP_bin.86	4.37933	1.10014	2.45607	1.76267	0	0	0	0	0	0
CBAJDB_487_scaffold_544_45	CBAJDB_487	LP_bin.86	11.0074	11.1223	1.73547	2.98923	12.3551	0	0	0.16083	0	0
CBAJDB_487_scaffold_3884_1	CBAJDB_487	LP_bin.86	26.6443	4.19898	23.6191	5.19295	0	0	0	0.156854	0	4.06969
CBAJDB_487_scaffold_3884_2	CBAJDB_487	LP_bin.86	3.06472	1.11223	2.4899	2.10605	0	0	0	0.362599	0	0
CBAJDB_487_scaffold_3884_4	CBAJDB_487	LP_bin.86	4.17202	5.64342	5.67227	1.91912	0	0	0	0.619529	0	32.1482
CBAJDB_487_scaffold_3884_6	CBAJDB_487	LP_bin.86	3.20022	0.85941	0.559872	0.82873	0	0	0	0	0	0
CBAJDB_487_scaffold_3884_7	CBAJDB_487	LP_bin.86	44.7061	12.976	10.5508	9.94414	0	0	0	0.219498	0	0
CBAJDB_487_scaffold_121_3	CBAJDB_487	LP_bin.86	27.0343	28.5472	12.8645	6.63406	0	0	41.6338	1.05758	5.19243	14.6344
CBAJDB_487_scaffold_121_11	CBAJDB_487	LP_bin.86	2.74531	1.92079	3.49119	2.53384	0	0	0	0	0	0
CBAJDB_487_scaffold_121_14	CBAJDB_487	LP_bin.86	27.5958	13.4648	8.4418	3.88754	9.18171	0	23.5259	0.119521	2.93408	4.13473
CBAJDB_487_scaffold_121_18	CBAJDB_487	LP_bin.86	2.01832	0.423643	2.0699	0.83338	0	0	0	0	0	0
CBAJDB_487_scaffold_121_19	CBAJDB_487	LP_bin.86	14.3892	2.44831	2.4762	2.42229	0	0	21.6024	0.329246	0	7.59334
CBAJDB_487_scaffold_121_20	CBAJDB_487	LP_bin.86	6.4567	5.24032	7.24227	2.20899	0	0	0	0.335578	0	0
CBAJDB_487_scaffold_121_27	CBAJDB_487	LP_bin.86	4.47233	3.41936	2.77591	1.64357	0	0	0	0.235812	0	6.11829
CBAJDB_487_scaffold_121_30	CBAJDB_487	LP_bin.86	1.47302	1.10696	0.908638	0.614847	0	0	0	0	0	0
CBAJDB_487_scaffold_121_34	CBAJDB_487	LP_bin.86	4.26538	1.66835	2.26203	0.217187	0	0	0	0	0	0
CBAJDB_487_scaffold_121_38	CBAJDB_487	LP_bin.86	5.60164	3.59919	4.08169	0.88777	0	0	0	0	0	0
CBAJDB_487_scaffold_121_39	CBAJDB_487	LP_bin.86	6.52311	5.70945	2.19112	1.51355	0	0	0	0.186134	0	0
CBAJDB_487_scaffold_121_40	CBAJDB_487	LP_bin.86	28.3842	18.1309	8.91079	8.05276	0	0	0	0	0	33.0779
CBAJDB_487_scaffold_121_43	CBAJDB_487	LP_bin.86	3.50692	2.1029	2.23653	1.12049	0	0	0	0.131533	0	3.03352
CBAJDB_487_scaffold_121_46	CBAJDB_487	LP_bin.86	6.4469	6.02351	7.43234	2.62162	0	0	0	0.403004	0	5.57664
CBAJDB_487_scaffold_121_48	CBAJDB_487	LP_bin.86	6.58931	3.06781	1.53133	2.02923	0	0	0	0.0743346	0	0
CBAJDB_487_scaffold_121_49	CBAJDB_487	LP_bin.86	3.24802	1.7768	0.994412	0.672888	0	0	0	0	0	0.500972
CBAJDB_487_scaffold_121_98	CBAJDB_487	LP_bin.86	11.6912	2.0275	4.81446	4.85653	0	0	0	0.363543	0	0
CBAJDB_487_scaffold_121_100	CBAJDB_487	LP_bin.86	4.67438	1.06652	1.80896	1.98344	0	0	0	0	0	0
CBAJDB_487_scaffold_1140_9	CBAJDB_487	LP_bin.86	19.9815	10.0295	2.4668	1.85889	0	25.5702	0	0.152402	0	2.63612
CBAJDB_487_scaffold_1140_10	CBAJDB_487	LP_bin.86	0	1.5876	4.13292	2.57931	0	0	11.2065	2.33427	1.39763	1.96956
CBAJDB_487_scaffold_1140_12	CBAJDB_487	LP_bin.86	12.9765	1.34479	2.17867	5.89694	0	0	0	0.126909	0	3.29275
CBAJDB_487_scaffold_1140_13	CBAJDB_487	LP_bin.86	17.5145	1.67338	5.88676	6.60404	0	0	0	0.0789595	0	0
CBAJDB_487_scaffold_1140_14	CBAJDB_487	LP_bin.86	7.81562	2.1308	1.36945	2.38981	0	0	14.4623	0.0734739	0	0
CBAJDB_487_scaffold_1140_19	CBAJDB_487	LP_bin.86	14.5298	4.18445	6.80263	1.98085	0	0	0	0.227362	0	9.83177
CBAJDB_487_scaffold_1140_27	CBAJDB_487	LP_bin.86	30.5841	0.915955	7.11576	5.56452	0	0	0	0	0	0
CBAJDB_487_scaffold_1087_5	CBAJDB_487	LP_bin.86	2.65065	0.682949	2.5527	3.20064	0	0	0	0	0	0
CBAJDB_487_scaffold_1087_7	CBAJDB_487	LP_bin.86	13.3515	5.89536	6.83078	4.09313	0	0	0	0.503367	2.0595	0
CBAJDB_487_scaffold_1087_24	CBAJDB_487	LP_bin.86	5.89214	0.922864	3.54167	1.48536	0	0	0	0	0	0
CBAJDB_487_scaffold_1087_38	CBAJDB_487	LP_bin.86	33.8107	8.29615	11.9733	2.43692	0	0	0	0.190711	4.68169	0
CBAJDB_487_scaffold_1087_39	CBAJDB_487	LP_bin.86	28.0219	13.5161	10.3496	4.04083	0	0	0	0.26758	0	5.28956
CBAJDB_487_scaffold_101_1	CBAJDB_487	LP_bin.86	6.32038	0.700775	1.35589	3.53963	0	0	0	0	0	1.63007
CBAJDB_487_scaffold_101_6	CBAJDB_487	LP_bin.86	2.60607	2.61871	2.48024	1.41607	0	0	0	0	0	0
CBAJDB_487_scaffold_101_9	CBAJDB_487	LP_bin.86	12.1866	4.00154	2.29516	3.71442	0	0	0	0.974863	0	0
CBAJDB_487_scaffold_101_11	CBAJDB_487	LP_bin.86	2.86539	0.33704	3.11238	10.0037	0	0	0	0	0	0
CBAJDB_487_scaffold_101_12	CBAJDB_487	LP_bin.86	1.46189	0.847491	0.844724	3.17742	0	0	0	0	0	0
CBAJDB_487_scaffold_101_13	CBAJDB_487	LP_bin.86	32.8413	11.2968	16.3797	6.35945	0	0	0	0.821179	3.3598	21.306
CBAJDB_487_scaffold_101_25	CBAJDB_487	LP_bin.86	3.30244	2.73499	2.00446	1.42417	0	0	0	0.408666	0	0
CBAJDB_487_scaffold_101_27	CBAJDB_487	LP_bin.86	131.329	32.9011	71.253	34.3677	0	0	17.4355	3.54316	6.52348	15.3216
CBAJDB_487_scaffold_101_42	CBAJDB_487	LP_bin.86	4.68129	1.03808	4.29093	1.83788	0	0	0	0.093067	4.56933	0
CBAJDB_487_scaffold_101_50	CBAJDB_487	LP_bin.86	5.89616	4.60036	4.35373	2.6559	0	7.52162	0	0.0672449	0.550257	0
CBAJDB_487_scaffold_101_51	CBAJDB_487	LP_bin.86	3.32059	5.24032	6.36442	4.1581	0	0	0	0.671156	0	19.3484
CBAJDB_487_scaffold_101_52	CBAJDB_487	LP_bin.86	9.86814	32.048	4.70618	4.10314	0	0	10.377	0.158158	0	0
CBAJDB_487_scaffold_101_53	CBAJDB_487	LP_bin.86	20.4752	34.8438	7.74523	7.17784	8.79036	0	22.5232	0.34328	0	0
CBAJDB_487_scaffold_101_54	CBAJDB_487	LP_bin.86	16.9486	31.5425	5.95412	4.80729	0	0	0	0	0	0
CBAJDB_487_scaffold_101_55	CBAJDB_487	LP_bin.86	4.71532	1.1643	3.56163	2.00335	0	0	0	0.0453838	0	0
CBAJDB_487_scaffold_101_58	CBAJDB_487	LP_bin.86	8.86376	3.58138	4.51918	2.27032	0	0	0	0.1396	0	0
CBAJDB_487_scaffold_101_59	CBAJDB_487	LP_bin.86	18.6181	7.80047	10.2578	4.56479	0	0	26.2197	0.133207	0	0
CBAJDB_487_scaffold_101_60	CBAJDB_487	LP_bin.86	3.42955	1.91615	2.12867	1.0503	0	0	0	0	0	0
CBAJDB_487_scaffold_101_62	CBAJDB_487	LP_bin.86	3.76584	1.06911	3.20791	0.851437	0	0	0	0.169144	0	0
CBAJDB_487_scaffold_101_63	CBAJDB_487	LP_bin.86	5.33673	1.68666	4.45011	2.17814	0	0	0	0.0604855	0	0
CBAJDB_487_scaffold_101_65	CBAJDB_487	LP_bin.86	4.62651	1.80321	4.94419	2.65121	0	0	0	0.190191	0	0
CBAJDB_487_scaffold_101_69	CBAJDB_487	LP_bin.86	7.92875	1.05927	7.33632	3.30951	0	0	0	0.118708	0	0
CBAJDB_487_scaffold_101_70	CBAJDB_487	LP_bin.86	4.55659	0.648801	8.55905	2.87169	0	0	0	0.145417	0	0
CBAJDB_487_scaffold_101_72	CBAJDB_487	LP_bin.86	9.12714	1.63775	2.76992	2.23044	0	0	0	0.338836	0	1.95363
CBAJDB_487_scaffold_101_74	CBAJDB_487	LP_bin.86	8.15112	1.91265	8.11378	2.81213	0	0	0	0.201735	0	0
CBAJDB_487_scaffold_101_75	CBAJDB_487	LP_bin.86	4.82233	1.68338	6.29206	3.94458	0	63.3036	0	0.565948	13.8932	32.6309
CBAJDB_487_scaffold_101_76	CBAJDB_487	LP_bin.86	7.07403	4.78446	6.3117	1.35893	14.978	0	38.3775	0.389945	0	13.4899
CBAJDB_487_scaffold_101_77	CBAJDB_487	LP_bin.86	36.5265	19.2769	20.2454	8.96591	0	0	0	0.335578	4.11899	5.80453
CBAJDB_487_scaffold_101_92	CBAJDB_487	LP_bin.86	36.9323	1.81664	15.8628	11.3516	0	0	0	0.349001	0	0
CBAJDB_487_scaffold_101_93	CBAJDB_487	LP_bin.86	20.7412	2.5426	6.93977	5.38727	0	0	0	0.157208	0	5.43848
CBAJDB_487_scaffold_101_106	CBAJDB_487	LP_bin.86	74.8328	78.577	16.9596	11.8246	8.27488	18.0728	31.8036	1.13102	1.32215	24.2214
CBAJDB_487_scaffold_101_107	CBAJDB_487	LP_bin.86	133.203	28.0441	57.7124	28.71	0	0	14.0195	0.712247	0	12.3198
CBAJDB_487_scaffold_101_108	CBAJDB_487	LP_bin.86	51.3655	19.6967	27.007	10.4988	0	0	27.3688	0.97331	0	14.4304
CBAJDB_487_scaffold_101_116	CBAJDB_487	LP_bin.86	3.80541	0.804299	4.81004	3.18301	0	0	0	0.144215	0	0
CBAJDB_487_scaffold_101_120	CBAJDB_487	LP_bin.86	57.9282	40.3094	28.7142	10.4623	0	0	44.3198	1.23839	0	38.9465
CBAJDB_487_scaffold_101_121	CBAJDB_487	LP_bin.86	32.6442	35.2967	23.3777	9.68155	0	43.6984	25.6327	1.82314	3.19683	2.2525
CBAJDB_487_scaffold_101_122	CBAJDB_487	LP_bin.86	98.1241	22.8644	70.8441	31.0167	0	0	20.6915	0.630725	7.74172	7.27314
CBAJDB_487_scaffold_232_2	CBAJDB_487	LP_bin.86	7.58351	0.986353	9.0217	3.97197	0	0	0	0.117906	0	0
CBAJDB_487_scaffold_232_7	CBAJDB_487	LP_bin.86	54.2801	33.5321	19.1519	7.82732	13.2726	0	0	0.691091	4.24134	0
CBAJDB_487_scaffold_232_9	CBAJDB_487	LP_bin.86	18.4816	12.6784	6.12482	4.09134	0	0	31.5118	0.320185	0	0
CBAJDB_487_scaffold_232_10	CBAJDB_487	LP_bin.86	46.3891	31.0844	51.8653	11.7994	0	0	51.2655	0.520897	12.7873	9.01001
CBAJDB_487_scaffold_232_11	CBAJDB_487	LP_bin.86	56.0683	34.5654	57.7883	20.9697	0	0	11.8441	2.70777	1.47716	13.5306
CBAJDB_487_scaffold_232_12	CBAJDB_487	LP_bin.86	48.503	19.2453	53.8547	25.0537	0	0	0	2.74495	0	88.1766
CBAJDB_487_scaffold_232_14	CBAJDB_487	LP_bin.86	3.50277	2.47675	1.42059	0.953258	0	0	0	0.144814	0	2.50486
CBAJDB_487_scaffold_232_16	CBAJDB_487	LP_bin.86	13.3162	2.3074	3.14214	3.41076	0	0	0	0	1.63815	1.15425
CBAJDB_487_scaffold_232_17	CBAJDB_487	LP_bin.86	17.2272	1.61639	4.50164	5.19043	0	0	0	0	0	10.4441
CBAJDB_487_scaffold_232_19	CBAJDB_487	LP_bin.86	14.9093	1.40704	6.59975	4.39607	0	0	0	0	0	0
CBAJDB_487_scaffold_232_20	CBAJDB_487	LP_bin.86	33.307	0.988022	13.7292	9.67234	0	0	0	0	0	0
CBAJDB_487_scaffold_232_22	CBAJDB_487	LP_bin.86	2.87784	1.18477	2.38165	1.41014	0	0	14.9339	0.15174	0	0
CBAJDB_487_scaffold_232_23	CBAJDB_487	LP_bin.86	5.34033	10.033	0.882376	1.88079	0	0	0	0.269846	0	1.55585
CBAJDB_487_scaffold_232_30	CBAJDB_487	LP_bin.86	35.759	28.5948	23.1897	7.05069	0	0	15.7199	1.11808	3.92105	20.721
CBAJDB_487_scaffold_232_38	CBAJDB_487	LP_bin.86	9.12688	5.95043	2.68999	1.73749	0	0	0	0.0498573	0	0
CBAJDB_487_scaffold_232_41	CBAJDB_487	LP_bin.86	5.44031	1.49313	4.3147	3.66539	0	0	0	0.0956167	2.34726	0
CBAJDB_487_scaffold_232_42	CBAJDB_487	LP_bin.86	1.17974	0.386863	2.33912	1.25905	0	0	0	0.0433542	0	1.4998
CBAJDB_487_scaffold_232_44	CBAJDB_487	LP_bin.86	9.18975	6.54253	4.89088	2.04411	0	0	0	0.586557	0	10.1457
CBAJDB_487_scaffold_232_47	CBAJDB_487	LP_bin.86	10.6164	1.06815	5.94958	2.59564	0	0	0	0.106403	0	0
CBAJDB_487_scaffold_232_49	CBAJDB_487	LP_bin.86	15.988	4.96613	8.03071	4.17094	0	0	0	0	0	0
CBAJDB_487_scaffold_232_51	CBAJDB_487	LP_bin.86	11.1833	1.6136	3.10432	2.73077	0	0	0	0.271244	2.21956	0
CBAJDB_487_scaffold_232_55	CBAJDB_487	LP_bin.86	22.3227	2.73549	6.19952	2.52015	0	0	0	0.0943246	0	0
CBAJDB_487_scaffold_232_58	CBAJDB_487	LP_bin.86	5.80406	14.3936	12.3711	3.06616	0	0	57.7275	0	0	0
CBAJDB_487_scaffold_232_59	CBAJDB_487	LP_bin.86	15.8926	24.4027	32.1922	13.9172	0	0	0	0.520897	0	0
CBAJDB_487_scaffold_232_60	CBAJDB_487	LP_bin.86	14.306	9.45074	21.9666	13.5919	0	0	0	0.605204	0	34.8943
CBAJDB_487_scaffold_232_64	CBAJDB_487	LP_bin.86	2.36841	1.69252	3.18971	1.44791	0	0	0	0.0541927	0	0
CBAJDB_487_scaffold_232_65	CBAJDB_487	LP_bin.86	8.24982	4.67137	1.94005	2.02707	0	0	0	0.232667	0	12.0734
CBAJDB_487_scaffold_232_66	CBAJDB_487	LP_bin.86	5.9741	3.12815	3.20964	1.17643	5.98451	0	0	0	0	0
CBAJDB_487_scaffold_232_67	CBAJDB_487	LP_bin.86	20.6091	3.51608	4.63845	5.49272	17.2972	0	0	0	0	0
CBAJDB_487_scaffold_232_70	CBAJDB_487	LP_bin.86	8.17606	2.0627	4.12996	0.914126	0	0	0	0.236077	0	0
CBAJDB_487_scaffold_232_75	CBAJDB_487	LP_bin.86	8.79341	6.12757	3.80402	3.19077	0	0	0	0.161575	0	0
CBAJDB_487_scaffold_232_82	CBAJDB_487	LP_bin.86	60.7155	44.3875	26.0947	7.91053	0	71.4096	83.7753	1.70244	0	73.6184
CBAJDB_487_scaffold_232_83	CBAJDB_487	LP_bin.86	23.6131	22.2921	11.9973	2.77207	0	0	0	1.78975	0	20.6383
CBAJDB_487_scaffold_232_84	CBAJDB_487	LP_bin.86	13.4749	5.98893	6.87014	1.62708	0	0	0	0.583614	5.73077	0
CBAJDB_487_scaffold_232_86	CBAJDB_487	LP_bin.86	2.33339	0.860817	1.55619	0.996105	0	0	0	0	0	0
CBAJDB_487_scaffold_232_88	CBAJDB_487	LP_bin.86	25.364	12.2063	25.5321	8.5893	0	0	0	0	0	30.6951
CBAJDB_487_scaffold_232_89	CBAJDB_487	LP_bin.86	3.81755	4.48297	2.146	1.06377	0	0	0	0	0	0
CBAJDB_487_scaffold_232_91	CBAJDB_487	LP_bin.86	1.8829	0.92617	0.687269	1.47698	0	0	0	0	0.636989	0
CBAJDB_487_scaffold_449_3	CBAJDB_487	LP_bin.86	7.25909	5.48283	4.3398	2.49167	0	0	0	0.178746	2.19398	0
CBAJDB_487_scaffold_449_5	CBAJDB_487	LP_bin.86	48.385	45.3112	52.9752	18.8195	0	0	79.3253	6.28686	1.97864	27.8832
CBAJDB_487_scaffold_449_6	CBAJDB_487	LP_bin.86	51.2759	40.4728	53.528	17.6967	10.6391	0	27.2602	5.67819	0	67.0745
CBAJDB_487_scaffold_449_7	CBAJDB_487	LP_bin.86	81.2777	39.6026	70.8452	34.7212	0	0	68.0156	6.13344	4.24134	89.6541
CBAJDB_487_scaffold_449_8	CBAJDB_487	LP_bin.86	703.841	641.452	552.425	219.45	23.7262	69.0924	466.077	34.7972	35.382	352.587
CBAJDB_487_scaffold_449_9	CBAJDB_487	LP_bin.86	38.2318	17.5403	19.6062	10.2532	0	0	19.9697	2.43489	2.49055	0
CBAJDB_487_scaffold_449_11	CBAJDB_487	LP_bin.86	10.5717	0.595838	6.28828	6.41217	0	0	0	0.712247	0	6.15991
CBAJDB_487_scaffold_449_16	CBAJDB_487	LP_bin.86	4.18431	1.71023	3.40213	1.65389	0	0	0	0.146026	0	0.631455
CBAJDB_487_scaffold_449_17	CBAJDB_487	LP_bin.86	2.44103	1.04272	2.75112	1.38758	0	0	0	0	0	0
CBAJDB_487_scaffold_449_18	CBAJDB_487	LP_bin.86	13.7636	14.0818	6.90678	4.0894	0	0	0	0.182088	1.49	1.04986
CBAJDB_487_scaffold_449_19	CBAJDB_487	LP_bin.86	10.4092	6.62605	1.97717	5.54519	0	0	0	0	5.20821	0
CBAJDB_487_scaffold_449_20	CBAJDB_487	LP_bin.86	8.92719	5.24337	2.79479	2.89582	0	23.9003	0	0	0	0
CBAJDB_487_scaffold_449_21	CBAJDB_487	LP_bin.86	8.41216	4.4917	2.45798	5.40553	0	0	0	0.0894875	0	4.64362
CBAJDB_487_scaffold_449_31	CBAJDB_487	LP_bin.86	13.928	17.5925	9.98555	4.02816	0	0	22.0179	0.894875	2.74599	5.80453
CBAJDB_487_scaffold_449_32	CBAJDB_487	LP_bin.86	6.1789	6.75516	8.25696	0.834678	0	0	0	0.615884	0	0
CBAJDB_487_scaffold_449_34	CBAJDB_487	LP_bin.86	6.65501	2.91961	3.85157	2.28046	0	0	0	0.218126	0	0
CBAJDB_487_scaffold_449_36	CBAJDB_487	LP_bin.86	2.16054	2.68873	1.74779	0.852224	0	0	0	0	0	0
CBAJDB_487_scaffold_449_37	CBAJDB_487	LP_bin.86	7.08669	6.32581	4.92145	1.62166	0	0	0	0.174501	1.07094	0
CBAJDB_487_scaffold_449_38	CBAJDB_487	LP_bin.86	98.0364	76.3589	58.1263	17.3749	0	0	0	5.17749	4.70742	92.8724
CBAJDB_487_scaffold_449_43	CBAJDB_487	LP_bin.86	5.74505	3.30997	4.68295	2.09827	0	0	0	0.193531	0	0
CBAJDB_487_scaffold_449_44	CBAJDB_487	LP_bin.86	7.33412	7.97971	7.20762	2.13376	0	0	0	0.77341	0	6.68887
CBAJDB_487_scaffold_449_46	CBAJDB_487	LP_bin.86	19.076	9.78763	4.9887	2.77999	0	0	0	0	0	1.72477
CBAJDB_487_scaffold_449_50	CBAJDB_487	LP_bin.86	5.20006	2.40892	2.33043	2.30806	0	0	0	0.0431932	0	0
CBAJDB_487_scaffold_2998_1	CBAJDB_487	LP_bin.86	35.9935	9.98156	13.3628	5.31313	0	0	19.5714	0.795444	2.44088	0
CBAJDB_487_scaffold_30_12	CBAJDB_487	LP_bin.86	4.33343	2.40482	3.43684	2.50449	0	0	0	0.336874	1.65396	0
CBAJDB_487_scaffold_30_13	CBAJDB_487	LP_bin.86	15.0003	7.51507	1.05749	2.81756	0	0	0	0.673747	0	0
CBAJDB_487_scaffold_30_16	CBAJDB_487	LP_bin.86	10.2975	10.8851	4.46206	2.11354	0	0	0	0.0827017	0	0
CBAJDB_487_scaffold_30_17	CBAJDB_487	LP_bin.86	25.2676	4.10148	15.6309	3.97172	0	0	12.6979	0.967656	1.58364	3.34753
CBAJDB_487_scaffold_30_18	CBAJDB_487	LP_bin.86	39.4312	19.7866	41.613	12.9912	0	0	0	0.385637	4.73343	43.3576
CBAJDB_487_scaffold_30_19	CBAJDB_487	LP_bin.86	70.5072	5.56115	24.699	18.8228	0	0	0	0.498573	0	0
CBAJDB_487_scaffold_30_20	CBAJDB_487	LP_bin.86	4.93345	2.99447	4.28893	1.69294	0	0	0	0.230111	0	0
CBAJDB_487_scaffold_30_23	CBAJDB_487	LP_bin.86	7.19461	0.43062	1.28764	1.97326	0	0	0	0.0772126	0	0
CBAJDB_487_scaffold_30_25	CBAJDB_487	LP_bin.86	8.91506	0.423131	2.60493	3.52535	0	0	0	0.0948373	0	0
CBAJDB_487_scaffold_30_26	CBAJDB_487	LP_bin.86	18.6213	0.176145	6.81625	7.33783	0	0	0	0.157919	0	0
CBAJDB_487_scaffold_30_27	CBAJDB_487	LP_bin.86	6.12065	0.411393	2.0804	3.05266	0	0	0	0	0	0
CBAJDB_487_scaffold_30_28	CBAJDB_487	LP_bin.86	4.00396	0.270804	1.72669	1.76267	0	0	0	0	0	0
CBAJDB_487_scaffold_30_30	CBAJDB_487	LP_bin.86	14.1608	1.73014	6.08643	3.08888	0	0	0	0.332382	0	0
CBAJDB_487_scaffold_30_31	CBAJDB_487	LP_bin.86	22.4721	13.0962	15.7444	4.37948	0	0	42.4048	1.61575	0	14.9055
CBAJDB_487_scaffold_30_32	CBAJDB_487	LP_bin.86	2.49164	0.505559	3.63111	2.45706	0	0	0	0.151083	0	3.91994
CBAJDB_487_scaffold_30_34	CBAJDB_487	LP_bin.86	24.8214	14.598	10.6988	5.57445	0	0	0	0	0	0
CBAJDB_487_scaffold_30_36	CBAJDB_487	LP_bin.86	8.41922	1.44945	7.83062	3.66599	0	0	0	0	0	3.21102
CBAJDB_487_scaffold_30_42	CBAJDB_487	LP_bin.86	3.52389	0.680957	2.8946	2.95492	0	0	0	0	0	0
CBAJDB_487_scaffold_30_43	CBAJDB_487	LP_bin.86	11.5678	3.24401	3.18866	3.37846	0	57.4077	0	0	0	0
CBAJDB_487_scaffold_30_48	CBAJDB_487	LP_bin.86	107.919	20.9058	44.0632	14.2646	0	0	63.6072	1.61575	0	22.3582
CBAJDB_487_scaffold_30_49	CBAJDB_487	LP_bin.86	151.867	13.1324	66.8224	26.8648	0	0	82.766	0.840967	10.3223	0
CBAJDB_487_scaffold_30_50	CBAJDB_487	LP_bin.86	37.2272	3.92852	12.8778	9.67045	0	0	0	0.640369	0	0
CBAJDB_487_scaffold_30_51	CBAJDB_487	LP_bin.86	18.0757	4.50407	5.09299	3.85312	0	48.3933	0	0.144215	0	0
CBAJDB_487_scaffold_30_52	CBAJDB_487	LP_bin.86	7.62802	2.5014	5.0873	1.79099	0	0	0	0.210242	0	0
CBAJDB_487_scaffold_30_55	CBAJDB_487	LP_bin.86	69.7446	2.8484	24.7472	11.8658	0	0	0	0	0	0
CBAJDB_487_scaffold_30_56	CBAJDB_487	LP_bin.86	217.399	0.234506	69.2973	32.9705	0	0	41.383	0	5.16115	0
CBAJDB_487_scaffold_30_57	CBAJDB_487	LP_bin.86	14.4786	2.57909	11.0576	7.55431	0	0	0	0.216771	0	0
CBAJDB_487_scaffold_30_72	CBAJDB_487	LP_bin.86	1.53014	1.0349	0.980177	0.580349	0	0	0	0.0356852	0	0
CBAJDB_487_scaffold_30_74	CBAJDB_487	LP_bin.86	7.38906	4.83971	2.03566	1.86272	0	0	0	0.282974	0	0
CBAJDB_487_scaffold_30_75	CBAJDB_487	LP_bin.86	7.83087	1.5889	5.24023	2.34424	0	0	0	0	0	0
CBAJDB_487_scaffold_30_78	CBAJDB_487	LP_bin.86	7.58788	9.88848	1.87143	1.69466	0	0	0	0.673314	2.75482	0
CBAJDB_487_scaffold_30_80	CBAJDB_487	LP_bin.86	21.7511	14.4849	8.75809	4.24271	0	0	0	0	0	0
CBAJDB_487_scaffold_30_82	CBAJDB_487	LP_bin.86	17.0677	21.2335	24.7508	7.54668	0	0	0	1.51083	3.70888	33.9728
CBAJDB_487_scaffold_30_84	CBAJDB_487	LP_bin.86	16.6832	5.92384	4.2175	1.90956	0	0	0	0	0	8.74885
CBAJDB_487_scaffold_30_85	CBAJDB_487	LP_bin.86	5.62337	2.68469	3.67285	0.776657	0	0	0	0	0	0
CBAJDB_487_scaffold_30_86	CBAJDB_487	LP_bin.86	11.4755	4.12322	4.26619	1.38927	0	0	0	0.326169	0	0
CBAJDB_487_scaffold_30_89	CBAJDB_487	LP_bin.86	17.8679	8.71604	7.99471	5.29044	0	16.0868	0	0.191759	0	0
CBAJDB_487_scaffold_30_90	CBAJDB_487	LP_bin.86	17.1014	6.49735	6.8965	3.49998	0	16.8506	9.88428	0.301296	1.23273	0
CBAJDB_487_scaffold_30_94	CBAJDB_487	LP_bin.86	15.0059	3.61475	11.4936	5.21248	0	0	0	1.49572	0	43.1193
CBAJDB_487_scaffold_30_97	CBAJDB_487	LP_bin.86	54.6426	14.2901	34.6696	11.7299	0	21.1775	0	0.189332	1.54928	14.1912
CBAJDB_487_scaffold_30_99	CBAJDB_487	LP_bin.86	8.41216	1.97635	4.21368	2.6196	0	0	0	0.322155	0	3.7149
CBAJDB_487_scaffold_30_100	CBAJDB_487	LP_bin.86	24.8136	1.38598	2.22588	6.27577	0	0	0	0	1.32624	1.86895
CBAJDB_487_scaffold_30_101	CBAJDB_487	LP_bin.86	13.4113	0.503923	3.10231	5.51049	0	0	0	0	0	0
CBAJDB_487_scaffold_30_102	CBAJDB_487	LP_bin.86	11.0336	5.53917	4.87155	2.56389	0	0	27.1525	0.137945	0	0
CBAJDB_487_scaffold_30_103	CBAJDB_487	LP_bin.86	2.34209	0.673222	0.626909	0.371184	0	0	0	0	0	0
CBAJDB_487_scaffold_30_104	CBAJDB_487	LP_bin.86	79.054	24.3887	23.6147	16.6074	0	0	20.6915	0.946087	2.58057	3.63657
CBAJDB_487_scaffold_30_110	CBAJDB_487	LP_bin.86	7.97241	5.17287	5.4747	2.92191	0	0	15.472	0.0786039	1.92962	0
CBAJDB_487_scaffold_30_111	CBAJDB_487	LP_bin.86	4.60455	4.55159	4.84574	2.6196	0	0	0	0.0536925	0	0
CBAJDB_487_scaffold_30_112	CBAJDB_487	LP_bin.86	3.4039	4.77183	3.31318	1.56935	0	0	0	0	1.84247	0
CBAJDB_487_scaffold_30_113	CBAJDB_487	LP_bin.86	10.9036	6.04473	9.56912	3.27354	0	0	0	0.216771	0	37.4951
CBAJDB_487_scaffold_30_119	CBAJDB_487	LP_bin.86	38.7201	7.78561	41.9134	17.1994	0	0	0	0.211516	0	0
CBAJDB_487_scaffold_30_125	CBAJDB_487	LP_bin.86	65.5629	14.6346	32.4343	23.7762	0	0	0	0.787221	0	22.6944
CBAJDB_487_scaffold_30_126	CBAJDB_487	LP_bin.86	24.9835	11.6927	12.0391	8.1677	0	0	0	0.894875	0	33.1687
CBAJDB_487_scaffold_30_127	CBAJDB_487	LP_bin.86	30.6594	10.5589	13.0903	12.3214	0	0	0	0.114053	0	5.91834
CBAJDB_487_scaffold_30_128	CBAJDB_487	LP_bin.86	26.4832	5.73174	15.5428	10.9437	0	0	0	0.214111	0	0
CBAJDB_487_scaffold_30_129	CBAJDB_487	LP_bin.86	6.56089	2.017	3.72518	6.40682	0	0	17.7968	0.361659	0	4.69174
CBAJDB_487_scaffold_30_130	CBAJDB_487	LP_bin.86	11.1711	1.00072	3.52043	5.41943	0	0	0	0.269153	0	6.20741
CBAJDB_487_scaffold_30_131	CBAJDB_487	LP_bin.86	22.6374	1.79167	9.0246	11.8741	0	0	0	0.438077	0	0
CBAJDB_487_scaffold_30_132	CBAJDB_487	LP_bin.86	2.08785	0.725131	1.64468	1.35138	0	0	0	0	0	0
CBAJDB_487_scaffold_30_139	CBAJDB_487	LP_bin.86	5.37122	0.535357	2.48868	1.27439	0	0	0	0.205698	0	3.55798
CBAJDB_487_scaffold_30_143	CBAJDB_487	LP_bin.86	14.6508	30.1987	5.91352	3.68559	0	0	20.8169	1.79788	7.78864	9.14653
CBAJDB_487_scaffold_30_144	CBAJDB_487	LP_bin.86	52.3244	8.36471	14.1472	7.37118	0	0	0	1.15372	0	9.97803
CBAJDB_487_scaffold_30_146	CBAJDB_487	LP_bin.86	14.5451	3.23229	7.04499	3.07354	0	0	0	0.125993	0	0
CBAJDB_487_scaffold_30_147	CBAJDB_487	LP_bin.86	13.3646	8.67746	2.96784	3.13789	0	0	0	0	0	1.86895
CBAJDB_487_scaffold_30_148	CBAJDB_487	LP_bin.86	263.117	102.881	78.7432	20.2707	0	0	294.41	0	0	0
CBAJDB_487_scaffold_30_168	CBAJDB_487	LP_bin.86	35.5138	14.0804	32.0509	10.351	0	0	0	0.742556	0	38.5322
CBAJDB_487_scaffold_30_169	CBAJDB_487	LP_bin.86	39.2815	8.24025	18.4925	15.6839	0	0	0	0.764236	0	61.689
CBAJDB_487_scaffold_30_172	CBAJDB_487	LP_bin.86	4.55416	4.71855	3.80402	3.68559	0	0	0	0.352526	0	0
CBAJDB_487_scaffold_30_178	CBAJDB_487	LP_bin.86	2.19197	2.96504	2.43943	1.49416	0	0	0	0.171499	0	0
CBAJDB_487_scaffold_30_183	CBAJDB_487	LP_bin.86	22.9252	9.23717	7.68863	2.74858	0	0	0	0.147882	0	0
CBAJDB_487_scaffold_30_186	CBAJDB_487	LP_bin.86	11.6203	0.85961	2.37601	3.06939	0	0	0	0.110095	0	0
CBAJDB_487_scaffold_30_188	CBAJDB_487	LP_bin.86	5.71558	1.89893	2.98225	2.26015	0	0	0	0.243206	0	0
CBAJDB_487_scaffold_30_189	CBAJDB_487	LP_bin.86	48.8535	10.9136	3.5521	5.72772	0	0	0	0.308169	0	1.33261
CBAJDB_487_scaffold_30_190	CBAJDB_487	LP_bin.86	49.8529	16.7081	4.01442	5.65069	0	0	0	0.0772126	0	0
CBAJDB_487_scaffold_30_191	CBAJDB_487	LP_bin.86	66.4537	26.1567	7.02004	6.26667	0	0	0	0.22019	0	0
CBAJDB_487_scaffold_30_192	CBAJDB_487	LP_bin.86	113.696	17.834	32.2124	31.7542	0	0	0	2.57883	8.44089	95.1599
CBAJDB_487_scaffold_30_196	CBAJDB_487	LP_bin.86	9.09529	1.07257	4.16161	2.82542	0	0	0	0	0	0
CBAJDB_487_scaffold_30_199	CBAJDB_487	LP_bin.86	2.61089	0.753959	0.97718	0.743881	0	0	0	0.0355761	0	0
CBAJDB_487_scaffold_890_4	CBAJDB_487	LP_bin.86	7.78822	2.31256	2.25981	0.936602	0	0	0	0	0	0
CBAJDB_487_scaffold_890_12	CBAJDB_487	LP_bin.86	4.51312	1.10997	3.27719	2.06423	0	0	0	0.142159	0	0
CBAJDB_487_scaffold_890_14	CBAJDB_487	LP_bin.86	2.89513	0.642956	2.87872	2.19143	0	0	0	0.157208	0	0
CBAJDB_487_scaffold_890_15	CBAJDB_487	LP_bin.86	8.16249	5.67337	1.49687	1.3635	0	0	0	0.0391257	0	0
CBAJDB_487_scaffold_890_25	CBAJDB_487	LP_bin.86	7.39894	1.62928	3.07051	1.5756	0	0	0	0.20867	0	1.8047
CBAJDB_487_scaffold_890_26	CBAJDB_487	LP_bin.86	15.9796	3.89281	7.20762	4.05415	0	0	0	0	4.50921	0
CBAJDB_487_scaffold_890_27	CBAJDB_487	LP_bin.86	13.3919	7.70853	23.0501	6.02101	0	0	0	0	0	0
CBAJDB_487_scaffold_890_28	CBAJDB_487	LP_bin.86	14.629	6.81241	9.70025	4.98322	0	0	0	0.799794	1.7849	2.5153
CBAJDB_487_scaffold_890_29	CBAJDB_487	LP_bin.86	15.7467	9.14034	8.61288	4.92957	0	0	0	0.658493	0	2.53111
CBAJDB_487_scaffold_890_30	CBAJDB_487	LP_bin.86	15.3865	8.09395	6.32748	3.88021	0	0	22.6719	0.115182	0	0
CBAJDB_487_scaffold_890_34	CBAJDB_487	LP_bin.86	6.52412	1.16173	1.18303	1.86788	0	0	0	0.0182723	0	0
CBAJDB_487_scaffold_1553_1	CBAJDB_487	LP_bin.86	48.4475	98.3011	5.08548	5.12594	0	41.4188	18.2217	0.308577	1.51503	6.93875
CBAJDB_487_scaffold_1553_9	CBAJDB_487	LP_bin.86	7.46108	3.60445	5.23053	0.750768	0	0	0	0	0	19.5634
CBAJDB_487_scaffold_1553_23	CBAJDB_487	LP_bin.86	8.65119	2.62705	6.19612	0.994883	0	0	0	0.107056	0	0
CBAJDB_487_scaffold_1818_1	CBAJDB_487	LP_bin.86	5.16536	3.81114	2.07492	0.945023	0	0	0	0.325409	0	4.22147
CBAJDB_487_scaffold_1818_4	CBAJDB_487	LP_bin.86	10.2473	3.32009	1.89795	1.90173	0	0	14.6473	0	0	0
CBAJDB_487_scaffold_368_6	CBAJDB_487	LP_bin.86	7.23875	3.94057	10.3969	5.84494	0	0	0	0.749389	0	0
CBAJDB_487_scaffold_368_7	CBAJDB_487	LP_bin.86	7.60185	0	6.24434	6.62943	0	0	0	0.87799	0	0
CBAJDB_487_scaffold_368_9	CBAJDB_487	LP_bin.86	6.47991	4.64043	2.60739	1.74516	0	0	0	0	0	0
CBAJDB_487_scaffold_368_15	CBAJDB_487	LP_bin.86	7.30598	2.16937	6.25367	1.88273	0	0	0	0	0	0
CBAJDB_487_scaffold_368_16	CBAJDB_487	LP_bin.86	15.9809	6.28706	10.6041	5.29192	0	0	0	0.0772126	0	4.00667
CBAJDB_487_scaffold_368_26	CBAJDB_487	LP_bin.86	2.00506	5.58394	5.33186	2.32615	0	0	0	0.4291	0	0
CBAJDB_487_scaffold_368_34	CBAJDB_487	LP_bin.86	5.85566	1.64213	3.73795	1.10659	0	0	0	0.0866008	0	1.49794
CBAJDB_487_scaffold_368_71	CBAJDB_487	LP_bin.86	12.3336	3.86863	5.20985	2.76992	0	0	0	0	0	0
CBAJDB_487_scaffold_368_73	CBAJDB_487	LP_bin.86	16.5142	5.09186	4.33369	3.42122	0	0	0	0	3.61498	0
CBAJDB_487_scaffold_368_74	CBAJDB_487	LP_bin.86	4.93515	1.36731	0.565887	1.5915	0	0	0	0	0	0
CBAJDB_487_scaffold_368_75	CBAJDB_487	LP_bin.86	2.88554	0.884729	0.961176	1.0298	0	0	0	0	0	0
CBAJDB_487_scaffold_368_77	CBAJDB_487	LP_bin.86	13.2329	25.8072	12.38	5.24868	0	0	15.3339	0.934824	0	4.04244
CBAJDB_487_scaffold_368_86	CBAJDB_487	LP_bin.86	24.5302	2.5952	21.6829	10.2319	0	0	0	0.332382	4.07976	20.1224
CBAJDB_487_scaffold_368_87	CBAJDB_487	LP_bin.86	34.6786	6.1894	34.3794	11.8741	0	0	0	0.146026	7.16946	0
CBAJDB_487_scaffold_368_89	CBAJDB_487	LP_bin.86	39.8073	7.45927	29.726	11.4099	0	0	0	0.417965	0	0
CBAJDB_487_scaffold_368_90	CBAJDB_487	LP_bin.86	14.6251	5.53076	21.5145	5.09538	0	0	0	0.572133	0	0
CBAJDB_487_scaffold_368_91	CBAJDB_487	LP_bin.86	23.8107	8.72792	19.3597	8.28526	10.6391	0	13.6301	0.415478	0	3.59328
CBAJDB_487_scaffold_368_92	CBAJDB_487	LP_bin.86	30.4023	5.97955	26.2942	13.5986	0	0	21.5347	0.765833	2.68574	0
CBAJDB_487_scaffold_368_93	CBAJDB_487	LP_bin.86	19.9834	15.5389	21.3531	9.18716	0	0	0	1.08836	0	0
CBAJDB_487_scaffold_368_94	CBAJDB_487	LP_bin.86	31.1277	12.976	20.728	12.6865	0	0	0	0.237416	5.82823	20.533
CBAJDB_487_scaffold_368_96	CBAJDB_487	LP_bin.86	14.5636	9.20118	4.04609	1.96565	8.12442	0	20.8169	0.423032	0	0
CBAJDB_487_scaffold_210_7	CBAJDB_487	LP_bin.86	31.4555	42.0966	3.98095	4.94983	0	0	0	0.405815	0	0
CBAJDB_487_scaffold_210_8	CBAJDB_487	LP_bin.86	8.0046	2.83582	6.42401	2.23739	0	0	0	0.385211	0	10.6609
CBAJDB_487_scaffold_210_9	CBAJDB_487	LP_bin.86	5.26859	3.76506	6.20863	1.54044	0	0	23.7291	0.482212	0	16.6818
CBAJDB_487_scaffold_210_17	CBAJDB_487	LP_bin.86	16.8281	11.6289	15.1597	8.15983	0	0	0	1.77458	0	16.6265
CBAJDB_487_scaffold_210_18	CBAJDB_487	LP_bin.86	24.6573	3.40148	18.4477	7.77373	0	0	0	0.508254	0	8.79132
CBAJDB_487_scaffold_210_23	CBAJDB_487	LP_bin.86	66.1219	27.8058	36.6816	23.1666	31.9174	0	0	0	0	93.4253
CBAJDB_487_scaffold_210_24	CBAJDB_487	LP_bin.86	4.35463	4.43917	4.42968	1.42251	0	0	15.0649	0.0765353	0	0
CBAJDB_487_scaffold_210_25	CBAJDB_487	LP_bin.86	3.61956	2.96977	2.61183	1.08668	0	24.1467	0	0.071959	0	0
CBAJDB_487_scaffold_210_29	CBAJDB_487	LP_bin.86	85.2695	61.2757	98.5875	33.2841	0	0	84.8096	7.32471	10.5772	85.7064
CBAJDB_487_scaffold_210_31	CBAJDB_487	LP_bin.86	1.87578	0.868036	1.55619	0.417237	0	0	0	0	0	0
CBAJDB_487_scaffold_210_36	CBAJDB_487	LP_bin.86	11.9741	23.0604	6.90518	3.60242	0	16.5179	0	0.393795	0	4.2572
CBAJDB_487_scaffold_210_37	CBAJDB_487	LP_bin.86	1.89501	1.65097	1.5284	0.633461	0	0	0	0.077902	0	2.02122
CBAJDB_487_scaffold_210_41	CBAJDB_487	LP_bin.86	4.1432	4.16545	2.86412	2.20849	0	22.7844	0	0.203697	0	2.34891
CBAJDB_487_scaffold_210_42	CBAJDB_487	LP_bin.86	14.7564	7.47343	3.03675	3.20194	0	0	8.34699	0.127218	0	0
CBAJDB_487_scaffold_210_43	CBAJDB_487	LP_bin.86	4.25109	13.2129	6.44947	2.59062	0	9.71881	5.70089	0.550292	0	1.00194
CBAJDB_487_scaffold_210_44	CBAJDB_487	LP_bin.86	5.33718	14.4708	8.13948	3.34534	0	0	11.2248	0.370671	0	0
CBAJDB_487_scaffold_210_46	CBAJDB_487	LP_bin.86	23.4883	18.3191	44.5574	23.5498	0	0	0	1.79633	0	4.43876
CBAJDB_487_scaffold_210_47	CBAJDB_487	LP_bin.86	7.14878	17.1085	15.0465	6.9721	0	0	0	0	0	0
CBAJDB_487_scaffold_210_48	CBAJDB_487	LP_bin.86	8.93408	16.8187	20.9139	9.33788	0	0	19.6554	1.59772	1.22568	3.45448
CBAJDB_487_scaffold_210_49	CBAJDB_487	LP_bin.86	24.308	12.0942	43.2107	20.4675	0	0	0	1.35534	0	0
CBAJDB_487_scaffold_210_50	CBAJDB_487	LP_bin.86	20.1449	19.8348	59.9948	29.5374	0	0	32.7123	0.332382	8.15953	0
CBAJDB_487_scaffold_210_51	CBAJDB_487	LP_bin.86	7.12476	20.0309	21.7716	9.44656	0	0	0	0.169418	4.15898	0
CBAJDB_487_scaffold_210_52	CBAJDB_487	LP_bin.86	8.43005	16.9082	44.6108	15.9709	0	0	0	0.352526	0	0
CBAJDB_487_scaffold_210_53	CBAJDB_487	LP_bin.86	9.48966	16.4642	31.0457	13.9498	0	0	49.2443	0.37527	0	0
CBAJDB_487_scaffold_210_54	CBAJDB_487	LP_bin.86	9.89259	20.275	24.6073	11.4023	0	0	0	0	0	0
CBAJDB_487_scaffold_210_55	CBAJDB_487	LP_bin.86	26.0957	27.7115	61.5091	38.8236	0	0	0	2.36611	7.26059	0
CBAJDB_487_scaffold_210_56	CBAJDB_487	LP_bin.86	9.03359	17.9802	41.6054	13.8168	0	0	0	0.469508	0	0
CBAJDB_487_scaffold_210_57	CBAJDB_487	LP_bin.86	21.2882	26.6631	49.0093	23.3252	0	0	47.0519	0.478084	5.86815	0
CBAJDB_487_scaffold_210_58	CBAJDB_487	LP_bin.86	16.1334	8.25747	59.1352	25.7991	0	0	0	0	0	0
CBAJDB_487_scaffold_210_59	CBAJDB_487	LP_bin.86	42.0359	15.3088	81.936	42.3636	0	0	77.1862	0	0	0
CBAJDB_487_scaffold_210_60	CBAJDB_487	LP_bin.86	9.59281	26.585	20.8757	10.877	0	95.2128	111.7	0	0	0
CBAJDB_487_scaffold_210_61	CBAJDB_487	LP_bin.86	46.765	8.75882	124.106	73.9882	0	0	0	0	32.1281	0
CBAJDB_487_scaffold_210_62	CBAJDB_487	LP_bin.86	8.90383	15.2701	31.2098	15.0071	0	0	0	0	0	0
CBAJDB_487_scaffold_210_64	CBAJDB_487	LP_bin.86	9.52069	13.1712	38.3548	16.4605	0	0	0	1.04963	0	0
CBAJDB_487_scaffold_210_65	CBAJDB_487	LP_bin.86	4.71511	20.6737	14.7003	7.10049	15.1472	0	0	0	0	0
CBAJDB_487_scaffold_210_66	CBAJDB_487	LP_bin.86	5.99551	13.6248	12.8386	6.08122	0	0	0	0.290834	0	25.153
CBAJDB_487_scaffold_210_67	CBAJDB_487	LP_bin.86	5.09789	17.3508	23.6719	10.1933	0	0	0	0.598288	0	0
CBAJDB_487_scaffold_210_68	CBAJDB_487	LP_bin.86	13.2098	19.145	51.0736	14.6215	0	0	0	1.14427	0	0
CBAJDB_487_scaffold_210_69	CBAJDB_487	LP_bin.86	6.26469	9.79822	10.9463	6.61902	0	0	0	0.237416	0	0
CBAJDB_487_scaffold_210_70	CBAJDB_487	LP_bin.86	9.59281	5.94734	31.0662	12.1061	0	0	15.9018	0.0807873	0	2.79477
CBAJDB_487_scaffold_210_71	CBAJDB_487	LP_bin.86	3.69631	9.99987	18.3745	7.43881	0	0	0	0.320185	0	0
CBAJDB_487_scaffold_210_72	CBAJDB_487	LP_bin.86	26.0562	3.15633	51.3543	21.3665	0	0	0	0.471623	0	0
CBAJDB_487_scaffold_210_73	CBAJDB_487	LP_bin.86	36.8954	5.98893	87.7851	33.2648	0	0	0	0.894875	0	0
CBAJDB_487_scaffold_210_74	CBAJDB_487	LP_bin.86	32.996	22.4843	43.9758	24.8142	0	0	0	1.20345	7.38578	20.8162
CBAJDB_487_scaffold_210_75	CBAJDB_487	LP_bin.86	32.5418	33.8375	60.3084	27.1316	0	0	52.8429	1.34231	6.59039	0
CBAJDB_487_scaffold_210_76	CBAJDB_487	LP_bin.86	23.2618	19.775	54.581	22.7965	0	0	0	1.00352	0	1.92866
CBAJDB_487_scaffold_210_77	CBAJDB_487	LP_bin.86	8.99326	13.6856	23.0024	10.1354	0	0	0	0.545314	0	0
CBAJDB_487_scaffold_210_82	CBAJDB_487	LP_bin.86	23.5283	22.3573	41.8699	26.2972	0	0	0	0.707435	0	0
CBAJDB_487_scaffold_210_83	CBAJDB_487	LP_bin.86	14.1712	7.37274	33.7175	12.5924	0	0	0	0.264395	0	0
CBAJDB_487_scaffold_210_89	CBAJDB_487	LP_bin.86	58.59	13.5749	37.0453	17.2561	0	0	70.4572	1.4318	4.39359	9.28724
CBAJDB_487_scaffold_210_96	CBAJDB_487	LP_bin.86	3.78178	0.374308	4.27952	2.72875	0	0	0	0.111859	0	0
CBAJDB_487_scaffold_210_97	CBAJDB_487	LP_bin.86	75.3449	9.3668	14.8886	11.0974	0	0	15.1646	0.616338	0	0
CBAJDB_487_scaffold_210_98	CBAJDB_487	LP_bin.86	37.3131	9.35076	4.89424	3.98449	0	0	2.36068	0.26385	0.588832	0
CBAJDB_482_k141_9217_5	CBAJDB_482	KL_meg_bin.4	16.8577	4.47917	9.0246	10.2626	0	0	0	0	0	0
CBAJDB_482_k141_15141_26	CBAJDB_482	KL_meg_bin.4	2.54226	0.871182	2.01627	1.52807	0	0	0	0	0	0
CBAJDB_482_k141_15141_27	CBAJDB_482	KL_meg_bin.4	14.2539	1.46438	8.6932	9.02334	0	0	0	0	0	0
CBAJDB_482_k141_15141_33	CBAJDB_482	KL_meg_bin.4	19.3583	7.26317	13.504	3.7821	0	0	0	0	0	0
CBAJDB_482_k141_18855_2	CBAJDB_482	KL_meg_bin.4	29.2781	6.75835	13.0763	7.88307	0	0	0	0	0	0
CBAJDB_482_k141_18855_3	CBAJDB_482	KL_meg_bin.4	10.4902	3.64166	11.0439	8.89297	0	0	0	0	0	0
CBAJDB_482_k141_18855_5	CBAJDB_482	KL_meg_bin.4	17.6749	0.919561	18.3312	11.4921	0	0	0	0	0	0
CBAJDB_482_k141_18855_6	CBAJDB_482	KL_meg_bin.4	5.41133	0.332719	4.38925	2.77207	0	0	0	0	0	0
CBAJDB_482_k141_18855_8	CBAJDB_482	KL_meg_bin.4	13.4299	3.05318	11.4792	5.48503	0	0	0	0	0	0
CBAJDB_482_k141_19703_3	CBAJDB_482	KL_meg_bin.4	20.0414	5.02799	10.8498	10.1489	0	0	0	0	0	0
CBAJDB_482_k141_19703_5	CBAJDB_482	KL_meg_bin.4	221.82	54.6743	138.868	110.692	0	0	0	0	0	0
CBAJDB_482_k141_19703_6	CBAJDB_482	KL_meg_bin.4	318.314	92.8588	204.931	176.886	0	47.5098	27.8685	0.0707913	3.47566	0
CBAJDB_482_k141_28692_1	CBAJDB_482	KL_meg_bin.4	28.7179	7.94952	22.2715	20.3134	0	0	0	0.293896	0	0
CBAJDB_482_k141_30838_2	CBAJDB_482	KL_meg_bin.4	8.29107	0.568886	4.14551	6.51711	0	0	0	0	0	0
CBAJDB_482_k141_30838_3	CBAJDB_482	KL_meg_bin.4	8.80002	2.57376	4.10268	5.36086	0	0	0	0	0	0
CBAJDB_482_k141_30838_4	CBAJDB_482	KL_meg_bin.4	657.18	343.865	417.578	326.994	6.77035	59.1473	69.3896	0.52879	15.1446	0
CBAJDB_482_k141_30838_5	CBAJDB_482	KL_meg_bin.4	323.395	141.989	165.762	133.349	11.5729	33.7012	9.88428	0.50216	2.46547	0
CBAJDB_482_k141_30838_6	CBAJDB_482	KL_meg_bin.4	240.859	120.008	118.627	96.0601	0	0	0	1.11147	0	0
CBAJDB_482_k141_30838_7	CBAJDB_482	KL_meg_bin.4	473.802	104.09	212.115	150.415	0	0	0	0.505799	6.20833	0
CBAJDB_482_k141_30838_8	CBAJDB_482	KL_meg_bin.4	5.49988	5.19041	6.84724	4.68479	0	0	0	0	0	0
CBAJDB_482_k141_30838_10	CBAJDB_482	KL_meg_bin.4	42.3508	17.5091	25.565	24.2541	0	0	0	0	0	0
CBAJDB_482_k141_30838_12	CBAJDB_482	KL_meg_bin.4	6.90392	2.16267	4.49566	2.14993	0	0	0	0	0	0
CBAJDB_482_k141_30838_13	CBAJDB_482	KL_meg_bin.4	7.47015	5.63215	17.0452	16.2166	0	0	0	0	0	0
CBAJDB_482_k141_30838_14	CBAJDB_482	KL_meg_bin.4	14.4419	8.27043	18.9365	21.0875	0	0	0	0.127839	0	0
CBAJDB_482_k141_30838_15	CBAJDB_482	KL_meg_bin.4	11.991	0.811001	21.3976	17.3146	0	0	0	0	0	0
CBAJDB_482_k141_32822_2	CBAJDB_482	KL_meg_bin.4	11.6142	2.50252	5.74679	2.17187	0	0	0	0	0	0
CBAJDB_482_k141_32822_3	CBAJDB_482	KL_meg_bin.4	6.25618	3.04654	4.91215	1.41014	0	0	0	0	0	0
CBAJDB_482_k141_32822_4	CBAJDB_482	KL_meg_bin.4	14.9789	1.9145	6.8753	4.81846	0	0	0	0	0	0
CBAJDB_482_k141_33048_2	CBAJDB_482	KL_meg_bin.4	4.78485	0.703519	2.35116	2.19803	0	0	0	0	0	0
CBAJDB_482_k141_33048_4	CBAJDB_482	KL_meg_bin.4	3.31079	0.39371	2.25067	1.89638	0	0	0	0	0	0
CBAJDB_482_k141_33048_5	CBAJDB_482	KL_meg_bin.4	8.92719	0.47667	10.0612	6.45354	0	0	0	0	0	0
CBAJDB_482_k141_33048_7	CBAJDB_482	KL_meg_bin.4	30.2406	9.52973	21.2691	15.5425	0	0	0	0.0806007	1.97864	0
CBAJDB_482_k141_33048_8	CBAJDB_482	KL_meg_bin.4	11.0631	2.24961	7.13971	4.6857	0	0	0	0	0	0
CBAJDB_482_k141_33048_10	CBAJDB_482	KL_meg_bin.4	4.31208	1.52162	2.15602	1.89282	0	0	7.45882	0.0378937	0	0
CBAJDB_482_k141_33048_13	CBAJDB_482	KL_meg_bin.4	2.76273	1.55712	1.82593	2.0541	0	0	0	0	0	0
CBAJDB_482_k141_33048_14	CBAJDB_482	KL_meg_bin.4	1.31475	0.494011	1.91166	2.88112	0	0	0	0	0	0
CBAJDB_482_k141_33048_17	CBAJDB_482	KL_meg_bin.4	6.22237	0	7.40242	24.1058	0	0	0	0	0	0
CBAJDB_482_k141_33048_18	CBAJDB_482	KL_meg_bin.4	5.28706	0.650156	4.93173	7.6174	0	0	0	0	1.78862	0
CBAJDB_482_k141_33048_19	CBAJDB_482	KL_meg_bin.4	14.1177	1.46898	15.5032	20.6532	0	0	0	0	0	0
CBAJDB_482_k141_33048_20	CBAJDB_482	KL_meg_bin.4	33.1224	0.734492	32.6213	65.4018	0	0	0	0	0	0
CBAJDB_482_k141_33048_21	CBAJDB_482	KL_meg_bin.4	3.11979	1.33492	2.6889	2.19749	0	0	0	0	0	0
CBAJDB_482_k141_33048_22	CBAJDB_482	KL_meg_bin.4	15.7972	3.34465	14.2991	7.5471	0	0	0	0	0	0
CBAJDB_482_k141_33048_23	CBAJDB_482	KL_meg_bin.4	7.60511	1.51971	8.84178	4.99159	0	0	0	0	0	0
CBAJDB_482_k141_33048_26	CBAJDB_482	KL_meg_bin.4	67.1497	4.32534	54.5243	15.0154	0	0	0	0	0	0
CBAJDB_482_k141_33048_27	CBAJDB_482	KL_meg_bin.4	8.21317	2.71184	7.00111	7.01504	0	0	0	0	0	0
CBAJDB_482_k141_38075_2	CBAJDB_482	KL_meg_bin.4	27.3568	12.3544	47.0491	6.25116	0	0	0	0	0	0
CBAJDB_482_k141_48055_2	CBAJDB_482	KL_meg_bin.4	2.91838	0.109657	2.411	2.51243	0	0	0	0	0	0
CBAJDB_482_k141_48055_16	CBAJDB_482	KL_meg_bin.4	65.2477	69.1309	24.2014	25.8627	0	0	0	0	0	0
CBAJDB_482_k141_48055_17	CBAJDB_482	KL_meg_bin.4	28.7784	4.15438	15.0206	13.3002	0	0	0	0	0	0
CBAJDB_482_k141_48055_18	CBAJDB_482	KL_meg_bin.4	8.71576	2.00201	4.69525	5.09664	0	0	0	0	0	0
CBAJDB_482_k141_48055_22	CBAJDB_482	KL_meg_bin.4	140.383	38.9281	77.2402	66.2507	0	0	0	0	0	0
CBAJDB_482_k141_48055_23	CBAJDB_482	KL_meg_bin.4	295.917	62.2003	153.319	133.963	0	0	0	0.379349	9.3125	0
CBAJDB_482_k141_48055_26	CBAJDB_482	KL_meg_bin.4	5.87947	0.209291	4.7857	3.48744	0	0	0	0	0	0
CBAJDB_482_k141_48055_30	CBAJDB_482	KL_meg_bin.4	46.9766	0	42.7952	13.7126	0	0	0	0	0	0
CBAJDB_482_k141_48055_31	CBAJDB_482	KL_meg_bin.4	22.6334	6.00793	16.2857	15.0852	0	0	0	0.147569	0	0
CBAJDB_482_k141_48055_32	CBAJDB_482	KL_meg_bin.4	9.93238	2.41147	6.96843	9.32813	0	0	0	0	0	0
CBAJDB_482_k141_48055_33	CBAJDB_482	KL_meg_bin.4	5.6464	4.9276	4.33369	1.02637	0	0	0	0	0	0
CBAJDB_482_k141_48055_34	CBAJDB_482	KL_meg_bin.4	9.26763	0.659798	6.81822	6.1843	0	0	0	0	0	0
CBAJDB_482_k141_48055_35	CBAJDB_482	KL_meg_bin.4	3.86354	0.871024	4.7141	4.46584	0	0	0	0	0	0
CBAJDB_482_k141_48055_36	CBAJDB_482	KL_meg_bin.4	11.9059	1.57237	5.99238	4.2179	0	0	0	0	1.04865	0
CBAJDB_482_k141_48055_38	CBAJDB_482	KL_meg_bin.4	6.07789	1.2877	5.57536	2.57898	0	0	0	0	0	0
CBAJDB_482_k141_48055_40	CBAJDB_482	KL_meg_bin.4	14.306	0.675053	10.0927	9.84244	0	0	0	0	0	0
CBAJDB_482_k141_48055_41	CBAJDB_482	KL_meg_bin.4	2.75845	0.668293	1.71426	1.15999	0	0	0	0	0	0
CBAJDB_482_k141_48055_44	CBAJDB_482	KL_meg_bin.4	20.6435	3.07638	16.962	17.9911	0	0	0	0	0	0
CBAJDB_482_k141_48055_46	CBAJDB_482	KL_meg_bin.4	11.3262	4.23969	7.79636	5.71996	0	0	0	0	0	0
CBAJDB_482_k141_48055_47	CBAJDB_482	KL_meg_bin.4	6.72743	4.42364	4.77973	2.89582	0	0	0	0	0	0
CBAJDB_482_k141_48055_48	CBAJDB_482	KL_meg_bin.4	12.0757	3.81648	12.4861	5.56452	0	0	0	0	3.3598	0
CBAJDB_482_k141_48055_49	CBAJDB_482	KL_meg_bin.4	18.4025	8.47414	9.78177	9.65274	0	0	0	0	0	0
CBAJDB_482_k141_48055_50	CBAJDB_482	KL_meg_bin.4	11.5995	2.38335	5.41491	6.82586	0	0	0	0	0	0
CBAJDB_482_k141_48055_51	CBAJDB_482	KL_meg_bin.4	11.3158	6.14156	6.48161	3.54246	0	0	0	0	0	0
CBAJDB_482_k141_48055_52	CBAJDB_482	KL_meg_bin.4	6.52844	2.52312	4.75503	3.37846	0	0	0	0	0	0
CBAJDB_482_k141_48055_53	CBAJDB_482	KL_meg_bin.4	10.0271	2.75868	8.28947	5.66623	0	0	0	0	0	0
CBAJDB_482_k141_48055_59	CBAJDB_482	KL_meg_bin.4	17.5317	4.92194	7.87039	9.78588	0	0	0	0	0	0
CBAJDB_482_k141_48138_2	CBAJDB_482	KL_meg_bin.4	6.96836	10.1605	7.42861	11.984	0	36.8276	0	0	0	0
CBAJDB_482_k141_48138_3	CBAJDB_482	KL_meg_bin.4	5.42849	6.6389	9.99661	10.7901	0	0	0	0	0	0
CBAJDB_482_k141_48138_4	CBAJDB_482	KL_meg_bin.4	12.4358	6.17788	18.9183	23.7978	0	0	0	0.0667306	0	0
CBAJDB_482_k141_48138_5	CBAJDB_482	KL_meg_bin.4	20.0833	13.4271	40.0948	40.6499	0	0	0	0	0	0
CBAJDB_482_k141_48138_6	CBAJDB_482	KL_meg_bin.4	11.4681	8.19538	22.1377	34.1402	0	0	0	0	0	0
CBAJDB_482_k141_48138_7	CBAJDB_482	KL_meg_bin.4	11.0686	3.34676	20.9135	26.5996	0	0	0	0	0	0
CBAJDB_482_k141_48138_8	CBAJDB_482	KL_meg_bin.4	4.0449	5.83024	7.17855	13.545	0	0	0	0	0	0
CBAJDB_482_k141_48138_9	CBAJDB_482	KL_meg_bin.4	3.13177	1.03045	3.7257	4.88883	0	0	0	0	0	0
CBAJDB_482_k141_48138_10	CBAJDB_482	KL_meg_bin.4	4.43847	3.09875	2.72527	1.61359	0	0	0	0	0	0
CBAJDB_482_k141_48138_11	CBAJDB_482	KL_meg_bin.4	5.8865	1.2639	4.55741	2.76419	0	0	0	0	0	0
CBAJDB_482_k141_48138_12	CBAJDB_482	KL_meg_bin.4	20.1229	14.2438	21.6436	14.9895	0	0	0	0	0	1.15646
CBAJDB_482_k141_48138_18	CBAJDB_482	KL_meg_bin.4	3.8671	0.12165	2.13976	1.26692	0	0	0	0	0	0
CBAJDB_482_k141_48138_48	CBAJDB_482	KL_meg_bin.4	2.42439	0.242921	1.33526	2.97262	0	0	0	0	0	0
CBAJDB_482_k141_48138_50	CBAJDB_482	KL_meg_bin.4	3.47235	0.142333	2.69133	2.51995	0	0	0	0	0	0
CBAJDB_482_k141_48138_61	CBAJDB_482	KL_meg_bin.4	0.457709	0.0773918	1.90579	1.65229	0	0	0	0	0	0
CBAJDB_482_k141_48138_62	CBAJDB_482	KL_meg_bin.4	3.63742	0.289428	3.94543	3.7678	0	0	0	0	0	0
CBAJDB_482_k141_48138_64	CBAJDB_482	KL_meg_bin.4	2.61622	0.631949	4.00163	2.36931	0	0	0	0	0	0
CBAJDB_482_k141_56248_1	CBAJDB_482	KL_meg_bin.4	11.5399	1.34899	8.64379	4.81681	0	0	0	0	0	0
CBAJDB_482_k141_56248_2	CBAJDB_482	KL_meg_bin.4	15.92	0.828257	9.46958	7.76326	0	0	0	0	0	0
CBAJDB_482_k141_56248_6	CBAJDB_482	KL_meg_bin.4	37.7372	8.71524	16.2786	16.3376	0	0	0	0.0744139	0	0
CBAJDB_482_k141_56248_7	CBAJDB_482	KL_meg_bin.4	31.6721	11.8136	11.1408	12.0809	0	0	0	0	1.56627	0
CBAJDB_482_k141_56248_8	CBAJDB_482	KL_meg_bin.4	38.2241	20.5387	23.5242	14.0527	0	0	0	0	0	0
CBAJDB_482_k141_56248_9	CBAJDB_482	KL_meg_bin.4	56.7791	20.4109	29.7022	15.7783	0	0	0	0	0	0
CBAJDB_482_k141_56276_1	CBAJDB_482	KL_meg_bin.4	6.74893	1.72248	6.96843	4.1259	0	0	0	0	0	0
CBAJDB_482_k141_56276_2	CBAJDB_482	KL_meg_bin.4	6.33251	1.35697	2.68519	2.91475	0	0	0	0	0	0
CBAJDB_482_k141_56276_3	CBAJDB_482	KL_meg_bin.4	5.83825	1.67518	3.15702	2.99077	0	0	0	0	0	0
CBAJDB_482_k141_56276_4	CBAJDB_482	KL_meg_bin.4	8.35844	8.73019	9.06252	3.57719	9.85684	0	0	0.256618	0	0
CBAJDB_482_k141_56276_8	CBAJDB_482	KL_meg_bin.4	2.78975	1.09237	2.00876	1.75818	0	0	0	0	0	0
CBAJDB_482_k141_56276_12	CBAJDB_482	KL_meg_bin.4	4.69731	1.12602	3.18312	1.67527	0	0	0	0	0	0
CBAJDB_482_k141_56276_13	CBAJDB_482	KL_meg_bin.4	4.91814	2.10778	11.6438	5.89944	0	0	0	0	0	0
CBAJDB_482_k141_56276_15	CBAJDB_482	KL_meg_bin.4	13.0066	1.38534	8.28491	5.19393	0	0	0	0	0	0
CBAJDB_482_k141_56276_25	CBAJDB_482	KL_meg_bin.4	25.0821	3.57138	24.1852	9.29851	0	0	0	0	0	0
CBAJDB_482_k141_56276_26	CBAJDB_482	KL_meg_bin.4	49.5629	15.1387	43.5085	30.9692	0	0	0	0	0	0
CBAJDB_482_k141_56276_27	CBAJDB_482	KL_meg_bin.4	33.9521	9.62267	23.8499	10.0215	0	0	0	0	0	0
CBAJDB_482_k141_56276_31	CBAJDB_482	KL_meg_bin.4	42.4036	13.2631	34.3877	8.07242	0	0	0	0	0	0
CBAJDB_482_k141_56276_32	CBAJDB_482	KL_meg_bin.4	7.18359	1.60958	4.35161	2.79382	0	0	0	0	0	0
CBAJDB_482_k141_56276_33	CBAJDB_482	KL_meg_bin.4	10.4758	2.11743	4.15418	3.05333	0	0	0	0	0	0
CBAJDB_482_k141_56276_36	CBAJDB_482	KL_meg_bin.4	4.05184	0.562138	3.2135	2.63447	0	0	0	0	0	0
CBAJDB_482_k141_56276_37	CBAJDB_482	KL_meg_bin.4	5.00958	1.2976	2.15561	3.45353	0	0	0	0	0	0
CBAJDB_482_k141_56276_39	CBAJDB_482	KL_meg_bin.4	8.36022	1.08738	4.49469	2.0384	0	0	0	0	0	0
CBAJDB_482_k141_56276_44	CBAJDB_482	KL_meg_bin.4	2.79064	2.12335	2.4899	1.35138	0	0	0	0	0	0
CBAJDB_482_k141_56276_46	CBAJDB_482	KL_meg_bin.4	15.4723	2.09291	11.228	8.93656	0	0	0	0	0	0
CBAJDB_482_k141_56276_47	CBAJDB_482	KL_meg_bin.4	4.07242	2.57072	3.06834	3.4422	0	0	0	0	0	0
CBAJDB_482_k141_56276_48	CBAJDB_482	KL_meg_bin.4	14.352	1.9112	8.05037	4.92364	0	0	0	0.0901812	0	0
CBAJDB_482_k141_56276_49	CBAJDB_482	KL_meg_bin.4	16.4857	4.89823	15.1909	11.5449	0	0	0	0	0	0
CBAJDB_482_k141_56276_51	CBAJDB_482	KL_meg_bin.4	5.84741	0.77546	2.31879	3.06888	0	0	0	0	0	0
CBAJDB_482_k141_56276_56	CBAJDB_482	KL_meg_bin.4	57.7324	21.363	41.5427	25.8328	0	0	0	0	2.61204	1.84046
CBAJDB_482_k141_56276_58	CBAJDB_482	KL_meg_bin.4	7.14499	1.61082	2.36112	5.03274	0	0	0	0	0	0
CBAJDB_482_k141_56276_59	CBAJDB_482	KL_meg_bin.4	3.63865	0.223725	4.13195	3.96095	0	0	0	0	0	0
CBAJDB_482_k141_56276_63	CBAJDB_482	KL_meg_bin.4	2.46373	1.20542	2.30736	1.55077	0	0	0	0	0	0
CBAJDB_482_k141_56276_64	CBAJDB_482	KL_meg_bin.4	7.49093	1.92396	4.39938	3.80703	0	0	0	0	0	0
CBAJDB_482_k141_56276_65	CBAJDB_482	KL_meg_bin.4	14.7555	4.81292	11.2046	8.99284	0	0	0	0	0	0
CBAJDB_482_k141_56276_66	CBAJDB_482	KL_meg_bin.4	15.3603	4.13959	9.59173	7.29581	0	0	0	0	0	0
CBAJDB_482_k141_56276_68	CBAJDB_482	KL_meg_bin.4	6.67896	1.59432	5.37496	5.94977	0	0	0	0	0	0
CBAJDB_482_k141_56276_73	CBAJDB_482	KL_meg_bin.4	73.8276	33.7663	56.682	86.16	0	0	0	0.0642728	0	0
CBAJDB_482_k141_56276_74	CBAJDB_482	KL_meg_bin.4	100.573	9.01492	93.699	135.707	0	0	0	0	0	0
CBAJDB_482_k141_56276_76	CBAJDB_482	KL_meg_bin.4	30.0622	2.60485	17.5635	10.7005	0	0	0	0	0	0
CBAJDB_482_k141_56276_77	CBAJDB_482	KL_meg_bin.4	12.9251	1.91226	5.88622	7.11254	0	0	0	0	0	0
CBAJDB_482_k141_56276_78	CBAJDB_482	KL_meg_bin.4	9.32818	0.447449	6.84724	6.24432	0	0	0	0	0	0
CBAJDB_482_k141_56276_79	CBAJDB_482	KL_meg_bin.4	5.90567	1.90202	6.07776	3.56554	0	0	0	0	0	0
CBAJDB_482_k141_56276_80	CBAJDB_482	KL_meg_bin.4	15.4301	7.28866	15.4427	6.72816	0	0	0	0	0	0
CBAJDB_482_k141_56276_82	CBAJDB_482	KL_meg_bin.4	5.16027	0.805408	2.83334	3.49496	9.24503	0	0	0	0	0
CBAJDB_482_k141_56276_94	CBAJDB_482	KL_meg_bin.4	5.47573	0.50122	1.22447	2.95796	0	0	0	0	1.22568	0
CBAJDB_482_k141_56276_95	CBAJDB_482	KL_meg_bin.4	27.2781	2.5829	10.0599	16.1397	0	0	0	0	0	0
CBAJDB_482_k141_56276_96	CBAJDB_482	KL_meg_bin.4	13.5201	1.17568	4.94012	11.1557	0	0	0	0	0	0
CBAJDB_482_k141_56276_97	CBAJDB_482	KL_meg_bin.4	15.3017	1.51914	7.34825	7.71277	0	0	0	0	0	0
CBAJDB_482_k141_56276_98	CBAJDB_482	KL_meg_bin.4	10.1169	2.12671	2.52095	4.33341	0	0	0	0	0	0
CBAJDB_482_k141_56276_100	CBAJDB_482	KL_meg_bin.4	10.2117	1.75804	5.30109	6.80051	0	0	0	0	0	0
CBAJDB_482_k141_56276_101	CBAJDB_482	KL_meg_bin.4	1.71709	0.185814	1.63419	1.93515	0	0	0	0.0832938	0	0
CBAJDB_482_k141_56276_106	CBAJDB_482	KL_meg_bin.4	10.9518	3.40621	5.75358	5.01138	0	16.2655	0	0	1.18993	0
CBAJDB_482_k141_56276_107	CBAJDB_482	KL_meg_bin.4	11.4045	1.44624	4.55776	3.63995	0	0	0	0	0	0
CBAJDB_482_k141_56276_108	CBAJDB_482	KL_meg_bin.4	6.57549	1.7327	3.4541	3.24813	0	0	0	0	0	0
CBAJDB_482_k141_56276_111	CBAJDB_482	KL_meg_bin.4	1.13524	0.230344	2.97119	1.59927	0	0	0	0	0	0
CBAJDB_482_k141_56276_116	CBAJDB_482	KL_meg_bin.4	15.988	9.64884	18.7275	14.0336	22.915	0	0	0.149146	0	0
CBAJDB_482_k141_56276_121	CBAJDB_482	KL_meg_bin.4	80.1218	16.8098	36.5705	13.821	0	0	78.0633	0	0	0
CBAJDB_482_k141_56276_122	CBAJDB_482	KL_meg_bin.4	13.5232	5.04623	9.2723	7.60153	0	0	0	0	0	0
CBAJDB_482_k141_56276_123	CBAJDB_482	KL_meg_bin.4	17.3356	2.68789	9.9448	11.5833	0	0	0	0.166191	0	0
CBAJDB_482_k141_56276_124	CBAJDB_482	KL_meg_bin.4	149.052	65.6408	112.271	99.9557	0	40.3833	0	0.722071	5.90862	0
CBAJDB_482_k141_56276_131	CBAJDB_482	KL_meg_bin.4	21.5166	10.2595	15.2943	10.1543	0	0	0	0	0	0
CBAJDB_482_k141_56276_132	CBAJDB_482	KL_meg_bin.4	13.7776	7.92495	3.75296	2.72091	0	0	0	0	0	0
CBAJDB_482_k141_56276_134	CBAJDB_482	KL_meg_bin.4	8.50114	3.11048	4.22771	3.43572	0	0	0	0	0	0
CBAJDB_482_k141_56276_135	CBAJDB_482	KL_meg_bin.4	6.28064	2.78963	3.011	3.30142	0	38.1471	0	0	0	0
CBAJDB_482_k141_56276_136	CBAJDB_482	KL_meg_bin.4	8.0069	1.72665	6.62636	4.08684	0	0	0	0	0	0
CBAJDB_482_k141_56276_137	CBAJDB_482	KL_meg_bin.4	7.48572	2.4752	4.55163	5.8586	0	0	0	0	0	0
CBAJDB_482_k141_56276_138	CBAJDB_482	KL_meg_bin.4	56.9725	9.28741	35.6265	31.0749	0	0	0	0	0	0
CBAJDB_482_k141_70740_1	CBAJDB_482	KL_meg_bin.4	87.879	7.15918	83.9508	45.3568	0	0	0	0	6.56514	0
CBAJDB_482_k141_70740_2	CBAJDB_482	KL_meg_bin.4	76.914	11.1782	66.751	31.3913	0	0	0	0	0	0.674493
CBAJDB_482_k141_70740_3	CBAJDB_482	KL_meg_bin.4	116.925	14.9723	105.222	40.825	0	0	0	0	0	0
CBAJDB_482_k141_70740_4	CBAJDB_482	KL_meg_bin.4	44.5512	13.1008	35.7724	22.9995	0	0	0	0	0	0
CBAJDB_482_k141_70740_5	CBAJDB_482	KL_meg_bin.4	140.799	15.4698	153.784	95.3451	0	0	0	0	0	0
CBAJDB_482_k141_70740_6	CBAJDB_482	KL_meg_bin.4	408.349	35.6775	456.018	272.396	0	0	13.991	0	3.48982	0
CBAJDB_482_k141_70740_7	CBAJDB_482	KL_meg_bin.4	6.25618	2.06864	10.7505	12.1429	0	0	0	0	0	0
CBAJDB_482_k141_70740_8	CBAJDB_482	KL_meg_bin.4	12.1641	0.802641	11.3532	7.31419	0	0	0	0	0	0
CBAJDB_482_k141_70740_9	CBAJDB_482	KL_meg_bin.4	26.3465	2.27146	18.2547	11.5833	0	0	0	0.0702216	0	0
CBAJDB_482_k141_70740_10	CBAJDB_482	KL_meg_bin.4	9.29765	1.79668	5.79382	5.19763	0	0	0	0	0	0
CBAJDB_482_k141_70740_16	CBAJDB_482	KL_meg_bin.4	6.81858	1.35638	2.86296	4.52031	0	0	0	0	0	0
CBAJDB_482_k141_70740_18	CBAJDB_482	KL_meg_bin.4	9.59281	1.65972	5.17524	4.08558	0	0	0	0	0	0
CBAJDB_482_k141_70740_19	CBAJDB_482	KL_meg_bin.4	19.1856	4.86601	9.45061	10.1354	0	0	0	0	0	0
CBAJDB_482_k141_70740_20	CBAJDB_482	KL_meg_bin.4	15.3931	3.49189	12.3978	8.35074	0	0	0	0	0	0
CBAJDB_482_k141_70740_22	CBAJDB_482	KL_meg_bin.4	9.2942	1.81765	4.79573	2.52398	0	0	0	0	0	0
CBAJDB_482_k141_70740_38	CBAJDB_482	KL_meg_bin.4	2.50501	0.394009	1.24747	1.47722	0	0	0	0	0	0
CBAJDB_482_k141_70740_39	CBAJDB_482	KL_meg_bin.4	12.6988	3.12317	10.3984	3.71727	0	0	0	0	0	0
CBAJDB_482_k141_70740_40	CBAJDB_482	KL_meg_bin.4	3.78933	0.900471	2.74133	1.37062	0	0	0	0	0	0
CBAJDB_482_k141_70740_41	CBAJDB_482	KL_meg_bin.4	2.55935	0.461598	3.78898	1.44219	0	0	0	0	0	0
CBAJDB_482_k141_70740_42	CBAJDB_482	KL_meg_bin.4	177.434	104.171	156.018	12.2853	18.7487	0	0	0	1.99709	0
CBAJDB_482_k141_70740_43	CBAJDB_482	KL_meg_bin.4	49.1796	12.665	39.0433	3.47102	0	0	0	0.119521	0	0
CBAJDB_482_k141_70740_44	CBAJDB_482	KL_meg_bin.4	56.5837	19.1819	44.3251	3.32949	0	0	0	0	0	0
CBAJDB_482_k141_70983_1	CBAJDB_482	KL_meg_bin.4	2.3982	0.829862	1.79143	1.96422	0	0	0	0	0	0
CBAJDB_482_k141_70983_3	CBAJDB_482	KL_meg_bin.4	131.242	15.8279	93.303	8.0192	0	0	0	0	0	0
CBAJDB_482_k141_70983_4	CBAJDB_482	KL_meg_bin.4	138.767	48.8467	129.582	10.0521	0	0	0	0	0	0
CBAJDB_482_k141_75238_9	CBAJDB_482	KL_meg_bin.4	13.4955	1.20895	7.12368	9.31699	0	0	0	0	0	0
CBAJDB_482_k141_75238_10	CBAJDB_482	KL_meg_bin.4	3.2356	1.42333	3.25463	3.37228	0	0	0	0	0	0
CBAJDB_482_k141_75238_11	CBAJDB_482	KL_meg_bin.4	2.93002	0.977274	2.00547	2.37482	0	0	0	0	0	0
CBAJDB_482_k141_75238_13	CBAJDB_482	KL_meg_bin.4	3.36371	0.25278	2.66775	2.63256	0	0	0	0	0	0
CBAJDB_482_k141_75238_15	CBAJDB_482	KL_meg_bin.4	4.31138	0.947687	5.89837	5.01075	0	0	0	0	0	0
CBAJDB_482_k141_75238_18	CBAJDB_482	KL_meg_bin.4	10.6745	1.50168	7.31456	5.29325	0	0	0	0	0	0
CBAJDB_482_k141_75238_21	CBAJDB_482	KL_meg_bin.4	7.14052	2.34154	4.37605	4.87717	0	0	0	0	0	0
CBAJDB_482_k141_75238_22	CBAJDB_482	KL_meg_bin.4	13.2472	2.05969	13.2235	5.36263	0	0	0	0	0	0
CBAJDB_482_k141_75238_23	CBAJDB_482	KL_meg_bin.4	8.82377	2.73756	5.73011	4.39057	0	0	0	0.049086	1.20499	0
CBAJDB_482_k141_75238_24	CBAJDB_482	KL_meg_bin.4	5.4574	2.56769	4.75839	3.3904	0	13.7941	0	0	0	0
CBAJDB_482_k141_75238_26	CBAJDB_482	KL_meg_bin.4	13.3073	1.46346	9.26694	8.68746	0	0	0	0	0	0
CBAJDB_482_k141_75238_27	CBAJDB_482	KL_meg_bin.4	9.87917	1.93672	5.36537	5.34502	0	0	0	0	0	0
CBAJDB_482_k141_75238_28	CBAJDB_482	KL_meg_bin.4	17.7569	2.48477	12.8689	12.6512	0	0	0	0	0	0
CBAJDB_482_k141_75238_29	CBAJDB_482	KL_meg_bin.4	11.1365	5.36939	6.95217	6.98991	0	0	0	0	0	0
CBAJDB_482_k141_75238_31	CBAJDB_482	KL_meg_bin.4	14.822	4.97577	8.6234	4.87717	0	0	0	0.262407	0	0
CBAJDB_482_k141_75238_32	CBAJDB_482	KL_meg_bin.4	350.984	72.1314	171.349	110.893	13.1425	57.4077	33.6744	0	0	0
CBAJDB_482_k141_78209_3	CBAJDB_482	KL_meg_bin.4	15.2217	9.00815	8.48831	12.5645	0	0	0	0.144215	0	0
CBAJDB_482_k141_78209_4	CBAJDB_482	KL_meg_bin.4	5.10163	2.83113	4.04609	3.68559	0	0	0	0	0	0
CBAJDB_482_k141_78209_5	CBAJDB_482	KL_meg_bin.4	4.72653	0.979647	3.53698	2.68487	0	0	0	0	0	0
CBAJDB_482_k141_78209_6	CBAJDB_482	KL_meg_bin.4	4.19686	0.946168	3.44739	2.53384	0	0	0	0	0	0
CBAJDB_482_k141_78209_7	CBAJDB_482	KL_meg_bin.4	36.5828	3.29899	41.1995	35.7315	0	0	0	0	0	0
CBAJDB_482_k141_78209_8	CBAJDB_482	KL_meg_bin.4	16.502	6.25737	20.2665	9.58709	0	0	0	0.107883	0	0
CBAJDB_482_k141_78209_9	CBAJDB_482	KL_meg_bin.4	7.03933	3.08064	16.256	4.95831	0	0	0	0	0	0
CBAJDB_482_k141_78209_11	CBAJDB_482	KL_meg_bin.4	47.9034	3.20294	28.6024	14.1125	0	0	0	0	0	0
CBAJDB_482_k141_78209_12	CBAJDB_482	KL_meg_bin.4	30.9422	8.48807	13.2998	11.0752	0	0	0	0.087469	0	0
CBAJDB_482_k141_78803_4	CBAJDB_482	KL_meg_bin.4	1.90046	0.489661	2.26088	2.16731	0	0	0	0	0	0
CBAJDB_482_k141_86512_1	CBAJDB_482	KL_meg_bin.4	1.11161	0.25061	3.0122	3.30596	0	0	0	0	0	0
CBAJDB_482_k141_86512_3	CBAJDB_482	KL_meg_bin.4	15.2787	1.13245	13.072	26.2414	0	0	0	0	0	0
CBAJDB_482_k141_86512_9	CBAJDB_482	KL_meg_bin.4	6.44425	0.95529	3.8857	5.09878	0	0	0	0	0	0
CBAJDB_482_k141_86512_13	CBAJDB_482	KL_meg_bin.4	23.4395	9.51184	44.1507	6.60404	0	0	0	0	0	0
CBAJDB_482_k141_86512_15	CBAJDB_482	KL_meg_bin.4	51.7533	13.5156	104.274	25.7915	5.57393	0	0	0	0	0
CBAJDB_482_k141_86512_16	CBAJDB_482	KL_meg_bin.4	53.6105	18.0679	108.053	24.3762	0	0	0	0	1.80749	0
CBAJDB_482_k141_90023_1	CBAJDB_482	KL_meg_bin.4	10.0059	1.98676	6.22476	3.36229	0	0	0	0	0	0
CBAJDB_482_k141_90023_2	CBAJDB_482	KL_meg_bin.4	8.1439	2.36542	4.16065	1.40769	0	0	0	0	0	0
CBAJDB_482_k141_90023_3	CBAJDB_482	KL_meg_bin.4	22.1469	1.52327	7.2938	2.82028	0	0	0	0	0	0
CBAJDB_482_k141_90023_4	CBAJDB_482	KL_meg_bin.4	11.705	5.11898	9.94629	4.71124	0	0	0	0.106728	0	0
CBAJDB_482_k141_90023_6	CBAJDB_482	KL_meg_bin.4	2.0078	0.387987	2.04735	3.36723	0	0	0	0	0	0
CBAJDB_482_k141_90023_8	CBAJDB_482	KL_meg_bin.4	15.3077	4.96954	12.9296	10.998	0	0	0	0	0	0
CBAJDB_482_k141_90646_2	CBAJDB_482	KL_meg_bin.4	11.2758	2.2765	5.70603	4.14898	0	0	0	0	0	0
CBAJDB_482_k141_90646_4	CBAJDB_482	KL_meg_bin.4	8.54805	2.05561	4.29365	3.88021	0	0	0	0	0	0
CBAJDB_482_k141_96184_7	CBAJDB_482	KL_meg_bin.4	9.01813	0.717568	4.41757	7.09943	0	0	0	0	0	0
CBAJDB_482_k141_96550_1	CBAJDB_482	KL_meg_bin.4	3.24796	1.32825	1.79717	2.97943	0	0	0	0	0	0
CBAJDB_482_k141_96550_2	CBAJDB_482	KL_meg_bin.4	5.07281	0.989697	1.6828	1.924	0	0	0	0	0	0
CBAJDB_482_k141_96550_9	CBAJDB_482	KL_meg_bin.4	11.0784	1.55023	9.39223	8.07242	0	0	0	0	0	0
CBAJDB_482_k141_96550_18	CBAJDB_482	KL_meg_bin.4	56.0811	17.2758	43.5549	37.183	0	0	0	0	0	0
CBAJDB_482_k141_96550_19	CBAJDB_482	KL_meg_bin.4	13.8998	0.79445	10.4805	4.41268	0	0	0	0	0	0
CBAJDB_482_k141_96550_21	CBAJDB_482	KL_meg_bin.4	21.2476	5.45721	14.7184	8.33563	0	0	0	0	0	0
CBAJDB_482_k141_96550_22	CBAJDB_482	KL_meg_bin.4	66.0211	7.88739	43.6343	38.6867	0	0	0	0	0	0
CBAJDB_482_k141_96550_23	CBAJDB_482	KL_meg_bin.4	92.3239	10.5758	88.2621	66.085	0	0	0	0	0	0
CBAJDB_482_k141_96550_29	CBAJDB_482	KL_meg_bin.4	17.2542	5.48651	15.2416	11.972	0	0	0	0	0	0
CBAJDB_482_k141_96550_31	CBAJDB_482	KL_meg_bin.4	4.20846	1.50689	2.42966	2.17965	0	0	0	0	0	0
CBAJDB_482_k141_96550_35	CBAJDB_482	KL_meg_bin.4	41.9686	22.3025	25.8554	15.6254	0	0	0	0	0	0
CBAJDB_482_k141_96550_36	CBAJDB_482	KL_meg_bin.4	290.791	58.1016	173.225	88.9492	0	0	0	0	0	0
CBAJDB_482_k141_96550_41	CBAJDB_482	KL_meg_bin.4	27.0362	6.98261	15.2758	14.4531	0	0	0	0	0	0
CBAJDB_482_k141_96550_43	CBAJDB_482	KL_meg_bin.4	4.32508	1.12509	2.17687	2.10909	0	0	0	0	0	0
CBAJDB_482_k141_96550_46	CBAJDB_482	KL_meg_bin.4	5.37319	0.24638	5.74214	2.43762	0	0	0	0	0	0
CBAJDB_482_k141_96550_47	CBAJDB_482	KL_meg_bin.4	4.44758	0.943711	2.59365	2.0885	0	0	0	0	0	0
CBAJDB_482_k141_98046_1	CBAJDB_482	KL_meg_bin.4	12.3066	3.07327	11.2619	6.93473	0	0	0	0.229606	5.63651	0
CBAJDB_482_k141_98046_2	CBAJDB_482	KL_meg_bin.4	7.87981	3.08953	2.5813	2.89582	0	0	0	0	0	0
CBAJDB_482_k141_98046_3	CBAJDB_482	KL_meg_bin.4	14.2071	1.97104	9.9675	8.21093	0	0	0	0	0	0
CBAJDB_482_k141_98046_5	CBAJDB_482	KL_meg_bin.4	9.68505	2.62016	8.22985	4.28804	0	0	0	0	0	0
CBAJDB_482_k141_103137_10	CBAJDB_482	KL_meg_bin.4	193.063	3.09362	107.697	278.421	0	0	0	0	5.67384	0
CBAJDB_482_k141_103137_11	CBAJDB_482	KL_meg_bin.4	225.598	3.2158	105.983	268.455	0	0	0	0	0	0
CBAJDB_482_k141_103137_12	CBAJDB_482	KL_meg_bin.4	145.829	3.11924	65.3999	173.601	0	0	0	0	0	0
CBAJDB_482_k141_103137_13	CBAJDB_482	KL_meg_bin.4	155.827	6.75516	92.4377	231.802	0	0	0	0	2.51985	0
CBAJDB_482_k141_103137_14	CBAJDB_482	KL_meg_bin.4	130.349	3.33942	69.815	199.23	0	0	0	0.0855395	0	0
CBAJDB_482_k141_103137_15	CBAJDB_482	KL_meg_bin.4	109.389	1.56968	44.5438	155.191	0	0	0	0	0	4.86831
CBAJDB_482_k141_103137_16	CBAJDB_482	KL_meg_bin.4	57.0681	1.57035	22.388	89.4323	0	0	0	0	0	0
CBAJDB_482_k141_103137_17	CBAJDB_482	KL_meg_bin.4	11.3813	3.29899	6.76987	4.81001	0	0	0	0	0	0
CBAJDB_482_k141_105482_2	CBAJDB_482	KL_meg_bin.4	16.6073	4.46211	11.367	6.56996	0	0	0	0.137945	0	0
CBAJDB_482_k141_105482_3	CBAJDB_482	KL_meg_bin.4	14.2287	3.61785	8.78177	7.23417	9.96677	0	0	0	0	0
CBAJDB_482_k141_105482_4	CBAJDB_482	KL_meg_bin.4	12.3894	2.24331	6.49907	2.33629	0	0	0	0	2.90424	0
CBAJDB_482_k141_105482_5	CBAJDB_482	KL_meg_bin.4	7.59301	2.53603	6.69111	5.94256	0	0	0	0	0	0
CBAJDB_482_k141_105482_6	CBAJDB_482	KL_meg_bin.4	18.3778	2.73179	7.08749	6.11679	0	0	0	0	0	0
CBAJDB_482_k141_105482_8	CBAJDB_482	KL_meg_bin.4	4.34002	1.32789	5.90067	3.12977	0	0	0	0	1.53815	0
CBAJDB_482_k141_105482_10	CBAJDB_482	KL_meg_bin.4	7.37642	3.51336	4.44947	4.53713	0	0	0	0	0	0
CBAJDB_482_k141_105482_11	CBAJDB_482	KL_meg_bin.4	10.8161	2.48199	7.58251	5.84995	0	0	0	0	2.875	0
CBAJDB_482_k141_105482_13	CBAJDB_482	KL_meg_bin.4	13.4002	1.63999	8.80576	5.57333	0	0	0	0	0	0
CBAJDB_482_k141_105482_14	CBAJDB_482	KL_meg_bin.4	16.4159	2.19313	12.1755	6.28108	0	0	0	0	0	0
CBAJDB_482_k141_105482_17	CBAJDB_482	KL_meg_bin.4	41.3571	5.41384	26.5274	25.5062	0	0	0	0	0	0
CBAJDB_482_k141_105482_18	CBAJDB_482	KL_meg_bin.4	42.7623	12.6105	27.9676	25.1243	0	0	0	0	0	0
CBAJDB_482_k141_105594_6	CBAJDB_482	KL_meg_bin.4	22.0905	4.11212	17.1181	6.28108	0	0	0	0	0	0
CBAJDB_482_k141_105594_8	CBAJDB_482	KL_meg_bin.4	11.3548	2.11853	9.54887	8.82536	0	0	0	0	0	0
CBAJDB_482_k141_105594_10	CBAJDB_482	KL_meg_bin.4	4.73791	1.18683	5.42769	4.20247	0	0	0	0	0	0
CBAJDB_482_k141_105594_11	CBAJDB_482	KL_meg_bin.4	4.28615	0.621193	7.64851	5.82245	0	0	0	0	0	0
CBAJDB_482_k141_105594_12	CBAJDB_482	KL_meg_bin.4	3.06616	0.58784	3.47532	1.4965	2.24921	0	0	0	0	0
CBAJDB_482_k141_105594_13	CBAJDB_482	KL_meg_bin.4	3.5416	0.793155	4.29696	1.94943	0	0	0	0	0	0
CBAJDB_482_k141_105594_14	CBAJDB_482	KL_meg_bin.4	36.8472	1.45525	11.5187	9.47231	0	0	0	0	0	0
CBAJDB_482_k141_105594_15	CBAJDB_482	KL_meg_bin.4	30.5151	3.57959	12.8878	15.1448	0	0	0	0.200575	0	0
CBAJDB_482_k141_105594_16	CBAJDB_482	KL_meg_bin.4	11.6255	6.94627	10.5212	7.58583	0	0	0	0	0	0
CBAJDB_482_k141_105594_18	CBAJDB_482	KL_meg_bin.4	9.93541	2.08543	6.2155	7.84285	0	0	0	0	0	0
CBAJDB_482_k141_105594_19	CBAJDB_482	KL_meg_bin.4	22.6952	6.48801	4.03597	8.24014	0	0	0	0	0	0
CBAJDB_482_k141_105594_20	CBAJDB_482	KL_meg_bin.4	23.5557	1.87431	4.18442	8.1083	0	0	0	0	0	0
CBAJDB_482_k141_105594_21	CBAJDB_482	KL_meg_bin.4	9.85928	3.24401	2.06051	5.06769	0	0	0	0	0	0
CBAJDB_482_k141_105594_24	CBAJDB_482	KL_meg_bin.4	7.4658	2.07156	5.38973	3.23613	0	0	0	0	0	0
CBAJDB_482_k141_105594_26	CBAJDB_482	KL_meg_bin.4	16.9897	3.7521	8.66217	5.61719	0	0	0	0	0	0
CBAJDB_482_k141_105594_27	CBAJDB_482	KL_meg_bin.4	4.89045	2.03545	3.35649	3.57719	0	0	0	0	0	0
CBAJDB_482_k141_105594_30	CBAJDB_482	KL_meg_bin.4	11.5347	1.10322	8.17787	11.8178	0	0	0	0	0	0
CBAJDB_482_k141_105594_31	CBAJDB_482	KL_meg_bin.4	17.8489	3.93535	18.147	16.1723	0	0	0	0	0	0
CBAJDB_482_k141_107710_4	CBAJDB_482	KL_meg_bin.4	23.3742	4.66419	12.7794	13.2647	0	0	0	0	0	0
CBAJDB_482_k141_108672_5	CBAJDB_482	KL_meg_bin.4	4.40991	0.668514	3.39196	1.55311	0	0	0	0	0	0
CBAJDB_482_k141_108672_6	CBAJDB_482	KL_meg_bin.4	9.17313	2.433	15.6203	4.56092	0	0	0	0	0	0
CBAJDB_482_k141_108672_7	CBAJDB_482	KL_meg_bin.4	6.5082	3.16377	5.92782	2.72187	0	0	0	0	0	0
CBAJDB_482_k141_108672_8	CBAJDB_482	KL_meg_bin.4	4.39575	0.557442	3.59521	2.32219	0	0	0	0	0	0
CBAJDB_482_k141_110462_2	CBAJDB_482	KL_meg_bin.4	13.5243	0.850887	8.97998	6.20307	0	0	0	0	0	0
CBAJDB_482_k141_111373_2	CBAJDB_482	KL_meg_bin.4	17.9167	2.54028	11.2913	9.50973	0	0	0	0	0	0
CBAJDB_482_k141_111373_3	CBAJDB_482	KL_meg_bin.4	7.28685	3.61831	3.62113	4.1581	0	0	0	0	0	0
CBAJDB_482_k141_111373_4	CBAJDB_482	KL_meg_bin.4	13.704	0	13.8575	10.1354	0	0	0	0	0	0
CBAJDB_482_k141_115148_3	CBAJDB_482	KL_meg_bin.4	28.984	2.22446	19.319	31.2749	0	0	0	0	0	0
CBAJDB_482_k141_115148_4	CBAJDB_482	KL_meg_bin.4	10.9981	2.47949	5.01549	12.6531	0	0	0	0.222294	0	0
CBAJDB_482_k141_115148_5	CBAJDB_482	KL_meg_bin.4	8.45779	2.08013	3.7895	8.8201	0	0	0	0.133207	0	0
CBAJDB_482_k141_115148_6	CBAJDB_482	KL_meg_bin.4	8.1769	5.17126	6.5693	10.6216	0	0	0	0.128783	0	0
CBAJDB_482_k141_115148_7	CBAJDB_482	KL_meg_bin.4	13.7861	3.37998	8.6103	15.5369	0	0	0	0	0	0
CBAJDB_482_k141_115148_8	CBAJDB_482	KL_meg_bin.4	23.0938	2.56316	10.7076	23.3572	0	0	0	0.143622	0	0
CBAJDB_482_k141_115148_9	CBAJDB_482	KL_meg_bin.4	8.06872	3.27432	4.63948	9.28286	0	0	0	0	0	0
CBAJDB_482_k141_115148_15	CBAJDB_482	KL_meg_bin.4	5.25154	0.568293	6.99718	2.81127	0	0	0	0	0	0
CBAJDB_482_k141_120297_5	CBAJDB_482	KL_meg_bin.4	293.056	41.0479	217.62	67.636	0	0	0	0	4.24134	0
CBAJDB_482_k141_120297_6	CBAJDB_482	KL_meg_bin.4	147.127	46.9507	124.357	34.56	0	0	0	0	2.00644	0
CBAJDB_482_k141_120297_7	CBAJDB_482	KL_meg_bin.4	257.331	29.9684	189.205	55.0206	0	0	0	0	0	0
CBAJDB_482_k141_120297_8	CBAJDB_482	KL_meg_bin.4	94.4271	27.1259	77.429	23.294	0	0	0	0	0	0
CBAJDB_482_k141_120297_12	CBAJDB_482	KL_meg_bin.4	4.28753	0.70299	1.54565	1.55577	0	0	0	0	0	0
CBAJDB_482_k141_120832_4	CBAJDB_482	KL_meg_bin.4	6.40651	0.82533	5.92782	3.29489	0	0	0	0	0	0
CBAJDB_482_k141_125579_8	CBAJDB_482	KL_meg_bin.4	15.4089	2.14564	16.7137	11.9709	0	0	0	0	0	0
CBAJDB_482_k141_125579_30	CBAJDB_482	KL_meg_bin.4	13.4942	2.04885	6.88	4.4615	0	0	0	0	0	0
CBAJDB_482_k141_125579_31	CBAJDB_482	KL_meg_bin.4	12.4422	0.984979	7.26907	4.77221	0	0	0	0	0	0
CBAJDB_482_k141_125579_32	CBAJDB_482	KL_meg_bin.4	85.8884	17.2879	75.915	53.7615	0	0	0	0	2.66071	0
CBAJDB_482_k141_125579_33	CBAJDB_482	KL_meg_bin.4	31.3271	4.30938	20.3396	19.2983	0	0	0	0	0	0
CBAJDB_482_k141_125579_34	CBAJDB_482	KL_meg_bin.4	24.7315	1.97682	17.653	12.6692	0	0	0	0	0	0
CBAJDB_482_k141_125579_35	CBAJDB_482	KL_meg_bin.4	17.2304	1.23975	14.3923	13.1695	0	0	0	0	0	0
CBAJDB_482_k141_125579_36	CBAJDB_482	KL_meg_bin.4	27.1221	0.280058	13.3004	19.8332	0	0	0	0	0	0
CBAJDB_482_k141_125579_45	CBAJDB_482	KL_meg_bin.4	6.41348	0.926859	3.58665	3.20471	0	0	0	0	0	0
CBAJDB_482_k141_125579_46	CBAJDB_482	KL_meg_bin.4	4.29087	0.500361	2.02425	3.23081	0	0	0	0	0	0
CBAJDB_482_k141_125579_47	CBAJDB_482	KL_meg_bin.4	4.00302	0.219519	3.08898	3.12444	0	0	0	0	0	0
CBAJDB_482_k141_127597_2	CBAJDB_482	KL_meg_bin.4	20.7531	5.08864	13.2022	10.9524	0	0	0	0	0	0
CBAJDB_482_k141_127597_3	CBAJDB_482	KL_meg_bin.4	21.0005	1.87042	7.50523	2.67842	0	0	0	0	0	0
CBAJDB_482_k141_128090_1	CBAJDB_482	KL_meg_bin.4	18.3652	4.3538	12.3881	9.06849	0	0	0	0	0	0
CBAJDB_482_k141_128090_3	CBAJDB_482	KL_meg_bin.4	14.0067	3.34352	8.89161	6.79837	0	0	0	0	0	0
CBAJDB_482_k141_129198_5	CBAJDB_482	KL_meg_bin.4	5.05221	0.432534	3.27146	1.53157	0	0	0	0	0	0
CBAJDB_482_k141_134509_4	CBAJDB_482	KL_meg_bin.4	5.48741	2.80414	5.0774	2.06143	0	0	0	0	0	0
CBAJDB_482_k141_136445_1	CBAJDB_482	KL_meg_bin.4	17.2981	6.82028	12.9193	9.06993	0	0	0	0	0	0
CBAJDB_482_k141_136445_2	CBAJDB_482	KL_meg_bin.4	21.8605	2.62016	14.1553	10.5252	0	0	0	0	0	0
CBAJDB_482_k141_136445_3	CBAJDB_482	KL_meg_bin.4	23.6443	4.93454	15.1089	11.0395	0	0	0	0	0	0
CBAJDB_482_k141_136445_4	CBAJDB_482	KL_meg_bin.4	7.0638	7.07783	6.536	3.68559	0	0	0	0.634547	0	0
CBAJDB_482_k141_137720_3	CBAJDB_482	KL_meg_bin.4	19.096	10.1868	16.6381	23.4913	0	0	0	0	0	0
CBAJDB_482_k141_137720_6	CBAJDB_482	KL_meg_bin.4	11.4626	2.47424	8.99425	4.98179	0	0	0	0	0	0
CBAJDB_482_k141_137720_7	CBAJDB_482	KL_meg_bin.4	4.69103	1.43463	3.46972	5.66029	0	0	0	0	1.21439	0
CBAJDB_482_k141_137720_9	CBAJDB_482	KL_meg_bin.4	40.5982	0	47.6861	15.927	0	0	0	0	0	0
CBAJDB_482_k141_137720_10	CBAJDB_482	KL_meg_bin.4	9.47139	7.88417	13.4345	10.2637	0	0	0	0	0	0
CBAJDB_482_k141_137720_17	CBAJDB_482	KL_meg_bin.4	11.4718	1.20396	8.11786	8.35907	0	0	0	0	0	0
CBAJDB_482_k141_137720_21	CBAJDB_482	KL_meg_bin.4	24.4951	13.6701	13.8537	9.33397	0	0	0	0	0	0
CBAJDB_482_k141_137720_22	CBAJDB_482	KL_meg_bin.4	36.8954	8.48432	28.5302	12.4743	0	0	0	0	0	0
CBAJDB_482_k141_137720_23	CBAJDB_482	KL_meg_bin.4	58.3733	33.4064	48.3192	38.8163	19.0146	0	0	0	0	0
CBAJDB_482_k141_137720_24	CBAJDB_482	KL_meg_bin.4	62.8339	24.7347	39.5651	34.1448	0	0	0	0	0	0
CBAJDB_482_k141_137720_25	CBAJDB_482	KL_meg_bin.4	76.3919	19.658	58.1219	40.9456	0	0	22.8225	0	0	0
CBAJDB_482_k141_137720_26	CBAJDB_482	KL_meg_bin.4	55.6716	17.4014	33.9064	26.4027	0	0	13.2362	0.13449	0	0
CBAJDB_482_k141_137720_27	CBAJDB_482	KL_meg_bin.4	34.6613	8.38782	21.374	14.7831	0	0	0	0	0	0
CBAJDB_482_k141_137720_28	CBAJDB_482	KL_meg_bin.4	61.3392	15.7937	52.8215	25.9466	0	0	0	0	0	0
CBAJDB_482_k141_137720_29	CBAJDB_482	KL_meg_bin.4	107.12	12.4354	78.4579	57.9969	0	0	0	0	0	0
CBAJDB_482_k141_137720_30	CBAJDB_482	KL_meg_bin.4	49.8826	6.81241	37.0892	25.8452	11.1711	0	0	0	3.56979	0
CBAJDB_482_k141_137720_32	CBAJDB_482	KL_meg_bin.4	8.05225	2.64247	5.55488	4.49715	0	0	0	0	0	0
CBAJDB_482_k141_141144_1	CBAJDB_482	KL_meg_bin.4	13.4013	3.36989	13.1835	6.8981	0	0	0	0	0	0
CBAJDB_482_k141_141144_2	CBAJDB_482	KL_meg_bin.4	30.6502	1.4242	21.8499	13.0194	0	0	0	0	0	0
CBAJDB_482_k141_141144_3	CBAJDB_482	KL_meg_bin.4	6.12773	3.25634	4.29579	5.70356	0	0	0	0	0	0
CBAJDB_482_k141_141144_4	CBAJDB_482	KL_meg_bin.4	9.56624	5.28387	9.48371	8.98426	0	0	0	0	0	0
CBAJDB_482_k141_141144_5	CBAJDB_482	KL_meg_bin.4	2.1395	0.510718	0.998139	1.41836	0	0	0	0	0	0
CBAJDB_482_k141_141144_7	CBAJDB_482	KL_meg_bin.4	7.17501	2.28053	6.06363	6.62804	0	0	9.35909	0	0	0
CBAJDB_482_k141_141144_8	CBAJDB_482	KL_meg_bin.4	12.7261	3.71675	10.3225	12.4273	0	0	0	0	0	0
CBAJDB_482_k141_141144_15	CBAJDB_482	KL_meg_bin.4	8.55303	1.36112	5.98535	5.81189	0	0	0	0	0	0
CBAJDB_482_k141_141144_16	CBAJDB_482	KL_meg_bin.4	15.3648	1.3196	10.7351	6.87144	0	0	0	0	0	0
CBAJDB_482_k141_141144_17	CBAJDB_482	KL_meg_bin.4	19.9401	4.37394	9.87336	8.65492	0	0	0	0.130712	0	0
CBAJDB_482_k141_141144_18	CBAJDB_482	KL_meg_bin.4	8.40513	1.23581	5.21694	3.86109	0	0	0	0.110794	0	0
CBAJDB_482_k141_141144_19	CBAJDB_482	KL_meg_bin.4	12.2962	6.01616	9.64838	8.47686	0	0	0	0	0	0
CBAJDB_482_k141_141144_20	CBAJDB_482	KL_meg_bin.4	21.3174	4.32534	12.8386	8.07076	0	0	0	0.161575	0	0
CBAJDB_482_k141_141144_21	CBAJDB_482	KL_meg_bin.4	22.1261	3.71675	13.5912	8.5565	0	0	0	0	0	0
CBAJDB_482_k141_141144_22	CBAJDB_482	KL_meg_bin.4	15.0744	1.85372	14.3466	10.8111	0	0	0	0	0	0
CBAJDB_482_k141_141144_23	CBAJDB_482	KL_meg_bin.4	10.4466	3.32893	7.40888	5.94326	0	0	0	0	0	0
CBAJDB_482_k141_141144_24	CBAJDB_482	KL_meg_bin.4	9.52279	1.89431	7.91347	5.5239	0	0	0	0.0849151	0	0
CBAJDB_482_k141_141144_25	CBAJDB_482	KL_meg_bin.4	6.52311	1.34951	5.2039	1.94599	7.14949	0	0	0	0	0
CBAJDB_482_k141_141144_26	CBAJDB_482	KL_meg_bin.4	7.48881	0.72357	4.19998	3.16495	0	0	0	0.12974	0	0
CBAJDB_482_k141_141784_1	CBAJDB_482	KL_meg_bin.4	5.38492	0	3.36061	8.45651	0	0	0	0	0	0
CBAJDB_482_k141_141784_8	CBAJDB_482	KL_meg_bin.4	6.24795	0	5.40571	17.0701	0	0	0	0	0	0
CBAJDB_482_k141_141784_9	CBAJDB_482	KL_meg_bin.4	4.09994	0	1.59456	11.3294	0	0	0	0	0	0
CBAJDB_482_k141_141784_12	CBAJDB_482	KL_meg_bin.4	4.40751	1.22746	6.63133	7.21346	0	0	0	0.0786039	0	0
CBAJDB_482_k141_141784_13	CBAJDB_482	KL_meg_bin.4	14.0686	1.83671	12.115	12.274	0	0	0	0.0914813	0	0
CBAJDB_482_k141_141784_14	CBAJDB_482	KL_meg_bin.4	19.2439	2.95806	24.0382	21.5646	0	0	0	0.106079	0	0
CBAJDB_482_k141_141784_15	CBAJDB_482	KL_meg_bin.4	24.9413	4.01838	29.6714	26.7661	0	25.1853	0	0.075054	0	0
CBAJDB_482_k141_141784_19	CBAJDB_482	KL_meg_bin.4	3.05663	0.936146	7.20401	9.74946	0	0	0	0.0699401	0	0
CBAJDB_482_k141_141784_20	CBAJDB_482	KL_meg_bin.4	1.91416	0.0892846	13.0349	14.0407	0	0	0	0	0	0
CBAJDB_482_k141_141784_21	CBAJDB_482	KL_meg_bin.4	3.53044	0.72357	2.92726	3.31566	0	0	0	0	0	0
CBAJDB_482_k141_141784_24	CBAJDB_482	KL_meg_bin.4	1.44837	0.766636	1.87288	2.83879	0	0	0	0	0	0
CBAJDB_482_k141_141784_31	CBAJDB_482	KL_meg_bin.4	4.13483	0.111862	2.75464	1.98048	0	0	0	0	0	0
CBAJDB_482_k141_141784_32	CBAJDB_482	KL_meg_bin.4	4.48408	0.181061	3.42362	2.1685	0	0	0	0	0	0
CBAJDB_482_k141_141784_33	CBAJDB_482	KL_meg_bin.4	3.46132	0.267547	4.9413	3.48295	0	0	0	0	0	0
CBAJDB_482_k141_141784_40	CBAJDB_482	KL_meg_bin.4	4.32617	0.254432	1.3426	1.52362	0	0	0	0	0	0
CBAJDB_482_k141_141792_1	CBAJDB_482	KL_meg_bin.4	48.7982	4.23131	35.7247	23.7961	0	0	0	0	0	0
CBAJDB_482_k141_141792_3	CBAJDB_482	KL_meg_bin.4	11.337	2.62142	6.34003	3.54909	0	0	0	0	0	0
CBAJDB_482_k141_141792_5	CBAJDB_482	KL_meg_bin.4	19.8236	3.5137	15.207	15.4077	0	0	0	0	0	0
CBAJDB_482_k141_141792_6	CBAJDB_482	KL_meg_bin.4	7.45188	2.64	5.1502	3.99916	0	0	0	0	0	0
CBAJDB_482_k141_141810_3	CBAJDB_482	KL_meg_bin.4	11.8999	1.72466	8.16179	4.27653	0	0	0	0	0	0
CBAJDB_482_k141_141810_4	CBAJDB_482	KL_meg_bin.4	15.9448	1.05211	8.79037	8.76573	0	0	0	0	0	0
CBAJDB_482_k141_141810_5	CBAJDB_482	KL_meg_bin.4	9.75821	0.894898	9.64122	5.82493	0	0	0	0	0	0
CBAJDB_482_k141_141810_7	CBAJDB_482	KL_meg_bin.4	7.62583	0.85961	5.94003	5.24354	0	0	0	0	0	0
CBAJDB_482_k141_141810_9	CBAJDB_482	KL_meg_bin.4	26.6354	5.24563	23.0669	9.20091	0	0	0	0	3.03812	0
CBAJDB_482_k141_141810_10	CBAJDB_482	KL_meg_bin.4	7.39263	0.714276	7.85234	3.34746	0	0	0	0	0	0
CBAJDB_482_k141_141810_11	CBAJDB_482	KL_meg_bin.4	7.49984	0.943711	8.50717	7.12547	0	0	0	0	0	0
CBAJDB_482_k141_141810_12	CBAJDB_482	KL_meg_bin.4	4.12758	2.63656	2.86438	2.26128	0	0	0	0	0	0
CBAJDB_482_k141_141810_13	CBAJDB_482	KL_meg_bin.4	11.4749	1.84785	7.90899	6.02991	0	0	0	0.110443	0	0
CBAJDB_482_k141_141810_14	CBAJDB_482	KL_meg_bin.4	6.50564	0.916673	3.2785	3.88231	0	0	0	0.0547882	0	0
CBAJDB_482_k141_141810_15	CBAJDB_482	KL_meg_bin.4	3.68737	1.71994	2.36981	2.20918	0	0	0	0	0	0
CBAJDB_482_k141_141810_17	CBAJDB_482	KL_meg_bin.4	7.57113	2.2575	5.37513	4.41541	0	0	0	0	0	0
CBAJDB_482_k141_141810_18	CBAJDB_482	KL_meg_bin.4	5.5827	1.27633	6.26728	3.43384	0	0	0	0	0	0
CBAJDB_482_k141_141810_19	CBAJDB_482	KL_meg_bin.4	12.2575	2.45103	6.97404	4.50461	0	0	0	0	0	0
CBAJDB_482_k141_141810_20	CBAJDB_482	KL_meg_bin.4	10.2196	2.10123	8.36452	6.44978	0	0	0	0	0	0
CBAJDB_482_k141_141810_21	CBAJDB_482	KL_meg_bin.4	16.3221	2.32406	18.3956	14.8249	0	0	0	0	0	0
CBAJDB_482_k141_141810_22	CBAJDB_482	KL_meg_bin.4	105.664	8.13422	146.653	97.4206	0	0	0	0	0	0
CBAJDB_482_k141_141810_23	CBAJDB_482	KL_meg_bin.4	64.5034	11.5058	32.7183	22.9669	0	0	0	0	0	0
CBAJDB_482_k141_141810_27	CBAJDB_482	KL_meg_bin.4	6.29239	1.75239	7.59581	3.65004	0	0	0	0.224438	0	0
CBAJDB_482_k141_141810_29	CBAJDB_482	KL_meg_bin.4	14.5189	3.50703	8.63615	7.12215	0	0	0	0	0	0
CBAJDB_482_k141_141903_1	CBAJDB_482	KL_meg_bin.4	9.05988	0	20.2881	33.7846	0	0	0	0	0	0
CBAJDB_482_k141_141903_2	CBAJDB_482	KL_meg_bin.4	3.89052	0.154784	17.6966	18.5379	0	0	0	0.138768	0	0
CBAJDB_482_k141_141903_3	CBAJDB_482	KL_meg_bin.4	3.2966	0.12052	19.185	23.0948	0	0	0	0	0	0
CBAJDB_482_k141_141903_4	CBAJDB_482	KL_meg_bin.4	5.29915	1.21306	31.3266	22.8548	0	0	0	0.395469	0	0
CBAJDB_482_k141_147271_5	CBAJDB_482	KL_meg_bin.4	3.69654	0.436263	4.33855	2.69112	0	0	0	0	0	0
CBAJDB_482_k141_147271_6	CBAJDB_482	KL_meg_bin.4	2.68274	0	5.44007	2.14732	0	0	0	0	0	0
CBAJDB_482_k141_147271_7	CBAJDB_482	KL_meg_bin.4	3.35595	0.621854	4.48461	1.87812	0	0	0	0.278755	0	0
CBAJDB_482_k141_147271_9	CBAJDB_482	KL_meg_bin.4	31.8361	10.4619	8.13109	5.82784	0	0	0	0	0	0
CBAJDB_482_k141_147271_10	CBAJDB_482	KL_meg_bin.4	29.378	8.34173	6.2155	8.32548	0	0	0	0	0	0
CBAJDB_482_k141_147271_11	CBAJDB_482	KL_meg_bin.4	58.4562	7.60314	12.7048	9.66028	0	0	0	0	0	0
CBAJDB_482_k141_147271_12	CBAJDB_482	KL_meg_bin.4	29.3658	2.38335	5.12378	6.89481	0	0	0	0	0	0
CBAJDB_482_k141_147271_13	CBAJDB_482	KL_meg_bin.4	25.9599	5.21716	3.70598	6.2693	0	0	0	0	0	0
CBAJDB_482_k141_147271_15	CBAJDB_482	KL_meg_bin.4	81.6216	13.0879	10.625	17.4748	0	0	0	0	0	0
CBAJDB_482_k141_147271_16	CBAJDB_482	KL_meg_bin.4	97.6358	9.17153	17.387	28.4427	0	0	0	0.182723	0	0
CBAJDB_482_k141_147271_17	CBAJDB_482	KL_meg_bin.4	54.7874	9.20266	9.0246	14.2489	0	0	0	0	0	0
CBAJDB_482_k141_147271_18	CBAJDB_482	KL_meg_bin.4	27.7485	7.78561	1.65775	7.08409	0	0	0	0	0	0
CBAJDB_482_k141_147271_19	CBAJDB_482	KL_meg_bin.4	47.6267	7.78561	6.09479	8.0192	0	0	15.098	0	0	0
CBAJDB_482_k141_147271_20	CBAJDB_482	KL_meg_bin.4	69.6993	9.95834	7.73442	13.0649	0	0	0	0	0	0
CBAJDB_482_k141_147271_21	CBAJDB_482	KL_meg_bin.4	35.643	14.6427	3.76912	5.20716	12.2984	0	0	0	0	0
CBAJDB_482_k141_147271_22	CBAJDB_482	KL_meg_bin.4	77.3966	5.60328	10.1152	9.82824	0	0	0	0	0	0
CBAJDB_482_k141_149232_1	CBAJDB_482	KL_meg_bin.4	3.2259	0.918656	6.66545	2.98979	0	0	0	0	0	0
CBAJDB_482_k141_149232_3	CBAJDB_482	KL_meg_bin.4	3.15511	1.81061	3.75347	2.5591	0	0	0	0	0	0
CBAJDB_482_k141_149232_4	CBAJDB_482	KL_meg_bin.4	8.117	0.998156	5.2671	5.54414	0	0	0	0	0	0
CBAJDB_482_k141_149232_5	CBAJDB_482	KL_meg_bin.4	12.0798	2.01849	7.0163	5.70584	0	0	0	0	0	0
CBAJDB_482_k141_151249_1	CBAJDB_482	KL_meg_bin.4	17.5086	5.5806	11.6116	8.36345	0	0	0	0	0	0
CBAJDB_482_k141_151249_2	CBAJDB_482	KL_meg_bin.4	7.85643	0.808595	8.83842	4.69175	0	0	0	0	0	0
CBAJDB_482_k141_152222_1	CBAJDB_482	KL_meg_bin.4	69.8905	0	34.2362	36.1978	0	0	0	0	0	0
CBAJDB_482_k141_152222_2	CBAJDB_482	KL_meg_bin.4	67.936	8.61523	43.7774	33.563	0	0	0	0	0	0
CBAJDB_482_k141_152222_3	CBAJDB_482	KL_meg_bin.4	215.46	78.7525	116.11	63.7462	0	0	0	0.114803	0	0
CBAJDB_482_k141_152222_4	CBAJDB_482	KL_meg_bin.4	229.046	50.5484	113.695	88.1929	10.004	0	0	0	0	0
CBAJDB_482_k141_152222_5	CBAJDB_482	KL_meg_bin.4	235.286	68.537	120.034	77.1517	0	0	0	0	0	0
CBAJDB_482_k141_152222_6	CBAJDB_482	KL_meg_bin.4	184.389	86.2478	121.159	75.4994	16.0543	0	0	0.417965	0	0
CBAJDB_482_k141_152222_7	CBAJDB_482	KL_meg_bin.4	7.24044	1.61167	3.96151	3.61516	0	0	0	0	0	0
CBAJDB_482_k141_152222_9	CBAJDB_482	KL_meg_bin.4	7.50329	2.18408	5.76253	3.74641	0	0	0	0	0	0
CBAJDB_482_k141_152367_1	CBAJDB_482	KL_meg_bin.4	57.1428	2.80058	46.7977	26.2499	0	0	0	0	0	0
CBAJDB_482_k141_152367_2	CBAJDB_482	KL_meg_bin.4	22.2489	3.27127	19.5635	9.87986	7.50997	0	0	0	0	0
CBAJDB_482_k141_152367_3	CBAJDB_482	KL_meg_bin.4	25.0919	3.05634	19.7589	15.2449	0	0	0	0	0	0
CBAJDB_482_k141_152367_6	CBAJDB_482	KL_meg_bin.4	9.96844	1.40704	3.9186	3.17494	0	0	0	0	2.58057	0
CBAJDB_482_k141_152367_12	CBAJDB_482	KL_meg_bin.4	11.0587	3.01802	5.92401	3.96304	0	0	0	0	0	0
CBAJDB_482_k141_155271_1	CBAJDB_482	KL_meg_bin.4	16.5053	7.44213	13.5938	17.2898	0	0	0	1.02647	0	0
CBAJDB_482_k141_155271_2	CBAJDB_482	KL_meg_bin.4	32.1715	13.2593	29.0036	13.9859	0	0	0	0.152402	0	0
CBAJDB_482_k141_155271_3	CBAJDB_482	KL_meg_bin.4	10.0099	2.07719	6.76604	5.44826	0	0	0	0	0	0
CBAJDB_482_k141_155298_1	CBAJDB_482	KL_meg_bin.4	8.15112	2.02516	6.9264	8.90507	0	0	0	0	0	0
CBAJDB_482_k141_155298_2	CBAJDB_482	KL_meg_bin.4	44.5602	7.30615	33.3326	21.2813	0	0	0	0	0	0
CBAJDB_482_k141_155298_3	CBAJDB_482	KL_meg_bin.4	31.3094	7.22769	27.099	17.5636	0	0	0	0	5.58143	0
CBAJDB_482_k141_155298_4	CBAJDB_482	KL_meg_bin.4	24.3198	6.30525	28.6909	13.7042	0	0	0	0	0	0
CBAJDB_482_k141_155298_5	CBAJDB_482	KL_meg_bin.4	22.0592	2.57234	19.1542	9.82283	0	0	0	0	0	0
CBAJDB_482_k141_155298_6	CBAJDB_482	KL_meg_bin.4	6.7714	1.21229	3.55393	2.94592	0	0	0	0	0	0
CBAJDB_482_k141_155298_7	CBAJDB_482	KL_meg_bin.4	9.1746	3.39427	3.73146	4.63963	0	0	0	0	0	0
CBAJDB_482_k141_155298_8	CBAJDB_482	KL_meg_bin.4	28.5192	10.4042	11.9261	6.81779	0	0	0	0	0	0
CBAJDB_482_k141_155377_2	CBAJDB_482	KL_meg_bin.4	2.1644	0.162652	2.86096	1.7504	0	0	0	0	0	0
CBAJDB_482_k141_155377_21	CBAJDB_482	KL_meg_bin.4	3.03692	0.652061	1.66306	1.96935	0	0	0	0	0	0
CBAJDB_482_k141_155377_23	CBAJDB_482	KL_meg_bin.4	21.9022	3.10047	6.66545	10.8828	0	0	0	0	2.52729	0
CBAJDB_482_k141_155377_26	CBAJDB_482	KL_meg_bin.4	3.17762	0.1622	8.20242	28.8013	0	0	0	0	0	0
CBAJDB_482_k141_155377_27	CBAJDB_482	KL_meg_bin.4	1.4488	0.0890802	7.3643	17.2556	0	0	0	0	0	0
CBAJDB_482_k141_155377_39	CBAJDB_482	KL_meg_bin.4	12.8825	2.44574	7.70762	8.80875	0	0	0	0	0	0
CBAJDB_482_k141_155377_40	CBAJDB_482	KL_meg_bin.4	26.637	11.1627	28.5819	4.19395	0	0	0	0	0	0
CBAJDB_482_k141_155377_41	CBAJDB_482	KL_meg_bin.4	31.7887	4.56061	32.374	2.03556	0	0	0	0	0	0
CBAJDB_482_k141_155377_42	CBAJDB_482	KL_meg_bin.4	6.65947	2.09118	2.68796	2.84796	0	0	0	0	0	0
CBAJDB_482_k141_155377_72	CBAJDB_482	KL_meg_bin.4	4.32617	0.763295	12.5868	8.34678	0	0	0	0	0	0
CBAJDB_482_k141_157136_1	CBAJDB_482	KL_meg_bin.4	10.6455	2.54927	9.93758	7.31899	0	0	0	0	0	0
CBAJDB_482_k141_157136_2	CBAJDB_482	KL_meg_bin.4	5.80031	1.88605	4.97619	3.92844	0	0	0	0	0	0
CBAJDB_482_k141_157888_1	CBAJDB_482	KL_meg_bin.4	55.2849	0	59.4628	18.137	0	0	0	0	0	0
CBAJDB_482_k141_157888_4	CBAJDB_482	KL_meg_bin.4	9.02645	5.17126	6.5693	3.73999	0	0	0	0	3.16144	0
CBAJDB_482_k141_158238_1	CBAJDB_482	KL_meg_bin.4	19.5693	3.63329	12.4772	13.694	0	0	0	0.155112	0	0
CBAJDB_482_k141_158238_2	CBAJDB_482	KL_meg_bin.4	5.10585	2.19755	2.94505	3.48744	0	0	0	0	0	0
CBAJDB_482_k141_163136_2	CBAJDB_482	KL_meg_bin.4	1.64448	0.523403	1.89881	1.97597	0	0	0	0	0	0
CBAJDB_482_k141_163136_3	CBAJDB_482	KL_meg_bin.4	3.27959	1.99631	2.2434	1.84805	0	0	0	0	0	0
CBAJDB_482_k141_163136_4	CBAJDB_482	KL_meg_bin.4	27.6499	6.93905	21.2984	13.1525	0	0	0	0	0	0
CBAJDB_482_k141_163136_5	CBAJDB_482	KL_meg_bin.4	4.54711	1.86143	2.27767	3.37143	0	0	0	0	0	0
CBAJDB_482_k141_163136_6	CBAJDB_482	KL_meg_bin.4	10.9748	1.97939	11.4604	4.12286	0	0	0	0	0	0
CBAJDB_482_k141_163136_7	CBAJDB_482	KL_meg_bin.4	7.97241	3.33168	6.78555	4.29155	0	0	0	0.0786039	0	0
CBAJDB_482_k141_163136_8	CBAJDB_482	KL_meg_bin.4	14.3441	5.97955	9.55179	7.117	0	0	0	0	0	0
CBAJDB_482_k141_163136_15	CBAJDB_482	KL_meg_bin.4	18.7456	7.14276	16.0188	7.06687	0	0	0	0	0	0
CBAJDB_482_k141_163136_16	CBAJDB_482	KL_meg_bin.4	17.3393	8.63258	10.0273	6.61556	11.2178	0	0	0	0	0
CBAJDB_482_k141_163136_18	CBAJDB_482	KL_meg_bin.4	2.97272	1.45446	2.85929	3.29678	0	0	0	0	0	0
CBAJDB_482_k141_163136_20	CBAJDB_482	KL_meg_bin.4	5.78975	4.14618	5.46969	4.55792	0	0	0	0	0	0
CBAJDB_482_k141_163136_24	CBAJDB_482	KL_meg_bin.4	25.3927	2.86236	14.9364	10.7316	0	0	0	0	0	0
CBAJDB_482_k141_163136_25	CBAJDB_482	KL_meg_bin.4	14.8931	3.78678	10.3907	8.0452	0	0	0	0	0	0
CBAJDB_482_k141_163136_26	CBAJDB_482	KL_meg_bin.4	9.14455	1.27335	6.55927	3.59948	0	0	0	0	0	0
CBAJDB_482_k141_163136_29	CBAJDB_482	KL_meg_bin.4	4.94354	2.38823	3.04555	2.11413	0	0	0	0	2.62807	0
CBAJDB_482_k141_163136_30	CBAJDB_482	KL_meg_bin.4	30.2543	6.18856	18.4349	14.7613	0	0	0	0	0	0
CBAJDB_482_k141_163136_33	CBAJDB_482	KL_meg_bin.4	23.546	1.93032	9.62008	11.3918	0	0	0	0	0	0
CBAJDB_482_k141_163279_1	CBAJDB_482	KL_meg_bin.4	8.13304	3.2158	8.33577	6.87443	0	0	0	0	0	0
CBAJDB_482_k141_163279_2	CBAJDB_482	KL_meg_bin.4	6.84854	2.2667	5.28711	2.66855	0	0	0	0	0	0
CBAJDB_482_k141_163279_3	CBAJDB_482	KL_meg_bin.4	7.43105	3.10693	3.69686	5.23423	0	0	0	0	0	0
CBAJDB_482_k141_163279_4	CBAJDB_482	KL_meg_bin.4	5.06545	0.903553	2.38395	3.60717	0	0	0	0	0	0
CBAJDB_482_k141_163279_8	CBAJDB_482	KL_meg_bin.4	9.76723	2.90977	10.2363	5.15983	0	0	0	0	0	0
CBAJDB_482_k141_163279_9	CBAJDB_482	KL_meg_bin.4	24.4181	5.56115	13.487	12.4608	0	0	0	0	0	0
CBAJDB_482_k141_163279_10	CBAJDB_482	KL_meg_bin.4	14.0364	4.45498	7.18307	4.97103	0	0	0	0	0	0
CBAJDB_482_k141_163279_12	CBAJDB_482	KL_meg_bin.4	8.62384	2.75249	5.07203	5.46013	0	0	0	0	0	0
CBAJDB_482_k141_163279_13	CBAJDB_482	KL_meg_bin.4	10.3828	1.22127	6.9815	4.45161	0	0	0	0	0	0
CBAJDB_482_k141_163279_14	CBAJDB_482	KL_meg_bin.4	11.2454	1.7992	7.48017	6.13233	0	0	0	0	0	0
CBAJDB_482_k141_163279_20	CBAJDB_482	KL_meg_bin.4	6.89956	1.35082	6.10203	4.54014	0	0	0	0.0550475	0	0
CBAJDB_482_k141_163279_21	CBAJDB_482	KL_meg_bin.4	4.87875	0.75183	1.24896	1.39198	0	0	0	0	0	0
CBAJDB_482_k141_163279_23	CBAJDB_482	KL_meg_bin.4	25.0542	5.49573	17.3195	13.5138	0	0	0	0	0	0
CBAJDB_482_k141_163279_24	CBAJDB_482	KL_meg_bin.4	15.1741	2.12335	9.33714	7.22376	0	0	0	0	0	0
CBAJDB_482_k141_163279_25	CBAJDB_482	KL_meg_bin.4	11.3058	5.56115	8.55905	8.68746	0	0	0	0	0	0
CBAJDB_482_k141_163279_28	CBAJDB_482	KL_meg_bin.4	8.77549	2.18207	3.76137	2.90881	0	0	0	0	0	0
CBAJDB_482_k141_163279_29	CBAJDB_482	KL_meg_bin.4	13.1297	3.4075	10.7158	9.35573	0	0	0	0	0	0
CBAJDB_482_k141_163279_30	CBAJDB_482	KL_meg_bin.4	29.1382	1.9464	21.3976	12.6692	0	0	0	0	0	0
CBAJDB_482_k141_163279_31	CBAJDB_482	KL_meg_bin.4	7.60185	0.629564	4.7986	4.04322	0	0	0	0	0	0
CBAJDB_482_k141_163279_32	CBAJDB_482	KL_meg_bin.4	27.6273	2.93458	15.538	19.8341	0	0	0	0	0	0
CBAJDB_482_k141_163279_33	CBAJDB_482	KL_meg_bin.4	22.2284	4.85423	16.3306	12.5649	3.24584	0	0	0	0	0
CBAJDB_482_k141_163279_34	CBAJDB_482	KL_meg_bin.4	134.683	89.9238	46.5612	62.4339	0	117.112	0	0.349001	0	0
CBAJDB_482_k141_163279_35	CBAJDB_482	KL_meg_bin.4	720.126	62.7799	337.216	266.683	0	67.6946	0	0.201735	19.8093	0
CBAJDB_482_k141_163279_36	CBAJDB_482	KL_meg_bin.4	314.013	25.1308	121.777	101.097	0	0	0	0	0	0
CBAJDB_482_k141_163279_37	CBAJDB_482	KL_meg_bin.4	16.3514	1.84989	10.1152	4.77451	0	0	0	0.0721077	0	0
CBAJDB_482_k141_163279_38	CBAJDB_482	KL_meg_bin.4	31.8278	0.773405	20.8591	10.471	0	0	0	0	0	0
CBAJDB_482_k141_163279_39	CBAJDB_482	KL_meg_bin.4	7.05292	0.936999	3.44609	2.57265	0	0	0	0.152736	0	0
CBAJDB_482_k141_163279_40	CBAJDB_482	KL_meg_bin.4	28.5781	4.51602	17.0784	11.5698	0	0	0	0.0809747	0	0
CBAJDB_482_k141_163279_41	CBAJDB_482	KL_meg_bin.4	5.4206	0.933207	4.80714	3.19334	0	0	0	0	0	0
CBAJDB_482_k141_163279_42	CBAJDB_482	KL_meg_bin.4	13.0859	5.0369	9.11277	7.41887	0	0	0	0	0	0
CBAJDB_482_k141_163279_49	CBAJDB_482	KL_meg_bin.4	10.8313	2.12954	6.89219	5.41145	0	0	0	0	0	0
CBAJDB_482_k141_163279_50	CBAJDB_482	KL_meg_bin.4	8.34269	1.03532	4.18847	3.23469	0	0	0	0	0	0
CBAJDB_482_k141_163279_51	CBAJDB_482	KL_meg_bin.4	40.2661	13.5367	26.9099	23.7743	0	0	0	0	0	0
CBAJDB_482_k141_163279_52	CBAJDB_482	KL_meg_bin.4	15.1798	4.06392	9.78177	10.915	0	0	0	0	0	0
CBAJDB_482_k141_163279_53	CBAJDB_482	KL_meg_bin.4	13.7157	1.73934	8.52262	7.67701	0	0	0	0	0	0
CBAJDB_482_k141_163279_54	CBAJDB_482	KL_meg_bin.4	17.6195	1.85372	11.4121	9.10115	0	0	0	0	0	0
CBAJDB_482_k141_163279_55	CBAJDB_482	KL_meg_bin.4	16.5789	3.10296	9.30331	6.31625	0	0	0	0	0	0
CBAJDB_482_k141_163279_56	CBAJDB_482	KL_meg_bin.4	11.6445	4.50035	11.0822	3.98385	0	0	0	0	0	0
CBAJDB_482_k141_163279_60	CBAJDB_482	KL_meg_bin.4	7.38906	3.41936	6.70844	4.38286	0	0	0	0	0	0
CBAJDB_482_k141_163279_61	CBAJDB_482	KL_meg_bin.4	5.30666	1.19637	4.04683	2.0127	0	0	0	0	0	0
CBAJDB_482_k141_163279_63	CBAJDB_482	KL_meg_bin.4	13.6269	1.80461	5.32815	4.967	0	0	0	0	0	0
CBAJDB_482_k141_163279_65	CBAJDB_482	KL_meg_bin.4	6.34101	0.377027	3.23296	1.8651	0	0	0	0	0	0
CBAJDB_482_k141_163279_66	CBAJDB_482	KL_meg_bin.4	21.6044	5.13092	16.5786	9.99017	0	0	0	0	0	0
CBAJDB_482_k141_163279_67	CBAJDB_482	KL_meg_bin.4	61.3756	13.4751	40.8201	31.9654	5.15588	0	0	0.268462	0	0
CBAJDB_482_k141_163279_68	CBAJDB_482	KL_meg_bin.4	9.63295	2.28031	6.58939	4.58	0	0	0	0	0	0
CBAJDB_482_k141_163279_70	CBAJDB_482	KL_meg_bin.4	1.67546	0.355507	1.21155	1.15701	0	0	0	0	0	0
CBAJDB_482_k141_163279_71	CBAJDB_482	KL_meg_bin.4	0.959281	0.353892	1.29683	1.10568	0	0	0	0	0	0
CBAJDB_482_k141_163279_72	CBAJDB_482	KL_meg_bin.4	4.09321	0.851818	3.44609	2.39523	0	0	0	0	0	0
CBAJDB_482_k141_163279_78	CBAJDB_482	KL_meg_bin.4	4.16643	0.639118	3.57691	1.75478	0	0	0	0	0	0
CBAJDB_482_k141_163279_79	CBAJDB_482	KL_meg_bin.4	7.23948	5.74614	13.8084	24.6115	0	0	0	0	0	0
CBAJDB_482_k141_163279_80	CBAJDB_482	KL_meg_bin.4	10.8299	4.03272	6.65905	5.05697	0	0	0	0	0	0
CBAJDB_482_k141_163279_81	CBAJDB_482	KL_meg_bin.4	9.08346	1.72248	4.14066	3.22897	0	0	0	0.10295	0	0
CBAJDB_482_k141_163279_82	CBAJDB_482	KL_meg_bin.4	6.96899	0.678189	3.87692	3.46086	0	0	0	0	0	0
CBAJDB_482_k141_163279_83	CBAJDB_482	KL_meg_bin.4	3.36243	1.20396	3.70598	2.08977	0	20.1223	0	0	0	0
CBAJDB_482_k141_163279_84	CBAJDB_482	KL_meg_bin.4	13.1131	1.66665	3.24563	2.35562	0	0	0	0	0	0
CBAJDB_482_k141_163279_85	CBAJDB_482	KL_meg_bin.4	2.39024	0.517317	2.50231	2.5591	0	0	0	0	0	0
CBAJDB_482_k141_163279_86	CBAJDB_482	KL_meg_bin.4	3.85617	1.25574	2.88841	3.52097	0	0	0	0	0	0
CBAJDB_482_k141_163279_87	CBAJDB_482	KL_meg_bin.4	15.5883	6.04056	10.625	7.63065	0	0	0	0	0	0
CBAJDB_482_k141_163279_94	CBAJDB_482	KL_meg_bin.4	13.7861	4.19584	12.0954	5.3408	0	0	0	0	0	0
CBAJDB_482_k141_163279_95	CBAJDB_482	KL_meg_bin.4	7.96297	4.34634	4.48727	3.93607	0	0	0	0.169418	0	0
CBAJDB_482_k141_169680_12	CBAJDB_482	KL_meg_bin.4	12.738	3.06319	14.1435	14.2228	0	0	0	0	0	0
CBAJDB_482_k141_169680_13	CBAJDB_482	KL_meg_bin.4	3.93626	0.591612	5.82744	4.92906	0	0	0	0	0	0
CBAJDB_482_k141_175528_2	CBAJDB_482	KL_meg_bin.4	16.4064	0.727627	9.91889	7.95674	0	0	0	0	0	0
CBAJDB_482_k141_175528_4	CBAJDB_482	KL_meg_bin.4	7.29054	2.24918	2.35849	3.5136	0	0	0	0	0	0
CBAJDB_482_k141_175528_6	CBAJDB_482	KL_meg_bin.4	6.55186	1.12185	1.77594	3.03769	0	0	0	0	0	0
CBAJDB_482_k141_175528_19	CBAJDB_482	KL_meg_bin.4	25.8632	1.92113	50.0649	26.2203	6.96379	0	0	0	0	0
CBAJDB_482_k141_175528_20	CBAJDB_482	KL_meg_bin.4	34.4972	2.12108	74.2881	34.6942	0	0	0	0	2.74599	0
CBAJDB_482_k141_175528_34	CBAJDB_482	KL_meg_bin.4	1.1221	0	1.57047	1.95269	0	0	0	0	0	0
CBAJDB_482_k141_176737_1	CBAJDB_482	KL_meg_bin.4	59.6751	11.9551	36.4085	31.6923	0	0	0	0	0	0
CBAJDB_482_k141_176737_2	CBAJDB_482	KL_meg_bin.4	86.815	30.4937	39.9422	24.3249	0	0	0	0	0	0
CBAJDB_482_k141_176737_3	CBAJDB_482	KL_meg_bin.4	96.3385	15.4047	47.2349	31.4359	0	0	0	0	0	0
CBAJDB_482_k141_176737_4	CBAJDB_482	KL_meg_bin.4	82.7562	31.9276	56.0438	38.8381	4.50598	0	0	0.0586557	0	0
CBAJDB_482_k141_176737_5	CBAJDB_482	KL_meg_bin.4	47.6951	24.2542	30.8232	17.8079	0	0	0	0.108723	0	0
CBAJDB_482_k141_176737_6	CBAJDB_482	KL_meg_bin.4	4.22675	0.670565	2.17274	1.72752	0	0	0	0	0	0
CBAJDB_482_k141_176737_8	CBAJDB_482	KL_meg_bin.4	4.5213	0.679542	1.96367	3.03303	0	0	0	0	0	0
CBAJDB_482_k141_176737_11	CBAJDB_482	KL_meg_bin.4	23.3597	3.6957	11.4301	6.1582	0	0	0	0	0	0
CBAJDB_482_k141_183186_2	CBAJDB_482	KL_meg_bin.4	131.968	37.8017	107.939	64.6599	0	0	15.9018	0.121181	0.991609	0
CBAJDB_482_k141_183186_3	CBAJDB_482	KL_meg_bin.4	10.2323	1.51387	15.0259	14.4148	0	0	0	0	0	0
CBAJDB_482_k141_183186_4	CBAJDB_482	KL_meg_bin.4	13.0516	0.767596	13.7909	12.7906	0	0	0	0	0	0
CBAJDB_482_k141_183186_5	CBAJDB_482	KL_meg_bin.4	28.613	0.447449	27.5464	30.2896	0	0	0	0	0	0
CBAJDB_482_k141_183186_6	CBAJDB_482	KL_meg_bin.4	8.97323	0.866995	14.7162	11.2866	0	0	0	0	0	5.37791
CBAJDB_482_k141_183186_7	CBAJDB_482	KL_meg_bin.4	5.82854	0.739141	7.36728	9.75048	0	0	0	0	0	0
CBAJDB_482_k141_183186_8	CBAJDB_482	KL_meg_bin.4	5.70264	1.16605	8.36183	4.39044	0	0	0	0	0	0
CBAJDB_482_k141_183186_9	CBAJDB_482	KL_meg_bin.4	8.17166	0.640791	2.39512	4.33777	0	0	0	0	0	0
CBAJDB_482_k141_183186_11	CBAJDB_482	KL_meg_bin.4	12.1909	0.270334	14.7406	5.06769	0	0	0	0	0	0
CBAJDB_482_k141_183186_12	CBAJDB_482	KL_meg_bin.4	54.2461	11.0239	34.8421	26.1905	0	0	0	0	0	0
CBAJDB_482_k141_183186_13	CBAJDB_482	KL_meg_bin.4	12.2045	5.40101	7.97649	4.98809	0	0	0	0	0	0
CBAJDB_482_k141_183186_14	CBAJDB_482	KL_meg_bin.4	20.2425	9.40212	8.41398	9.7918	0	0	0	0	0	0
CBAJDB_482_k141_183186_15	CBAJDB_482	KL_meg_bin.4	5.52016	5.37625	2.18901	0.518433	0	0	0	0	0	0
CBAJDB_482_k141_183186_16	CBAJDB_482	KL_meg_bin.4	3.00575	2.24918	2.43457	0.0900922	0	0	0	0	0	0
CBAJDB_482_k141_183186_19	CBAJDB_482	KL_meg_bin.4	15.0585	4.30019	8.06143	6.01051	0	0	0	0	0	0
CBAJDB_482_k141_183186_28	CBAJDB_482	KL_meg_bin.4	16.7196	4.90354	15.4019	5.73209	0	0	0	0	0	0
CBAJDB_482_k141_183186_30	CBAJDB_482	KL_meg_bin.4	6.09315	1.64842	7.91781	2.7732	0	0	0	0	0	0
CBAJDB_482_k141_183186_32	CBAJDB_482	KL_meg_bin.4	3.47326	0.0958819	10.7093	19.372	0	0	0	0	0	0
CBAJDB_482_k141_183186_33	CBAJDB_482	KL_meg_bin.4	7.27731	1.34235	14.5602	41.9395	0	0	0	0	0	0
CBAJDB_482_k141_183186_34	CBAJDB_482	KL_meg_bin.4	3.94062	0.565345	14.0638	27.9248	0	0	0	0	1.77749	0
CBAJDB_482_k141_183186_35	CBAJDB_482	KL_meg_bin.4	3.19169	0.287823	8.92292	16.4864	0	0	0	0	0	0
CBAJDB_482_k141_183186_36	CBAJDB_482	KL_meg_bin.4	4.78137	0	21.4647	41.304	0	0	0	0	0	0
CBAJDB_482_k141_183186_41	CBAJDB_482	KL_meg_bin.4	2.81002	0.393213	2.53601	3.68559	0	0	0	0	0	0
CBAJDB_482_k141_183186_42	CBAJDB_482	KL_meg_bin.4	7.80994	3.71353	6.41928	4.53425	0	0	0	0	0	0
CBAJDB_482_k141_183186_43	CBAJDB_482	KL_meg_bin.4	6.13259	1.42578	5.96568	3.05974	0	0	0	0	0	0
CBAJDB_482_k141_183186_44	CBAJDB_482	KL_meg_bin.4	5.9849	1.03349	6.0595	7.17548	0	0	0	0	0	0
CBAJDB_482_k141_183186_46	CBAJDB_482	KL_meg_bin.4	10.2077	2.49539	2.77986	3.46508	0	0	0	0	0	0
CBAJDB_482_k141_183186_47	CBAJDB_482	KL_meg_bin.4	7.20361	2.19244	4.37058	4.97255	0	0	0	0	0	0
CBAJDB_482_k141_183186_52	CBAJDB_482	KL_meg_bin.4	4.71579	0.817817	3.74009	3.74753	0	0	0	0	0	0
CBAJDB_482_k141_183186_56	CBAJDB_482	KL_meg_bin.4	8.83909	1.66835	5.62452	9.26663	0	0	0	0	0	0
CBAJDB_482_k141_183186_57	CBAJDB_482	KL_meg_bin.4	4.37362	0.354967	3.64215	2.09485	0	0	0	0	0	0
CBAJDB_482_k141_183186_58	CBAJDB_482	KL_meg_bin.4	4.55416	0.393213	2.19019	4.2316	0	0	0	0	0	0
CBAJDB_482_k141_183186_59	CBAJDB_482	KL_meg_bin.4	4.15463	0.137071	3.1343	3.28329	0	0	0	0	0	0
CBAJDB_482_k141_183186_60	CBAJDB_482	KL_meg_bin.4	8.50683	0.244831	8.18223	9.68916	0	0	0	0	0	0
CBAJDB_482_k141_183186_61	CBAJDB_482	KL_meg_bin.4	3.26788	0	2.25733	3.86109	0	0	0	0	0	0
CBAJDB_482_k141_184318_3	CBAJDB_482	KL_meg_bin.4	21.6219	1.85372	14.4915	5.79164	0	0	0	0	0	0
CBAJDB_482_k141_184318_7	CBAJDB_482	KL_meg_bin.4	3.83074	1.10113	1.59503	1.01185	0	0	0	0	0	0
CBAJDB_482_k141_184951_2	CBAJDB_482	KL_meg_bin.4	21.5838	1.57816	10.641	7.94394	0	0	0	0	0	0
CBAJDB_482_k141_184951_4	CBAJDB_482	KL_meg_bin.4	10.7634	1.29555	5.58847	5.07572	0	0	0	0	0	0
CBAJDB_482_k141_184951_6	CBAJDB_482	KL_meg_bin.4	5.92056	0.912377	3.20964	2.63942	0	0	0	0	0	0
CBAJDB_482_k141_184951_7	CBAJDB_482	KL_meg_bin.4	2.65461	0.897712	3.01451	2.46479	0	0	0	0	0	0
CBAJDB_482_k141_184951_8	CBAJDB_482	KL_meg_bin.4	1.63635	0.625544	1.56581	0.851923	0	0	0	0	0	0
CBAJDB_482_k141_184951_9	CBAJDB_482	KL_meg_bin.4	22.8164	2.79165	15.1403	8.72207	0	0	0	0	0	0
CBAJDB_482_k141_184951_11	CBAJDB_482	KL_meg_bin.4	2.87784	0.729901	2.24675	2.15377	0	0	0	0	0	0
CBAJDB_482_k141_184951_12	CBAJDB_482	KL_meg_bin.4	29.5778	10.8134	12.9971	13.1384	0	0	0	0	0	0
CBAJDB_482_k141_186256_10	CBAJDB_482	KL_meg_bin.4	3.39521	0.218697	1.8753	1.19575	0	0	0	0	0	0
CBAJDB_482_k141_186256_15	CBAJDB_482	KL_meg_bin.4	2.89069	0.521358	1.29914	2.80533	0	0	0	0	0	0
CBAJDB_482_k141_188109_3	CBAJDB_482	KL_meg_bin.4	1.16902	0.0930181	0.777165	0.87186	0	0	0	0	0	0
CBAJDB_482_k141_188109_10	CBAJDB_482	KL_meg_bin.4	7.66761	1.61639	4.9755	5.33071	0	0	0	0	0	0
CBAJDB_482_k141_188376_2	CBAJDB_482	KL_meg_bin.4	3.5725	1.07388	2.59723	2.37657	0	0	0	0	0	0
CBAJDB_482_k141_188376_6	CBAJDB_482	KL_meg_bin.4	2.36917	1.69662	3.97902	2.84674	0	0	0	0	0	0
CBAJDB_482_k141_188376_10	CBAJDB_482	KL_meg_bin.4	4.21367	1.94034	2.1331	0.631487	0	0	0	0	0	0
CBAJDB_482_k141_190342_1	CBAJDB_482	KL_meg_bin.4	2.87784	0.556115	2.44544	2.31666	0	0	0	0	0	0
CBAJDB_482_k141_190342_13	CBAJDB_482	KL_meg_bin.4	10.1571	3.30761	9.39817	7.15438	0	0	0	0	0	0
CBAJDB_482_k141_190544_5	CBAJDB_482	KL_meg_bin.4	1.24223	0.373411	1.72412	6.12497	0	0	0	0	0	0
CBAJDB_482_k141_190544_6	CBAJDB_482	KL_meg_bin.4	2.15569	0.291596	3.07741	7.89572	0	0	0	0	0	0
CBAJDB_482_k141_190544_8	CBAJDB_482	KL_meg_bin.4	8.34158	2.67983	9.17927	4.25979	0	0	0	0	0	0
CBAJDB_482_k141_190544_11	CBAJDB_482	KL_meg_bin.4	61.7176	29.0788	57.7478	17.5843	0	0	0	0	0	0
CBAJDB_482_k141_190544_15	CBAJDB_482	KL_meg_bin.4	20.0198	4.40056	11.6105	6.34562	0	0	0	0	0	0
CBAJDB_482_k141_190544_16	CBAJDB_482	KL_meg_bin.4	28.3937	13.0107	27.5537	22.3303	0	0	0	0.0933158	0	0
CBAJDB_482_k141_190544_18	CBAJDB_482	KL_meg_bin.4	12.1172	2.30495	13.0638	9.33521	0	0	0	0	0	0
CBAJDB_482_k141_190544_19	CBAJDB_482	KL_meg_bin.4	15.2356	4.57977	10.7408	11.129	0	57.4077	0	0	0	0
CBAJDB_482_k141_190544_20	CBAJDB_482	KL_meg_bin.4	9.04277	1.1607	7.22415	4.55627	0	0	0	0.0800461	0	0
CBAJDB_482_k141_190544_30	CBAJDB_482	KL_meg_bin.4	2.70361	0.0812695	3.14487	27.8458	0	0	0	0	0	0
CBAJDB_482_k141_190544_31	CBAJDB_482	KL_meg_bin.4	4.54396	0	6.98238	29.8727	0	0	0	0	0	0
CBAJDB_482_k141_190544_32	CBAJDB_482	KL_meg_bin.4	2.58382	0	1.69591	23.4714	0	0	0	0	0	0
CBAJDB_482_k141_190602_4	CBAJDB_482	KL_meg_bin.4	6.16681	1.43823	2.95139	3.09553	0	0	0	0	0	0
CBAJDB_482_k141_190602_7	CBAJDB_482	KL_meg_bin.4	23.7309	7.33723	22.4955	22.924	0	0	0	0	0	0
CBAJDB_482_k141_190602_10	CBAJDB_482	KL_meg_bin.4	5.95416	2.3186	6.11744	4.57522	0	0	0	0	0	0
CBAJDB_482_k141_190602_11	CBAJDB_482	KL_meg_bin.4	9.70634	0.230344	3.64646	3.83825	0	0	0	0	0	0
CBAJDB_482_k141_190602_13	CBAJDB_482	KL_meg_bin.4	14.1014	0.973202	5.13543	5.87852	0	0	0	0	0	0
CBAJDB_482_k141_190602_14	CBAJDB_482	KL_meg_bin.4	5.85986	2.99447	7.12608	3.30202	0	0	0	0.157919	0	0
CBAJDB_482_k141_192256_4	CBAJDB_482	KL_meg_bin.4	2.63843	0.462643	2.15066	1.78961	0	0	0	0	0	0
CBAJDB_482_k141_192256_9	CBAJDB_482	KL_meg_bin.4	8.50467	1.62684	4.49669	3.50956	0	0	0	0	0	0
CBAJDB_482_k141_194423_1	CBAJDB_482	KL_meg_bin.4	3.34718	0.78742	2.03426	1.23008	0	0	0	0	0	0
CBAJDB_482_k141_199934_1	CBAJDB_482	KL_meg_bin.4	9.36972	5.25076	7.9619	8.1083	0	0	0	0.162326	0	0
CBAJDB_482_k141_199934_8	CBAJDB_482	KL_meg_bin.4	63.4363	17.1618	56.324	32.6947	0	0	0	0	0	0
CBAJDB_482_k141_200636_1	CBAJDB_482	KL_meg_bin.4	11.5519	4.11212	11.2111	4.4253	0	0	0	0	0	0
CBAJDB_482_k141_200636_2	CBAJDB_482	KL_meg_bin.4	2.54226	0.137555	3.0244	2.43535	0	0	0	0	0	0
CBAJDB_482_k141_200636_4	CBAJDB_482	KL_meg_bin.4	429.726	96.9903	313.928	276.919	90.8834	0	0	0	0	0
CBAJDB_482_k141_200636_5	CBAJDB_482	KL_meg_bin.4	767.809	157.269	592.742	421.361	17.8737	0	0	0.93067	11.4233	0
CBAJDB_482_k141_200636_6	CBAJDB_482	KL_meg_bin.4	17.2671	4.67137	14.7479	8.85676	0	0	0	0	2.63615	0
CBAJDB_482_k141_200665_1	CBAJDB_482	KL_meg_bin.4	25.6029	2.95316	19.8334	14.539	0	0	0	0	0	0
CBAJDB_482_k141_200665_2	CBAJDB_482	KL_meg_bin.4	7.68042	1.00137	4.40337	4.30183	0	0	0	0	0	0
CBAJDB_482_k141_200665_3	CBAJDB_482	KL_meg_bin.4	8.22241	1.54001	6.17004	4.81152	0	0	0	0	0	0
CBAJDB_482_k141_200665_4	CBAJDB_482	KL_meg_bin.4	8.44397	2.79723	6.97024	4.6125	0	0	0	0	0	0
CBAJDB_482_k141_200665_5	CBAJDB_482	KL_meg_bin.4	7.66529	0.181907	6.39929	4.73616	0	0	0	0	0	0
CBAJDB_482_k141_200665_8	CBAJDB_482	KL_meg_bin.4	9.54735	2.02943	5.35447	4.61135	0	0	0	0	0	0
CBAJDB_482_k141_200665_9	CBAJDB_482	KL_meg_bin.4	8.91005	2.07801	8.77226	3.46262	0	0	0	0	0	0
CBAJDB_482_k141_200665_10	CBAJDB_482	KL_meg_bin.4	9.10338	1.76545	5.43431	4.7804	0	0	0	0.0395693	0	0
CBAJDB_482_k141_200665_11	CBAJDB_482	KL_meg_bin.4	12.3697	4.09769	3.30349	5.33441	0	0	0	0	0	0
CBAJDB_482_k141_200665_12	CBAJDB_482	KL_meg_bin.4	25.8268	5.48986	14.4845	17.4121	0	0	0	0	0	0
CBAJDB_482_k141_200665_13	CBAJDB_482	KL_meg_bin.4	25.8683	8.04805	24.3885	13.2101	0	0	0	0	0	0
CBAJDB_482_k141_200665_14	CBAJDB_482	KL_meg_bin.4	3.91543	1.32408	4.89088	4.41268	0	0	0	0	0	0
CBAJDB_482_k141_200665_15	CBAJDB_482	KL_meg_bin.4	3.83449	1.55071	3.57411	1.39222	0	0	0	0.0479397	0	0
CBAJDB_482_k141_200665_19	CBAJDB_482	KL_meg_bin.4	15.417	3.05863	7.09178	8.68746	0	0	0	0	0	0
CBAJDB_482_k141_200665_20	CBAJDB_482	KL_meg_bin.4	6.45034	1.11862	3.83681	3.72795	0	0	0	0	0	0
CBAJDB_482_k141_200665_21	CBAJDB_482	KL_meg_bin.4	7.32542	1.17964	5.80978	3.9313	0	0	0	0	0	0
CBAJDB_482_k141_200665_22	CBAJDB_482	KL_meg_bin.4	10.2669	1.47295	4.62651	4.60201	0	0	0	0	0	0
CBAJDB_482_k141_200665_24	CBAJDB_482	KL_meg_bin.4	7.58351	1.84119	8.09639	7.12215	0	0	0	0	0	0
CBAJDB_482_k141_200665_25	CBAJDB_482	KL_meg_bin.4	16.9719	0	6.43757	6.58366	0	0	0	0	0	0
CBAJDB_482_k141_204737_2	CBAJDB_482	KL_meg_bin.4	7.30986	2.93965	3.91718	2.96871	0	0	0	0	0	0
CBAJDB_482_k141_204737_9	CBAJDB_482	KL_meg_bin.4	12.9134	0.831796	9.65636	4.1581	0	0	0	0	0	0
CBAJDB_482_k141_206195_3	CBAJDB_482	KL_meg_bin.4	3.40977	0.491982	1.94708	1.72926	0	0	0	0.0551345	0	0
CBAJDB_482_k141_206195_8	CBAJDB_482	KL_meg_bin.4	29.1734	11.2968	24.5024	9.61867	0	0	0	0	0	0
CBAJDB_482_k141_206195_9	CBAJDB_482	KL_meg_bin.4	24.3392	9.52495	23.8561	9.70408	0	0	0	0	0	0
CBAJDB_482_k141_206645_1	CBAJDB_482	KL_meg_bin.4	10.1199	3.33669	8.95408	5.43523	0	0	0	0	0	0
CBAJDB_482_k141_206645_2	CBAJDB_482	KL_meg_bin.4	39.5704	4.62271	28.8868	15.7098	0	0	0	0	0	0
CBAJDB_482_k141_206645_4	CBAJDB_482	KL_meg_bin.4	8.6497	2.29632	3.26975	1.82209	0	0	0	0	0	0
CBAJDB_482_k141_207108_1	CBAJDB_482	KL_meg_bin.4	28.7784	8.14182	16.5587	12.9839	0	0	0	0	0	0
CBAJDB_482_k141_207108_4	CBAJDB_482	KL_meg_bin.4	248.07	13.2355	104.763	89.1913	0	0	0	0	0	0
CBAJDB_482_k141_207108_11	CBAJDB_482	KL_meg_bin.4	4.4372	2.40085	2.71476	2.85755	0	0	0	0	0	0
CBAJDB_482_k141_207108_12	CBAJDB_482	KL_meg_bin.4	112.647	3.33669	103.687	87.4538	0	0	0	0	0	0
CBAJDB_482_k141_207108_13	CBAJDB_482	KL_meg_bin.4	24.4885	9.18799	21.1584	13.8496	0	0	0	0	0	0
CBAJDB_482_k141_207108_14	CBAJDB_482	KL_meg_bin.4	14.4974	4.68308	15.9597	15.2412	0	0	0	0	0	0
CBAJDB_482_k141_207108_17	CBAJDB_482	KL_meg_bin.4	43.8387	11.5977	56.676	18.5903	0	0	0	0	0	0
CBAJDB_482_k141_207108_18	CBAJDB_482	KL_meg_bin.4	29.3889	18.6383	38.4898	12.4082	0	0	0	0	0	0
CBAJDB_482_k141_207108_19	CBAJDB_482	KL_meg_bin.4	47.1291	19.7004	38.8796	12.146	0	0	0	0.070648	0	0
CBAJDB_482_k141_207108_20	CBAJDB_482	KL_meg_bin.4	34.7266	24.7294	32.3631	9.48843	0	0	0	0	0	0
CBAJDB_482_k141_207108_21	CBAJDB_482	KL_meg_bin.4	10.3889	4.03818	3.97765	2.01866	0	0	0	0	0	0
CBAJDB_482_k141_207108_22	CBAJDB_482	KL_meg_bin.4	3.33893	3.44116	3.4047	3.13581	0	0	0	0	0	0
CBAJDB_482_k141_207108_24	CBAJDB_482	KL_meg_bin.4	7.78711	3.32034	8.35766	5.84274	0	0	0	0	0	0
CBAJDB_482_k141_207108_26	CBAJDB_482	KL_meg_bin.4	13.981	2.41575	6.67727	6.3975	0	0	0	0	0	0
CBAJDB_482_k141_207108_28	CBAJDB_482	KL_meg_bin.4	335.274	95.914	202.423	154.767	0	44.5292	0	0.5308	0	0
CBAJDB_482_k141_207108_29	CBAJDB_482	KL_meg_bin.4	112.079	52.0365	78.1377	51.849	0	0	0	0.118708	0	0
CBAJDB_482_k141_207108_30	CBAJDB_482	KL_meg_bin.4	66.8711	13.5683	35.9409	31.6257	0	0	0	0	0	0
CBAJDB_482_k141_207108_31	CBAJDB_482	KL_meg_bin.4	30.3257	6.6973	18.9587	20.4887	0	0	0	0	0	0
CBAJDB_482_k141_207108_32	CBAJDB_482	KL_meg_bin.4	10.3862	2.63423	8.6234	4.87717	0	0	0	0	0	0
CBAJDB_482_k141_207108_33	CBAJDB_482	KL_meg_bin.4	6.09803	2.026	4.45452	2.5621	0	0	0	0	0	0
CBAJDB_482_k141_207108_34	CBAJDB_482	KL_meg_bin.4	6.46324	2.20868	7.28429	4.50461	0	0	0	0	0	0
CBAJDB_482_k141_207108_35	CBAJDB_482	KL_meg_bin.4	14.4906	2.19313	12.5372	6.13832	0	0	0	0	0	0
CBAJDB_482_k141_207108_36	CBAJDB_482	KL_meg_bin.4	8.27628	1.3155	5.97362	4.30579	0	0	0	0	0	0
CBAJDB_482_k141_207108_38	CBAJDB_482	KL_meg_bin.4	13.0895	5.52527	11.4857	7.71596	0	0	0	0	0	0
CBAJDB_482_k141_207108_40	CBAJDB_482	KL_meg_bin.4	6.14243	1.84639	3.2477	3.20486	0	0	0	0	0	0
CBAJDB_482_k141_207108_41	CBAJDB_482	KL_meg_bin.4	24.0662	2.2765	20.6218	15.8847	0	0	0	0	0	0
CBAJDB_482_k141_207108_42	CBAJDB_482	KL_meg_bin.4	2.58683	1.64023	1.92338	2.27761	0	0	0	0	0	0
CBAJDB_482_k141_213214_5	CBAJDB_482	KL_meg_bin.4	3.21461	1.03532	3.55109	2.37211	0	0	0	0	0	0
CBAJDB_482_k141_213214_6	CBAJDB_482	KL_meg_bin.4	29.4804	6.96274	24.4942	18.4579	0	0	0	0.283741	0	0
CBAJDB_482_k141_213214_7	CBAJDB_482	KL_meg_bin.4	24.0041	4.75389	21.1412	14.5725	0	0	0	0	0	0
CBAJDB_482_k141_213214_8	CBAJDB_482	KL_meg_bin.4	17.3936	2.1389	18.6857	15.8899	0	0	0	0	0	0
CBAJDB_482_k141_213214_9	CBAJDB_482	KL_meg_bin.4	12.3336	2.99197	8.98092	7.34963	0	0	0	0.0291563	0	0
CBAJDB_482_k141_213214_10	CBAJDB_482	KL_meg_bin.4	10.2157	3.03336	7.11401	5.61614	0	0	0	0	0	0
CBAJDB_482_k141_213214_11	CBAJDB_482	KL_meg_bin.4	59.3465	8.43987	25.5477	26.0965	4.50598	0	0	0.117311	1.43992	0
CBAJDB_482_k141_213214_12	CBAJDB_482	KL_meg_bin.4	31.4118	3.94369	13.0903	14.5737	0	0	0	0	0	0
CBAJDB_482_k141_213214_13	CBAJDB_482	KL_meg_bin.4	22.1026	3.90501	9.76643	11.3109	0	0	0	0.109405	0	0
CBAJDB_482_k141_213214_14	CBAJDB_482	KL_meg_bin.4	24.5759	2.84237	13.3684	9.91014	0	0	0	0	0	0
CBAJDB_482_k141_213214_15	CBAJDB_482	KL_meg_bin.4	20.8986	4.98187	8.96662	9.41142	0	0	0	0	0	0
CBAJDB_482_k141_213214_16	CBAJDB_482	KL_meg_bin.4	111.916	7.2089	70.5857	41.042	0	0	0	0	0	0
CBAJDB_482_k141_213214_17	CBAJDB_482	KL_meg_bin.4	30.5612	3.33013	20.8043	15.7861	0	0	0	0.10295	0	0
CBAJDB_482_k141_213214_18	CBAJDB_482	KL_meg_bin.4	7.77911	3.39255	7.181	5.38956	0	0	0	0	0	0
CBAJDB_482_k141_213214_19	CBAJDB_482	KL_meg_bin.4	37.5461	17.5107	22.5787	16.856	0	0	12.3111	0.25018	0	0
CBAJDB_482_k141_213214_20	CBAJDB_482	KL_meg_bin.4	70.8758	12.5471	51.2128	44.5621	0	0	0	0	0	0
CBAJDB_482_k141_213214_21	CBAJDB_482	KL_meg_bin.4	330.724	74.7666	142.922	118.407	0	0	0	0	0	0
CBAJDB_482_k141_213214_22	CBAJDB_482	KL_meg_bin.4	3.93776	1.02092	2.02997	1.29437	3.05708	0	0	0.0795898	0	0
CBAJDB_482_k141_213214_24	CBAJDB_482	KL_meg_bin.4	14.281	3.21961	8.88081	5.18199	0	0	0	0	0	0
CBAJDB_482_k141_213214_25	CBAJDB_482	KL_meg_bin.4	15.3352	1.48169	6.16014	5.05015	0	0	0	0	0	0
CBAJDB_482_k141_213214_26	CBAJDB_482	KL_meg_bin.4	8.14873	2.79054	6.99449	6.39364	0	0	0	0	0	0
CBAJDB_482_k141_213214_27	CBAJDB_482	KL_meg_bin.4	123.498	92.2626	55.8023	45.6491	0	0	0	0.274804	0	0
CBAJDB_482_k141_213214_28	CBAJDB_482	KL_meg_bin.4	428.918	69.6477	210.667	198.951	0	0	0	0.223004	2.73722	0
CBAJDB_482_k141_213214_29	CBAJDB_482	KL_meg_bin.4	276.052	94.9246	139.842	118.194	0	0	0	0	0	0
CBAJDB_482_k141_213214_30	CBAJDB_482	KL_meg_bin.4	293.682	103.064	120.669	104.344	0	0	56.308	0	0	0
CBAJDB_482_k141_213214_31	CBAJDB_482	KL_meg_bin.4	461.193	33.9373	252.821	253.644	0	0	0	0	0	0
CBAJDB_482_k141_213214_32	CBAJDB_482	KL_meg_bin.4	405.658	68.2574	266.855	179.938	0	0	0	0	0	0
CBAJDB_482_k141_213214_33	CBAJDB_482	KL_meg_bin.4	217.511	57.7584	93.1543	85.2314	0	0	0	0.324652	0	0
CBAJDB_482_k141_213214_34	CBAJDB_482	KL_meg_bin.4	385.045	103.087	196.224	165.451	6.20616	81.3276	31.8036	0.403936	0	0
CBAJDB_482_k141_213214_35	CBAJDB_482	KL_meg_bin.4	566.759	109.899	292.521	254.005	0	0	0	0.237416	0	0
CBAJDB_482_k141_213214_36	CBAJDB_482	KL_meg_bin.4	435.514	82.3977	192.293	181.085	0	0	0	0.581669	14.2792	0
CBAJDB_482_k141_213214_37	CBAJDB_482	KL_meg_bin.4	377.394	110.724	236.168	165.807	16.0543	0	0	0.208983	0	0
CBAJDB_482_k141_213214_38	CBAJDB_482	KL_meg_bin.4	320.19	78.5104	164.276	126.053	0	0	0	0	7.19958	0
CBAJDB_482_k141_213214_39	CBAJDB_482	KL_meg_bin.4	308.685	60.2406	138.475	119.813	0	0	0	0.194973	0	0
CBAJDB_482_k141_213214_40	CBAJDB_482	KL_meg_bin.4	220.058	75.8073	136.687	95.7145	0	0	51.6509	0	0	0
CBAJDB_482_k141_213214_41	CBAJDB_482	KL_meg_bin.4	356.481	69.6938	162.898	141.241	0	0	0	0	0	0
CBAJDB_482_k141_213214_42	CBAJDB_482	KL_meg_bin.4	478.202	90.3996	288.535	214.419	0	0	0	0.581669	0	0
CBAJDB_482_k141_213214_43	CBAJDB_482	KL_meg_bin.4	381.868	104.432	234.715	183.606	25.7794	0	0	0.671156	0	0
CBAJDB_482_k141_213214_44	CBAJDB_482	KL_meg_bin.4	343.236	80.0716	168.119	129.535	0	0	0	0.567482	0	0
CBAJDB_482_k141_213214_45	CBAJDB_482	KL_meg_bin.4	403.222	111.098	175.028	144.401	30.1243	0	0	0	0	0
CBAJDB_482_k141_213214_46	CBAJDB_482	KL_meg_bin.4	525.321	33.3669	252.152	189.837	0	0	0	0	0	0
CBAJDB_482_k141_213214_47	CBAJDB_482	KL_meg_bin.4	384.242	106.851	242.487	153.778	18.4901	0	0	0.24069	5.90862	0
CBAJDB_482_k141_213214_48	CBAJDB_482	KL_meg_bin.4	516.172	63.6358	284.52	236.585	0	0	0	0.478084	3.9121	0
CBAJDB_482_k141_213214_49	CBAJDB_482	KL_meg_bin.4	831.846	84.5679	472.518	382.348	0	100.958	0	0.601726	7.38578	0
CBAJDB_482_k141_213214_50	CBAJDB_482	KL_meg_bin.4	714.2	100.878	380.647	262.43	0	0	0	0.75054	9.21237	0
CBAJDB_482_k141_213214_51	CBAJDB_482	KL_meg_bin.4	410.352	129.247	202.338	152.687	0	0	0	0.50216	9.24551	0
CBAJDB_482_k141_213214_52	CBAJDB_482	KL_meg_bin.4	926.196	59.1866	499.918	427.34	0	119.502	70.0977	0.356124	17.4847	0
CBAJDB_482_k141_213214_53	CBAJDB_482	KL_meg_bin.4	117.189	87.0267	61.2301	38.0076	0	0	0	0	0	0
CBAJDB_482_k141_213214_54	CBAJDB_482	KL_meg_bin.4	582.558	111.408	283.508	244.793	0	0	0	1.16334	0	0
CBAJDB_482_k141_213214_55	CBAJDB_482	KL_meg_bin.4	456.823	116.784	258.932	163.347	0	0	0	0.338836	0	0
CBAJDB_482_k141_213675_3	CBAJDB_482	KL_meg_bin.4	2.26009	1.7324	1.88209	1.48581	0	0	0	0	0	0
CBAJDB_482_k141_214144_1	CBAJDB_482	KL_meg_bin.4	20.3621	0	12.5963	8.79674	0	0	0	0	0	0
CBAJDB_482_k141_214144_2	CBAJDB_482	KL_meg_bin.4	12.4235	1.48905	6.82853	4.98461	0	0	0	0	0	0
CBAJDB_482_k141_214144_3	CBAJDB_482	KL_meg_bin.4	26.5213	3.81648	12.7547	13.5138	0	0	0	0	0	0
CBAJDB_482_k141_214144_4	CBAJDB_482	KL_meg_bin.4	24.4412	6.97692	16.107	13.3762	0	0	0	0	0	0
CBAJDB_482_k141_214144_5	CBAJDB_482	KL_meg_bin.4	23.5899	8.73229	12.7758	10.6241	0	0	0	0	0	0
CBAJDB_482_k141_214144_6	CBAJDB_482	KL_meg_bin.4	17.0168	8.23695	13.2975	5.64056	0	0	0	0.10116	0	0
CBAJDB_482_k141_214144_8	CBAJDB_482	KL_meg_bin.4	7.41712	1.10363	6.52958	4.91095	0	0	0	0.0899487	0	0
CBAJDB_482_k141_214144_9	CBAJDB_482	KL_meg_bin.4	14.5529	3.37172	10.9029	5.49775	0	10.246	6.01013	0	0.749563	0
CBAJDB_482_k141_214615_2	CBAJDB_482	KL_meg_bin.4	42.1689	10.1073	21.7387	24.3874	0	0	0	0	0	0
CBAJDB_482_k141_214615_3	CBAJDB_482	KL_meg_bin.4	120.681	21.9529	71.3347	76.8959	0	0	0	0.0572133	0	0
CBAJDB_482_k141_214615_4	CBAJDB_482	KL_meg_bin.4	109.023	26.364	86.949	86.8746	0	0	0	0	0	0
CBAJDB_482_k141_214615_5	CBAJDB_482	KL_meg_bin.4	46.787	5.01527	30.4555	41.0389	0	0	0	0	0	0
CBAJDB_482_k141_219604_7	CBAJDB_482	KL_meg_bin.4	11.4131	2.51149	7.66579	7.61595	0	0	0	0	0	0
CBAJDB_482_k141_221124_3	CBAJDB_482	KL_meg_bin.4	18.9545	4.22112	8.59342	7.48959	0	0	0	0	0	0
CBAJDB_482_k141_221124_4	CBAJDB_482	KL_meg_bin.4	29.0751	3.71221	18.4417	10.1354	0	0	0	0	0	0
CBAJDB_482_k141_221124_5	CBAJDB_482	KL_meg_bin.4	67.5024	17.1741	47.83	19.9726	0	0	0	0	6.29963	0
CBAJDB_482_k141_221124_8	CBAJDB_482	KL_meg_bin.4	7.52164	1.91691	2.59365	3.37846	0	0	0	0	0	0
CBAJDB_482_k141_221232_1	CBAJDB_482	KL_meg_bin.4	21.6385	6.60299	11.0943	11.0848	0	0	0	0	0	0
CBAJDB_482_k141_221232_2	CBAJDB_482	KL_meg_bin.4	2.33024	0.866819	2.14842	1.80549	0	0	0	0	0	0
CBAJDB_482_k141_221232_3	CBAJDB_482	KL_meg_bin.4	5.73364	1.7898	5.90279	4.19395	0	0	0	0	0	0
CBAJDB_482_k141_221232_5	CBAJDB_482	KL_meg_bin.4	9.21261	2.8484	7.51526	3.95527	0	0	0	0.106403	0	0
CBAJDB_482_k141_221232_7	CBAJDB_482	KL_meg_bin.4	5.73502	1.74722	5.40895	4.80384	0	0	12.3332	0.0626573	0	0
CBAJDB_482_k141_221232_8	CBAJDB_482	KL_meg_bin.4	16.8381	5.56115	13.8646	13.0438	0	0	0	0	0	0
CBAJDB_482_k141_221232_11	CBAJDB_482	KL_meg_bin.4	3.64717	1.54171	2.3728	1.84644	0	0	0	0	0	0
CBAJDB_482_k141_221232_12	CBAJDB_482	KL_meg_bin.4	3.25002	2.05631	2.86861	2.43692	0	0	0	0	0	0
CBAJDB_482_k141_221232_15	CBAJDB_482	KL_meg_bin.4	6.64426	1.13698	3.85693	3.43954	0	0	0	0	0	0
CBAJDB_482_k141_221232_16	CBAJDB_482	KL_meg_bin.4	36.6042	5.12211	23.7251	16.7145	0	0	0	0	0	0
CBAJDB_482_k141_221232_18	CBAJDB_482	KL_meg_bin.4	5.84004	0.482761	3.20361	2.23961	0	0	0	0	0	0
CBAJDB_482_k141_221232_19	CBAJDB_482	KL_meg_bin.4	13.9781	2.96595	7.82541	6.56386	0	0	0	0	0	0
CBAJDB_482_k141_221232_20	CBAJDB_482	KL_meg_bin.4	28.5267	8.17149	21.46	13.1198	0	0	0	0	0	0
CBAJDB_482_k141_221232_25	CBAJDB_482	KL_meg_bin.4	6.62474	2.02349	3.81344	5.01751	0	0	0	0	0	0
CBAJDB_482_k141_221232_26	CBAJDB_482	KL_meg_bin.4	16.0495	1.64696	7.37395	8.26423	0	0	0	0.134231	0	0
CBAJDB_482_k141_221232_27	CBAJDB_482	KL_meg_bin.4	8.72469	1.23302	8.98506	4.76959	0	0	0	0	0	0
CBAJDB_482_k141_221232_35	CBAJDB_482	KL_meg_bin.4	28.5215	5.90872	11.2083	9.65274	0	0	0	0	0	0
CBAJDB_482_k141_221232_36	CBAJDB_482	KL_meg_bin.4	25.5727	8.57403	11.3543	8.1083	0	29.6485	0	0	0	0
CBAJDB_482_k141_221232_43	CBAJDB_482	KL_meg_bin.4	3.36832	1.75856	4.07741	1.7482	0	0	0	0	0	0
CBAJDB_482_k141_221232_45	CBAJDB_482	KL_meg_bin.4	2.88874	0.589819	2.52881	1.45888	0	0	0	0	0	0
CBAJDB_482_k141_221232_47	CBAJDB_482	KL_meg_bin.4	7.0833	2.73756	5.20043	3.25016	0	0	0	0	0	0
CBAJDB_482_k141_221232_48	CBAJDB_482	KL_meg_bin.4	3.96553	3.52498	7.00898	4.62875	0	0	0	0	0	0
CBAJDB_482_k141_221232_49	CBAJDB_482	KL_meg_bin.4	4.53247	2.95469	5.71686	4.5388	0	0	0	0	0	0
CBAJDB_482_k141_221232_50	CBAJDB_482	KL_meg_bin.4	7.86492	2.90147	3.82765	5.28802	0	0	0	0	0	0
CBAJDB_482_k141_221232_52	CBAJDB_482	KL_meg_bin.4	4.6613	0.822424	3.05393	1.52269	0	0	0	0	0	0
CBAJDB_482_k141_221232_54	CBAJDB_482	KL_meg_bin.4	19.0679	2.86587	10.0818	8.20779	0	0	0	0	0	0
CBAJDB_482_k141_221232_55	CBAJDB_482	KL_meg_bin.4	12.1896	1.4877	11.9936	7.87589	0	0	0	0	0	0
CBAJDB_482_k141_221232_56	CBAJDB_482	KL_meg_bin.4	13.9324	1.69924	7.06461	9.49186	0	0	0	0	0	0
CBAJDB_482_k141_221232_57	CBAJDB_482	KL_meg_bin.4	7.58704	2.47724	5.13543	6.81834	0	0	0	0	0	0
CBAJDB_482_k141_221232_58	CBAJDB_482	KL_meg_bin.4	12.4954	2.53534	5.34215	6.71107	0	0	9.321	0	0	0
CBAJDB_482_k141_221232_59	CBAJDB_482	KL_meg_bin.4	13.9064	3.39641	10.11	7.34644	0	0	0	0	0	0
CBAJDB_482_k141_221232_60	CBAJDB_482	KL_meg_bin.4	9.49968	1.66295	8.57566	4.72328	0	0	0	0	0	0
CBAJDB_482_k141_221232_61	CBAJDB_482	KL_meg_bin.4	11.5114	1.2111	10.6513	5.04516	0	0	0	0	0	0
CBAJDB_482_k141_221232_62	CBAJDB_482	KL_meg_bin.4	18.1668	2.65241	11.1834	5.44345	0	0	0	0	0	0
CBAJDB_482_k141_221232_63	CBAJDB_482	KL_meg_bin.4	3.67173	0.939643	2.47917	2.23677	0	0	0	0	0	0
CBAJDB_482_k141_221232_64	CBAJDB_482	KL_meg_bin.4	2.35208	1.18531	2.03003	2.07905	0	0	0	0	0	0
CBAJDB_482_k141_221232_66	CBAJDB_482	KL_meg_bin.4	9.59281	2.03239	9.76212	6.34987	0	0	0	0	0	0
CBAJDB_482_k141_221232_68	CBAJDB_482	KL_meg_bin.4	5.11617	0.519041	6.84724	5.22535	0	0	0	0.155112	0	0
CBAJDB_482_k141_221232_69	CBAJDB_482	KL_meg_bin.4	3.90921	0	3.76004	1.87475	0	0	0	0	0	0
CBAJDB_482_k141_221232_70	CBAJDB_482	KL_meg_bin.4	9.46004	0.673496	5.80475	3.9279	0	0	0	0	0	0
CBAJDB_482_k141_221232_71	CBAJDB_482	KL_meg_bin.4	6.0782	4.36263	2.95139	3.14546	0	0	0	0	0	0
CBAJDB_482_k141_221232_72	CBAJDB_482	KL_meg_bin.4	15.98	4.30361	7.82787	7.84345	0	0	0	0.0876887	0	0
CBAJDB_482_k141_221232_73	CBAJDB_482	KL_meg_bin.4	15.8548	2.34289	7.92504	3.56615	0	0	0	0	0	0
CBAJDB_482_k141_221232_74	CBAJDB_482	KL_meg_bin.4	11.0342	1.8153	7.09558	4.20119	0	0	0	0	0	0
CBAJDB_482_k141_221232_75	CBAJDB_482	KL_meg_bin.4	6.39521	2.35928	7.95386	7.37118	0	0	0	0	0	0
CBAJDB_482_k141_221232_77	CBAJDB_482	KL_meg_bin.4	9.30337	1.51014	3.3941	6.11617	0	0	0	0	0	0
CBAJDB_482_k141_221232_78	CBAJDB_482	KL_meg_bin.4	9.96177	0.855562	6.77199	10.6923	0	0	0	0	0	0
CBAJDB_482_k141_221232_80	CBAJDB_482	KL_meg_bin.4	3.64861	1.48062	4.34056	3.85498	0	0	0	0	0	0
CBAJDB_482_k141_221232_82	CBAJDB_482	KL_meg_bin.4	13.2274	2.53879	12.2272	13.7237	0	0	0	0	0	0
CBAJDB_482_k141_221232_83	CBAJDB_482	KL_meg_bin.4	4.73998	1.25944	5.33682	2.62327	0	0	0	0	0	0
CBAJDB_482_k141_221232_84	CBAJDB_482	KL_meg_bin.4	1.18163	0.154681	0.816227	1.61092	0	0	0	0	0	0
CBAJDB_482_k141_221232_85	CBAJDB_482	KL_meg_bin.4	1.39122	0.161304	0.756601	1.34392	0	0	0	0	0	0
CBAJDB_482_k141_221232_87	CBAJDB_482	KL_meg_bin.4	15.9309	3.12815	16.2011	10.3164	0	0	0	0	0	0
CBAJDB_482_k141_221232_88	CBAJDB_482	KL_meg_bin.4	9.52886	1.90315	6.01035	3.06313	0	0	0	0	0	0
CBAJDB_482_k141_221232_94	CBAJDB_482	KL_meg_bin.4	13.2265	3.34231	3.63111	4.91412	0	0	0	0	0	0
CBAJDB_482_k141_221232_95	CBAJDB_482	KL_meg_bin.4	20.8202	3.37087	10.7108	11.2112	0	0	0	0	2.39316	0
CBAJDB_482_k141_221232_96	CBAJDB_482	KL_meg_bin.4	3.8165	1.11622	3.06776	3.34213	0	0	0	0	0	0
CBAJDB_482_k141_221232_97	CBAJDB_482	KL_meg_bin.4	9.06143	1.24842	5.38995	3.90049	0	0	0	0	0	0
CBAJDB_482_k141_221232_98	CBAJDB_482	KL_meg_bin.4	19.0692	8.40922	14.3759	9.34816	0	0	0	0	0	0
CBAJDB_482_k141_221232_99	CBAJDB_482	KL_meg_bin.4	71.1239	18.1664	47.4416	38.804	0	0	0	0	0	0
CBAJDB_482_k141_221232_101	CBAJDB_482	KL_meg_bin.4	12.8615	3.55639	7.60804	5.40553	0	0	0	0	0	0
CBAJDB_482_k141_221232_102	CBAJDB_482	KL_meg_bin.4	15.0744	2.78058	8.42319	8.68746	0	0	0	0	0	0
CBAJDB_482_k141_221232_103	CBAJDB_482	KL_meg_bin.4	19.1007	10.3349	16.9666	8.25181	0	0	0	0	0	0
CBAJDB_482_k141_221232_104	CBAJDB_482	KL_meg_bin.4	8.59182	2.70804	4.86253	2.70277	0	0	0	0	0	0
CBAJDB_482_k141_221232_105	CBAJDB_482	KL_meg_bin.4	14.075	1.52992	6.57813	5.84222	0	0	0	0	0	0
CBAJDB_482_k141_221232_106	CBAJDB_482	KL_meg_bin.4	11.9572	3.01555	5.5453	3.28329	0	0	0	0	0	0
CBAJDB_482_k141_221232_110	CBAJDB_482	KL_meg_bin.4	5.19416	2.46861	12.1914	7.31724	0	0	0	0	0	0
CBAJDB_482_k141_221232_111	CBAJDB_482	KL_meg_bin.4	5.56222	2.28989	5.61013	4.59924	0	0	0	0	0	0
CBAJDB_482_k141_221232_112	CBAJDB_482	KL_meg_bin.4	6.18484	1.3659	4.20444	3.73408	0	0	0	0	0	0
CBAJDB_482_k141_221232_113	CBAJDB_482	KL_meg_bin.4	5.07049	5.00504	3.42362	5.21248	0	0	0	0	0	0
CBAJDB_482_k141_221232_123	CBAJDB_482	KL_meg_bin.4	1.24474	0.538797	2.25082	1.12226	0	0	0	0	0	0
CBAJDB_482_k141_221232_124	CBAJDB_482	KL_meg_bin.4	12.0183	3.42832	5.05762	5.98908	0	0	0	0	0	0
CBAJDB_482_k141_221232_125	CBAJDB_482	KL_meg_bin.4	8.05796	2.42219	5.17347	4.14424	0	0	0	0	0	0
CBAJDB_482_k141_221232_126	CBAJDB_482	KL_meg_bin.4	141.432	24.1462	70.1059	37.4787	0	0	0	0.0693839	1.70328	0
CBAJDB_482_k141_221232_127	CBAJDB_482	KL_meg_bin.4	9.18975	1.30851	6.61708	9.19849	0	0	0	0	0	0
CBAJDB_482_k141_221232_128	CBAJDB_482	KL_meg_bin.4	15.7743	2.08171	10.7102	7.58798	0	0	0	0.186632	0	0
CBAJDB_482_k141_221232_131	CBAJDB_482	KL_meg_bin.4	7.78234	1.7545	2.8932	2.62663	0	0	0	0	0	0
CBAJDB_482_k141_221232_132	CBAJDB_482	KL_meg_bin.4	18.4283	2.39032	8.7092	4.44534	0	0	0	0	0	0
CBAJDB_482_k141_221232_133	CBAJDB_482	KL_meg_bin.4	7.31179	5.70607	8.58693	4.35788	0	38.1471	0	0	0	0
CBAJDB_482_k141_221232_134	CBAJDB_482	KL_meg_bin.4	22.4708	3.55507	10.3178	12.7733	0	0	0	0.318722	0	0
CBAJDB_482_k141_221232_144	CBAJDB_482	KL_meg_bin.4	6.54528	1.40535	4.44947	5.41529	0	0	0	0	0	0
CBAJDB_482_k141_221232_146	CBAJDB_482	KL_meg_bin.4	25.7672	9.42653	18.116	13.2108	0	0	0	0.0521676	0	0
CBAJDB_482_k141_221232_147	CBAJDB_482	KL_meg_bin.4	28.6495	14.0368	13.3801	13.2566	0	0	0	0.0390819	0	0
CBAJDB_482_k141_221232_148	CBAJDB_482	KL_meg_bin.4	14.8923	3.81114	15.8013	8.2217	0	0	0	0	0	0
CBAJDB_482_k141_221232_149	CBAJDB_482	KL_meg_bin.4	12.4154	1.62523	4.96867	3.70757	0	0	0	0	0	0
CBAJDB_482_k141_221232_150	CBAJDB_482	KL_meg_bin.4	10.2091	1.19611	8.22433	7.47413	0	0	0	0	0	0
CBAJDB_482_k141_221232_151	CBAJDB_482	KL_meg_bin.4	5.67738	1.19168	2.21254	2.34424	0	0	0	0	0	0
CBAJDB_482_k141_221232_153	CBAJDB_482	KL_meg_bin.4	16.1587	3.16121	12.4712	7.61917	0	0	0	0	0	0
CBAJDB_482_k141_221232_154	CBAJDB_482	KL_meg_bin.4	18.827	5.00244	13.1185	9.28286	0	0	0	0	0	0
CBAJDB_482_k141_221232_155	CBAJDB_482	KL_meg_bin.4	8.58891	1.13163	5.44063	5.18554	0	0	0	0	0	0
CBAJDB_482_k141_221232_156	CBAJDB_482	KL_meg_bin.4	19.4808	1.19779	13.1678	16.2166	0	0	0	0	0	0
CBAJDB_482_k141_221232_158	CBAJDB_482	KL_meg_bin.4	14.6846	3.99555	11.1443	10.9379	0	34.3436	0	0	0	0
CBAJDB_482_k141_221232_160	CBAJDB_482	KL_meg_bin.4	7.41712	2.0066	3.26479	3.76158	0	0	17.7051	0	0	0
CBAJDB_482_k141_221232_162	CBAJDB_482	KL_meg_bin.4	0.958004	0.051835	0.957337	1.67348	0	0	0	0	0	0
CBAJDB_482_k141_221232_163	CBAJDB_482	KL_meg_bin.4	2.8044	0.361281	5.95757	5.26757	0	0	0	0	0	0
CBAJDB_482_k141_221232_164	CBAJDB_482	KL_meg_bin.4	1.32926	0.179806	2.60922	1.87259	0	0	0	0	0	0
CBAJDB_482_k141_221232_170	CBAJDB_482	KL_meg_bin.4	1.60404	0	2.58174	2.39261	0	0	0	0	0	0
CBAJDB_482_k141_221232_171	CBAJDB_482	KL_meg_bin.4	3.66271	0.283113	6.536	6.11808	0	0	0	0	0	0
CBAJDB_482_k141_221232_176	CBAJDB_482	KL_meg_bin.4	443.188	62.2849	233.567	154.058	0	0	0	0	0	0
CBAJDB_482_k141_221232_177	CBAJDB_482	KL_meg_bin.4	47.7331	14.8324	28.9989	17.9738	0	0	0	0.0988672	0	0
CBAJDB_482_k141_221232_179	CBAJDB_482	KL_meg_bin.4	1.9227	0.838967	1.25434	1.74748	0	0	0	0	0	0
CBAJDB_482_k141_221232_181	CBAJDB_482	KL_meg_bin.4	20.402	3.81428	8.48505	7.47739	0	0	0	0	0	0
CBAJDB_482_k141_221232_182	CBAJDB_482	KL_meg_bin.4	12.6305	1.9464	7.13254	5.40553	0	0	0	0	0	0
CBAJDB_482_k141_221232_183	CBAJDB_482	KL_meg_bin.4	9.22603	1.83191	5.13543	2.62327	0	0	0	0	0	0
CBAJDB_482_k141_221232_184	CBAJDB_482	KL_meg_bin.4	12.2146	1.37688	6.38488	3.25896	0	0	0	0	0	0
CBAJDB_482_k141_221232_185	CBAJDB_482	KL_meg_bin.4	7.36193	1.81061	5.89181	3.20561	0	0	0	0	0	0
CBAJDB_482_k141_221232_188	CBAJDB_482	KL_meg_bin.4	17.5904	6.12352	10.3863	11.1147	0	0	0	0.0784272	0	0
CBAJDB_482_k141_221232_189	CBAJDB_482	KL_meg_bin.4	269.591	59.5107	138.125	93.8978	0	0	0	0	0	0
CBAJDB_482_k141_221232_190	CBAJDB_482	KL_meg_bin.4	456.589	67.3978	223.813	177.293	0	174.794	0	0.520897	12.7873	0
CBAJDB_482_k141_221232_191	CBAJDB_482	KL_meg_bin.4	123.507	59.0409	50.7837	31.0818	0	0	0	0	0	0
CBAJDB_482_k141_221232_193	CBAJDB_482	KL_meg_bin.4	3.33044	0.346541	2.53978	3.84964	0	0	0	0.207122	0	0
CBAJDB_482_k141_221232_199	CBAJDB_482	KL_meg_bin.4	1.45037	0.41303	1.81624	2.36582	0	0	0	0	0	0
CBAJDB_482_k141_221232_212	CBAJDB_482	KL_meg_bin.4	8.70608	1.06316	2.30159	1.7886	0	0	0	0	0	0
CBAJDB_482_k141_221232_214	CBAJDB_482	KL_meg_bin.4	1.14604	0.516744	1.36339	1.4351	0	0	0	0	0	0
CBAJDB_482_k141_221232_215	CBAJDB_482	KL_meg_bin.4	15.4025	1.27933	8.84033	9.32645	0	0	0	0	0	0
CBAJDB_482_k141_221232_219	CBAJDB_482	KL_meg_bin.4	6.3076	1.68866	6.72217	5.27595	0	0	0	0	0	0
CBAJDB_482_k141_221232_220	CBAJDB_482	KL_meg_bin.4	13.6345	6.32334	9.73211	8.23177	0	0	0	0.0590526	0	0
CBAJDB_482_k141_221232_221	CBAJDB_482	KL_meg_bin.4	8.08162	1.99973	6.2141	4.85943	0	0	0	0	0	0
CBAJDB_482_k141_221232_222	CBAJDB_482	KL_meg_bin.4	3.64927	1.49964	3.6819	1.49672	0	0	0	0	0	0
CBAJDB_482_k141_221232_224	CBAJDB_482	KL_meg_bin.4	3.50957	1.30551	3.75763	3.46086	0	0	0	0	0	0
CBAJDB_482_k141_221232_226	CBAJDB_482	KL_meg_bin.4	3.37045	1.10221	1.54217	1.30442	0	0	0	0	0	0
CBAJDB_482_k141_221232_228	CBAJDB_482	KL_meg_bin.4	2.31967	0.980556	1.98346	2.04239	0	0	0	0	0	0
CBAJDB_482_k141_221232_230	CBAJDB_482	KL_meg_bin.4	4.82926	2.53299	3.51742	4.30406	0	0	0	0	0	0
CBAJDB_482_k141_221232_231	CBAJDB_482	KL_meg_bin.4	13.349	2.57957	11.3433	8.30368	0	0	0	0	0	0
CBAJDB_482_k141_221232_232	CBAJDB_482	KL_meg_bin.4	9.03048	3.35587	4.0139	4.05415	0	0	0	0	0	0
CBAJDB_482_k141_221232_238	CBAJDB_482	KL_meg_bin.4	20.2716	6.61043	9.58182	4.5896	0	0	0	0	0	0
CBAJDB_482_k141_221232_239	CBAJDB_482	KL_meg_bin.4	9.28633	3.97987	7.9848	4.01529	0	0	0	0	0	0
CBAJDB_482_k141_221232_246	CBAJDB_482	KL_meg_bin.4	8.60138	2.6097	10.4239	9.1728	0	0	0	0	0	0
CBAJDB_482_k141_221232_247	CBAJDB_482	KL_meg_bin.4	8.97887	3.42567	10.2709	8.27046	0	0	0	0	0	0
CBAJDB_482_k141_221232_248	CBAJDB_482	KL_meg_bin.4	8.15389	3.56841	5.99133	7.09476	0	0	0	0	0	0
CBAJDB_482_k141_221232_249	CBAJDB_482	KL_meg_bin.4	14.2556	3.85665	14.5212	11.6729	0	0	0	0	0	0
CBAJDB_482_k141_221232_250	CBAJDB_482	KL_meg_bin.4	14.7219	5.62544	13.457	15.701	0	0	0	0	0	0
CBAJDB_482_k141_221232_255	CBAJDB_482	KL_meg_bin.4	0.867692	0.260825	1.54837	1.42608	0	0	0	0	0	0
CBAJDB_482_k141_221232_267	CBAJDB_482	KL_meg_bin.4	4.38494	1.39563	2.80553	2.90694	0	0	0	0	0	0
CBAJDB_482_k141_221271_2	CBAJDB_482	KL_meg_bin.4	62.7147	15.6188	6.41493	8.83491	0	0	0	0	0	0
CBAJDB_482_k141_221271_3	CBAJDB_482	KL_meg_bin.4	113.315	26.763	21.3976	12.6692	0	0	0	0	0	0
CBAJDB_482_k141_221271_4	CBAJDB_482	KL_meg_bin.4	28.1661	8.28257	1.27475	4.52857	0	0	0	0	0	0
CBAJDB_482_k141_221271_5	CBAJDB_482	KL_meg_bin.4	47.4568	9.17055	7.24227	5.84733	0	0	0	0	0	0
CBAJDB_482_k141_221271_6	CBAJDB_482	KL_meg_bin.4	59.7813	3.57311	3.63863	7.24655	0	0	0	0	0	0
CBAJDB_482_k141_221271_8	CBAJDB_482	KL_meg_bin.4	38.5019	7.00069	4.1979	4.19776	0	0	0	0	0	0
CBAJDB_482_k141_221271_9	CBAJDB_482	KL_meg_bin.4	24.695	6.04963	4.16386	1.36964	0	0	0	0	0	0
CBAJDB_482_k141_221271_10	CBAJDB_482	KL_meg_bin.4	13.0188	0	16.7105	17.8576	0	0	0	0	0	0
CBAJDB_482_k141_221271_14	CBAJDB_482	KL_meg_bin.4	4.90474	0.479607	5.41311	3.57964	0	0	0	0	0	0
CBAJDB_482_k141_221271_17	CBAJDB_482	KL_meg_bin.4	10.217	4.18463	7.36054	4.64478	0	0	0	0.0493637	0	0
CBAJDB_482_k141_221271_18	CBAJDB_482	KL_meg_bin.4	5.31294	2.29576	6.67167	3.22253	0	0	0	0	0	0
CBAJDB_482_k141_221271_19	CBAJDB_482	KL_meg_bin.4	14.9557	1.5326	5.79589	5.2672	0	0	0	0	0	0
CBAJDB_482_k141_221271_20	CBAJDB_482	KL_meg_bin.4	16.144	1.66156	10.2291	7.16892	0	0	0	0	0	0
CBAJDB_482_k141_221271_21	CBAJDB_482	KL_meg_bin.4	5.82223	2.5877	2.67161	3.16364	7.74873	0	0	0	0	0
CBAJDB_482_k141_221271_23	CBAJDB_482	KL_meg_bin.4	2.17437	0.778561	1.52161	1.89194	0	0	0	0	0	0
CBAJDB_482_k141_227418_2	CBAJDB_482	KL_meg_bin.4	25.2997	2.67363	13.3559	14.145	0	0	0	0	0	0
CBAJDB_482_k141_227418_3	CBAJDB_482	KL_meg_bin.4	29.0331	6.4593	19.6176	18.3872	0	0	0	0	0	0
CBAJDB_482_k141_227418_4	CBAJDB_482	KL_meg_bin.4	46.4882	4.4917	34.8946	10.5252	0	0	0	0	0	0
CBAJDB_482_k141_227418_5	CBAJDB_482	KL_meg_bin.4	4.50112	3.75679	3.41792	4.18232	0	0	0	0	0	0
CBAJDB_482_k141_227418_6	CBAJDB_482	KL_meg_bin.4	8.90055	0.40132	19.0593	8.35907	0	0	0	0	0	0
CBAJDB_482_k141_227418_8	CBAJDB_482	KL_meg_bin.4	12.1924	0.594322	3.65883	5.10637	0	0	0	0	0	0
CBAJDB_482_k141_227418_9	CBAJDB_482	KL_meg_bin.4	6.66929	1.35939	4.23877	4.76202	0	0	0	0	0	0
CBAJDB_482_k141_227418_10	CBAJDB_482	KL_meg_bin.4	63.4739	33.107	45.5949	29.5536	0	0	16.0504	0.244627	0	0
CBAJDB_482_k141_227418_11	CBAJDB_482	KL_meg_bin.4	47.9178	12.5695	26.6465	17.2912	6.46039	0	0	0	0	0
CBAJDB_482_k141_230880_3	CBAJDB_482	KL_meg_bin.4	3.44357	0.554531	4.48679	2.19455	0	0	0	0.198861	0	0
CBAJDB_482_k141_234396_5	CBAJDB_482	KL_meg_bin.4	29.0989	4.68177	13.2675	12.2798	0	0	0	0	0	0
CBAJDB_482_k141_234396_8	CBAJDB_482	KL_meg_bin.4	18.0587	5.13092	13.047	9.40934	0	0	0	0	0	0
CBAJDB_482_k141_234990_8	CBAJDB_482	KL_meg_bin.4	568.061	117.63	461.444	291.722	0	0	0	0	0	0
CBAJDB_482_k141_234990_9	CBAJDB_482	KL_meg_bin.4	20.6125	4.45401	10.9681	8.44228	0	0	0	0	0	0
CBAJDB_482_k141_234990_10	CBAJDB_482	KL_meg_bin.4	49.7017	17.194	38.3989	25.1498	6.65275	0	17.0461	0.0866008	0	0
CBAJDB_482_k141_234990_11	CBAJDB_482	KL_meg_bin.4	16.3163	2.433	11.7687	9.41142	0	0	0	0	0	0
CBAJDB_482_k141_234990_12	CBAJDB_482	KL_meg_bin.4	58.0999	4.22333	37.9505	26.3902	0	0	0	0	0	0
CBAJDB_482_k141_234990_13	CBAJDB_482	KL_meg_bin.4	2.44523	0.678485	3.50567	2.64977	0	0	0	0	0	0
CBAJDB_482_k141_234990_17	CBAJDB_482	KL_meg_bin.4	16.1352	3.25758	12.176	8.82074	0	0	0	0	0	0
CBAJDB_482_k141_234990_18	CBAJDB_482	KL_meg_bin.4	7.86143	2.46861	3.34012	4.74632	0	0	0	0	0	0
CBAJDB_482_k141_234990_19	CBAJDB_482	KL_meg_bin.4	8.25517	1.24074	3.40998	4.52256	0	0	0	0	0	0
CBAJDB_482_k141_234990_20	CBAJDB_482	KL_meg_bin.4	13.3718	2.49035	5.53312	3.82209	0	0	0	0	0	0
CBAJDB_482_k141_234990_21	CBAJDB_482	KL_meg_bin.4	14.6642	3.71924	13.9562	5.42275	0	0	0	0	0	0
CBAJDB_482_k141_234990_22	CBAJDB_482	KL_meg_bin.4	12.1909	2.97367	7.60804	8.72768	0	0	0	0.242362	0	0
CBAJDB_482_k141_234990_25	CBAJDB_482	KL_meg_bin.4	12.9326	1.67176	7.66638	5.3475	0	0	0	0.107056	0	0
CBAJDB_482_k141_234990_26	CBAJDB_482	KL_meg_bin.4	64.342	15.8244	47.04	25.1599	0	0	0	0.0945803	0	0
CBAJDB_482_k141_234990_27	CBAJDB_482	KL_meg_bin.4	68.5815	6.1975	38.6647	34.0871	13.3386	0	0	0	0	0
CBAJDB_482_k141_235061_1	CBAJDB_482	KL_meg_bin.4	11.0389	1.68495	4.44559	2.35988	0	0	0	0	0	0
CBAJDB_482_k141_235061_2	CBAJDB_482	KL_meg_bin.4	13.2127	3.42763	6.8903	4.5896	0	0	0	0	0	0
CBAJDB_482_k141_235061_3	CBAJDB_482	KL_meg_bin.4	8.93876	4.71855	5.1873	8.29258	0	0	0	0.264395	0	0
CBAJDB_482_k141_235061_4	CBAJDB_482	KL_meg_bin.4	33.7667	2.20592	22.5959	14.1895	0	0	0	0	0	0
CBAJDB_482_k141_235061_7	CBAJDB_482	KL_meg_bin.4	6.176	1.39236	6.9901	1.69175	0	0	0	0	0	0
CBAJDB_482_k141_242098_2	CBAJDB_482	KL_meg_bin.4	2.51519	0.712099	2.29633	2.63684	0	0	0	0	0	0
CBAJDB_482_k141_242098_7	CBAJDB_482	KL_meg_bin.4	2.86101	1.25207	2.10222	2.2523	0	0	0	0	0	0
CBAJDB_482_k141_242098_8	CBAJDB_482	KL_meg_bin.4	56.2026	41.6759	41.0834	24.8019	0	0	0	0	10.0794	0
CBAJDB_482_k141_242098_9	CBAJDB_482	KL_meg_bin.4	15.7435	5.49573	7.75349	6.9159	0	0	0	0	0	0
CBAJDB_482_k141_242098_10	CBAJDB_482	KL_meg_bin.4	13.144	2.80731	6.91308	4.67786	0	0	0	0	0	0
CBAJDB_482_k141_242098_11	CBAJDB_482	KL_meg_bin.4	15.1139	1.96041	6.52704	5.83331	0	0	0	0	0	0
CBAJDB_482_k141_242098_12	CBAJDB_482	KL_meg_bin.4	4.16369	3.31303	3.0594	2.41524	0	0	0	0	0	0
CBAJDB_482_k141_242098_13	CBAJDB_482	KL_meg_bin.4	10.0585	0.944856	5.65063	5.7073	13.0149	0	0	0	0	0
CBAJDB_482_k141_242098_15	CBAJDB_482	KL_meg_bin.4	1.08461	0.63576	2.23653	1.42608	0	0	0	0	0	0
CBAJDB_482_k141_242098_16	CBAJDB_482	KL_meg_bin.4	4.91339	0.949465	6.47147	4.69688	0	0	0	0	0	0
CBAJDB_482_k141_242098_17	CBAJDB_482	KL_meg_bin.4	5.07312	1.24769	2.19463	3.24852	0	0	0	0	0	0
CBAJDB_482_k141_242098_18	CBAJDB_482	KL_meg_bin.4	25.1157	4.2467	10.2709	5.89694	0	0	0	0	0	0
CBAJDB_482_k141_242098_20	CBAJDB_482	KL_meg_bin.4	5.07312	0.623847	4.06006	3.89822	0	0	0	0	0	0
CBAJDB_482_k141_242098_22	CBAJDB_482	KL_meg_bin.4	16.9212	3.1187	11.461	6.95991	0	0	0	0	0	0
CBAJDB_482_k141_249978_1	CBAJDB_482	KL_meg_bin.4	8.68434	0.249939	3.07741	2.73313	0	0	0	0	0	0
CBAJDB_482_k141_249978_2	CBAJDB_482	KL_meg_bin.4	12.8531	4.74939	5.96709	5.47619	0	0	0	0.0760351	0	0
CBAJDB_482_k141_249978_3	CBAJDB_482	KL_meg_bin.4	69.6816	18.3153	31.9351	20.3372	4.39518	0	0	0.17164	0	0
CBAJDB_482_k141_252550_6	CBAJDB_482	KL_meg_bin.4	15.5742	1.60292	3.8264	6.9159	0	0	0	0	0	0
CBAJDB_482_k141_252550_7	CBAJDB_482	KL_meg_bin.4	20.5367	2.55865	17.1985	7.9941	0	0	0	0	0	0
CBAJDB_482_k141_252550_8	CBAJDB_482	KL_meg_bin.4	37.807	1.52659	27.5232	20.6682	0	0	0	0	0	0
CBAJDB_482_k141_252550_10	CBAJDB_482	KL_meg_bin.4	39.4312	5.3768	24.4004	14.5591	0	0	0	0	0	0
CBAJDB_482_k141_252550_13	CBAJDB_482	KL_meg_bin.4	5.71627	2.93294	1.87596	2.91566	0	0	0	0	0	0
CBAJDB_482_k141_252550_14	CBAJDB_482	KL_meg_bin.4	5.83347	1.05211	2.46747	4.01763	0	0	0	0	0	0
CBAJDB_482_k141_252550_16	CBAJDB_482	KL_meg_bin.4	1003.57	51.0758	547.536	403.402	0	0	0	0.247519	12.1525	0
CBAJDB_482_k141_252550_17	CBAJDB_482	KL_meg_bin.4	129.628	54.1608	67.1327	50.0599	11.6568	0	0	0.15174	0	0
CBAJDB_482_k141_252550_18	CBAJDB_482	KL_meg_bin.4	695.508	139.628	363.478	319.719	0	70.1268	0	0.417965	0	0
CBAJDB_482_k141_252550_19	CBAJDB_482	KL_meg_bin.4	160.37	81.9373	83.1056	59.5044	21.6215	0	0	0.562905	0	0
CBAJDB_482_k141_255458_3	CBAJDB_482	KL_meg_bin.4	1.70539	1.63402	2.95868	2.40246	0	0	0	0	0	0
CBAJDB_482_k141_255458_4	CBAJDB_482	KL_meg_bin.4	9.73388	2.60793	6.2095	5.89574	0	0	0	0	0	0
CBAJDB_482_k141_256885_1	CBAJDB_482	KL_meg_bin.4	40.1758	2.69798	21.6942	14.049	0	0	0	0	0	0
CBAJDB_482_k141_256885_2	CBAJDB_482	KL_meg_bin.4	44.0579	7.57543	18.7163	15.1404	0	0	7.72731	0.117773	0	0
CBAJDB_482_k141_256885_3	CBAJDB_482	KL_meg_bin.4	38.6172	5.3235	14.0456	6.93017	0	0	0	0	0	0
CBAJDB_482_k141_256885_5	CBAJDB_482	KL_meg_bin.4	7.89086	2.13477	4.52801	3.26947	0	0	0	0	0	1.94733
CBAJDB_482_k141_256885_6	CBAJDB_482	KL_meg_bin.4	8.117	2.24585	5.2671	4.28804	0	0	0	0	0	0
CBAJDB_482_k141_256885_7	CBAJDB_482	KL_meg_bin.4	25.9784	6.31266	20.9118	15.34	0	0	0	0	0	0
CBAJDB_482_k141_258392_1	CBAJDB_482	KL_meg_bin.4	9.07983	1.04086	10.0695	8.23838	0	0	0	0	0	0
CBAJDB_482_k141_258392_2	CBAJDB_482	KL_meg_bin.4	2.79402	1.13383	2.45969	2.2042	0	0	0	0	0	0
CBAJDB_482_k141_258392_3	CBAJDB_482	KL_meg_bin.4	7.00334	2.0698	4.27077	4.47697	0	0	0	0	0	0
CBAJDB_482_k141_258392_5	CBAJDB_482	KL_meg_bin.4	2.64196	0.638165	2.245	13.5581	0	0	0	0	0	0
CBAJDB_482_k141_262923_4	CBAJDB_482	KL_meg_bin.4	10.266	0.682949	7.30772	4.74169	0	0	0	0	0	0
CBAJDB_482_k141_262923_5	CBAJDB_482	KL_meg_bin.4	3.68954	1.10906	3.70648	3.11858	0	0	0	0	0	0
CBAJDB_482_k141_262923_6	CBAJDB_482	KL_meg_bin.4	5.53432	0.998156	3.24805	2.28696	6.87451	0	0	0	0	0
CBAJDB_482_k141_262923_8	CBAJDB_482	KL_meg_bin.4	5.97035	1.36112	4.14984	1.98455	0	0	0	0	0	0
CBAJDB_482_k141_264837_1	CBAJDB_482	KL_meg_bin.4	12.0754	2.83647	8.43001	3.8708	0	0	0	0	0	0
CBAJDB_482_k141_264837_4	CBAJDB_482	KL_meg_bin.4	18.8914	6.44821	15.5428	14.4258	0	0	0	0	0	0
CBAJDB_482_k141_264837_5	CBAJDB_482	KL_meg_bin.4	12.0953	6.48801	9.92353	9.10715	0	0	0	0	0	0
CBAJDB_482_k141_264837_6	CBAJDB_482	KL_meg_bin.4	20.9129	3.25444	15.4118	13.5573	0	0	0	0	0	0
CBAJDB_482_k141_264837_7	CBAJDB_482	KL_meg_bin.4	43.6104	4.04253	22.2535	24.6368	0	0	0	0	0	0
CBAJDB_482_k141_264837_8	CBAJDB_482	KL_meg_bin.4	28.2886	4.47259	23.1641	20.357	0	0	0	0	0	0
CBAJDB_482_k141_264837_9	CBAJDB_482	KL_meg_bin.4	13.3171	3.20584	12.3519	8.58526	0	0	0	0	0	0
CBAJDB_482_k141_264837_10	CBAJDB_482	KL_meg_bin.4	14.8166	2.82646	8.36131	6.15481	0	0	0	0	0	0
CBAJDB_482_k141_264837_11	CBAJDB_482	KL_meg_bin.4	10.7749	0.922466	5.19222	5.37991	0	0	0	0	0	0
CBAJDB_482_k141_264837_12	CBAJDB_482	KL_meg_bin.4	18.2366	1.97763	9.15406	12.8996	0	0	0	0	0	0
CBAJDB_482_k141_264837_13	CBAJDB_482	KL_meg_bin.4	18.3515	1.88058	9.75814	9.20507	0	0	0	0	0	0
CBAJDB_482_k141_264837_14	CBAJDB_482	KL_meg_bin.4	14.6129	1.10935	8.69209	6.40682	0	0	0	0	0	0
CBAJDB_482_k141_264837_15	CBAJDB_482	KL_meg_bin.4	6.38686	0.406559	1.96657	2.43461	0	0	0	0	0	0
CBAJDB_482_k141_264837_16	CBAJDB_482	KL_meg_bin.4	23.2467	0.712642	14.7286	12.617	0	0	0	0	0	0
CBAJDB_482_k141_264837_17	CBAJDB_482	KL_meg_bin.4	25.7605	1.31218	15.6435	11.2362	0	0	0	0	0	0
CBAJDB_482_k141_264837_18	CBAJDB_482	KL_meg_bin.4	17.4802	2.01849	10.3977	10.1103	0	0	0	0	0	0
CBAJDB_482_k141_265982_4	CBAJDB_482	KL_meg_bin.4	4.72401	0.771216	3.90809	2.83025	0	0	0	0	0	0
CBAJDB_482_k141_265982_5	CBAJDB_482	KL_meg_bin.4	6.57403	1.21766	3.92661	3.15109	0	0	0	0	0.812085	0
CBAJDB_482_k141_265982_7	CBAJDB_482	KL_meg_bin.4	2.36466	0.680561	1.7956	1.13403	0	0	0	0	0	0
CBAJDB_482_k141_265982_8	CBAJDB_482	KL_meg_bin.4	48.9017	6.73192	30.375	21.9473	0	0	0	0.262407	0	0
CBAJDB_482_k141_265982_9	CBAJDB_482	KL_meg_bin.4	19.6277	4.12602	19.0902	8.9677	0	0	0	0	3.94816	0
CBAJDB_482_k141_265982_11	CBAJDB_482	KL_meg_bin.4	9.26039	2.69798	7.73986	3.41191	0	0	0	0	0	0
CBAJDB_482_k141_265982_13	CBAJDB_482	KL_meg_bin.4	9.4614	2.66631	5.00255	3.33218	0	0	0	0	0	0
CBAJDB_482_k141_265982_17	CBAJDB_482	KL_meg_bin.4	6.33126	2.46544	5.59191	4.18929	0	0	0	0	0	0
CBAJDB_482_k141_265982_18	CBAJDB_482	KL_meg_bin.4	9.29765	2.1389	4.89088	5.43523	0	0	0	0	0	0
CBAJDB_482_k141_265982_20	CBAJDB_482	KL_meg_bin.4	24.2448	7.26568	29.4877	2.77681	0	0	0	0	1.46704	0
CBAJDB_482_k141_265982_21	CBAJDB_482	KL_meg_bin.4	21.9956	10.2235	24.4956	2.2523	0	0	0	0	0	0
CBAJDB_482_k141_265982_22	CBAJDB_482	KL_meg_bin.4	3.61404	2.35379	3.18476	3.20561	0	0	0	0	0	0
CBAJDB_482_k141_265982_23	CBAJDB_482	KL_meg_bin.4	4.71106	2.21654	5.36083	2.45269	0	0	0	0	0	0
CBAJDB_482_k141_265982_25	CBAJDB_482	KL_meg_bin.4	12.6731	0.714276	6.28187	6.32298	0	0	0	0	0	0
CBAJDB_482_k141_265982_26	CBAJDB_482	KL_meg_bin.4	8.9451	1.49549	4.30443	5.56915	0	0	0	0	0	0
CBAJDB_482_k141_270970_4	CBAJDB_482	KL_meg_bin.4	9.2757	2.57376	4.81004	5.69591	0	0	0	0	0	0
CBAJDB_482_k141_270970_6	CBAJDB_482	KL_meg_bin.4	11.2935	1.47337	5.18317	3.14964	0	0	0	0	0	0
CBAJDB_482_k141_270970_8	CBAJDB_482	KL_meg_bin.4	7.75256	0.15889	6.0088	2.81308	0	0	0	0	0	0
CBAJDB_482_k141_270970_9	CBAJDB_482	KL_meg_bin.4	3.66569	0.66607	2.27807	1.38735	0	0	0	0	0	0
CBAJDB_482_k141_270970_10	CBAJDB_482	KL_meg_bin.4	75.5078	12.7191	46.7781	60.2101	0	0	0	0	0	0
CBAJDB_482_k141_273544_1	CBAJDB_482	KL_meg_bin.4	12.5364	3.09291	9.84876	5.99792	0	0	0	0	0	0
CBAJDB_482_k141_273544_2	CBAJDB_482	KL_meg_bin.4	4.00579	0.712968	3.26059	3.41558	0	0	0	0	0	0
CBAJDB_482_k141_273544_7	CBAJDB_482	KL_meg_bin.4	22.8629	6.92055	16.7377	20.2707	0	0	0	0	0	0
CBAJDB_482_k141_276319_1	CBAJDB_482	KL_meg_bin.4	6.53195	5.63433	7.65809	19.4706	0	0	0	0	0	0
CBAJDB_482_k141_276319_3	CBAJDB_482	KL_meg_bin.4	4.89045	2.12027	10.6662	24.3779	0	0	0	0	1.86656	0
CBAJDB_482_k141_276319_4	CBAJDB_482	KL_meg_bin.4	17.5199	2.03599	25.4981	32.7385	0	0	0	0	1.79236	0
CBAJDB_482_k141_276319_5	CBAJDB_482	KL_meg_bin.4	9.05988	0.961187	6.69226	15.4325	0	0	0	0	0	0
CBAJDB_482_k141_276319_7	CBAJDB_482	KL_meg_bin.4	4.54724	3.20188	5.48372	0.526513	0	0	0	0	0	0
CBAJDB_482_k141_276319_8	CBAJDB_482	KL_meg_bin.4	31.1844	5.88302	18.9345	11.7323	0	0	0	0	0	0
CBAJDB_482_k141_276319_9	CBAJDB_482	KL_meg_bin.4	19.2356	5.47426	13.7301	9.64268	0	0	0	0	0	0
CBAJDB_482_k141_276319_11	CBAJDB_482	KL_meg_bin.4	4.74984	1.79523	3.3239	1.67283	0	0	0	0	0	0
CBAJDB_482_k141_276319_12	CBAJDB_482	KL_meg_bin.4	9.45694	4.19056	5.62521	2.75636	0	0	0	0	0	0
CBAJDB_482_k141_279485_4	CBAJDB_482	KL_meg_bin.4	8.49708	1.84573	4.13195	2.70859	0	0	0	0	0	0
CBAJDB_482_k141_279485_6	CBAJDB_482	KL_meg_bin.4	7.28129	2.06366	4.86731	4.78683	0	0	0	0	0	0
CBAJDB_482_k141_279485_7	CBAJDB_482	KL_meg_bin.4	4.84001	1.23862	3.65705	2.67205	0	0	0	0	0	0
CBAJDB_482_k141_279485_8	CBAJDB_482	KL_meg_bin.4	13.6084	0.905304	9.15619	5.34268	0	0	0	0	0	0
CBAJDB_482_k141_279485_10	CBAJDB_482	KL_meg_bin.4	3.99512	1.46553	1.69167	2.00323	0	0	0	0	0	0
CBAJDB_482_k141_279485_13	CBAJDB_482	KL_meg_bin.4	2.55935	0.923195	2.43578	1.36207	0	0	0	0	0	0
CBAJDB_482_k141_279485_16	CBAJDB_482	KL_meg_bin.4	2.77739	0.71941	2.95261	2.24768	0	0	0	0	0	0
CBAJDB_482_k141_282907_1	CBAJDB_482	KL_meg_bin.4	42.7054	14.4612	31.555	25.0739	0	0	0	0.140161	0	0
CBAJDB_482_k141_282907_2	CBAJDB_482	KL_meg_bin.4	16.0544	2.65681	9.14319	6.13536	0	0	0	0	0	0
CBAJDB_482_k141_282907_3	CBAJDB_482	KL_meg_bin.4	9.88647	3.04539	7.68567	5.51585	0	0	0	0	0	0
CBAJDB_482_k141_282907_4	CBAJDB_482	KL_meg_bin.4	50.3004	26.4354	36.2472	29.9124	7.68212	16.7782	0	0.0500002	0	0
CBAJDB_482_k141_282907_5	CBAJDB_482	KL_meg_bin.4	29.8853	10.0529	15.9894	10.2468	0	0	0	0	0	0
CBAJDB_482_k141_282907_6	CBAJDB_482	KL_meg_bin.4	4.42266	1.17964	2.74186	2.1938	0	0	0	0	0	0
CBAJDB_482_k141_282907_7	CBAJDB_482	KL_meg_bin.4	64.7515	8.15385	59.4507	46.294	0	0	0	0	0	0
CBAJDB_482_k141_282907_8	CBAJDB_482	KL_meg_bin.4	39.2787	4.99752	23.8265	16.9836	0	0	0	0	0	0
CBAJDB_482_k141_282907_10	CBAJDB_482	KL_meg_bin.4	7.69218	1.60078	4.03155	2.72803	0	0	0	0	0	0
CBAJDB_482_k141_282907_11	CBAJDB_482	KL_meg_bin.4	9.97685	1.29318	4.87005	3.24608	0	0	0	0.0297275	0	0
CBAJDB_482_k141_282907_12	CBAJDB_482	KL_meg_bin.4	16.159	1.4572	8.97098	8.67198	0	0	0	0	4.58155	0
CBAJDB_482_k141_282907_13	CBAJDB_482	KL_meg_bin.4	61.5929	24.9235	40.6033	17.1807	0	35.7048	0	0.532014	0	0
CBAJDB_482_k141_282907_14	CBAJDB_482	KL_meg_bin.4	13.5246	3.34147	8.52231	6.43792	0	0	0	0.224679	0	0
CBAJDB_482_k141_282907_15	CBAJDB_482	KL_meg_bin.4	3.52141	0.985521	2.74467	3.0791	0	0	0	0	0	0
CBAJDB_482_k141_282907_16	CBAJDB_482	KL_meg_bin.4	12.4538	0.910598	8.00846	8.53505	0	0	0	0	0	0
CBAJDB_482_k141_282907_17	CBAJDB_482	KL_meg_bin.4	6.93168	1.68128	5.00462	3.03051	0	0	0	0	0	0
CBAJDB_482_k141_282907_21	CBAJDB_482	KL_meg_bin.4	10.2443	1.73216	6.89534	10.1591	0	0	0	0.0817333	0	0
CBAJDB_482_k141_282907_24	CBAJDB_482	KL_meg_bin.4	4.93689	2.28031	4.87042	6.10667	0	0	0	0	0	0
CBAJDB_482_k141_282907_26	CBAJDB_482	KL_meg_bin.4	1.47222	0.568985	0.750611	0.987612	0	0	0	0.0425093	0	0
CBAJDB_482_k141_282907_27	CBAJDB_482	KL_meg_bin.4	24.9333	8.28948	21.7282	19.2974	0	0	0	0	1.78862	0
CBAJDB_482_k141_282907_31	CBAJDB_482	KL_meg_bin.4	8.48788	2.37781	6.0944	3.67916	0	0	0	0	0	0
CBAJDB_482_k141_282907_35	CBAJDB_482	KL_meg_bin.4	4.77789	1.65332	3.30465	2.66102	0	0	0	0	0	0
CBAJDB_482_k141_282907_36	CBAJDB_482	KL_meg_bin.4	8.98695	1.3659	10.2108	5.26328	0	0	0	0	0	0
CBAJDB_482_k141_288201_4	CBAJDB_482	KL_meg_bin.4	8.80719	0.838967	3.09896	5.76668	0	0	0	0	0	0
CBAJDB_482_k141_288201_10	CBAJDB_482	KL_meg_bin.4	840.163	64.2502	469.002	328.268	0	0	0	0.338836	0	0
CBAJDB_482_k141_288201_11	CBAJDB_482	KL_meg_bin.4	382.878	84.2877	214.348	163.224	0	0	0	0	7.45	26.2466
CBAJDB_482_k141_288201_12	CBAJDB_482	KL_meg_bin.4	152.996	72.6922	96.7696	47.5742	0	0	0	0	0	0
CBAJDB_482_k141_293355_1	CBAJDB_482	KL_meg_bin.4	15.2356	5.08864	11.6358	6.8894	0	0	0	0	0	0
CBAJDB_482_k141_293355_2	CBAJDB_482	KL_meg_bin.4	9.01813	0.717568	8.5196	3.36289	0	0	0	0	0	0
CBAJDB_482_k141_293355_3	CBAJDB_482	KL_meg_bin.4	7.39759	3.29485	4.72223	3.81268	0	0	0	0	0	0
CBAJDB_482_k141_293355_4	CBAJDB_482	KL_meg_bin.4	7.11254	2.51626	3.77509	4.9328	0	0	0	0	0	0
CBAJDB_482_k141_293355_5	CBAJDB_482	KL_meg_bin.4	11.5519	1.37071	11.8139	5.13906	0	0	0	0	0	0
CBAJDB_482_k141_293481_1	CBAJDB_482	KL_meg_bin.4	5.42329	4.14128	12.4874	20.3324	0	0	0	0	5.20821	0
CBAJDB_482_k141_293481_4	CBAJDB_482	KL_meg_bin.4	1.67546	0.533261	1.11385	1.18015	0	0	0	0	0	0
CBAJDB_482_k141_293481_7	CBAJDB_482	KL_meg_bin.4	3.41922	1.41323	4.29365	3.61261	8.84838	0	0	0	0	0
CBAJDB_482_k141_298615_1	CBAJDB_482	KL_meg_bin.4	17.2671	2.15347	10.4894	2.76027	0	0	0	0	0	0
CBAJDB_482_k141_298615_2	CBAJDB_482	KL_meg_bin.4	16.6663	1.31071	5.64839	7.09817	0	0	0	0	0	0
CBAJDB_482_k141_298615_3	CBAJDB_482	KL_meg_bin.4	11.5458	2.21447	9.43033	8.86086	0	0	0	0	0	0
CBAJDB_482_k141_298615_4	CBAJDB_482	KL_meg_bin.4	10.423	2.99447	5.37684	5.58745	8.59314	0	0	0	0	0
CBAJDB_482_k141_298615_5	CBAJDB_482	KL_meg_bin.4	15.3931	0.905304	4.97619	6.36407	0	0	0	0	0	0
CBAJDB_482_k141_298615_6	CBAJDB_482	KL_meg_bin.4	5.34794	1.51875	2.60111	4.07912	0	0	0	0	0	0
CBAJDB_482_k141_305827_2	CBAJDB_482	KL_meg_bin.4	12.1587	4.02296	7.49242	6.531	0	0	0	0	0	0
CBAJDB_482_k141_305827_3	CBAJDB_482	KL_meg_bin.4	7.69134	2.42759	4.87999	4.78552	0	0	0	0	0	0
CBAJDB_482_k141_305827_4	CBAJDB_482	KL_meg_bin.4	9.5233	2.9149	7.02917	4.89632	0	0	0	0	0	0
CBAJDB_482_k141_305827_5	CBAJDB_482	KL_meg_bin.4	7.59301	2.40923	6.022	5.28228	0	0	0	0	0	0
CBAJDB_482_k141_305827_6	CBAJDB_482	KL_meg_bin.4	21.453	7.36094	11.4951	7.42032	3.24977	0	0	0	0	0
CBAJDB_482_k141_305827_7	CBAJDB_482	KL_meg_bin.4	22.5062	2.99447	13.3872	7.27668	0	0	0	0	0	0
CBAJDB_482_k141_305827_8	CBAJDB_482	KL_meg_bin.4	20.717	4.04524	12.6323	8.79213	4.03774	0	0	0.0525604	0	0
CBAJDB_482_k141_305827_9	CBAJDB_482	KL_meg_bin.4	12.6486	4.55207	14.3571	7.68327	10.8107	0	0	0	0	0
CBAJDB_482_k141_305827_10	CBAJDB_482	KL_meg_bin.4	13.0234	1.54681	6.1217	7.78611	0	0	0	0	0	0
CBAJDB_482_k141_305827_11	CBAJDB_482	KL_meg_bin.4	15.2942	1.71381	9.90481	8.28678	0	0	0	0	0	0
CBAJDB_482_k141_305827_12	CBAJDB_482	KL_meg_bin.4	9.12487	0.712099	6.26272	5.6857	0	0	0	0	0	0
CBAJDB_482_k141_305827_13	CBAJDB_482	KL_meg_bin.4	5.86361	1.16784	4.15114	4.71295	0	0	0	0	1.07094	0
CBAJDB_482_k141_305827_14	CBAJDB_482	KL_meg_bin.4	33.5748	5.72472	26.5163	14.3088	0	0	0	0	0	0
CBAJDB_482_k141_305827_15	CBAJDB_482	KL_meg_bin.4	38.3245	7.59572	18.0366	14.6345	0	0	0	0	0	0
CBAJDB_482_k141_305827_17	CBAJDB_482	KL_meg_bin.4	6.43857	0.395879	5.33852	5.49715	0	0	0	0	0	0
CBAJDB_482_k141_305827_19	CBAJDB_482	KL_meg_bin.4	5.93263	0.49276	3.34314	2.27267	0	0	0	0	0	0
CBAJDB_482_k141_305827_20	CBAJDB_482	KL_meg_bin.4	13.7846	1.30851	11.2203	6.47301	0	0	0	0	0	0
CBAJDB_482_k141_305827_21	CBAJDB_482	KL_meg_bin.4	4.85154	1.04405	3.14815	3.26196	0	0	0	0	0	0
CBAJDB_482_k141_305827_23	CBAJDB_482	KL_meg_bin.4	28.5128	13.535	29.4958	23.4517	0	0	0	0	0	0
CBAJDB_482_k141_305827_24	CBAJDB_482	KL_meg_bin.4	14.9175	3.27904	10.7959	8.84382	0	0	0	0	0	0
CBAJDB_482_k141_305827_25	CBAJDB_482	KL_meg_bin.4	13.1858	0.990896	4.73082	7.07633	0	0	0	0	0	0
CBAJDB_482_k141_305827_42	CBAJDB_482	KL_meg_bin.4	27.5958	3.91058	11.7247	14.0692	0	0	0	0.0796806	0	0
CBAJDB_482_k141_305827_43	CBAJDB_482	KL_meg_bin.4	10.8342	2.0609	7.4514	5.7235	0	0	0	0	0	0
CBAJDB_482_k141_305827_44	CBAJDB_482	KL_meg_bin.4	17.5086	1.90557	12.4495	8.2217	0	0	0	0	0	0
CBAJDB_482_k141_305827_45	CBAJDB_482	KL_meg_bin.4	7.63788	1.10696	5.67899	3.45852	0	0	0	0	0	0
CBAJDB_482_k141_305827_46	CBAJDB_482	KL_meg_bin.4	7.65665	0.535707	4.08321	5.95104	0	0	0	0	0	0
CBAJDB_482_k141_305827_47	CBAJDB_482	KL_meg_bin.4	10.4383	1.18764	6.03485	3.71058	0	0	0	0	0	0
CBAJDB_482_k141_305959_10	CBAJDB_482	KL_meg_bin.4	2.15521	0.428723	1.73443	1.87527	0	0	0	0	0	0
CBAJDB_482_k141_311975_2	CBAJDB_482	KL_meg_bin.4	4.28557	1.32084	2.29102	1.52843	0	0	0	0	0	0
CBAJDB_482_k141_311975_3	CBAJDB_482	KL_meg_bin.4	5.88902	0.450904	3.43684	2.50449	0	0	0	0	0	0
CBAJDB_482_k141_311975_4	CBAJDB_482	KL_meg_bin.4	6.56186	0.634008	2.89948	2.24497	0	0	0	0	0	0
CBAJDB_482_k141_311975_5	CBAJDB_482	KL_meg_bin.4	3.83713	0.1622	3.70892	3.54738	0	0	0	0	0	0
CBAJDB_482_k141_312393_1	CBAJDB_482	KL_meg_bin.4	30.7776	9.81063	26.5483	16.2428	0	0	0	0	1.38409	0
CBAJDB_482_k141_312393_2	CBAJDB_482	KL_meg_bin.4	24.2437	3.18502	17.8443	14.2509	0	0	0	0	0	0
CBAJDB_482_k141_312393_3	CBAJDB_482	KL_meg_bin.4	27.5217	8.49958	23.6215	12.0385	0	0	0	0	0	0
CBAJDB_482_k141_312393_4	CBAJDB_482	KL_meg_bin.4	15.316	6.8619	8.35595	6.04687	0	0	0	0.118305	0	0
CBAJDB_482_k141_312393_5	CBAJDB_482	KL_meg_bin.4	4.7168	0.807636	2.98324	1.93455	0	0	0	0	0	0
CBAJDB_482_k141_312393_8	CBAJDB_482	KL_meg_bin.4	31.1766	10.0024	34.2362	18.5815	0	0	0	0	0	0
CBAJDB_482_k141_312393_9	CBAJDB_482	KL_meg_bin.4	14.8389	3.77116	11.6617	12.7959	0	0	0	0	0	0
CBAJDB_482_k141_312393_11	CBAJDB_482	KL_meg_bin.4	19.7852	3.17348	15.1644	10.1905	0	0	0	0.0474186	0	0
CBAJDB_482_k141_312393_12	CBAJDB_482	KL_meg_bin.4	20.3511	3.88068	12.052	7.45155	0	0	0	0.217446	0	0
CBAJDB_482_k141_312393_13	CBAJDB_482	KL_meg_bin.4	10.7841	3.39242	5.74332	4.32796	0	0	14.9664	0	0	0
CBAJDB_482_k141_312393_14	CBAJDB_482	KL_meg_bin.4	15.6902	1.49313	8.1604	5.88685	0	0	0	0	0	0
CBAJDB_482_k141_312393_15	CBAJDB_482	KL_meg_bin.4	21.1526	4.05245	9.93605	8.31292	0	0	0	0	0	0
CBAJDB_482_k141_312393_16	CBAJDB_482	KL_meg_bin.4	46.4782	16.7595	32.2865	27.4278	0	0	0	0.0794991	0	0
CBAJDB_482_k141_312393_17	CBAJDB_482	KL_meg_bin.4	75.5347	20.8308	62.0065	37.5966	0	0	0	0	0	0
CBAJDB_482_k141_312393_18	CBAJDB_482	KL_meg_bin.4	39.6503	11.9379	23.8892	14.9553	0	0	0	0	0	0
CBAJDB_482_k141_312393_19	CBAJDB_482	KL_meg_bin.4	85.9142	11.3936	50.7698	36.1907	0	0	0	0.170244	0	0
CBAJDB_482_k141_312393_20	CBAJDB_482	KL_meg_bin.4	46.9717	7.01004	28.8581	23.7657	0	0	0	0	0	0
CBAJDB_482_k141_312393_21	CBAJDB_482	KL_meg_bin.4	40.2898	7.00705	19.4462	11.6759	0	0	0	0	0	0
CBAJDB_482_k141_312393_22	CBAJDB_482	KL_meg_bin.4	24.4565	5.79977	16.608	11.7421	0	0	0	0	0	0
CBAJDB_482_k141_323950_1	CBAJDB_482	KL_meg_bin.4	2.24832	0.608251	16.0482	23.0157	0	0	0	0.272657	0	0
CBAJDB_482_k141_323950_3	CBAJDB_482	KL_meg_bin.4	1.15745	0.569332	8.57469	8.89393	0	0	0	0	0	0
CBAJDB_482_k141_323950_4	CBAJDB_482	KL_meg_bin.4	4.93032	1.43263	5.03984	2.77822	0	0	0	0	0	0
CBAJDB_482_k141_323950_5	CBAJDB_482	KL_meg_bin.4	3.45341	0.0819538	9.15367	19.1185	0	0	0	0	0	0
CBAJDB_482_k141_323950_10	CBAJDB_482	KL_meg_bin.4	69.9238	22.6204	67.362	45.2531	0	0	0	0	0	0
CBAJDB_482_k141_323950_19	CBAJDB_482	KL_meg_bin.4	17.4087	2.70412	10.1569	6.2191	0	0	0	0	0	0
CBAJDB_482_k141_323950_21	CBAJDB_482	KL_meg_bin.4	15.1842	3.11855	8.22803	10.0794	0	0	0	0.0964091	0	0
CBAJDB_482_k141_323950_23	CBAJDB_482	KL_meg_bin.4	26.6406	9.78763	20.933	8.80329	0	0	0	0	0	0
CBAJDB_482_k141_323950_25	CBAJDB_482	KL_meg_bin.4	38.2692	14.2874	23.674	10.351	0	0	0	0	0	0
CBAJDB_482_k141_323950_27	CBAJDB_482	KL_meg_bin.4	38.6237	3.75622	16.8178	22.7601	0	0	0	0	0	0
CBAJDB_482_k141_323950_28	CBAJDB_482	KL_meg_bin.4	4.3925	2.25373	4.68495	2.24045	0	0	0	0	0	0
CBAJDB_482_k141_323950_29	CBAJDB_482	KL_meg_bin.4	17.2852	3.30521	10.8738	5.35454	0	0	0	0	0	0
CBAJDB_482_k141_323950_31	CBAJDB_482	KL_meg_bin.4	8.32783	3.27965	11.1612	6.08865	0	0	0	0	0	0
CBAJDB_482_k141_328420_6	CBAJDB_482	KL_meg_bin.4	23.6999	11.4494	16.1111	13.3548	0	0	0	0	0	0
CBAJDB_482_k141_329446_3	CBAJDB_482	KL_meg_bin.4	3.21422	1.61779	4.71303	3.15908	0	0	0	0	0	0
CBAJDB_482_k141_329590_1	CBAJDB_482	KL_meg_bin.4	4.67942	1.74069	5.21893	1.48323	0	0	0	0	0	0
CBAJDB_482_k141_329590_2	CBAJDB_482	KL_meg_bin.4	43.1677	2.433	29.9567	16.2166	0	0	0	0	0	0
CBAJDB_482_k141_329590_3	CBAJDB_482	KL_meg_bin.4	13.5372	3.20132	11.825	10.5355	0	0	0	0	0	0
CBAJDB_482_k141_329590_4	CBAJDB_482	KL_meg_bin.4	9.70387	5.40824	8.22461	6.57112	3.87997	0	0	0	0	0
CBAJDB_482_k141_329590_5	CBAJDB_482	KL_meg_bin.4	5.01585	0.678485	3.05813	1.94317	0	0	0	0	0	0
CBAJDB_482_k141_330770_2	CBAJDB_482	KL_meg_bin.4	4.42421	1.08292	2.80707	1.78074	0	0	10.0579	0	1.25439	0
CBAJDB_482_k141_330770_3	CBAJDB_482	KL_meg_bin.4	6.827	3.40976	5.99758	4.29089	0	0	0	0	0	0
CBAJDB_482_k141_331108_1	CBAJDB_482	KL_meg_bin.4	35.5733	14.598	23.2996	21.96	0	0	0	0	0	0
CBAJDB_482_k141_331108_3	CBAJDB_482	KL_meg_bin.4	4.41129	1.04187	2.08249	2.56467	0	0	0	0	0	0
CBAJDB_482_k141_331108_4	CBAJDB_482	KL_meg_bin.4	12.7138	1.19984	7.50382	5.55363	0	0	0	0.119521	0	0
CBAJDB_482_k141_331108_5	CBAJDB_482	KL_meg_bin.4	95.3052	9.60563	64.0261	45.2801	0	0	0	0	0	0
CBAJDB_482_k141_341900_2	CBAJDB_482	KL_meg_bin.4	2.92833	0.546359	3.96419	4.83653	0	0	0	0	0	0
CBAJDB_482_k141_341900_3	CBAJDB_482	KL_meg_bin.4	7.24637	1.26026	3.94086	3.35415	0	0	0	0	0	0
CBAJDB_482_k141_341900_9	CBAJDB_482	KL_meg_bin.4	24.7416	3.08254	13.9423	4.4027	0	0	0	0	0	0
CBAJDB_482_k141_348090_4	CBAJDB_482	KL_meg_bin.4	15.5109	4.50837	4.95624	3.16025	0	0	0	0	1.90813	0
CBAJDB_482_k141_348090_5	CBAJDB_482	KL_meg_bin.4	11.2373	5.19041	5.86906	1.54444	0	0	0	0	0	0
CBAJDB_482_k141_348090_6	CBAJDB_482	KL_meg_bin.4	14.4817	6.41855	7.11116	2.0835	0	0	0	0	0	0
CBAJDB_482_k141_348090_7	CBAJDB_482	KL_meg_bin.4	15.6929	5.81308	7.63995	2.38079	0	0	0	0.0585572	0	0
CBAJDB_482_k141_348090_9	CBAJDB_482	KL_meg_bin.4	27.1063	3.80947	9.4228	1.8597	0	0	0	0.106728	0	0
CBAJDB_482_k141_348090_10	CBAJDB_482	KL_meg_bin.4	21.2205	3.73552	7.78095	3.68559	0	0	0	0	0	0
CBAJDB_482_k141_348090_11	CBAJDB_482	KL_meg_bin.4	25.2957	5.20694	8.50453	4.64807	0	0	0	0	0	0
CBAJDB_482_k141_348090_12	CBAJDB_482	KL_meg_bin.4	12.9415	4.39128	4.22733	2.41024	0	0	0	0	0	0
CBAJDB_482_k141_348090_16	CBAJDB_482	KL_meg_bin.4	4.3882	0.552171	3.39934	3.01905	0	0	0	0	0	0
CBAJDB_482_k141_351908_3	CBAJDB_482	KL_meg_bin.4	9.32635	1.622	8.71755	8.82153	0	0	0	0	0	0
CBAJDB_482_k141_351908_4	CBAJDB_482	KL_meg_bin.4	7.32385	2.09792	5.53519	6.06909	0	0	0	0	0	0
CBAJDB_482_k141_351908_5	CBAJDB_482	KL_meg_bin.4	6.86176	1.10827	8.52859	8.36799	0	0	0	0	0	0
CBAJDB_482_k141_351908_6	CBAJDB_482	KL_meg_bin.4	2.56759	1.44714	3.1818	5.42563	0	0	0	0.12974	0	0
CBAJDB_482_k141_352635_1	CBAJDB_482	KL_meg_bin.4	14.2199	4.57977	9.66669	9.06222	0	0	0	0	0	0
CBAJDB_482_k141_352635_2	CBAJDB_482	KL_meg_bin.4	45.8323	24.27	22.9298	18.3938	0	0	0	0	0	0
CBAJDB_482_k141_352635_3	CBAJDB_482	KL_meg_bin.4	150.674	24.1751	90.824	84.0526	0	0	0	0.111147	0	0
CBAJDB_482_k141_352635_4	CBAJDB_482	KL_meg_bin.4	14.3491	2.27713	8.29679	8.35674	0	0	0	0	0	0
CBAJDB_482_k141_352635_5	CBAJDB_482	KL_meg_bin.4	13.0402	1.09485	8.02411	4.18084	0	0	0	0	0	0
CBAJDB_482_k141_352635_7	CBAJDB_482	KL_meg_bin.4	72.7336	25.0805	36.8195	27.9017	2.2231	0	5.69616	0.173632	0.710406	0
CBAJDB_482_k141_352635_8	CBAJDB_482	KL_meg_bin.4	60.2999	24.7899	28.3848	23.2855	0	0	0	0.0860315	0	0
CBAJDB_482_k141_352635_10	CBAJDB_482	KL_meg_bin.4	102.578	36.5398	83.8051	35.5671	0	0	0	0	0	0
CBAJDB_482_k141_352635_13	CBAJDB_482	KL_meg_bin.4	373.925	65.4938	173.725	149.839	0	0	0	0.471623	0	0
CBAJDB_482_k141_352635_14	CBAJDB_482	KL_meg_bin.4	144.112	80.5306	73.1766	61.2765	0	0	0	0.532826	0	0
CBAJDB_482_k141_352635_51	CBAJDB_482	KL_meg_bin.4	4.69116	0.488126	2.57576	4.82939	0	0	0	0	0	0
CBAJDB_482_k141_352635_64	CBAJDB_482	KL_meg_bin.4	3.31516	1.24036	1.51042	5.96198	0	0	0	0	0	0
CBAJDB_482_k141_352635_65	CBAJDB_482	KL_meg_bin.4	6.48633	2.6221	3.4591	9.24262	0	0	0	0	0	0
CBAJDB_482_k141_352635_66	CBAJDB_482	KL_meg_bin.4	13.3404	3.63177	4.9907	14.1836	0	0	0	0	0	0
CBAJDB_482_k141_352635_67	CBAJDB_482	KL_meg_bin.4	7.3053	4.79115	3.95033	7.48458	0	0	0	0	0	0
CBAJDB_482_k141_352635_68	CBAJDB_482	KL_meg_bin.4	20.6103	4.49664	8.81327	18.4644	0	0	0	0	0	0
CBAJDB_482_k141_352635_69	CBAJDB_482	KL_meg_bin.4	5.9843	2.7286	0.71992	5.39922	0	0	0	0	0	0
CBAJDB_482_k141_352635_71	CBAJDB_482	KL_meg_bin.4	4.93909	2.76149	2.31114	2.73678	0	0	0	0	0	0
CBAJDB_482_k141_352635_72	CBAJDB_482	KL_meg_bin.4	6.42376	1.08616	2.75112	1.85514	0	0	0	0	0	0
CBAJDB_482_k141_352635_73	CBAJDB_482	KL_meg_bin.4	5.06633	1.51668	0.988057	3.04207	0	0	0	0	0	0
CBAJDB_482_k141_352635_74	CBAJDB_482	KL_meg_bin.4	6.26857	0	5.76253	8.83082	0	0	0	0	0	0
CBAJDB_482_k141_352635_75	CBAJDB_482	KL_meg_bin.4	8.56661	1.53902	1.59238	5.9398	0	0	0	0	0	0
CBAJDB_482_k141_352635_76	CBAJDB_482	KL_meg_bin.4	20.1449	0.598893	8.16401	11.2269	0	0	0	0	0	0
CBAJDB_482_k141_352635_77	CBAJDB_482	KL_meg_bin.4	15.032	5.08339	4.2354	7.24453	0	0	0	0	0	0
CBAJDB_482_k141_352635_78	CBAJDB_482	KL_meg_bin.4	14.1807	4.32534	3.30784	6.07143	0	0	0	0	0	0
CBAJDB_482_k141_352635_79	CBAJDB_482	KL_meg_bin.4	16.3714	5.85907	8.64638	7.86008	0	0	0	0	0	0
CBAJDB_482_k141_352635_80	CBAJDB_482	KL_meg_bin.4	11.6646	6.56479	7.09033	3.59836	0	0	0	0.103255	0	0
CBAJDB_482_k141_352635_91	CBAJDB_482	KL_meg_bin.4	16.2393	6.95144	12.3495	21.1395	0	0	0	0	3.05982	0
CBAJDB_482_k141_352635_92	CBAJDB_482	KL_meg_bin.4	2.08204	1.06395	7.92606	14.7305	0	0	0	0	0	0
CBAJDB_482_k141_352635_94	CBAJDB_482	KL_meg_bin.4	1.73936	2.1389	2.16328	0.779644	0	0	0	0	0	0
CBAJDB_482_k141_352635_113	CBAJDB_482	KL_meg_bin.4	61.495	1.63908	51.1741	48.223	0	0	0	0	0	0
CBAJDB_482_k141_352635_114	CBAJDB_482	KL_meg_bin.4	19.1856	0	41.2102	36.0369	0	0	0	0.646298	15.8657	0
CBAJDB_482_k141_359715_1	CBAJDB_482	KL_meg_bin.4	51.8568	13.4462	31.3418	17.333	6.47599	0	0	0.0842998	0	0
CBAJDB_482_k141_359715_3	CBAJDB_482	KL_meg_bin.4	7.41263	2.16267	7.60804	5.73314	0	0	0	0.0881316	0	0
CBAJDB_482_k141_359715_6	CBAJDB_482	KL_meg_bin.4	13.4642	4.03184	10.3931	6.66039	0	0	0	0	0	0
CBAJDB_482_k141_359715_8	CBAJDB_482	KL_meg_bin.4	22.7269	10.1868	11.1988	10.609	0	0	0	0	4.00351	0
CBAJDB_482_k141_359715_10	CBAJDB_482	KL_meg_bin.4	12.4312	2.95656	8.28819	5.64502	0	0	0	0.0552217	0	0
CBAJDB_482_k141_359781_8	CBAJDB_482	KL_meg_bin.4	6.64426	2.3281	2.28559	2.48098	0	0	0	0	0	0
CBAJDB_482_k141_359781_9	CBAJDB_482	KL_meg_bin.4	12.4822	2.34506	7.68252	5.25086	0	0	0	0	0	0
CBAJDB_482_k141_359781_10	CBAJDB_482	KL_meg_bin.4	12.3205	1.98993	6.45347	4.83562	0	0	0	0	0	0
CBAJDB_482_k141_359781_11	CBAJDB_482	KL_meg_bin.4	17.2808	4.19082	13.1048	5.81935	0	0	0	0.0834931	0	0
CBAJDB_482_k141_363363_11	CBAJDB_482	KL_meg_bin.4	12.0819	1.81589	9.68195	4.13689	0	0	0	0	0	0
CBAJDB_482_k141_363363_12	CBAJDB_482	KL_meg_bin.4	9.49392	2.0066	3.70598	3.34363	0	0	0	0	0	0
CBAJDB_482_k141_363363_13	CBAJDB_482	KL_meg_bin.4	6.64881	2.41622	4.84029	3.07556	0	0	0	0	0	0
CBAJDB_482_k141_364909_1	CBAJDB_482	KL_meg_bin.4	23.3516	7.78561	16.8246	15.5216	0	0	0	0	0	0
CBAJDB_482_k141_364909_3	CBAJDB_482	KL_meg_bin.4	36.0078	3.19699	16.2084	11.947	0	0	0	0.1686	0	0
CBAJDB_482_k141_364909_5	CBAJDB_482	KL_meg_bin.4	40.7586	26.5392	30.7248	27.7614	8.08766	0	0	0.105279	0	0
CBAJDB_482_k141_365254_2	CBAJDB_482	KL_meg_bin.4	6.48252	2.72364	3.38856	3.80509	4.57519	0	0	0	0	0
CBAJDB_482_k141_365254_3	CBAJDB_482	KL_meg_bin.4	7.7174	3.03073	4.62011	3.9279	0	0	0	0	0	0
CBAJDB_482_k141_365254_4	CBAJDB_482	KL_meg_bin.4	167.807	4.38626	102.226	55.3877	0	0	0	0	0	0
CBAJDB_482_k141_365254_5	CBAJDB_482	KL_meg_bin.4	45.4288	15.8493	21.7644	16.5062	0	0	12.2671	0.124643	0	0
CBAJDB_482_k141_365254_13	CBAJDB_482	KL_meg_bin.4	522.737	77.2751	382.73	205.128	0	0	0	0	0	0
CBAJDB_482_k141_365254_15	CBAJDB_482	KL_meg_bin.4	6.90683	5.0174	5.78211	3.06313	0	0	0	0.155112	0	0
CBAJDB_482_k141_365254_16	CBAJDB_482	KL_meg_bin.4	11.8268	3.19957	6.17502	4.99827	0	0	0	0	0	0
CBAJDB_482_k141_365254_17	CBAJDB_482	KL_meg_bin.4	24.6906	6.76818	17.8184	17.2301	0	0	0	0.0396592	0	0
CBAJDB_482_k141_365254_18	CBAJDB_482	KL_meg_bin.4	42.2084	8.96525	36.1036	26.2905	0	0	0	0	0	0
CBAJDB_482_k141_365254_19	CBAJDB_482	KL_meg_bin.4	8.39371	3.42423	6.02303	5.25538	0	0	0	0	0	0
CBAJDB_482_k141_365254_20	CBAJDB_482	KL_meg_bin.4	16.044	2.04372	10.0997	8.00694	0	0	0	0	0	0
CBAJDB_482_k141_365254_21	CBAJDB_482	KL_meg_bin.4	6.0269	3.66861	4.83967	2.54711	0	0	0	0	0	0
CBAJDB_482_k141_365254_22	CBAJDB_482	KL_meg_bin.4	23.3135	7.93482	16.1638	10.3826	0	20.4027	0	0	0	0
CBAJDB_482_k141_365254_23	CBAJDB_482	KL_meg_bin.4	8.88934	2.16267	5.85819	3.69378	0	0	0	0	0	0
CBAJDB_482_k141_365254_25	CBAJDB_482	KL_meg_bin.4	2.36394	0.973202	3.30135	2.60624	0	0	0	0	0	0
CBAJDB_482_k141_365254_27	CBAJDB_482	KL_meg_bin.4	4.27667	1.2052	3.28583	4.14201	0	0	0	0	0	0
CBAJDB_482_k141_365254_29	CBAJDB_482	KL_meg_bin.4	5.92192	1.68641	4.32587	3.2199	0	0	0	0	0	0
CBAJDB_482_k141_365254_30	CBAJDB_482	KL_meg_bin.4	4.11121	1.35271	4.22995	3.13062	0	0	0	0	0	0
CBAJDB_482_k141_365254_31	CBAJDB_482	KL_meg_bin.4	7.33446	4.87652	1.99649	1.13831	0	0	0	0	0	0
CBAJDB_482_k141_365254_32	CBAJDB_482	KL_meg_bin.4	6.17145	1.84535	4.17326	3.93518	0	0	0	0	0	0
CBAJDB_482_k141_366788_2	CBAJDB_482	KL_meg_bin.4	5.69244	2.42409	2.25733	2.82157	0	0	0	0.127839	0	0
CBAJDB_482_k141_366788_3	CBAJDB_482	KL_meg_bin.4	6.17798	1.69252	3.81436	2.42368	0	0	0	0	0	0
CBAJDB_482_k141_366788_4	CBAJDB_482	KL_meg_bin.4	18.5448	4.97117	15.1339	8.92072	0	0	0	0	0	0
CBAJDB_482_k141_366788_9	CBAJDB_482	KL_meg_bin.4	13.8998	1.85372	6.28828	10.7559	0	0	0	0	0	0
CBAJDB_482_k141_366788_10	CBAJDB_482	KL_meg_bin.4	5.28901	2.52506	3.14603	4.16372	0	0	0	0	0	0
CBAJDB_482_k141_366788_11	CBAJDB_482	KL_meg_bin.4	11.6867	3.95209	8.29836	5.09341	0	0	0	0.0442895	0	0
CBAJDB_482_k141_366788_12	CBAJDB_482	KL_meg_bin.4	13.704	8.15636	6.84724	5.40553	0	0	0	0	0	0
CBAJDB_482_k141_366788_13	CBAJDB_482	KL_meg_bin.4	5.17234	0.683871	3.33109	1.58879	0	0	0	0	0	0
CBAJDB_482_k141_366788_16	CBAJDB_482	KL_meg_bin.4	7.96203	0.389281	7.41784	4.05415	0	0	0	0	0	0
CBAJDB_482_k141_366788_17	CBAJDB_482	KL_meg_bin.4	7.29788	2.42136	4.50476	3.20064	0	0	0	0	0	0
CBAJDB_482_k141_366788_19	CBAJDB_482	KL_meg_bin.4	19.3391	4.35994	20.8156	13.9463	21.4485	0	0	0	0	0
CBAJDB_482_k141_366788_21	CBAJDB_482	KL_meg_bin.4	8.61253	1.70488	2.87384	4.73477	0	0	0	0	0	0
CBAJDB_482_k141_366788_22	CBAJDB_482	KL_meg_bin.4	2.64485	0.851818	2.32237	1.50811	0	0	0	0	0	0
CBAJDB_482_k141_366788_25	CBAJDB_482	KL_meg_bin.4	99.5848	15.2243	59.3201	44.5555	0	0	0	0	0	0
CBAJDB_482_k141_366788_26	CBAJDB_482	KL_meg_bin.4	6.43901	1.24428	4.2209	2.12889	0	0	0	0	0	0
CBAJDB_482_k141_366788_27	CBAJDB_482	KL_meg_bin.4	19.6292	7.31308	14.9412	15.3495	0	0	0	0	0	0
CBAJDB_482_k141_366788_28	CBAJDB_482	KL_meg_bin.4	484.322	173.778	340.619	257.936	16.0543	35.0634	20.5676	0.417965	0	0
CBAJDB_482_k141_366788_29	CBAJDB_482	KL_meg_bin.4	191.011	43.6347	151.174	91.1928	0	0	0	0.0879096	2.15806	0
CBAJDB_482_k141_366788_30	CBAJDB_482	KL_meg_bin.4	106.891	40.9363	89.6662	56.9511	0	0	0	0.276985	3.3998	0
CBAJDB_482_k141_366788_31	CBAJDB_482	KL_meg_bin.4	159.21	98.2171	115.646	85.5668	6.17756	0	15.8285	1.0454	1.97408	0
CBAJDB_482_k141_367069_1	CBAJDB_482	KL_meg_bin.4	22.2937	3.17683	13.7195	12.7402	0	0	0	0.0425093	1.04354	0
CBAJDB_482_k141_367069_2	CBAJDB_482	KL_meg_bin.4	12.1935	3.17192	8.16596	7.08725	0	0	0	0	1.26926	0
CBAJDB_482_k141_367069_4	CBAJDB_482	KL_meg_bin.4	19.4156	3.59951	9.61427	7.91392	0	0	0	0	0	0
CBAJDB_482_k141_367069_5	CBAJDB_482	KL_meg_bin.4	15.5883	2.06437	10.8933	10.1354	0	0	0	0	0	0
CBAJDB_482_k141_367069_6	CBAJDB_482	KL_meg_bin.4	18.8974	4.67805	11.9753	7.48191	0	0	0	0.0748929	0	0
CBAJDB_482_k141_367069_7	CBAJDB_482	KL_meg_bin.4	21.3056	1.72058	18.5367	5.15168	0	0	0	0	0	0
CBAJDB_482_k141_367069_8	CBAJDB_482	KL_meg_bin.4	9.87495	3.94369	5.70603	7.02189	0	0	0	0	0	0
CBAJDB_482_k141_367069_9	CBAJDB_482	KL_meg_bin.4	29.9676	4.66493	13.652	12.732	0	0	0	0	0	0
CBAJDB_482_k141_367069_10	CBAJDB_482	KL_meg_bin.4	18.3692	0.828257	10.6836	8.33832	0	0	0	0	0	0
CBAJDB_482_k141_367069_11	CBAJDB_482	KL_meg_bin.4	11.749	4.01781	5.02549	4.27731	6.14922	0	0	0	0	0
CBAJDB_482_k141_367069_12	CBAJDB_482	KL_meg_bin.4	14.6971	3.66512	10.5981	5.20504	0	0	0	0.0995724	0	0
CBAJDB_482_k141_367069_15	CBAJDB_482	KL_meg_bin.4	7.34346	1.34235	6.02085	6.71032	0	0	0	0	0	0
CBAJDB_482_k141_367136_2	CBAJDB_482	KL_meg_bin.4	6.09032	0.452652	3.58286	3.01704	0	0	0	0	0	0
CBAJDB_482_k141_367136_4	CBAJDB_482	KL_meg_bin.4	1.48273	0.729331	2.245	1.51912	0	0	0	0	0	0
CBAJDB_476_scaffold_659_35	CBAJDB_476	LO_bin.102	0	0	0	0.0346508	13.749	0	5.87143	17.7782	13.913	11.867
CBAJDB_491_scaffold_0_7	CBAJDB_491	KE_salmonella_man_1	7.95302	53.3459	23.7995	10.6263	7.63835	0	0	0	2.44088	0
CBAJDB_491_scaffold_0_8	CBAJDB_491	KE_salmonella_man_1	20.5242	43.1528	84.1308	10.9996	20.7834	0	0	0	0	0
CBAJDB_491_scaffold_0_9	CBAJDB_491	KE_salmonella_man_1	1.74693	9.70092	6.01594	2.59051	17.1314	0	0	0	0	0
CBAJDB_491_scaffold_0_10	CBAJDB_491	KE_salmonella_man_1	2.3982	4.37941	2.28241	3.54738	0	0	0	0	0	0
CBAJDB_491_scaffold_0_11	CBAJDB_491	KE_salmonella_man_1	1.81933	5.36939	4.03357	2.09697	0	0	0	0	0	0
CBAJDB_491_scaffold_0_12	CBAJDB_491	KE_salmonella_man_1	71.5631	84.8129	74.0699	59.1937	30.5824	0	26.1201	0	0	0
CBAJDB_491_scaffold_0_13	CBAJDB_491	KE_salmonella_man_1	276.931	819.714	285.236	157.069	30.6407	0	39.2547	0	4.89572	0
CBAJDB_491_scaffold_0_14	CBAJDB_491	KE_salmonella_man_1	52.7493	125.003	55.1274	39.1305	6.22056	0	0	0	0	0
CBAJDB_491_scaffold_0_15	CBAJDB_491	KE_salmonella_man_1	25.6043	24.0438	25.4254	17.7866	6.57123	0	0	0	0	0
CBAJDB_491_scaffold_0_16	CBAJDB_491	KE_salmonella_man_1	34.6146	55.2615	39.0245	27.2167	18.7487	0	0	0	0	0
CBAJDB_491_scaffold_0_17	CBAJDB_491	KE_salmonella_man_1	25.4147	79.8784	36.6075	19.6565	11.6063	0	0	0	0	0
CBAJDB_491_scaffold_0_18	CBAJDB_491	KE_salmonella_man_1	37.3054	67.7637	58.0747	30.9317	0	0	0	0	0	0
CBAJDB_491_scaffold_0_19	CBAJDB_491	KE_salmonella_man_1	43.78	30.2314	38.6068	16.3891	0	0	73.0806	0	0	0
CBAJDB_491_scaffold_0_20	CBAJDB_491	KE_salmonella_man_1	73.4608	53.27	83.7886	56.5447	0	0	0	0	0	0
CBAJDB_491_scaffold_0_21	CBAJDB_491	KE_salmonella_man_1	70.6586	248.218	80.0946	47.4762	28.2217	0	18.0778	0	0	0
CBAJDB_491_scaffold_0_22	CBAJDB_491	KE_salmonella_man_1	86.3353	265.798	106.309	66.3547	5.12631	44.7846	13.1349	0	0	0
CBAJDB_491_scaffold_0_24	CBAJDB_491	KE_salmonella_man_1	19.351	56.5128	43.5626	15.937	0	40.3833	0	0	0	0
CBAJDB_491_scaffold_0_25	CBAJDB_491	KE_salmonella_man_1	30.9239	54.139	63.5438	31.4744	27.5687	0	0	0	0	0
CBAJDB_491_scaffold_0_26	CBAJDB_491	KE_salmonella_man_1	35.0626	94.6638	72.8899	33.1977	0	0	0	0	0	0
CBAJDB_491_scaffold_0_27	CBAJDB_491	KE_salmonella_man_1	20.8906	61.8514	48.5318	20.401	14.3526	37.6162	7.355	0	0	3.87797
CBAJDB_491_scaffold_0_28	CBAJDB_491	KE_salmonella_man_1	11.4391	20.5227	34.3794	9.66889	0	0	0	0	0	0
CBAJDB_491_scaffold_0_29	CBAJDB_491	KE_salmonella_man_1	7.62213	31.1292	28.4817	9.22336	4.55188	0	0	0	0	0
CBAJDB_491_scaffold_0_30	CBAJDB_491	KE_salmonella_man_1	9.9236	14.0946	28.0383	9.43638	0	0	0	0	0	0
CBAJDB_491_scaffold_0_31	CBAJDB_491	KE_salmonella_man_1	24.7281	18.1664	53.0027	10.5108	0	0	0	0	0	0
CBAJDB_491_scaffold_0_32	CBAJDB_491	KE_salmonella_man_1	9.01007	51.2977	39.8356	16.3871	37.585	0	0	0	0	0
CBAJDB_491_scaffold_0_34	CBAJDB_491	KE_salmonella_man_1	2.3982	4.86601	3.11238	3.99272	0	0	0	0	0	0
CBAJDB_491_scaffold_0_46	CBAJDB_491	KE_salmonella_man_1	3.50214	5.14922	15.7595	5.57714	0	0	0	0	0	0
CBAJDB_491_scaffold_0_47	CBAJDB_491	KE_salmonella_man_1	2.58419	22.0857	6.14854	3.14403	0	0	0	0	0	0
CBAJDB_491_scaffold_0_48	CBAJDB_491	KE_salmonella_man_1	8.88338	26.9117	19.7051	16.9466	8.62077	0	0	0	2.75482	0
CBAJDB_491_scaffold_0_49	CBAJDB_491	KE_salmonella_man_1	7.09605	26.3076	16.1019	19.6228	0	0	0	0	0	0
CBAJDB_491_scaffold_0_50	CBAJDB_491	KE_salmonella_man_1	10.7919	17.8944	27.4718	18.963	10.8107	0	0	0	0	0
CBAJDB_491_scaffold_0_51	CBAJDB_491	KE_salmonella_man_1	1.04861	1.57604	1.03956	1.72342	0	0	0	0	0	0
CBAJDB_491_scaffold_0_52	CBAJDB_491	KE_salmonella_man_1	2.91427	8.70543	5.99494	1.62508	5.65625	0	0	0	0	0
CBAJDB_491_scaffold_0_53	CBAJDB_491	KE_salmonella_man_1	10.0099	20.8745	42.175	15.8641	38.8559	0	0	0	0	0
CBAJDB_491_scaffold_0_54	CBAJDB_491	KE_salmonella_man_1	0	4.44892	15.4063	64.7216	0	0	0	0	0	0
CBAJDB_491_scaffold_0_55	CBAJDB_491	KE_salmonella_man_1	0.0421353	5.64257	11.7797	31.0442	0	0	0	0	0	0
CBAJDB_491_scaffold_0_56	CBAJDB_491	KE_salmonella_man_1	0	4.19225	13.6945	27.6514	0	0	0	0	0	0
CBAJDB_491_scaffold_0_57	CBAJDB_491	KE_salmonella_man_1	1.44696	7.17668	8.30084	22.1053	0	0	0	0	0	0
CBAJDB_491_scaffold_0_58	CBAJDB_491	KE_salmonella_man_1	5.34821	7.92341	14.9973	19.912	0	0	0	0	0	0
CBAJDB_491_scaffold_0_59	CBAJDB_491	KE_salmonella_man_1	236.805	44.4892	621.142	333.599	0	0	0	0	0	0
CBAJDB_491_scaffold_0_60	CBAJDB_491	KE_salmonella_man_1	43.6192	26.6602	81.2234	46.902	0	0	0	0	1.16883	0
CBAJDB_491_scaffold_0_61	CBAJDB_491	KE_salmonella_man_1	16.286	17.6061	20.7751	15.0188	6.09332	26.6163	0	0	0	0
CBAJDB_491_scaffold_0_62	CBAJDB_491	KE_salmonella_man_1	34.6407	11.0536	29.3755	18.2687	0	0	0	0	0	0
CBAJDB_491_scaffold_0_63	CBAJDB_491	KE_salmonella_man_1	35.4075	108.102	58.2078	37.4286	29.4083	0	12.5586	0	0	0
CBAJDB_491_scaffold_0_64	CBAJDB_491	KE_salmonella_man_1	75.0465	71.619	103.654	64.06	44.4375	0	0	0	0	0
CBAJDB_491_scaffold_0_65	CBAJDB_491	KE_salmonella_man_1	3.58331	12.4206	4.5293	3.78598	0	0	0	0	0	0
CBAJDB_491_scaffold_0_66	CBAJDB_491	KE_salmonella_man_1	40.7184	20.7064	37.1499	12.0762	0	0	0	0	0	0
CBAJDB_491_scaffold_0_67	CBAJDB_491	KE_salmonella_man_1	85.3598	103.588	140.813	67.5691	15.1472	0	0	0	0	0
CBAJDB_491_scaffold_0_68	CBAJDB_491	KE_salmonella_man_1	104.822	112.402	150.095	48.8646	0	0	0	0	0	0
CBAJDB_491_scaffold_0_69	CBAJDB_491	KE_salmonella_man_1	4.28417	7.05492	8.30975	3.28006	0	0	0	0	0	0
CBAJDB_491_scaffold_0_74	CBAJDB_491	KE_salmonella_man_1	2.51581	0.830023	8.61379	3.63058	0	0	0	0	0	0
CBAJDB_491_scaffold_0_75	CBAJDB_491	KE_salmonella_man_1	50	105.092	66.5019	40.7602	14.4662	0	0	0	0	0
CBAJDB_491_scaffold_0_76	CBAJDB_491	KE_salmonella_man_1	5.87947	20.9291	14.3045	14.7593	0	0	0	0	0	2.78189
CBAJDB_491_scaffold_0_77	CBAJDB_491	KE_salmonella_man_1	17.3533	33.9709	67.3183	48.5891	0	43.8621	0	0	0	0
CBAJDB_491_scaffold_0_78	CBAJDB_491	KE_salmonella_man_1	10.0192	29.124	29.1642	22.6232	0	0	16.9619	0	0	0
CBAJDB_491_scaffold_0_79	CBAJDB_491	KE_salmonella_man_1	10.1113	30.8938	18.4219	11.4552	13.1747	0	16.8786	0	0	0
CBAJDB_491_scaffold_0_80	CBAJDB_491	KE_salmonella_man_1	10.319	30.0878	18.5503	13.8907	10.6815	0	0	0	0	0
CBAJDB_491_scaffold_0_81	CBAJDB_491	KE_salmonella_man_1	3.83713	16.2726	4.44145	5.04029	4.83074	0	0	0	0	0
CBAJDB_491_scaffold_0_83	CBAJDB_491	KE_salmonella_man_1	3.74413	11.3209	7.511	6.10191	0	0	0	0	0	0
CBAJDB_491_scaffold_0_84	CBAJDB_491	KE_salmonella_man_1	19.2664	44.337	24.578	14.851	0	49.3102	0	0	0	0
CBAJDB_491_scaffold_0_85	CBAJDB_491	KE_salmonella_man_1	17.4815	45.509	40.4164	28.6927	7.68212	0	0	0	0	0
CBAJDB_491_scaffold_0_86	CBAJDB_491	KE_salmonella_man_1	27.1392	51.9862	53.3044	32.074	16.9687	74.1213	43.4783	0	0	11.4621
CBAJDB_491_scaffold_0_87	CBAJDB_491	KE_salmonella_man_1	32.3144	63.3744	47.323	39.0195	0	0	0	0	0	0
CBAJDB_491_scaffold_0_88	CBAJDB_491	KE_salmonella_man_1	15.8553	27.7638	12.9839	13.7688	0	0	0	0	0	0
CBAJDB_491_scaffold_0_89	CBAJDB_491	KE_salmonella_man_1	4.46398	5.01054	15.2537	2.27461	8.84838	0	0	0	0	0
CBAJDB_491_scaffold_0_93	CBAJDB_491	KE_salmonella_man_1	9.50057	22.5833	20.9587	11.045	17.1863	0	0	0	0	0
CBAJDB_491_scaffold_0_94	CBAJDB_491	KE_salmonella_man_1	6.34101	9.33143	12.1858	10.1108	0	0	0	0	0	0
CBAJDB_491_scaffold_0_95	CBAJDB_491	KE_salmonella_man_1	5.75569	7.57707	13.3277	7.09476	0	0	0	0	0	0
CBAJDB_491_scaffold_0_96	CBAJDB_491	KE_salmonella_man_1	0.996402	1.50638	1.39455	1.15597	0	0	0	0	0	0
CBAJDB_491_scaffold_0_101	CBAJDB_491	KE_salmonella_man_1	15.6642	15.7683	74.7562	20.2707	16.9687	0	0	0	0	0
CBAJDB_491_scaffold_0_102	CBAJDB_491	KE_salmonella_man_1	5.10224	6.2963	16.6123	8.70097	8.33922	0	0	0	0	0
CBAJDB_491_scaffold_0_103	CBAJDB_491	KE_salmonella_man_1	10.5883	10.895	23.6854	6.24696	0	0	0	0	0	0
CBAJDB_491_scaffold_0_104	CBAJDB_491	KE_salmonella_man_1	34.2305	27.539	72.7416	26.8332	0	0	0	0	0	0
CBAJDB_491_scaffold_0_105	CBAJDB_491	KE_salmonella_man_1	11.5707	12.4409	31.7655	15.4643	0	0	0	0	0	0
CBAJDB_491_scaffold_0_106	CBAJDB_491	KE_salmonella_man_1	43.0172	119.859	53.8792	26.9806	12.4556	13.6018	7.9786	0	0.995064	0
CBAJDB_491_scaffold_0_107	CBAJDB_491	KE_salmonella_man_1	36.3748	88.1316	48.8344	25.7243	0	0	0	0	0	0
CBAJDB_491_scaffold_0_108	CBAJDB_491	KE_salmonella_man_1	18.1538	40.965	17.9143	11.3139	7.79378	68.0882	0	0	0	0
CBAJDB_491_scaffold_0_109	CBAJDB_491	KE_salmonella_man_1	11.0074	13.9926	10.0973	7.47309	0	0	0	0	0	0
CBAJDB_491_scaffold_0_110	CBAJDB_491	KE_salmonella_man_1	1.5769	7.1457	8.5356	3.33218	7.34537	0	0	0	0	0
CBAJDB_491_scaffold_0_112	CBAJDB_491	KE_salmonella_man_1	31.4934	62.7991	64.5966	26.7727	0	0	0	0	0	0
CBAJDB_491_scaffold_0_113	CBAJDB_491	KE_salmonella_man_1	31.1766	51.9041	28.3107	21.83	17.1863	0	0	0	0	0
CBAJDB_491_scaffold_0_114	CBAJDB_491	KE_salmonella_man_1	9.39612	14.6748	10.6381	6.97007	8.4576	0	10.8353	0	0	0
CBAJDB_491_scaffold_0_115	CBAJDB_491	KE_salmonella_man_1	4.03364	6.19072	7.75159	6.77513	0	0	0	0	0	0
CBAJDB_491_scaffold_0_116	CBAJDB_491	KE_salmonella_man_1	12.4305	35.0556	17.9247	8.70262	7.01848	0	0	0	0	0
CBAJDB_491_scaffold_0_117	CBAJDB_491	KE_salmonella_man_1	28.7784	51.1654	43.2189	25.0876	13.2726	0	0	0	0	0
CBAJDB_491_scaffold_0_118	CBAJDB_491	KE_salmonella_man_1	64.7515	60.6039	132.665	58.048	0	0	0	0	0	0
CBAJDB_491_scaffold_0_119	CBAJDB_491	KE_salmonella_man_1	16.9443	29.287	29.2767	21.218	0	0	0	0	0	0
CBAJDB_491_scaffold_0_120	CBAJDB_491	KE_salmonella_man_1	2.80545	4.16212	12.1657	2.54978	0	0	0	0	0	0
CBAJDB_491_scaffold_0_121	CBAJDB_491	KE_salmonella_man_1	30.2084	80.9994	35.4057	19.1376	8.32627	0	0	0	0	0
CBAJDB_491_scaffold_0_122	CBAJDB_491	KE_salmonella_man_1	44.0141	93.8853	76.5279	50.6769	39.4274	0	0	0	0	0
CBAJDB_491_scaffold_0_123	CBAJDB_491	KE_salmonella_man_1	2.18847	5.47657	5.72773	2.4664	0	0	0	0	0	0
CBAJDB_491_scaffold_0_124	CBAJDB_491	KE_salmonella_man_1	2.92281	6.69076	5.61687	6.65134	0	0	0	0	0	0
CBAJDB_491_scaffold_0_125	CBAJDB_491	KE_salmonella_man_1	1047.12	1282.96	1526.44	893.65	76.6017	167.302	98.1368	0	24.4786	0
CBAJDB_491_scaffold_0_127	CBAJDB_491	KE_salmonella_man_1	4.11121	6.99357	3.92753	2.63256	0	0	0	0	0	0
CBAJDB_491_scaffold_0_128	CBAJDB_491	KE_salmonella_man_1	3.67654	5.48766	7.69183	4.64352	0	0	0	0	0	0
CBAJDB_491_scaffold_0_129	CBAJDB_491	KE_salmonella_man_1	2.59733	4.42684	3.58429	2.26857	4.83946	0	0	0	0	0
CBAJDB_491_scaffold_0_137	CBAJDB_491	KE_salmonella_man_1	10.1634	18.6681	16.1636	8.59058	0	0	0	0	0	0
CBAJDB_491_scaffold_0_138	CBAJDB_491	KE_salmonella_man_1	42.0123	55.4086	50.7295	20.4187	0	0	0	0	6.25365	0
CBAJDB_491_scaffold_0_139	CBAJDB_491	KE_salmonella_man_1	2.29949	5.18413	12.5173	3.14123	0	0	0	0	0	0
CBAJDB_491_scaffold_0_140	CBAJDB_491	KE_salmonella_man_1	23.3447	87.1118	92.6532	39.4075	0	0	0	0	0	0
CBAJDB_491_scaffold_0_145	CBAJDB_491	KE_salmonella_man_1	58.9352	238.938	83.6884	25.2413	51.3613	67.3056	26.3202	0	0	0
CBAJDB_491_scaffold_0_146	CBAJDB_491	KE_salmonella_man_1	535.769	929.304	839.151	257.05	71.3048	124.587	0	0	4.55718	0
CBAJDB_491_scaffold_0_147	CBAJDB_491	KE_salmonella_man_1	4.39189	14.5394	12.0995	2.60508	0	0	0	0	0	0
CBAJDB_491_scaffold_0_148	CBAJDB_491	KE_salmonella_man_1	15.4887	2.45725	27.1842	7.40791	0	0	0	0	0	0
CBAJDB_491_scaffold_0_149	CBAJDB_491	KE_salmonella_man_1	3.14328	2.83457	4.32107	3.83767	0	0	0	0	0	0
CBAJDB_491_scaffold_0_150	CBAJDB_491	KE_salmonella_man_1	5.30864	6.99193	6.48161	5.11689	0	0	0	0	0	0
CBAJDB_491_scaffold_0_154	CBAJDB_491	KE_salmonella_man_1	1.47582	2.88356	3.41386	1.67479	0	0	0	0	0	0
CBAJDB_491_scaffold_0_165	CBAJDB_491	KE_salmonella_man_1	8.50445	18.7964	14.1823	9.84121	0	0	0	0	0	0
CBAJDB_491_scaffold_0_166	CBAJDB_491	KE_salmonella_man_1	0.422232	1.14229	0.47587	0.125225	0	0	0	0	0	0
CBAJDB_491_scaffold_0_173	CBAJDB_491	KE_salmonella_man_1	2.52442	10.2442	21.3225	8.17942	0	0	0	0	0	0
CBAJDB_491_scaffold_0_174	CBAJDB_491	KE_salmonella_man_1	2.52182	12.2403	6.52958	5.22442	27.6398	0	0	0	0	0
CBAJDB_491_scaffold_0_175	CBAJDB_491	KE_salmonella_man_1	4.21148	7.59572	7.51526	6.59211	0	0	0	0	0	0
CBAJDB_491_scaffold_0_176	CBAJDB_491	KE_salmonella_man_1	44.7518	84.1061	68.1583	45.9346	0	53.721	0	0	3.93005	0
CBAJDB_491_scaffold_0_183	CBAJDB_491	KE_salmonella_man_1	0.853866	2.52391	3.61173	1.96025	0	12.8694	0	0	0	0
CBAJDB_491_scaffold_0_184	CBAJDB_491	KE_salmonella_man_1	0.744648	2.48855	2.39705	0.987312	0	0	0	0	0	0
CBAJDB_491_scaffold_0_185	CBAJDB_491	KE_salmonella_man_1	5.05006	6.5504	7.90066	5.55496	0	0	0	0	0	0
CBAJDB_491_scaffold_0_186	CBAJDB_491	KE_salmonella_man_1	3.52768	6.44615	3.16593	3.66181	0	0	0	0	0	0
CBAJDB_491_scaffold_0_187	CBAJDB_491	KE_salmonella_man_1	9.98436	18.1731	22.3583	8.58404	6.83944	0	0	0	0	0
CBAJDB_491_scaffold_0_190	CBAJDB_491	KE_salmonella_man_1	1.3673	1.84952	1.85898	1.37584	12.1315	0	0	0	0	0
CBAJDB_491_scaffold_0_193	CBAJDB_491	KE_salmonella_man_1	17.1244	14.1557	16.1278	6.03097	0	0	0	0	0	0
CBAJDB_491_scaffold_0_194	CBAJDB_491	KE_salmonella_man_1	9.87222	4.53531	4.65346	1.31202	0	0	0	0	0	0
CBAJDB_491_scaffold_0_195	CBAJDB_491	KE_salmonella_man_1	16.9935	1.85033	6.94738	3.33522	0	0	0	0	0	0
CBAJDB_491_scaffold_0_202	CBAJDB_491	KE_salmonella_man_1	3.0006	2.21392	2.75837	4.03493	0	0	0	0	0	0
CBAJDB_491_scaffold_0_204	CBAJDB_491	KE_salmonella_man_1	2.65515	1.27443	1.73219	2.29252	0	0	0	0	0	0
CBAJDB_491_scaffold_0_205	CBAJDB_491	KE_salmonella_man_1	3.20495	3.12855	2.35841	3.53749	6.15628	0	0	0	0	0
CBAJDB_491_scaffold_0_206	CBAJDB_491	KE_salmonella_man_1	4.23579	2.5278	5.48372	4.2121	0	0	0	0	0	0
CBAJDB_491_scaffold_0_207	CBAJDB_491	KE_salmonella_man_1	7.11377	6.56091	10.1939	11.3881	0	0	0	0	0	0
CBAJDB_491_scaffold_0_208	CBAJDB_491	KE_salmonella_man_1	54.9266	47.0904	59.4532	74.1081	14.4143	0	0	0	0	0
CBAJDB_491_scaffold_0_209	CBAJDB_491	KE_salmonella_man_1	13.2441	42.1608	19.3097	9.53917	9.27702	0	0	0	0	0
CBAJDB_491_scaffold_0_210	CBAJDB_491	KE_salmonella_man_1	6.89061	33.4452	9.1618	5.71007	0	0	0	0	0	0
CBAJDB_491_scaffold_0_211	CBAJDB_491	KE_salmonella_man_1	5.69244	4.91948	3.386	2.67307	0	0	0	0	0	0
CBAJDB_491_scaffold_0_214	CBAJDB_491	KE_salmonella_man_1	32.329	65.5542	41.7207	25.7991	5.80316	25.3489	14.8692	0	0	0
CBAJDB_491_scaffold_0_215	CBAJDB_491	KE_salmonella_man_1	65.9288	98.3818	147.942	102.214	0	70.9768	0	0	0	0
CBAJDB_491_scaffold_0_216	CBAJDB_491	KE_salmonella_man_1	18.3895	21.9677	16.905	14.1306	0	0	28.5045	0	0	0
CBAJDB_491_scaffold_0_217	CBAJDB_491	KE_salmonella_man_1	6.7714	20.151	8.05557	6.20046	0	0	0	0	0	0
CBAJDB_491_scaffold_0_218	CBAJDB_491	KE_salmonella_man_1	10.1048	16.7303	9.3284	4.21358	0	0	0	0	0	0
CBAJDB_491_scaffold_0_221	CBAJDB_491	KE_salmonella_man_1	3.01488	2.22446	4.32028	2.89582	0	0	0	0	0	0
CBAJDB_491_scaffold_0_224	CBAJDB_491	KE_salmonella_man_1	2.79402	3.68494	10.221	2.95205	0	0	0	0	0	0
CBAJDB_491_scaffold_0_225	CBAJDB_491	KE_salmonella_man_1	5.93143	10.5492	19.0782	5.72532	0	0	0	0	0	0
CBAJDB_491_scaffold_0_232	CBAJDB_491	KE_salmonella_man_1	2.4445	0.450904	5.15526	4.53939	0	0	0	0	0	0
CBAJDB_491_scaffold_0_233	CBAJDB_491	KE_salmonella_man_1	0.920522	1.57285	3.17002	2.32056	0	0	0	0	0	0
CBAJDB_491_scaffold_0_234	CBAJDB_491	KE_salmonella_man_1	7.06284	23.9557	19.4381	15.7414	0	0	0	0	0	0
CBAJDB_491_scaffold_0_235	CBAJDB_491	KE_salmonella_man_1	6.79243	5.56115	10.4197	10.576	0	0	0	0	0	0
CBAJDB_491_scaffold_0_237	CBAJDB_491	KE_salmonella_man_1	8.83064	21.3304	22.6053	12.1069	0	0	0	0	0	0
CBAJDB_491_scaffold_0_240	CBAJDB_491	KE_salmonella_man_1	2.28565	3.6539	2.47193	1.90267	0	0	0	0	0	0
CBAJDB_491_scaffold_0_241	CBAJDB_491	KE_salmonella_man_1	1.06587	3.81042	3.89459	3.86109	7.09275	0	0	0	0	0
CBAJDB_491_scaffold_0_243	CBAJDB_491	KE_salmonella_man_1	2.21648	7.64054	3.65753	2.16557	6.66102	0	8.53363	0	0	0
CBAJDB_491_scaffold_0_244	CBAJDB_491	KE_salmonella_man_1	3.26742	9.85951	5.2326	4.07185	0	0	0	0	0	0
CBAJDB_491_scaffold_0_245	CBAJDB_491	KE_salmonella_man_1	5.75569	8.78377	8.77851	6.02925	0	0	0	0	0	0
CBAJDB_491_scaffold_0_246	CBAJDB_491	KE_salmonella_man_1	4.92705	17.8736	14.3872	12.3044	10.4321	0	0	0	0	0
CBAJDB_491_scaffold_0_247	CBAJDB_491	KE_salmonella_man_1	10.0977	25.5423	26.3078	20.4841	0	0	0	0	0	0
CBAJDB_491_scaffold_0_248	CBAJDB_491	KE_salmonella_man_1	1.43892	5.83921	2.76523	3.74229	0	0	0	0	0	0
CBAJDB_491_scaffold_0_249	CBAJDB_491	KE_salmonella_man_1	2.6741	5.33969	8.4833	2.87019	0	0	0	0	0	0
CBAJDB_491_scaffold_0_250	CBAJDB_491	KE_salmonella_man_1	8.74639	17.1741	14.2091	8.34678	0	0	0	0	0	0
CBAJDB_491_scaffold_0_251	CBAJDB_491	KE_salmonella_man_1	4.38347	21.3975	17.0047	6.71217	0	0	0	0	0	0
CBAJDB_491_scaffold_0_252	CBAJDB_491	KE_salmonella_man_1	15.5279	30.5263	22.6599	20.4166	19.2882	0	0	0	0	0
CBAJDB_491_scaffold_0_253	CBAJDB_491	KE_salmonella_man_1	2.55348	34.0271	14.9835	6.99997	12.8588	0	0	0	0	0
CBAJDB_491_scaffold_0_254	CBAJDB_491	KE_salmonella_man_1	1.98112	1.83357	16.6219	4.99424	0	0	0	0	0	0
CBAJDB_491_scaffold_0_255	CBAJDB_491	KE_salmonella_man_1	3.80093	11.8988	9.04352	5.20155	0	0	0	0	0	0
CBAJDB_491_scaffold_0_256	CBAJDB_491	KE_salmonella_man_1	8.2738	24.0867	18.6159	5.32107	0	0	0	0	0	0
[truncated: 8,240 more rows]

## Sheet: Differential_expression
geneid	fasta	alt_gene_name	logfc	aveexpr	t	p.value	adj.p.val	log_odds_gene_is_de	gene_infect_vs_control	I1	I2	I3	I6	U3	U4	U5	U6	U7
CBAJDB_469_scaffold_6810_4	CBAJDB_469	LP_bin.71	4.71404	3.39883	7.82406	4.40031e-06	6.20418e-06	4.6293	up	48.6302	14.7782	23.9336	11.4492	0	31.8036	1.9389	3.96644	13.9739
CBAJDB_487_scaffold_12086_2	CBAJDB_487	LP_bin.86	2.73691	0.808576	4.49252	0.000716315	0.000863068	-0.457386	up	2.42796	3.57404	1.52916	0.502996	0	0	0.173202	2.12593	4.49383
CBAJDB_487_scaffold_3598_11	CBAJDB_487	LP_bin.86	4.6275	0.453811	8.19988	2.70925e-06	3.92918e-06	5.11292	up	11.4478	0.93198	1.57625	4.77837	0	0	0	0	0
CBAJDB_487_scaffold_1841_4	CBAJDB_487	LP_bin.86	6.18638	2.72038	9.07416	9.30413e-07	1.4511e-06	6.06982	up	95.2772	25.9984	36.6816	21.5739	0	0	1.49572	0	15.0918
CBAJDB_487_scaffold_1841_14	CBAJDB_487	LP_bin.86	6.75337	8.29845	5.34581	0.000168253	0.000208843	1.09591	up	7063.28	382.911	1114.23	798.299	0	999.211	31.7274	295.968	910.994
CBAJDB_487_scaffold_1841_15	CBAJDB_487	LP_bin.86	5.58392	7.7368	6.08091	5.23782e-05	6.69957e-05	2.25055	up	944.191	1169.59	136.175	59.6734	394.759	1312.17	10.5877	19.2528	305.227
CBAJDB_487_scaffold_1841_16	CBAJDB_487	LP_bin.86	5.05861	0.814124	9.11772	8.83975e-07	1.38564e-06	6.20634	up	19.8112	6.48801	4.2175	1.61578	0	0	0.12645	0	0
CBAJDB_487_scaffold_423_1	CBAJDB_487	LP_bin.86	12.4678	14.6522	4.1169	0.0013963	0.00166784	-0.840022	up	81869	328435	47702	32670.9	46700.1	3.75639e+06	8.18645	2073.12	12975.2
CBAJDB_487_scaffold_423_3	CBAJDB_487	LP_bin.86	4.81536	2.70456	7.51599	6.6294e-06	9.16038e-06	4.24156	up	48.4947	38.7072	23.504	7.36072	0	0	1.88114	3.64575	7.70644
CBAJDB_487_scaffold_423_8	CBAJDB_487	LP_bin.86	4.96111	1.67461	11.4215	7.50188e-08	1.66223e-07	8.55829	up	12.5361	11.354	4.27952	3.37846	0	52.0422	0.132197	0	0
CBAJDB_487_scaffold_423_9	CBAJDB_487	LP_bin.86	5.8414	1.69067	7.3123	8.74753e-06	1.19199e-05	3.95791	up	26.7228	8.52112	11.5172	9.06112	0	0	0.080415	5.92224	0
CBAJDB_487_scaffold_423_11	CBAJDB_487	LP_bin.86	3.91671	0.562429	9.02744	9.83134e-07	1.52689e-06	6.10012	up	5.85444	4.48436	2.26563	2.28543	0	0	0.256618	0	0
CBAJDB_487_scaffold_423_12	CBAJDB_487	LP_bin.86	5.16524	1.06891	12.6038	2.47534e-08	7.21464e-08	9.58445	up	12.9875	7.35222	7.28285	6.28675	0	0	0.277536	0	0
CBAJDB_487_scaffold_423_15	CBAJDB_487	LP_bin.86	4.03721	0.22319	9.31886	6.99545e-07	1.12197e-06	6.42947	up	4.49663	1.82475	1.96145	1.05577	0	0	0	0	0
CBAJDB_487_scaffold_423_17	CBAJDB_487	LP_bin.86	5.34437	1.15778	10.7059	1.54001e-07	2.97793e-07	7.88377	up	19.4951	17.5804	9.11124	2.28863	0	0	0.281453	0	0
CBAJDB_487_scaffold_423_20	CBAJDB_487	LP_bin.86	4.73944	0.632327	11.4253	7.47421e-08	1.65754e-07	8.54537	up	6.62776	8.02154	3.73486	1.71994	0	0	0	0	0
CBAJDB_487_scaffold_423_21	CBAJDB_487	LP_bin.86	4.75699	1.3263	9.44478	6.05422e-07	9.87717e-07	6.57075	up	13.4698	10.385	5.25028	2.72004	0	0	0.223004	0	4.82165
CBAJDB_487_scaffold_423_34	CBAJDB_487	LP_bin.86	5.3353	1.06635	10.9225	1.23366e-07	2.47968e-07	8.0834	up	18.1135	3.43483	11.6806	4.76959	0	0	0.41059	0	0
CBAJDB_487_scaffold_423_38	CBAJDB_487	LP_bin.86	4.88371	0.615099	9.77759	4.16172e-07	7.05378e-07	6.93022	up	12.2184	4.69822	2.95139	1.74748	0	0	0	0	0
CBAJDB_487_scaffold_423_47	CBAJDB_487	LP_bin.86	4.06339	0.973122	5.68805	9.68079e-05	0.000121891	1.55838	up	5.00495	1.17175	2.51905	2.98299	0	0	0	0	24.2276
CBAJDB_487_scaffold_423_51	CBAJDB_487	LP_bin.86	5.21005	0.692141	12.3604	3.08672e-08	8.47745e-08	9.3776	up	9.59281	2.2708	4.99278	4.89876	0	0	0	0	0
CBAJDB_487_scaffold_423_67	CBAJDB_487	LP_bin.86	5.81577	1.74113	9.80374	4.04269e-07	6.87593e-07	6.96103	up	27.8567	2.44743	10.4374	4.80919	0	16.2979	0.0827998	1.01631	0
CBAJDB_487_scaffold_2333_12	CBAJDB_487	LP_bin.86	4.33962	0.935123	7.85793	4.20935e-06	5.94722e-06	4.68033	up	2.44923	1.18322	9.6777	5.79164	0	0	0.212159	0	3.66973
CBAJDB_487_scaffold_2333_13	CBAJDB_487	LP_bin.86	4.53741	0.368455	9.81776	3.98035e-07	6.78456e-07	6.9698	up	2.55178	0.767056	5.56549	4.19395	0	0	0	0	0
CBAJDB_487_scaffold_902_1	CBAJDB_487	LP_bin.86	5.23876	0.968032	10.5464	1.81748e-07	3.42521e-07	7.72748	up	7.50742	1.42528	9.55793	4.08198	0	0	0	0	2.7628
CBAJDB_487_scaffold_902_6	CBAJDB_487	LP_bin.86	4.3517	0.805205	10.1038	2.91029e-07	5.14476e-07	7.26777	up	6.78618	6.88466	3.21431	1.50482	0	0	0.0762011	0	1.31806
CBAJDB_487_scaffold_902_13	CBAJDB_487	LP_bin.86	4.88172	2.92172	7.23742	9.69859e-06	1.31633e-05	3.87263	up	19.902	23.6349	13.5611	6.9763	0	22.3038	0.453248	5.56331	7.83988
CBAJDB_487_scaffold_902_18	CBAJDB_487	LP_bin.86	2.81519	2.14657	4.49259	0.000716224	0.000863059	-0.357722	up	8.66661	4.65347	11.5695	4.38034	0	0	2.72782	1.96954	40.2447
CBAJDB_487_scaffold_902_19	CBAJDB_487	LP_bin.86	3.89518	0.502818	8.32807	2.30452e-06	3.37375e-06	5.27209	up	5.63633	1.52483	3.94426	2.0551	0	0	0.402075	0	0
CBAJDB_487_scaffold_902_22	CBAJDB_487	LP_bin.86	4.27559	0.81631	8.81049	1.27356e-06	1.93558e-06	5.84966	up	6.91637	2.25826	3.49928	1.90388	0	0	0.0964091	0	3.3352
CBAJDB_487_scaffold_902_23	CBAJDB_487	LP_bin.86	5.28406	1.13834	10.3543	2.22508e-07	4.0807e-07	7.53601	up	13.727	2.03599	8.09349	3.90148	0	0	0.0730128	0	3.78873
CBAJDB_487_scaffold_902_41	CBAJDB_487	LP_bin.86	4.97519	1.24078	10.2057	2.60733e-07	4.67293e-07	7.38174	up	6.22554	4.44892	10.8997	4.30236	0	0	0.142449	0	4.92793
CBAJDB_487_scaffold_24_6	CBAJDB_487	LP_bin.86	3.94613	0.895762	8.72126	1.41859e-06	2.1417e-06	5.74393	up	7.32963	8.66228	2.75358	1.41297	0	0	0.280698	0	1.61842
CBAJDB_487_scaffold_24_7	CBAJDB_487	LP_bin.86	4.91986	0.757614	11.208	9.26016e-08	1.97613e-07	8.36096	up	9.71987	3.54477	6.68853	2.61775	0	0	0.173345	0	0
CBAJDB_487_scaffold_24_8	CBAJDB_487	LP_bin.86	3.42093	0.503543	6.65581	2.2153e-05	2.90988e-05	3.03226	up	2.5405	2.76046	2.22956	1.58411	0	0	0.15152	1.23987	0
CBAJDB_487_scaffold_24_9	CBAJDB_487	LP_bin.86	4.23829	0.925711	8.75839	1.35619e-06	2.05354e-06	5.78811	up	4.70236	2.16267	6.71298	2.2523	0	0	0.228105	0	3.94556
CBAJDB_487_scaffold_24_10	CBAJDB_487	LP_bin.86	6.29458	2.2176	12.3687	3.06335e-08	8.43616e-08	9.19724	up	47.0086	29.0022	33.9634	14.5368	0	0	0.834266	0	2.40506
CBAJDB_487_scaffold_24_11	CBAJDB_487	LP_bin.86	6.08522	1.72416	10.4684	1.97235e-07	3.67447e-07	7.58553	up	51.8582	18.2435	22.1462	8.42942	0	0	0.806273	0	0
CBAJDB_487_scaffold_24_12	CBAJDB_487	LP_bin.86	4.86442	0.765522	11.7026	5.71397e-08	1.34999e-07	8.81091	up	7.84867	2.65419	6.80833	4.37664	0	0	0.198296	0	0
CBAJDB_487_scaffold_24_13	CBAJDB_487	LP_bin.86	5.81166	0.974608	10.8365	1.34656e-07	2.66476e-07	8.00588	up	23.9221	1.58145	14.4434	3.92746	0	0	0.218126	0	0
CBAJDB_487_scaffold_24_14	CBAJDB_487	LP_bin.86	5.82919	1.56716	8.53659	1.77802e-06	2.64418e-06	5.5246	up	31.5007	1.31514	17.8121	4.38286	0	0	0.235812	0	12.2366
CBAJDB_487_scaffold_24_15	CBAJDB_487	LP_bin.86	6.3645	3.05197	8.29099	2.4145e-06	3.52366e-06	5.22675	up	21.4619	21.7733	20.8899	9.62001	0	116.433	0	0	40.9268
CBAJDB_487_scaffold_24_16	CBAJDB_487	LP_bin.86	5.70174	1.56748	9.41013	6.29886e-07	1.02112e-06	6.53199	up	21.0974	4.29456	13.4021	4.32827	0	0	0.1242	0	10.7415
CBAJDB_487_scaffold_24_23	CBAJDB_487	LP_bin.86	4.87116	0.547916	11.3326	8.18579e-08	1.78594e-07	8.46551	up	7.81777	2.14564	4.04364	2.87302	0	0	0	0	0
CBAJDB_487_scaffold_24_25	CBAJDB_487	LP_bin.86	3.75847	0.410664	8.63226	1.58099e-06	2.37044e-06	5.6393	up	4.95426	3.35077	1.6468	1.84746	0	0	0.176709	0	0
CBAJDB_487_scaffold_24_26	CBAJDB_487	LP_bin.86	3.62102	0.124501	8.17657	2.79069e-06	4.03586e-06	5.08279	up	1.72298	1.13383	3.4901	0.852815	0	0	0.112945	0	0
CBAJDB_487_scaffold_24_29	CBAJDB_487	LP_bin.86	4.20843	0.42402	9.80064	4.05661e-07	6.89503e-07	6.95072	up	5.64057	2.4914	2.78454	1.67571	0	0	0.093067	0	0
CBAJDB_487_scaffold_24_34	CBAJDB_487	LP_bin.86	3.67719	0.194216	9.02543	9.85476e-07	1.52976e-06	6.10001	up	3.33972	2.64326	1.52161	0.900922	0	0	0.0430866	0	0
CBAJDB_487_scaffold_24_37	CBAJDB_487	LP_bin.86	5.66675	1.42988	12.8973	1.90624e-08	5.97794e-08	9.82478	up	12.8525	2.89756	9.75011	3.41126	0	22.2316	0	0	0
CBAJDB_487_scaffold_24_38	CBAJDB_487	LP_bin.86	3.07064	0.986224	5.77463	8.43945e-05	0.000106668	1.72801	up	6.22067	4.24979	1.49503	2.47852	0	0	0.68581	0	5.27223
CBAJDB_487_scaffold_24_39	CBAJDB_487	LP_bin.86	4.18368	0.434582	8.62652	1.59213e-06	2.38575e-06	5.63249	up	7.79288	2.40707	2.77393	1.12375	0	0	0.148828	0	0
CBAJDB_487_scaffold_24_49	CBAJDB_487	LP_bin.86	5.17323	4.97305	7.45429	7.20636e-06	9.92681e-06	4.12464	up	127.189	69.2357	160.088	52.8268	0	128.104	8.62334	1.99709	91.4653
CBAJDB_487_scaffold_24_61	CBAJDB_487	LP_bin.86	4.47347	0.990251	9.88495	3.69569e-07	6.36611e-07	7.04274	up	7.08898	4.5088	5.58502	1.98409	0	0	0.1708	0	2.95434
CBAJDB_487_scaffold_24_62	CBAJDB_487	LP_bin.86	4.00992	0.454188	9.13557	8.65675e-07	1.35862e-06	6.22298	up	4.58679	4.20303	3.52043	0.937978	0	0	0.179435	0	0
CBAJDB_487_scaffold_24_63	CBAJDB_487	LP_bin.86	4.2744	2.48331	7.59141	5.99021e-06	8.31419e-06	4.34395	up	24.266	24.4157	7.39502	5.05958	0	10.9913	1.00512	2.7416	1.93175
CBAJDB_487_scaffold_24_64	CBAJDB_487	LP_bin.86	4.57811	1.91834	9.80905	4.01897e-07	6.84355e-07	6.95621	up	14.762	17.3462	6.03124	5.04143	0	35.5937	0.723318	0	0
CBAJDB_487_scaffold_24_65	CBAJDB_487	LP_bin.86	5.23414	1.21358	11.2128	9.2154e-08	1.96822e-07	8.35865	up	19.6476	12.4614	7.75891	5.05333	0	0	0.395469	0	0
CBAJDB_487_scaffold_24_68	CBAJDB_487	LP_bin.86	3.91603	0.159626	8.19062	2.7413e-06	3.96892e-06	5.10055	up	4.41331	2.61179	2.07823	0.259051	0	0	0	0	0
CBAJDB_487_scaffold_24_70	CBAJDB_487	LP_bin.86	5.96135	1.01431	13.5573	1.07903e-08	4.00734e-08	10.331	up	18.5667	5.96478	9.38734	4.57726	0	0	0	0	0
CBAJDB_487_scaffold_24_71	CBAJDB_487	LP_bin.86	4.75398	0.828803	11.7203	5.61825e-08	1.33272e-07	8.82517	up	8.10108	4.99304	6.10111	3.72742	0	0	0.237685	0	0
CBAJDB_487_scaffold_24_74	CBAJDB_487	LP_bin.86	4.92713	1.22949	7.61904	5.77281e-06	8.03641e-06	4.36317	up	6.5052	2.48681	7.73889	3.58598	0	0	0	0	16.3154
CBAJDB_487_scaffold_24_76	CBAJDB_487	LP_bin.86	2.90139	-0.153476	8.60805	1.62853e-06	2.43673e-06	5.59954	up	1.08446	1.22244	0.788412	0.650701	0	0	0.0243546	0	0
CBAJDB_487_scaffold_24_77	CBAJDB_487	LP_bin.86	3.98826	0.931944	9.2631	7.46135e-07	1.18942e-06	6.36219	up	6.45735	5.98364	5.08099	1.86233	0	0	0.493288	0	1.06656
CBAJDB_487_scaffold_24_78	CBAJDB_487	LP_bin.86	5.29469	1.05376	10.5253	1.85806e-07	3.48949e-07	7.70695	up	10.7146	3.43756	8.57947	2.41894	0	0	0	0	2.88148
CBAJDB_487_scaffold_24_79	CBAJDB_487	LP_bin.86	4.1675	0.629419	8.48558	1.89367e-06	2.80476e-06	5.46343	up	9.59281	4.86601	2.59365	1.68923	0	0	0.264395	0	0
CBAJDB_487_scaffold_24_80	CBAJDB_487	LP_bin.86	4.49596	0.873108	9.44347	6.06328e-07	9.88947e-07	6.56834	up	10.4322	7.13681	5.99133	2.02707	0	0	0.436251	0	0
CBAJDB_487_scaffold_24_81	CBAJDB_487	LP_bin.86	4.10756	0.959732	8.08795	3.12504e-06	4.48896e-06	4.97404	up	7.73614	9.41808	3.31318	0.87186	0	0	0.187635	0	3.24554
CBAJDB_487_scaffold_24_82	CBAJDB_487	LP_bin.86	4.22291	0.96113	9.60985	5.02069e-07	8.32184e-07	6.74564	up	7.13515	10.9385	5.37593	3.51806	0	0	0.576861	0	0
CBAJDB_487_scaffold_24_83	CBAJDB_487	LP_bin.86	4.51975	2.13773	7.11687	1.14687e-05	1.54469e-05	3.71167	up	8.58304	8.65068	24.9263	8.06088	0	0	0.918424	2.50512	10.5907
CBAJDB_487_scaffold_24_84	CBAJDB_487	LP_bin.86	5.02143	2.4952	6.49383	2.81038e-05	3.65727e-05	2.84058	up	12.0826	7.72618	39.7244	14.0812	0	0	0.799239	6.54008	13.8245
CBAJDB_487_scaffold_24_87	CBAJDB_487	LP_bin.86	3.94058	0.0891342	9.03371	9.75878e-07	1.51693e-06	6.10838	up	3.28688	0.296407	1.99856	2.05794	0	0	0	0	0
CBAJDB_487_scaffold_24_88	CBAJDB_487	LP_bin.86	4.0201	0.229048	8.22665	2.61884e-06	3.80615e-06	5.14655	up	6.06368	1.49723	2.17554	0.677951	0	0	0.0583614	0	0
CBAJDB_487_scaffold_24_89	CBAJDB_487	LP_bin.86	3.73818	0.187874	9.41912	6.23441e-07	1.01196e-06	6.542	up	2.98045	1.52011	1.91816	1.37662	0	0	0.0592532	0	0
CBAJDB_487_scaffold_24_90	CBAJDB_487	LP_bin.86	6.23484	1.73209	9.45382	5.99208e-07	9.78515e-07	6.5798	up	40.8343	12.6253	10.1783	4.93072	0	0	0	0	8.15771
CBAJDB_487_scaffold_24_92	CBAJDB_487	LP_bin.86	4.53177	0.536603	10.5991	1.72027e-07	3.26909e-07	7.76437	up	6.2261	6.73755	2.96275	1.36438	0	0	0	0	0
CBAJDB_487_scaffold_24_95	CBAJDB_487	LP_bin.86	4.45699	0.601732	8.87455	1.17927e-06	1.80324e-06	5.92468	up	11.0074	3.94662	2.99764	1.49462	0	0	0.16083	0	0
CBAJDB_487_scaffold_24_96	CBAJDB_487	LP_bin.86	5.11447	2.41153	6.34691	3.49791e-05	4.52839e-05	2.60382	up	10.5767	27.2829	22.5315	9.35573	0	0	0.298292	7.32265	10.3192
CBAJDB_487_scaffold_24_99	CBAJDB_487	LP_bin.86	6.55739	1.39455	16.503	1.11352e-09	1.07472e-08	12.2276	up	20.556	20.1057	16.5538	8.46471	0	0	0	0	0
CBAJDB_487_scaffold_24_100	CBAJDB_487	LP_bin.86	4.11686	1.41243	7.0913	1.18866e-05	1.59805e-05	3.6602	up	9.41182	6.69204	4.9524	2.54978	0	0	0.292663	1.79612	3.79667
CBAJDB_487_scaffold_24_102	CBAJDB_487	LP_bin.86	4.27461	0.687512	9.22283	7.81849e-07	1.23903e-06	6.32219	up	8.785	2.95034	4.10834	2.64587	0	0	0.36737	0	0
CBAJDB_487_scaffold_24_103	CBAJDB_487	LP_bin.86	3.79595	0.600213	8.28838	2.42244e-06	3.53375e-06	5.22319	up	3.98974	0.884729	3.11238	1.93493	0	0	0.158637	0	2.74396
CBAJDB_487_scaffold_24_104	CBAJDB_487	LP_bin.86	3.02314	-0.0749393	7.74521	4.88174e-06	6.83778e-06	4.51879	up	1.62439	0.721497	1.47097	0.546473	0	0	0.14701	0	0
CBAJDB_487_scaffold_24_106	CBAJDB_487	LP_bin.86	6.20279	2.34867	9.37762	6.53808e-07	1.05573e-06	6.46599	up	49.3205	27.0573	20.7633	10.2908	0	0	0.416185	0	21.5964
CBAJDB_487_scaffold_24_107	CBAJDB_487	LP_bin.86	2.83247	1.79451	4.67865	0.000517913	0.000627787	-0.0566502	up	7.67425	1.86322	2.28241	1.66324	0	35.2286	1.01419	0	15.4787
CBAJDB_487_scaffold_24_108	CBAJDB_487	LP_bin.86	4.11024	0.666043	9.02385	9.87321e-07	1.53239e-06	6.09545	up	6.13311	1.78686	4.60224	4.25353	0	0	0.457706	0	0
CBAJDB_487_scaffold_24_110	CBAJDB_487	LP_bin.86	4.1317	0.816734	6.16192	4.62706e-05	5.94449e-05	2.30103	up	3.83119	0.723122	7.20762	4.39304	0	0	0.2161	2.65248	0
CBAJDB_487_scaffold_24_114	CBAJDB_487	LP_bin.86	3.82396	0.463254	6.22551	4.20061e-05	5.41279e-05	2.39559	up	6.68676	1.31668	2.31598	0.775058	0	0	0.102647	1.25993	0
CBAJDB_487_scaffold_24_115	CBAJDB_487	LP_bin.86	5.4025	1.61058	9.93961	3.48024e-07	6.02743e-07	7.09034	up	33.0822	9.18843	9.3764	5.11334	0	0	0.440182	0	3.26309
CBAJDB_487_scaffold_24_117	CBAJDB_487	LP_bin.86	5.74354	4.52635	6.06106	5.40018e-05	6.90293e-05	2.22767	up	66.8402	38.3002	60.1894	31.387	0	110.8	1.12581	27.6371	48.6831
CBAJDB_487_scaffold_24_121	CBAJDB_487	LP_bin.86	3.85702	0.981494	8.84951	1.2152e-06	1.85385e-06	5.89418	up	6.20711	2.40732	2.89174	1.65101	0	10.3613	0.315838	0	0
CBAJDB_487_scaffold_24_123	CBAJDB_487	LP_bin.86	4.86735	0.489788	10.4208	2.07384e-07	3.84049e-07	7.59316	up	9.11208	1.50747	3.97732	2.21639	0	0	0	0	0
CBAJDB_487_scaffold_24_127	CBAJDB_487	LP_bin.86	5.33838	1.07913	12.1782	3.6503e-08	9.54916e-08	9.21897	up	11.5114	4.55743	13.1935	6.13066	0	0	0.340489	0	0
CBAJDB_487_scaffold_24_129	CBAJDB_487	LP_bin.86	3.73836	0.0993331	8.98075	1.03904e-06	1.6044e-06	6.0487	up	3.28896	0.903687	1.28386	1.6651	0	0	0	0	0
CBAJDB_487_scaffold_24_134	CBAJDB_487	LP_bin.86	4.40568	0.602346	9.80412	4.04099e-07	6.87417e-07	6.95795	up	6.60989	2.61355	5.56489	1.86233	0	0	0.246644	0	0
CBAJDB_487_scaffold_24_135	CBAJDB_487	LP_bin.86	4.71279	0.989322	9.50413	5.65852e-07	9.27647e-07	6.6349	up	10.7382	8.13422	9.70877	2.11784	0	0	0.520897	0	0
CBAJDB_487_scaffold_24_136	CBAJDB_487	LP_bin.86	5.87125	3.17917	10.0859	2.96708e-07	5.2244e-07	7.15918	up	34.4558	26.4817	37.2639	13.238	0	46.7318	0.949663	0	16.4264
CBAJDB_487_scaffold_24_137	CBAJDB_487	LP_bin.86	4.62475	3.52892	7.89629	4.00369e-06	5.67231e-06	4.73372	up	19.3876	12.498	17.1181	5.33441	61.6377	36.1557	1.10211	0	25.4177
CBAJDB_487_scaffold_24_138	CBAJDB_487	LP_bin.86	4.35317	0.432532	10.9968	1.14423e-07	2.33522e-07	8.14501	up	2.95562	4.20844	3.9788	1.75315	0	0	0	0	0
CBAJDB_487_scaffold_24_139	CBAJDB_487	LP_bin.86	6.301	3.20902	7.64499	5.57629e-06	7.77975e-06	4.40712	up	14.677	38.5388	25.3348	10.1354	0	137.391	0	0	60.3671
CBAJDB_487_scaffold_24_140	CBAJDB_487	LP_bin.86	6.76816	4.46047	7.80245	4.52701e-06	6.36703e-06	4.56434	up	71.9461	37.8051	140.895	58.8631	0	66.0536	1.00673	8.23798	40.6317
CBAJDB_487_scaffold_24_160	CBAJDB_487	LP_bin.86	3.25752	0.0291552	8.75269	1.36559e-06	2.06685e-06	5.7814	up	1.63886	1.59614	1.55973	0.738797	0	0	0.0794991	0	0
CBAJDB_487_scaffold_24_161	CBAJDB_487	LP_bin.86	4.3095	4.28928	6.24402	4.08446e-05	5.26626e-05	2.49305	up	90.3454	83.5996	47.4255	7.64307	0	56.308	5.1492	7.02254	39.585
CBAJDB_487_scaffold_24_166	CBAJDB_487	LP_bin.86	5.21294	0.661146	12.0753	4.01672e-08	1.02998e-07	9.13552	up	9.73871	2.36825	5.72773	3.23715	0	0	0	0	0
CBAJDB_487_scaffold_24_169	CBAJDB_487	LP_bin.86	4.99379	1.58117	10.4579	1.99439e-07	3.70878e-07	7.63578	up	13.1028	7.6696	9.46596	1.34243	0	11.3735	0.231127	0	0.999455
CBAJDB_487_scaffold_24_171	CBAJDB_487	LP_bin.86	6.12322	1.48516	11.4514	7.28619e-08	1.62747e-07	8.5776	up	20.94	4.39266	13.5879	7.0987	0	0	0	0	4.69783
CBAJDB_487_scaffold_24_172	CBAJDB_487	LP_bin.86	4.25419	2.6334	7.64114	5.60503e-06	7.81665e-06	4.40749	up	18.9359	6.58783	21.8787	5.0377	13.8594	0	1.69338	2.02781	6.42963
CBAJDB_487_scaffold_24_173	CBAJDB_487	LP_bin.86	3.89312	0.934421	9.16782	8.33619e-07	1.31334e-06	6.25933	up	4.16292	0.930356	3.05757	1.32589	0	8.64097	0.087799	0	1.51867
CBAJDB_487_scaffold_24_179	CBAJDB_487	LP_bin.86	4.09703	0.519842	9.26173	7.47327e-07	1.19077e-06	6.36539	up	6.07917	1.65972	3.38381	2.82848	0	0	0.270544	0	0
CBAJDB_487_scaffold_24_180	CBAJDB_487	LP_bin.86	4.86434	0.904557	10.6971	1.55405e-07	2.99884e-07	7.87298	up	9.44293	1.4598	6.09832	3.67407	0	0	0.109063	0	1.88647
CBAJDB_487_scaffold_24_181	CBAJDB_487	LP_bin.86	5.37353	1.14244	11.8582	4.92658e-08	1.2062e-07	8.94197	up	16.1998	7.99185	11.4498	4.29579	0	0	0.34669	0	0
CBAJDB_487_scaffold_24_183	CBAJDB_487	LP_bin.86	4.46005	1.06896	8.28768	2.42457e-06	3.53635e-06	5.22201	up	6.27893	1.69868	8.59017	2.5062	0	0	0.253819	0	6.5855
CBAJDB_487_scaffold_24_188	CBAJDB_487	LP_bin.86	3.91213	0.157715	9.3172	7.0089e-07	1.12377e-06	6.42896	up	3.50008	1.66584	2.08193	0.821787	0	0	0	0	0
CBAJDB_487_scaffold_24_189	CBAJDB_487	LP_bin.86	4.34678	0.914921	6.33271	3.57328e-05	4.62012e-05	2.5557	up	9.96717	1.61409	2.58859	1.48323	0	0	0	0	11.7789
CBAJDB_487_scaffold_24_193	CBAJDB_487	LP_bin.86	4.0095	0.557957	8.96623	1.05711e-06	1.62836e-06	6.02991	up	6.18019	6.9243	1.78236	1.93473	0	0	0.15141	0	0
CBAJDB_487_scaffold_24_196	CBAJDB_487	LP_bin.86	2.8636	1.46671	5.04363	0.000277868	0.000340934	0.566131	up	6.31547	4.5141	2.81744	2.57807	0	0	0.95736	1.06827	15.8068
CBAJDB_487_scaffold_24_198	CBAJDB_487	LP_bin.86	5.29026	3.12766	5.22812	0.000204249	0.000252329	0.879596	up	162.11	20.3569	5.33959	7.43881	0	63.0236	0.960554	0	27.6913
CBAJDB_487_scaffold_24_201	CBAJDB_487	LP_bin.86	4.22482	0.802527	8.4326	2.02236e-06	2.98286e-06	5.39935	up	9.88101	8.52074	4.40809	1.39198	0	0	0.449358	0	0
[truncated: 10,122 more rows]

## Sheet: Rarified_2.5Gbps
Geneid	fasta	alt_gene_name	I1	I2	I3	I6	I7	U3	U4	U5	U6	U7
[truncated: 142,134 more rows]
